# Supplementary material for: Single-cell CyTOF profiling reveals alterations in B, T and macrophage subsets during murine hepatic aging
Source: Front Immunol. 2026 Apr 28;17:1787641. doi: 10.3389/fimmu.2026.1787641 (PMC13160732; doi:10.3389/fimmu.2026.1787641)
Supplement: Supplementary file 3 [file SupplementaryFile2.zip]

Archive with 65 entries (55 files):
- Statistics/
- Statistics/Count/
- Statistics/Count/Count.xlsx
- Statistics/Count/cluster.csv
- Statistics/Count/group.csv
- Statistics/Count/group_cluster.csv
- Statistics/Count/sample.csv
- Statistics/Count/sample_cluster.csv
- Statistics/Frequency/
- Statistics/Frequency/Frequency.xlsx
- Statistics/Frequency/cluster_in_All.csv
- Statistics/Frequency/group_cluster_in_cluster.csv
- Statistics/Frequency/group_cluster_in_group.csv
- Statistics/Frequency/group_in_All.csv
- Statistics/Frequency/sample_cluster_in_cluster.csv
- Statistics/Frequency/sample_cluster_in_sample.csv
- Statistics/Frequency/sample_in_All.csv
- Statistics/Marker_Expression/
- Statistics/Marker_Expression/All/
- Statistics/Marker_Expression/All/All.xlsx
- Statistics/Marker_Expression/cluster/
- Statistics/Marker_Expression/cluster/25%.csv
- Statistics/Marker_Expression/cluster/50%.csv
- Statistics/Marker_Expression/cluster/75%.csv
- Statistics/Marker_Expression/cluster/cluster.xlsx
- Statistics/Marker_Expression/cluster/max.csv
- Statistics/Marker_Expression/cluster/mean.csv
- Statistics/Marker_Expression/cluster/min.csv
- Statistics/Marker_Expression/cluster/std.csv
- Statistics/Marker_Expression/group/
- Statistics/Marker_Expression/group/25%.csv
- Statistics/Marker_Expression/group/50%.csv
- Statistics/Marker_Expression/group/75%.csv
- Statistics/Marker_Expression/group/group.xlsx
- Statistics/Marker_Expression/group/max.csv
- Statistics/Marker_Expression/group/mean.csv
- Statistics/Marker_Expression/group/min.csv
- Statistics/Marker_Expression/group/std.csv
- Statistics/Marker_Expression/group_cluster/
- Statistics/Marker_Expression/group_cluster/25%.csv
- Statistics/Marker_Expression/group_cluster/50%.csv
- Statistics/Marker_Expression/group_cluster/75%.csv
- Statistics/Marker_Expression/group_cluster/group_cluster.xlsx
- Statistics/Marker_Expression/group_cluster/max.csv
- Statistics/Marker_Expression/group_cluster/mean.csv
- Statistics/Marker_Expression/group_cluster/min.csv
- Statistics/Marker_Expression/group_cluster/std.csv
- Statistics/Marker_Expression/sample/
- Statistics/Marker_Expression/sample/25%.csv
- Statistics/Marker_Expression/sample/50%.csv
- Statistics/Marker_Expression/sample/75%.csv
- Statistics/Marker_Expression/sample/max.csv
- Statistics/Marker_Expression/sample/mean.csv
- Statistics/Marker_Expression/sample/min.csv
- Statistics/Marker_Expression/sample/sample.xlsx
- Statistics/Marker_Expression/sample/std.csv
- Statistics/Marker_Expression/sample_cluster/
- Statistics/Marker_Expression/sample_cluster/25%.csv
- Statistics/Marker_Expression/sample_cluster/50%.csv
- Statistics/Marker_Expression/sample_cluster/75%.csv
- Statistics/Marker_Expression/sample_cluster/max.csv
- Statistics/Marker_Expression/sample_cluster/mean.csv
- Statistics/Marker_Expression/sample_cluster/min.csv
- Statistics/Marker_Expression/sample_cluster/sample_cluster.xlsx
- Statistics/Marker_Expression/sample_cluster/std.csv
