# Supplementary material for: Single-cell CyTOF profiling reveals alterations in B, T and macrophage subsets during murine hepatic aging
Source: Front Immunol. 2026 Apr 28;17:1787641. doi: 10.3389/fimmu.2026.1787641 (PMC13160732; doi:10.3389/fimmu.2026.1787641)
Supplement: Supplementary file 3 [file SupplementaryFile2.zip › Statistics/Count/Count.xlsx]

## Sheet: sample
	M01_T001	M01_T002	M01_T003	M01_T004	M01_T005	M01_T008	M01_T010	M01_T012	M01_T013	M01_T015	M01_T016	M02_T001+T002
count	99808	99961	99968	99640	99620	94961	99906	99939	99755	99768	99888	18396

## Sheet: group
	24m	3m
count	517393	594217

## Sheet: cluster
	C01	C02	C03	C04	C05	C06	C07	C08	C09	C10	C11	C12	C13	C14	C15	C16	C17	C18	C19	C20	C21	C22	C23	C24	C25	C26	C27	C28	C29
count	9205	20442	71510	5283	39580	8225	29005	142025	17659	73148	12389	7420	1132	17692	21678	15478	83830	57718	32649	14599	59229	29605	48776	40560	6421	67049	62103	82367	34833

## Sheet: sample_cluster
sample	C01	C02	C03	C04	C05	C06	C07	C08	C09	C10	C11	C12	C13	C14	C15	C16	C17	C18	C19	C20	C21	C22	C23	C24	C25	C26	C27	C28	C29
M01_T001	41	306	373	2	0	2	1	3	0	3106	244	5063	27	379	2989	1090	31917	9181	29757	191	375	888	1015	1268	72	291	376	6697	4154
M01_T002	48	2075	3433	288	2173	1294	1131	6440	570	7706	1711	270	238	818	3155	194	1201	5272	330	941	5244	3190	4660	9980	313	6560	9207	14615	6904
M01_T003	39	912	13708	221	1244	371	897	3305	520	8226	851	489	144	795	2665	103	715	4556	129	980	9949	3040	8732	4279	574	7601	11373	10388	3162
M01_T004	1931	1675	13172	336	2154	716	2365	10537	489	10191	1776	206	82	686	2437	438	9359	4526	215	1187	3060	5343	2511	2560	1575	3737	3715	6741	5920
M01_T005	3364	1725	8004	615	4439	379	3587	13227	861	7513	1922	169	59	872	2492	511	12387	5678	334	1100	4800	4848	3958	2315	709	3123	3728	4976	1925
M01_T008	28	1530	4568	767	3804	537	4727	26321	3408	8817	489	176	149	739	1537	928	2181	4204	205	669	3545	1515	7527	1249	515	5906	4303	3862	755
M01_T010	527	870	2888	334	2593	434	2054	9635	788	9275	547	203	70	1713	1575	1045	9231	2286	544	792	12023	2096	5268	2809	338	12146	7806	8279	1737
M01_T012	352	1089	3238	409	3218	349	1893	13260	1012	4222	364	172	89	1489	991	2042	2475	2095	285	862	8901	1332	7718	3065	618	19297	11644	5699	1759
M01_T013	1066	4237	7086	784	4702	849	4712	22311	1650	4329	1714	214	57	2731	1258	3434	3401	7757	201	2900	3364	1560	2361	4385	370	2440	2771	5412	1699
M01_T015	1453	3641	7556	789	4841	2407	3811	20155	1431	5262	1471	225	102	3222	1104	3111	3445	4450	251	2716	2612	2821	2387	3989	732	1650	3051	7154	3929
M01_T016	246	1866	6986	725	9984	820	3673	16154	6910	3523	1120	219	70	4105	1208	2199	1669	7117	372	2188	4447	2849	2497	1852	504	3287	3293	7397	2608
M02_T001+T002	110	516	498	13	428	67	154	677	20	978	180	14	45	143	267	383	5849	596	26	73	909	123	142	2809	101	1011	836	1147	281

## Sheet: group_cluster
group	C01	C02	C03	C04	C05	C06	C07	C08	C09	C10	C11	C12	C13	C14	C15	C16	C17	C18	C19	C20	C21	C22	C23	C24	C25	C26	C27	C28	C29
24m	5533	7209	39188	1475	10438	2829	8135	34189	2460	37720	6684	6211	595	3693	14005	2719	61428	29809	30791	4472	24337	17432	21018	23211	3344	22323	29235	44564	22346
3m	3672	13233	32322	3808	29142	5396	20870	107836	15199	35428	5705	1209	537	13999	7673	12759	22402	27909	1858	10127	34892	12173	27758	17349	3077	44726	32868	37803	12487
