# Supplementary material for: Single-cell CyTOF profiling reveals alterations in B, T and macrophage subsets during murine hepatic aging
Source: Front Immunol. 2026 Apr 28;17:1787641. doi: 10.3389/fimmu.2026.1787641 (PMC13160732; doi:10.3389/fimmu.2026.1787641)
Supplement: Supplementary file 3 [file SupplementaryFile2.zip › Statistics/Count/group_cluster.csv]

group	C01	C02	C03	C04	C05	C06	C07	C08	C09	C10	C11	C12	C13	C14	C15	C16	C17	C18	C19	C20	C21	C22	C23	C24	C25	C26	C27	C28	C29
24m	5533	7209	39188	1475	10438	2829	8135	34189	2460	37720	6684	6211	595	3693	14005	2719	61428	29809	30791	4472	24337	17432	21018	23211	3344	22323	29235	44564	22346
3m	3672	13233	32322	3808	29142	5396	20870	107836	15199	35428	5705	1209	537	13999	7673	12759	22402	27909	1858	10127	34892	12173	27758	17349	3077	44726	32868	37803	12487
