# Supplementary material for: Single-cell CyTOF profiling reveals alterations in B, T and macrophage subsets during murine hepatic aging
Source: Front Immunol. 2026 Apr 28;17:1787641. doi: 10.3389/fimmu.2026.1787641 (PMC13160732; doi:10.3389/fimmu.2026.1787641)
Supplement: Supplementary file 3 [file SupplementaryFile2.zip › Statistics/Count/sample.csv]

	M01_T001	M01_T002	M01_T003	M01_T004	M01_T005	M01_T008	M01_T010	M01_T012	M01_T013	M01_T015	M01_T016	M02_T001+T002
count	99808	99961	99968	99640	99620	94961	99906	99939	99755	99768	99888	18396
