# Supplementary material for: Single-cell CyTOF profiling reveals alterations in B, T and macrophage subsets during murine hepatic aging
Source: Front Immunol. 2026 Apr 28;17:1787641. doi: 10.3389/fimmu.2026.1787641 (PMC13160732; doi:10.3389/fimmu.2026.1787641)
Supplement: Supplementary file 3 [file SupplementaryFile2.zip › Statistics/Frequency/Frequency.xlsx]

## Sheet: sample_in_All
	M01_T001	M01_T002	M01_T003	M01_T004	M01_T005	M01_T008	M01_T010	M01_T012	M01_T013	M01_T015	M01_T016	M02_T001+T002
freq	8.97869	8.99245	8.99308	8.96358	8.96178	8.54265	8.9875	8.99047	8.97392	8.97509	8.98589	1.6549

## Sheet: cluster_in_All
	C01	C02	C03	C04	C05	C06	C07	C08	C09	C10	C11	C12	C13	C14	C15	C16	C17	C18	C19	C20	C21	C22	C23	C24	C25	C26	C27	C28	C29
freq	0.828078	1.83895	6.43301	0.475257	3.5606	0.739918	2.60928	12.7765	1.5886	6.58037	1.11451	0.6675	0.101834	1.59157	1.95014	1.39239	7.54131	5.19229	2.93709	1.31332	5.32822	2.66325	4.38787	3.64876	0.577631	6.0317	5.58676	7.4097	3.13356

## Sheet: group_in_All
	24m	3m
freq	46.5445	53.4555

## Sheet: sample_cluster_in_sample
sample	C01	C02	C03	C04	C05	C06	C07	C08	C09	C10	C11	C12	C13	C14	C15	C16	C17	C18	C19	C20	C21	C22	C23	C24	C25	C26	C27	C28	C29
M01_T001	0.0410789	0.306589	0.373718	0.00200385	0	0.00200385	0.00100192	0.00300577	0	3.11197	0.244469	5.07274	0.0270519	0.379729	2.99475	1.0921	31.9784	9.19866	29.8142	0.191367	0.375721	0.889708	1.01695	1.27044	0.0721385	0.29156	0.376723	6.70988	4.16199
M01_T002	0.0480187	2.07581	3.43434	0.288112	2.17385	1.2945	1.13144	6.44251	0.570222	7.70901	1.71167	0.270105	0.238093	0.818319	3.15623	0.194076	1.20147	5.27406	0.330129	0.941367	5.24605	3.19124	4.66182	9.98389	0.313122	6.56256	9.21059	14.6207	6.90669
M01_T003	0.0390125	0.912292	13.7124	0.221071	1.2444	0.371119	0.897287	3.30606	0.520166	8.22863	0.851272	0.489157	0.144046	0.795254	2.66585	0.103033	0.715229	4.55746	0.129041	0.980314	9.95218	3.04097	8.7348	4.28037	0.574184	7.60343	11.3766	10.3913	3.16301
M01_T004	1.93798	1.68105	13.2196	0.337214	2.16178	0.718587	2.37354	10.5751	0.490767	10.2278	1.78242	0.206744	0.0822963	0.688479	2.4458	0.439582	9.39281	4.54235	0.215777	1.19129	3.07106	5.3623	2.52007	2.56925	1.58069	3.7505	3.72842	6.76536	5.94139
M01_T005	3.37683	1.73158	8.03453	0.617346	4.45593	0.380446	3.60068	13.2775	0.864284	7.54166	1.92933	0.169645	0.0592251	0.875326	2.50151	0.512949	12.4343	5.69966	0.335274	1.1042	4.81831	4.86649	3.9731	2.32383	0.711704	3.13491	3.74222	4.99498	1.93234
M02_T001+T002	0.597956	2.80496	2.70711	0.0706675	2.32659	0.36421	0.837139	3.68015	0.108719	5.31637	0.978474	0.0761035	0.244618	0.777343	1.4514	2.08197	31.795	3.23983	0.141335	0.396825	4.94129	0.668624	0.771907	15.2696	0.549032	5.49576	4.54447	6.23505	1.52751
M01_T008	0.0294858	1.61119	4.8104	0.8077	4.00586	0.565495	4.97783	27.7177	3.58884	9.28486	0.514948	0.185339	0.156907	0.778214	1.61856	0.977243	2.29673	4.42708	0.215878	0.7045	3.73311	1.59539	7.92641	1.31528	0.542328	6.2194	4.53133	4.06693	0.795063
M01_T010	0.527496	0.870819	2.89072	0.334314	2.59544	0.434408	2.05593	9.64407	0.788741	9.28373	0.547515	0.203191	0.0700659	1.71461	1.57648	1.04598	9.23969	2.28815	0.544512	0.792745	12.0343	2.09797	5.27296	2.81164	0.338318	12.1574	7.81334	8.28679	1.73863
M01_T012	0.352215	1.08966	3.23998	0.40925	3.21996	0.349213	1.89416	13.2681	1.01262	4.22458	0.364222	0.172105	0.0890543	1.48991	0.991605	2.04325	2.47651	2.09628	0.285174	0.862526	8.90643	1.33281	7.72271	3.06687	0.618377	19.3088	11.6511	5.70248	1.76007
M01_T013	1.06862	4.24741	7.1034	0.785926	4.71355	0.851085	4.72357	22.3658	1.65405	4.33963	1.71821	0.214526	0.05714	2.73771	1.26109	3.44243	3.40935	7.77605	0.201494	2.90712	3.37226	1.56383	2.3668	4.39577	0.370909	2.44599	2.77781	5.42529	1.70317
M01_T015	1.45638	3.64947	7.57357	0.790835	4.85226	2.4126	3.81986	20.2019	1.43433	5.27424	1.47442	0.225523	0.102237	3.22949	1.10657	3.11823	3.45301	4.46035	0.251584	2.72232	2.61807	2.82756	2.39255	3.99828	0.733702	1.65384	3.05809	7.17064	3.93814
M01_T016	0.246276	1.86809	6.99383	0.725813	9.99519	0.820919	3.67712	16.1721	6.91775	3.52695	1.12126	0.219246	0.0700785	4.1096	1.20935	2.20147	1.67087	7.12498	0.372417	2.19045	4.45199	2.85219	2.4998	1.85408	0.504565	3.29069	3.29669	7.40529	2.61092
																								5.0517		7.00144
																								10.0979		21.1833
																								6.20399		17.9948
																								11.3037		10.5159
																								6.79884		8.12989
																								2.19613		11.7308
																								0		0
																								2.39046		10.2863
																								3.83661		20.4442
																								3.09289		25.0113
																								3.267		7.87128
																								6.7657		8.82447
																								5.46312		10.696
																				4.16199	0.795063
																				6.90669	1.73863
																				3.16301	1.76007
																				5.94139	1.70317
																				1.93234	3.93814
																				1.52751	2.61092

## Sheet: sample_cluster_in_cluster
sample	C01	C02	C03	C04	C05	C06	C07	C08	C09	C10	C11	C12	C13	C14	C15	C16	C17	C18	C19	C20	C21	C22	C23	C24	C25	C26	C27	C28	C29
M01_T001	0.44541	1.49692	0.521605	0.0378573	0	0.0243161	0.00344768	0.0021123	0	4.24619	1.96949	68.2345	2.38516	2.14221	13.7882	7.04225	38.0735	15.9066	91.1421	1.30831	0.633136	2.99949	2.08094	3.12623	1.12132	0.434011	0.605446	8.13068	11.9255
M01_T002	0.521456	10.1507	4.80073	5.45145	5.49015	15.7325	3.89933	4.53441	3.22782	10.5348	13.8106	3.63881	21.0247	4.62356	14.5539	1.25339	1.43266	9.13407	1.01075	6.44565	8.85377	10.7752	9.55388	24.6055	4.87463	9.78389	14.8254	17.7438	19.8203
M01_T003	0.423683	4.4614	19.1693	4.18323	3.143	4.51064	3.09257	2.32706	2.94467	11.2457	6.869	6.5903	12.7208	4.49356	12.2936	0.665461	0.852917	7.89355	0.395112	6.71279	16.7975	10.2685	17.9022	10.5498	8.93942	11.3365	18.3131	12.6118	9.0776
M01_T004	20.9777	8.19391	18.4198	6.36002	5.44214	8.70517	8.15377	7.41912	2.76913	13.932	14.3353	2.77628	7.24382	3.87746	11.2418	2.82982	11.1643	7.84157	0.658519	8.13069	5.16639	18.0476	5.14802	6.31164	24.5289	5.57354	5.982	8.1841	16.9954
M01_T005	36.5454	8.43851	11.1928	11.6411	11.2153	4.6079	12.3668	9.31315	4.8757	10.271	15.5138	2.27763	5.21201	4.92878	11.4955	3.30146	14.7763	9.83749	1.023	7.53476	8.10414	16.3756	8.11465	5.70759	11.0419	4.65779	6.00293	6.04125	5.52637
M01_T008	0.304183	7.48459	6.38792	14.5183	9.61091	6.52888	16.2972	18.5327	19.2989	12.0536	3.94705	2.37197	13.1625	4.17703	7.09014	5.99561	2.60169	7.28369	0.627891	4.58251	5.98524	5.11738	15.4318	3.07939	8.02056	8.80848	6.92881	4.68877	2.16748
M01_T010	5.72515	4.25594	4.0386	6.32217	6.55129	5.2766	7.08154	6.78402	4.46231	12.6798	4.41521	2.73585	6.18375	9.68234	7.26543	6.75152	11.0116	3.96064	1.66621	5.42503	20.2992	7.07989	10.8004	6.92554	5.26398	18.1151	12.5694	10.0514	4.98665
M01_T012	3.82401	5.32727	4.52804	7.74181	8.13037	4.24316	6.52646	9.33638	5.73079	5.77186	2.93809	2.31806	7.86219	8.41623	4.57145	13.1929	2.9524	3.62972	0.872921	5.90451	15.0281	4.49924	15.8234	7.55671	9.62467	28.7804	18.7495	6.91903	5.04981
M01_T013	11.5807	20.7269	9.9091	14.8401	11.8797	10.3222	16.2455	15.7092	9.34368	5.91814	13.8349	2.8841	5.03534	15.4364	5.80312	22.1863	4.05702	13.4395	0.615639	19.8644	5.67965	5.26938	4.8405	10.8111	5.76234	3.63913	4.46194	6.57059	4.87756
M01_T015	15.7849	17.8114	10.5664	14.9347	12.2309	29.2644	13.1391	14.1912	8.10352	7.19363	11.8734	3.03235	9.0106	18.2116	5.09272	20.0995	4.10951	7.7099	0.768783	18.604	4.41	9.5288	4.8938	9.83481	11.4001	2.46089	4.91281	8.68552	11.2795
M01_T016	2.67246	9.12827	9.76926	13.7233	25.2249	9.9696	12.6633	11.3741	39.1302	4.81626	9.04028	2.95148	6.18375	23.2026	5.57247	14.2073	1.99093	12.3306	1.13939	14.9873	7.50815	9.62337	5.11932	4.56607	7.84924	4.90238	5.30248	8.98054	7.48715
M02_T001+T002	1.195	2.52421	0.696406	0.246072	1.08135	0.81459	0.530943	0.476677	0.113257	1.33702	1.4529	0.188679	3.97527	0.808275	1.23166	2.47448	6.97722	1.03261	0.0796349	0.500034	1.53472	0.41547	0.291127	6.92554	1.57296	1.50785	1.34615	1.39255	0.806706

## Sheet: group_cluster_in_group
group	C01	C02	C03	C04	C05	C06	C07	C08	C09	C10	C11	C12	C13	C14	C15	C16	C17	C18	C19	C20	C21	C22	C23	C24	C25	C26	C27	C28	C29
24m	1.0694	1.39333	7.57413	0.285083	2.01742	0.54678	1.57231	6.60794	0.475461	7.2904	1.29186	1.20044	0.115	0.713771	2.70684	0.525519	11.8726	5.76138	5.95118	0.864333	4.70377	3.3692	4.06229	4.48614	0.646317	4.31452	5.65044	8.61318	4.31896
3m	0.617956	2.22696	5.43943	0.640843	4.90427	0.908086	3.51218	18.1476	2.55782	5.96213	0.960087	0.203461	0.090371	2.35587	1.29128	2.1472	3.77	4.69677	0.31268	1.70426	5.87193	2.04858	4.67136	2.91964	0.517824	7.52688	5.53131	6.36182	2.10142

## Sheet: group_cluster_in_cluster
group	C01	C02	C03	C04	C05	C06	C07	C08	C09	C10	C11	C12	C13	C14	C15	C16	C17	C18	C19	C20	C21	C22	C23	C24	C25	C26	C27	C28	C29
24m	60.1086	35.2656	54.8007	27.9197	26.3719	34.3951	28.0469	24.0725	13.9306	51.5667	53.9511	83.7062	52.5618	20.8738	64.6047	17.5669	73.2769	51.6459	94.3092	30.6322	41.0897	58.8819	43.0909	57.2263	52.0791	33.2936	47.075	54.1042	64.1518
3m	39.8914	64.7344	45.1993	72.0803	73.6281	65.6049	71.9531	75.9275	86.0694	48.4333	46.0489	16.2938	47.4382	79.1262	35.3953	82.4331	26.7231	48.3541	5.69083	69.3678	58.9103	41.1181	56.9091	42.7737	47.9209	66.7064	52.925	45.8958	35.8482
