# Supplementary material for: Single-cell CyTOF profiling reveals alterations in B, T and macrophage subsets during murine hepatic aging
Source: Front Immunol. 2026 Apr 28;17:1787641. doi: 10.3389/fimmu.2026.1787641 (PMC13160732; doi:10.3389/fimmu.2026.1787641)
Supplement: Supplementary file 3 [file SupplementaryFile2.zip › Statistics/Frequency/cluster_in_All.csv]

	C01	C02	C03	C04	C05	C06	C07	C08	C09	C10	C11	C12	C13	C14	C15	C16	C17	C18	C19	C20	C21	C22	C23	C24	C25	C26	C27	C28	C29
freq	0.8280781928913917	1.8389543095150278	6.433011577801567	0.47525660978220785	3.5606012900207804	0.7399177769181637	2.6092784339831416	12.776513345507867	1.5885967200726874	6.580365415928248	1.1145095851962468	0.6675002923687264	0.10183427640989196	1.5915653871411737	1.950144385171058	1.392394814728187	7.541313950036434	5.192288662390586	2.9370912460305325	1.3133203191766898	5.328217630284002	2.66325419886471	4.3878698464389485	3.648761705994009	0.5776306438409154	6.0317017659071075	5.5867615440667135	7.409703043333543	3.1335630301994404
