# Supplementary material for: Single-cell CyTOF profiling reveals alterations in B, T and macrophage subsets during murine hepatic aging
Source: Front Immunol. 2026 Apr 28;17:1787641. doi: 10.3389/fimmu.2026.1787641 (PMC13160732; doi:10.3389/fimmu.2026.1787641)
Supplement: Supplementary file 3 [file SupplementaryFile2.zip › Statistics/Frequency/group_cluster_in_cluster.csv]

group	C01	C02	C03	C04	C05	C06	C07	C08	C09	C10	C11	C12	C13	C14	C15	C16	C17	C18	C19	C20	C21	C22	C23	C24	C25	C26	C27	C28	C29
24m	60.108636610537744	35.26562958614617	54.80072717102503	27.919742570509182	26.371905002526532	34.39513677811551	28.046888467505603	24.072522443231826	13.930573645166772	51.56668671734018	53.95108564048753	83.70619946091644	52.561837455830386	20.873841284196246	64.60466832733647	17.56686910453547	73.27686985566027	51.6459336775356	94.30916720267084	30.632235084594832	41.08966891218829	58.88194561729437	43.09086435952108	57.226331360946745	52.079115402585266	33.29356142522633	47.075020530409155	54.10419221290079	64.15181006516809
3m	39.89136338946225	64.73437041385382	45.19927282897497	72.08025742949083	73.62809499747347	65.6048632218845	71.95311153249439	75.92747755676818	86.06942635483324	48.43331328265981	46.04891435951247	16.29380053908356	47.43816254416961	79.12615871580375	35.39533167266353	82.43313089546453	26.723130144339734	48.3540663224644	5.6908327973291675	69.36776491540516	58.91033108781172	41.11805438270563	56.90913564047892	42.773668639053255	47.920884597414734	66.70643857477367	52.92497946959084	45.8958077870992	35.848189934831915
