# Supplementary material for: Single-cell CyTOF profiling reveals alterations in B, T and macrophage subsets during murine hepatic aging
Source: Front Immunol. 2026 Apr 28;17:1787641. doi: 10.3389/fimmu.2026.1787641 (PMC13160732; doi:10.3389/fimmu.2026.1787641)
Supplement: Supplementary file 3 [file SupplementaryFile2.zip › Statistics/Frequency/sample_cluster_in_cluster.csv]

sample	C01	C02	C03	C04	C05	C06	C07	C08	C09	C10	C11	C12	C13	C14	C15	C16	C17	C18	C19	C20	C21	C22	C23	C24	C25	C26	C27	C28	C29
M01_T001	0.44541010320478003	1.4969181097739948	0.5216053698783387	0.03785727806170736	0.0	0.0243161094224924	0.0034476814342354768	0.002112304171800739	0.0	4.246185815059879	1.9694890628783597	68.2345013477089	2.385159010600707	2.1422111688898937	13.788172340621829	7.042253521126761	38.07348204699988	15.906649572057244	91.1421483046954	1.3083087882731694	0.6331357949653041	2.9994933288295895	2.0809414466130884	3.1262327416173568	1.1213206665628406	0.4340109472177065	0.6054457916686794	8.130683404761616	11.925472971033216
M01_T002	0.5214557305812059	10.150670188826926	4.800727171025032	5.45144804088586	5.490146538655886	15.732522796352583	3.899327702120324	4.534412955465587	3.227815844611813	10.534806146442827	13.810638469610137	3.638814016172507	21.024734982332156	4.623558670585575	14.553925638896578	1.2533919110996252	1.432661338422999	9.13406562943969	1.0107507121198198	6.445646962120693	8.853770956794813	10.775206890727917	9.55387895686403	24.60552268244576	4.874630119919016	9.783889394323554	14.825370755035989	17.743756601551592	19.820285361582407
M01_T003	0.42368278109722973	4.461402993836219	19.16934694448329	4.183229225818664	3.14300151591713	4.51063829787234	3.0925702465092226	2.3270550959338143	2.9446741038563906	11.245693662164378	6.86899669061264	6.590296495956874	12.7208480565371	4.49355640967669	12.293569517483164	0.6654606538312444	0.8529166169629012	7.893551405107592	0.39511164201047505	6.7127885471607645	16.797514730959495	10.268535720317514	17.902247006724618	10.549802761341223	8.939417536209312	11.336485257050812	18.31312496980822	12.61184697755169	9.077598828696926
M01_T004	20.97772949483976	8.19391448977595	18.419801426373933	6.360022714366837	5.442142496210208	8.70516717325228	8.153766591966901	7.419116352754797	2.7691262245880286	13.93202821676601	14.335297441278552	2.776280323450135	7.243816254416961	3.8774587384128423	11.241811975274473	2.829822974544515	11.164261004413694	7.8415745521327835	0.6585194033507917	8.130693883142682	5.166388086916882	18.04762709001858	5.148023618172872	6.31163708086785	24.528889581062142	5.573535772345598	5.981997649066873	8.184102856726602	16.995377946200442
M01_T005	36.54535578489951	8.438508952157322	11.192840162215074	11.641113003975013	11.215260232440627	4.60790273556231	12.366833304602656	9.313149093469459	4.87570077580837	10.270957510800022	15.513762208410686	2.2776280323450133	5.212014134275619	4.9287813701107845	11.495525417473937	3.301460136968601	14.776333054992246	9.837485706365431	1.0230022359030904	7.534762654976368	8.104138175555892	16.375612227664245	8.114646547482367	5.707593688362919	11.04189378601464	4.657787588181778	6.002930615268184	6.041254385858414	5.526368673384434
M01_T008	0.3041825095057034	7.484590548869974	6.387917773737939	14.518266136664773	9.610914603335017	6.52887537993921	16.2971901396311	18.532652701989086	19.298941049889574	12.053644665609449	3.9470498022439258	2.371967654986523	13.162544169611307	4.177029165724621	7.090137466555955	5.995606667528104	2.601693904330192	7.283689663536505	0.6278905938926155	4.582505651071991	5.985243715072008	5.117378821145077	15.431769722814497	3.079388560157791	8.020557545553652	8.808483347999225	6.9288118126338505	4.688770988381269	2.1674848563144145
M01_T010	5.725149375339489	4.255943645435868	4.038596000559362	6.32216543630513	6.551288529560384	5.276595744680851	7.08153766591967	6.784016898433374	4.462313834305453	12.67977251599497	4.415207038501897	2.7358490566037736	6.18374558303887	9.682342301605246	7.265430390257404	6.751518284016022	11.011571036621733	3.9606361966804116	1.6662072345247942	5.425029111582985	20.299177767647606	7.079885154534707	10.800393636214531	6.925542406311637	5.2639775735866685	18.115109845038706	12.569441089802424	10.051355518593612	4.986650589957799
M01_T012	3.824008690928843	5.327267390666275	4.5280380366382325	7.741813363619156	8.130368873168267	4.243161094224924	6.526460955007757	9.336384439359268	5.730788832889744	5.7718597911084375	2.9380902413431267	2.3180592991913747	7.862190812720849	8.41623332579697	4.571454931266722	13.192918981780592	2.95240367410235	3.629716899407464	0.8729210695580263	5.904514007808754	15.02811122929646	4.499239993244385	15.823355748728881	7.5567061143984215	9.624669054664382	28.780444152783787	18.74949680369708	6.919033107919434	5.049809089082192
M01_T013	11.580662683324281	20.726934742197436	9.909103621871067	14.840053000189288	11.879737241030822	10.322188449848024	16.245474918117566	15.7092061256821	9.34367744492893	5.918138568381911	13.834853499071755	2.8840970350404316	5.035335689045936	15.436355414876783	5.803118368853215	22.186328983072748	4.05702015984731	13.439481617519663	0.6156390701093448	19.864374272210426	5.679650171368755	5.269380172268198	4.840495325569952	10.811143984220907	5.762342314281264	3.639129591791078	4.4619422572178475	6.570592591693275	4.877558636924755
M01_T015	15.784899511135253	17.811368750611486	10.566354356034122	14.934696195343555	12.230924709449218	29.264437689969604	13.1391139458714	14.191163527547968	8.103516620420184	7.193634822551539	11.873436112680604	3.032345013477089	9.010600706713781	18.211621071670812	5.0927207306947135	20.09949605892234	4.109507336275796	7.709899857929934	0.7687831174002266	18.604013973559834	4.410001857198332	9.528795811518325	4.893800229621125	9.83481262327416	11.40009344338888	2.4608868141210163	4.912806144630695	8.685517258125222	11.279533775442827
M01_T016	2.67246061922868	9.128265336072792	9.769263040134248	13.723263297368918	25.224861040929763	9.969604863221884	12.663333907946905	11.37405386375638	39.13018857239934	4.816262919013506	9.04027766567116	2.9514824797843664	6.18374558303887	23.202577436129324	5.57246978503552	14.20726192014472	1.9909340331623524	12.330642087390416	1.1393917118441605	14.987327899171177	7.5081463472285535	9.623374429994934	5.119320977529933	4.566074950690336	7.849244665939885	4.902384823039866	5.3024813616089395	8.980538322386392	7.4871529871099245
M02_T001+T002	1.1950027159152634	2.524214851775756	0.6964060970493637	0.24607230740109784	1.0813542193026782	0.8145896656534954	0.5309429408722633	0.4766766414363669	0.11325669630216886	1.3370153661070705	1.4529017676971507	0.18867924528301888	3.9752650176678443	0.8082749265204612	1.2316634375864932	2.474479906964724	6.9772157938685435	1.0326068124328631	0.07963490459125853	0.500034248921159	1.5347211669958973	0.415470359736531	0.2911267836640971	6.925542406311637	1.5729637128173182	1.507852466106877	1.3461507495612128	1.3925479864508845	0.8067062842706628
