# Supplementary material for: Single-cell CyTOF profiling reveals alterations in B, T and macrophage subsets during murine hepatic aging
Source: Front Immunol. 2026 Apr 28;17:1787641. doi: 10.3389/fimmu.2026.1787641 (PMC13160732; doi:10.3389/fimmu.2026.1787641)
Supplement: Supplementary file 3 [file SupplementaryFile2.zip › Statistics/Frequency/sample_cluster_in_sample.csv]

sample	C01	C02	C03	C04	C05	C06	C07	C08	C09	C10	C11	C12	C13	C14	C15	C16	C17	C18	C19	C20	C21	C22	C23	C24	C25	C26	C27	C28	C29
M01_T001	0.041078871	0.30658865	0.373717538	0.002003847	0	0.002003847	0.001001924	0.003005771	0	3.111974992	0.244469381	5.07273966	0.02705194	0.37972908	2.99474992	1.092096826	31.97839853	9.19866143	29.81424335	0.191367425	0.375721385	0.88970824	1.016952549	1.270439243	0.072138506	0.291559795	0.376723309	6.709882975	4.161991023
M01_T002	0.048018727	2.075809566	3.434339392	0.288112364	2.173847801	1.294504857	1.131441262	6.44251258	0.570222387	7.709006513	1.71166755	0.270105341	0.238092856	0.818319144	3.15623093	0.19407569	1.201468573	5.274056882	0.33012875	0.941367133	5.246045958	3.191244585	4.661818109	9.983893719	0.313122118	6.562559398	9.210592131	14.62070207	6.906693611
M01_T003	0.039012484	0.912291933	13.71238796	0.221070743	1.244398207	0.371118758	0.897287132	3.306057939	0.520166453	8.228633163	0.851272407	0.48915653	0.144046095	0.795254481	2.665853073	0.103032971	0.715228873	4.557458387	0.129041293	0.9803137	9.952184699	3.040973111	8.734795134	4.280369718	0.574183739	7.603433099	11.37664052	10.39132522	3.163012164
M01_T004	1.937976716	1.681051786	13.21959053	0.33721397	2.161782417	0.718586913	2.373544761	10.57507025	0.49076676	10.22782015	1.7824167	0.206744279	0.082296267	0.688478523	2.445804898	0.439582497	9.392814131	4.542352469	0.215776796	1.191288639	3.071055801	5.362304295	2.52007226	2.569249297	1.580690486	3.750501807	3.72842232	6.765355279	5.941389
M01_T005	3.376831961	1.731580004	8.034531219	0.617345914	4.455932544	0.380445694	3.600682594	13.27745433	0.86428428	7.541658302	1.92933146	0.16964465	0.059225055	0.87532624	2.501505722	0.512949207	12.43425015	5.699658703	0.335274041	1.104195945	4.818309576	4.866492672	3.973097772	2.323830556	0.711704477	3.134912668	3.742220438	4.994980928	1.932342903
M02_T001+T002	0.597956077	2.804957599	2.707110241	0.070667536	2.326592738	0.364209611	0.837138508	3.680147858	0.108719287	5.316373125	0.978473581	0.076103501	0.244618395	0.777342901	1.451402479	2.081974342	31.79495543	3.239834747	0.141335073	0.396825397	4.941291585	0.668623614	0.771906936	15.26962383	0.549032398	5.495759948	4.544466188	6.235051098	1.52750598
ƽ��ֵ	1.199959193	1.841138178	8.221591868	0.306882105	2.472510741	0.625773167	1.768018851	7.456248591	0.510831833	7.804698251	1.45063234	0.24235086	0.153655734	0.790944258	2.44415942	0.666322941	11.10774343	4.662672238	0.230311191	0.922798163	5.605777524	3.425927655	4.132338042	6.885393424	0.745746644	5.309433384	6.520468319	8.601482919	3.894188732
sample	C01	C02	C03	C04	C05	C06	C07	C08	C09	C10	C11	C12	C13	C14	C15	C16	C17	C18	C19	C20	C21	C22	C23	C24	C25	C26	C27	C28	C29
M01_T008	0.029485789	1.611187751	4.810395847	0.807700003	4.005855035	0.565495309	4.977833005	27.71769463	3.588841735	9.284864313	0.514948242	0.185339245	0.15690652	0.778214214	1.618559198	0.977243289	2.296732343	4.427080591	0.215878097	0.704499742	3.733111488	1.595391792	7.926411895	1.315276798	0.542327903	6.219395331	4.531333916	4.066932741	0.795063236
M01_T010	0.527495846	0.870818569	2.890717274	0.334314255	2.595439713	0.434408344	2.055932577	9.644065421	0.788741417	9.283726703	0.547514664	0.203191	0.070065862	1.714611735	1.576481893	1.045983224	9.239685304	2.288150862	0.544511841	0.79274518	12.03431225	2.097972094	5.272956579	2.811642944	0.338318019	12.15742798	7.813344544	8.286789582	1.738634316
M01_T012	0.352214851	1.089664695	3.239976386	0.409249642	3.219964178	0.34921302	1.894155435	13.26809354	1.012617697	4.224576992	0.364222176	0.172104984	0.089054323	1.489908844	0.991604879	2.04324638	2.476510672	2.09627873	0.285173956	0.862526141	8.906432924	1.332813016	7.722710854	3.066870791	0.61837721	19.30877835	11.65110718	5.702478512	1.760073645
M01_T013	1.068618114	4.247406145	7.103403338	0.785925518	4.713548193	0.851085159	4.723572753	22.3657962	1.654052428	4.339632099	1.718209614	0.214525588	0.057139993	2.737707383	1.26108967	3.442433963	3.409352915	7.776051326	0.201493659	2.90712245	3.372262042	1.563831387	2.366798657	4.395769636	0.370908726	2.445992682	2.777805624	5.425291965	1.703172773
M01_T015	1.456378799	3.649466763	7.573570684	0.790834737	4.852257237	2.412597226	3.81986208	20.20186833	1.43432764	5.274236228	1.474420656	0.225523214	0.10223719	3.229492422	1.106567236	3.118234304	3.453010985	4.460348007	0.251583674	2.722315773	2.618073932	2.827559939	2.392550718	3.998276	0.733702189	1.653836902	3.05809478	7.170635875	3.938136477
M01_T016	0.246275829	1.868092263	6.993833093	0.72581291	9.995194618	0.82091943	3.677118373	16.17211277	6.917747878	3.526950184	1.121255807	0.219245555	0.070078488	4.109602755	1.209354477	2.201465642	1.670871376	7.124979978	0.372417107	2.190453308	4.451986225	2.852194458	2.499799776	1.854076566	0.504565113	3.290685568	3.296692295	7.405293929	2.610924235
	0.613411538	2.222772698	5.435316104	0.642306178	4.897043162	0.905619748	3.524745704	18.22827182	2.566054799	5.988997753	0.95676186	0.203321598	0.090913729	2.343256226	1.293942892	2.138101134	3.757693933	4.695481582	0.311843056	1.696610432	5.852696477	2.044960448	4.696871413	2.906985456	0.518033193	7.512686136	5.52139639	6.342903767	2.09100078
