# Supplementary material for: Single-cell CyTOF profiling reveals alterations in B, T and macrophage subsets during murine hepatic aging
Source: Front Immunol. 2026 Apr 28;17:1787641. doi: 10.3389/fimmu.2026.1787641 (PMC13160732; doi:10.3389/fimmu.2026.1787641)
Supplement: Supplementary file 3 [file SupplementaryFile2.zip › Statistics/Frequency/sample_in_All.csv]

	M01_T001	M01_T002	M01_T003	M01_T004	M01_T005	M01_T008	M01_T010	M01_T012	M01_T013	M01_T015	M01_T016	M02_T001+T002
freq	8.978688568832593	8.992452388877394	8.993082106134345	8.963575354665755	8.961776162503037	8.54265434819766	8.987504610429916	8.990473277498404	8.973920709601389	8.975090184507156	8.98588533748347	1.65489695126888
