# Supplementary material for: Single-cell CyTOF profiling reveals alterations in B, T and macrophage subsets during murine hepatic aging
Source: Front Immunol. 2026 Apr 28;17:1787641. doi: 10.3389/fimmu.2026.1787641 (PMC13160732; doi:10.3389/fimmu.2026.1787641)
Supplement: Supplementary file 3 [file SupplementaryFile2.zip › Statistics/Marker_Expression/All/All.xlsx]

## Sheet: All
	mean	std	min	25%	50%	75%	max
CD45	1.40856	0.76323	0.0799415	0.808302	1.35573	1.93205	4.68231
CD3	0.449672	0.780827	0	0	8.88178e-17	0.633971	9.05507
CCR2	0.467652	0.694488	0	0	0.136553	0.685257	8.73815
CD11c	0.445049	1.00589	0	0	0	0.161247	6.244
CD172a	0.266096	0.583701	0	0	0	0.196984	8.37056
c_kit	0.058765	0.242278	0	0	0	0	5.16858
CD69	0.231391	0.483856	0	0	0	0.181408	5.62757
CD27	0.0553322	0.19292	0	0	0	0	5.16754
CD86	0.181746	0.450546	0	0	3.21502e-06	0.0788186	5.9619
Ly6C	1.12336	1.64879	0	0	0.117524	2.07167	8.19297
CX3CR1	0.235318	0.505699	0	0	0	0.189843	5.69128
CD25	0.0382599	0.187136	0	0	0	0	6.86522
CD44	1.26158	0.981965	0	0.368456	1.19948	1.98542	6.04444
CD19	0.550902	0.925535	0	0	0	0.943542	6.99105
IgD	0.756574	1.22288	0	0	0	1.11908	6.13304
CD62L	0.027751	0.12327	0	0	0	0	5.71501
CD103	0.0665201	0.33756	0	0	0	0	5.88031
CCR4	0.314941	0.704953	0	0	0	0.273548	8.16726
CD39	0.801354	0.944849	0	0	0.427284	1.38044	7.97307
B220	0.373091	0.581246	0	0	1.94537e-08	0.577318	6.63163
F4_80	0.0796602	0.283725	0	0	0	0	4.37325
CD206	0.12512	0.334802	0	0	0	0.0541979	6.26425
CD64	0.0846288	0.325976	0	0	0	0	5.78449
CXCR3	0.0256608	0.123907	0	0	0	0	5.30746
Ly6G	0.223239	0.738196	0	0	0	0	5.49181
CD163	0.0686163	0.24805	0	0	0	0	6.30179
FOXP3	0.0991695	0.240851	0	0	0	0.0337782	5.24635
TCRgd	0.0265112	0.179225	0	0	0	0	6.73273
CD49b	0.0717232	0.3175	0	0	0	0	8.85038
CD317	0.284093	0.686552	0	0	0	0.217807	7.58666
TCRb	0.410381	0.797655	0	0	0	0.413508	5.73702
NK1.1	0.0203869	0.118632	0	0	0	0	5.54749
PD1	0.0845207	0.362849	0	0	0	0	6.61883
CD127	0.23036	0.536843	0	0	0	0.0586664	5.68945
ICOS	0.0760874	0.27697	0	0	0	0	4.80475
CCR6	0.0210043	0.108169	0	0	0	0	4.81685
SiglecF	0.0668572	0.272294	0	0	0	0	4.72336
MHCII	2.21908	2.32726	0	0	1.08569	4.51751	8.71952
CD4	0.389489	0.816223	0	0	0	0.17339	5.48219
CD8	0.105734	0.354887	0	0	0	0	4.01159
CD11b	1.5623	2.16621	0	0	0.254476	3.12556	9.56928
