# Supplementary material for: Single-cell CyTOF profiling reveals alterations in B, T and macrophage subsets during murine hepatic aging
Source: Front Immunol. 2026 Apr 28;17:1787641. doi: 10.3389/fimmu.2026.1787641 (PMC13160732; doi:10.3389/fimmu.2026.1787641)
Supplement: Supplementary file 3 [file SupplementaryFile2.zip › Statistics/Marker_Expression/cluster/25%.csv]

cluster	CD45	CD3	CCR2	CD11c	CD172a	c_kit	CD69	CD27	CD86	Ly6C	CX3CR1	CD25	CD44	CD19	IgD	CD62L	CD103	CCR4	CD39	B220	F4_80	CD206	CD64	CXCR3	Ly6G	CD163	FOXP3	TCRgd	CD49b	CD317	TCRb	NK1.1	PD1	CD127	ICOS	CCR6	SiglecF	MHCII	CD4	CD8	CD11b
C01	0.1937752664089203	0.0	0.014341533184051514	0.0	0.0	0.0	0.0	0.0	0.0	0.0	0.0	0.0	0.0	0.0	0.0	0.0	0.0	0.0	0.0	0.0	0.0	1.3300303220748901	0.0	0.0	0.0	0.0	0.0	0.0	0.0	0.8655502200126648	0.0	0.0	0.0	0.0	0.0	0.0	0.0	0.0	0.0	0.0	0.0
C02	0.5711033642292023	0.0	0.025997419841587543	0.0	0.0	0.0	0.0	0.0	0.0	0.0	0.10667342506349087	0.0	0.0	0.0	0.4347205236554146	0.0	0.0	1.5886761248111725	0.0	0.0	0.0	0.0	0.0	0.0	0.0	0.0	0.0	0.0	0.0	0.0	0.0	0.0	0.0	0.0	0.0	0.0	0.0	3.0384535789489746	0.0	0.0	0.0
C03	0.5862181335687637	0.0	0.0	0.0	0.0	0.0	0.0	0.0	0.0	0.0	0.0	0.0	0.4562021940946579	1.4115930497646332	0.0	0.0	0.0	0.0	0.0	0.0	0.0	0.0	0.0	0.0	0.0	0.0	0.0	0.0	0.0	0.0	0.0	0.0	0.0	0.0	0.0	0.0	0.0	4.29503858089447	0.0	0.0	0.0
C04	0.8984548151493073	1.1309874653816223	0.0	0.0	0.0	0.0	0.0	0.0	0.0	0.0	0.0	0.0	0.0	1.221483290195465	1.8583357334136963	0.0	0.0	0.0	0.0	0.13362422585487366	0.0	0.0	0.0	0.0	0.0	0.0	0.0	0.0	0.0	0.0	0.0	0.0	0.0	0.0	0.0	0.0	0.0	3.810735821723938	0.0	0.0	0.0
C05	0.6007004827260971	0.0	0.0	0.0	0.0	0.0	0.0	0.0	0.0	0.0	0.0	0.0	0.0	0.34530913829803467	1.9491413235664368	0.0	0.0	0.0	0.0	0.0	0.0	0.0	0.0	0.0	0.0	0.0	0.0	0.0	0.0	0.0	0.0	0.0	0.0	0.0	0.0	0.0	0.0	3.7582844495773315	0.0	0.0	0.0
C06	1.0530673265457153	0.0	0.0	0.0	0.0	0.0	0.0	0.0	3.182689397362992e-05	0.0	0.0	0.0	0.3513387441635132	1.3860790729522705	2.2516539096832275	0.0	0.0	0.0	0.0	0.2650502026081085	0.0	0.0	0.0	0.0	0.0	0.0	0.0	0.0	0.0	0.0	0.0	0.0	0.0	0.0	0.0	0.0	0.0	5.181859493255615	0.0	0.0	0.0
C07	0.9826529026031494	0.0	0.0	0.0	0.0	0.0	0.0	0.0	0.0	0.0	0.0	0.0	0.0	1.3727447986602783	2.495368719100952	0.0	0.0	0.0	0.0	0.3646988272666931	0.0	0.0	0.0	0.0	0.0	0.0	0.0	0.0	0.0	0.0	0.0	0.0	0.0	0.0	0.0	0.0	0.0	3.932368278503418	0.0	0.0	0.6476873755455017
C08	1.130905270576477	0.0	0.0	0.0	0.0	0.0	0.0	0.0	0.0	0.0	0.0	0.0	0.0	1.6347742080688477	2.549912452697754	0.0	0.0	0.0	0.0	0.5754421353340149	0.0	0.0	0.0	0.0	0.0	0.0	0.0	0.0	0.0	0.0	0.0	0.0	0.0	0.0	0.0	0.0	0.0	4.094714641571045	0.0	0.0	0.0
C09	1.0504589080810547	0.0	0.0	0.0	0.0	0.0	0.0	0.0	0.0	0.6604684293270111	0.0	0.0	0.0	1.3995361328125	2.345473289489746	0.0	0.0	0.0	0.0	0.3294905871152878	0.0	0.0	0.0	0.0	0.0	0.0	0.0	0.0	0.0	0.0	0.0	0.0	0.0	0.0	0.0	0.0	0.0	4.107951879501343	0.0	0.0	0.0
C10	0.8571965992450714	0.0	0.4289349317550659	2.099669575691223	0.0	0.0	0.0	0.0	0.0	0.0	0.0	0.0	1.2837908267974854	0.0	0.0	0.0	0.0	0.0	0.261050745844841	0.0	0.0	0.0	0.0	0.0	0.0	0.0	0.0	0.0	0.0	0.2114265337586403	0.0	0.0	0.0	0.0	0.0	0.0	0.0	4.889376163482666	0.0	0.0	1.9211535155773163
C11	0.3475123643875122	0.0	0.0	0.0	0.0	0.0	0.0	0.0	0.0	0.0	0.0	0.0	0.1646302491426468	0.0	0.0	0.0	0.0	0.0	1.9813196659088135	0.0	0.0	0.0	0.0	0.0	0.0	0.0	0.0	0.0	0.0	0.2531372010707855	0.0	0.0	0.0	0.0	0.0	0.0	0.0	3.5614278316497803	0.0	0.0	0.34329816699028015
C12	0.42174819856882095	0.0	0.0	0.0	0.0	0.6982387155294418	0.0	0.0	0.0	0.0	0.0	0.0	2.1189019680023193	0.0	0.0	0.0	0.0	0.0	0.0	0.0	0.0	0.0	0.0	0.0	0.0	0.0	0.0	0.0	0.0	0.10802270844578743	0.0	0.0	0.0	0.0	0.0	0.0	0.0	0.9139516800642014	0.0	0.0	0.3206474259495735
C13	0.5284034907817841	0.0	0.0	0.0	0.0	0.0	0.0	0.0	0.0	0.0	0.0	0.49981289356946945	1.163810908794403	0.0	0.0	0.0	0.0	0.0	0.0	0.0	0.0	0.0	0.0	0.0	0.0	0.0	0.0	0.0	0.0	0.0	0.0	0.0	0.0	0.0	0.0	0.0	0.0	3.9113468527793884	0.0	0.0	0.0
C14	1.0841099321842194	0.0	0.0	0.09094267897307873	0.0	0.0	0.0	0.0	0.0	0.0	0.0	0.0	0.0	0.0	0.0	0.0	0.0	0.0	0.0	0.0	0.0	0.0	0.0	0.0	0.0	0.0	0.0	0.0	1.1709015667438507	0.0	0.0	0.0	0.0	0.0	0.0	0.0	0.0	0.0	0.0	0.0	2.7616376876831055
C15	0.805721178650856	0.0	0.8083491027355194	0.0	0.10069420002400875	0.0	0.0	0.0	0.0	2.639470160007477	0.29548487812280655	0.0	1.1785778999328613	0.0	0.0	0.0	0.0	0.0	0.0	0.0	0.0	0.0	0.0	0.0	0.0	0.0	0.0	0.0	0.0	0.09875932708382607	0.0	0.0	0.0	0.0	0.0	0.0	0.0	3.4206989407539368	0.0	0.0	4.4186543226242065
C16	0.8381346613168716	0.0	0.0	0.0	0.016049778554588556	0.0	0.0	0.0	0.0	0.49358609318733215	0.0	0.0	2.4164512157440186	0.0	0.0	0.0	0.0	0.0	0.5885452181100845	0.0	0.4417639523744583	0.0	0.0	0.0	0.0	0.0	0.0	0.0	0.0	0.0	0.0	0.0	0.0	0.0	0.0	0.0	0.4746825471520424	0.0	0.0	0.0	3.8742562532424927
C17	0.6666150689125061	0.0	0.0	0.0	0.17777235433459282	0.0	0.0	0.0	8.125511340040248e-05	2.4464259147644043	0.0	0.0	1.0990577340126038	0.0	0.0	0.0	0.0	0.0	0.0010968226415570825	0.0	0.0	0.0	0.0	0.0	2.033303380012512	0.0	0.0	0.0	0.0	0.0	0.0	0.0	0.0	0.0	0.0	0.0	0.0	0.0	0.0	0.0	5.654000878334045
C18	0.6714709550142288	0.0	1.1788394451141357	0.0	0.5839686840772629	0.0	0.0	0.0	0.0	4.743827819824219	0.4664178937673569	0.0	1.2428577244281769	0.0	0.0	0.0	0.0	0.0	0.0	0.0	0.0	0.0	0.0	0.0	0.0	0.0	0.0	0.0	0.0	0.0	0.0	0.0	0.0	0.0	0.0	0.0	0.0	0.0	0.0	0.0	4.5675976276397705
C19	0.470429003238678	0.0	0.0	0.0	0.0	0.0	0.0	0.0	0.00013755759573541582	3.302229404449463	0.0	0.0	1.9280714988708496	0.0	0.0	0.0	0.0	0.0	0.046784818172454834	0.0	0.0	0.0	0.0	0.0	0.0	0.0	0.0	0.0	0.0	0.0	0.0	0.0	0.0	0.0	0.0	0.0	0.0	0.0	0.0	0.0	4.606418609619141
C20	0.6657381057739258	0.0	0.0	1.226550817489624	0.0	0.0	0.0	0.0	0.0	2.6202327013015747	0.0	0.0	1.0146195888519287	0.0	0.0	0.0	0.0	0.0	0.0	0.0	0.0	0.0	0.0	0.0	0.0	0.0	0.0	0.0	0.0	3.3009345531463623	0.0	0.0	0.0	0.0	0.0	0.0	0.0	0.2679014950990677	0.0	0.0	0.0
C21	0.8369306921958923	0.283645898103714	0.0	0.0	0.0	0.0	0.06769547611474991	0.0	4.275990795576945e-05	1.8439744710922241	0.0	0.0	0.9144185185432434	0.0	0.0	0.0	0.0	0.0	0.971121609210968	0.0	0.0	0.0	0.0	0.0	0.0	0.0	0.0	0.0	0.0	0.0	0.11697839200496674	0.0	0.0	0.0	0.0	0.0	0.0	0.0	0.0	0.0	0.0
C22	1.2187767028808594	0.533784031867981	0.0	0.0	0.0	0.0	0.0	0.0	0.00016008630336727947	2.7964580059051514	0.0	0.0	0.034715913236141205	0.0	0.0	0.0	0.0	0.0	0.0	0.0	0.0	0.0	0.0	0.0	0.0	0.0	0.0	0.0	0.0	0.0	0.24211254715919495	0.0	0.0	0.06496711075305939	0.0	0.0	0.0	0.0	0.0	0.26366883516311646	0.0
C23	0.9002539813518524	0.0	0.0	2.1210092902183533	0.0	0.0	0.0	0.0	0.0	0.0	0.0	0.0	0.625783771276474	0.0	0.0	0.0	0.0	0.0	0.4394635185599327	0.0	0.0	0.0	0.0	0.0	0.0	0.0	0.0	0.0	0.0	0.0	0.0	0.0	0.0	0.0	0.0	0.0	0.0	0.0	0.0	0.0	0.0
C24	0.8410888165235519	0.23084842041134834	0.17336925119161606	0.0	0.0	0.0	0.0	0.0	0.0	0.0	0.0750969871878624	0.0	0.10101920366287231	0.0	0.0	0.0	0.0	1.7600018382072449	0.04137040860950947	0.0	0.0	0.0	0.0	0.0	0.0	0.0	0.0	0.0	0.0	0.0	0.0	0.0	0.0	0.0	0.0	0.0	0.0	0.0	0.0	0.0	0.0
C25	0.8046536445617676	0.9613445997238159	0.0	0.0	0.0	0.0	0.0	0.0	0.0	0.0	0.0	0.0	1.533106803894043	0.0	0.0	0.0	0.0	0.0	0.0	0.0	0.0	0.0	0.0	0.0	0.0	0.0	0.0	0.6338602304458618	0.0	0.0	0.0	0.0	0.0	0.6489077806472778	0.0	0.0	0.0	0.0	0.0	0.0	0.0
C26	0.8688703775405884	0.25721243023872375	0.0	0.0	0.0	0.0	0.16292650997638702	0.0	0.0	0.0	0.0	0.0	1.061004877090454	0.0	0.0	0.0	0.0	0.0	1.068526029586792	0.0	0.0	0.0	0.0	0.0	0.0	0.0	0.0	0.0	0.0	0.0	0.1699063628911972	0.0	0.0	0.0	0.0	0.0	0.0	0.0	1.3716243505477905	0.0	0.0
C27	0.8111651837825775	0.09083367511630058	0.0	0.0	0.0	0.0	0.0069773816503584385	0.0	0.0	0.0	0.0	0.0	1.060806691646576	0.0	0.0	0.0	0.0	0.0	0.49804872274398804	0.0	0.0	0.0	0.0	0.0	0.0	0.0	0.0	0.0	0.0	0.0	0.0	0.0	0.0	0.0	0.0	0.0	0.0	0.0	0.0	0.0	0.0
C28	1.1144292950630188	1.690342366695404	0.0	0.0	0.0	0.0	0.0	0.0	0.0	0.0	0.0	0.0	0.4826950579881668	0.0	0.0	0.0	0.0	0.0	0.0	0.0	0.0	0.0	0.0	0.0	0.0	0.0	0.0	0.0	0.0	0.0	1.2792001366615295	0.0	0.0	0.0	0.0	0.0	0.0	0.0	1.914280891418457	0.0	0.0
C29	1.3625754117965698	0.9447687864303589	0.0	0.0	0.0	0.0	0.0	0.0	0.0	0.0	0.0	0.0	0.0	0.0	0.0	0.0	0.0	0.0	0.0	0.0	0.0	0.0	0.0	0.0	0.0	0.0	0.0	0.0	0.0	0.0	0.6424747705459595	0.0	0.0	0.0	0.0	0.0	0.0	0.0	0.0	0.6793259382247925	0.0
