# Supplementary material for: Single-cell CyTOF profiling reveals alterations in B, T and macrophage subsets during murine hepatic aging
Source: Front Immunol. 2026 Apr 28;17:1787641. doi: 10.3389/fimmu.2026.1787641 (PMC13160732; doi:10.3389/fimmu.2026.1787641)
Supplement: Supplementary file 3 [file SupplementaryFile2.zip › Statistics/Marker_Expression/cluster/50%.csv]

cluster	CD45	CD3	CCR2	CD11c	CD172a	c_kit	CD69	CD27	CD86	Ly6C	CX3CR1	CD25	CD44	CD19	IgD	CD62L	CD103	CCR4	CD39	B220	F4_80	CD206	CD64	CXCR3	Ly6G	CD163	FOXP3	TCRgd	CD49b	CD317	TCRb	NK1.1	PD1	CD127	ICOS	CCR6	SiglecF	MHCII	CD4	CD8	CD11b
C01	0.32053861021995544	9.575673719740873e-17	0.45610809326171875	0.0	0.0	2.1881044176552678e-07	0.0	0.0	0.0	0.0	0.06471487879753113	0.0	0.0	0.0	0.0	0.0	0.0	0.3675711750984192	0.3287842273712158	0.0	2.2508787889119475e-10	2.183488368988037	0.0	0.0	0.0	0.0	0.0	0.0	0.0	1.8797399997711182	0.0	0.0	0.0	0.0	0.0	0.0	0.0	0.033125557005405426	0.0	0.0	0.11682219058275223
C02	1.0393271446228027	2.171849800376476e-17	0.4818447381258011	0.0	0.0	0.0	0.0	0.0	0.0	0.0	0.6720622181892395	0.0	0.04488779231905937	0.49527351558208466	1.4204999208450317	0.0	0.0	2.3314318656921387	0.0	0.39517854154109955	0.0	0.0	0.0	0.0	0.0	0.0	0.0	0.0	0.0	0.0	0.0	0.0	0.0	0.0	0.0	0.0	0.0	3.866808772087097	0.0	0.0	0.09258212149143219
C03	1.0448418259620667	0.0	0.22213651984930038	0.0	0.0	0.0	0.0	0.0	0.0	0.0	0.0	0.0	1.1858503818511963	2.0460726022720337	0.6035776734352112	0.0	0.0	0.0	0.24557951092720032	0.27502962946891785	0.0	0.0	0.0	0.0	0.0	0.0	0.0	0.0	0.0	0.0	0.0	0.0	0.0	0.0	0.0	0.0	0.0	5.0589776039123535	0.0	0.0	0.6309223175048828
C04	1.419528603553772	1.9415017366409302	0.08254434168338776	0.0	0.0	0.0	0.0	0.0	0.0	0.0	0.0	0.0	0.5561570525169373	1.824040174484253	2.69901180267334	0.0	0.0	0.0	0.010833661071956158	0.7399988174438477	0.0	0.0	0.0	0.0	0.0	0.0	0.0	0.0	0.0	0.0	0.0	0.0	0.0	0.0	0.0	0.0	0.0	4.528894901275635	0.0	0.0	0.0
C05	0.9886446893215179	0.0	0.09421049430966377	0.0	0.0	0.0	0.0	0.0	0.0	0.0	0.0	0.0	0.0	0.8027452826499939	2.4876670837402344	0.0	0.0	0.0	0.0	0.2710612118244171	0.0	0.0	0.0	0.0	0.0	0.0	0.0	0.0	0.0	0.0	0.0	0.0	0.0	0.0	0.0	0.0	0.0	4.414495944976807	0.0	0.0	0.0
C06	1.5446633100509644	0.0	0.049266278743743896	0.0	0.0	0.0	0.6808191537857056	0.0	0.6977192759513855	0.0	0.0	0.0	1.0733914375305176	1.9381314516067505	2.8280065059661865	0.0	0.0	0.0	0.0	0.9111098051071167	0.0	0.0	0.0	0.0	0.0	0.0	0.0	0.0	0.0	0.0	0.0	0.0	0.0	0.0	0.0	0.0	0.0	5.875072002410889	0.0	0.0	0.0
C07	1.4693955183029175	0.0	1.1596727874063473e-18	5.390492333390284e-06	0.0	0.0	0.0	0.0	0.0	0.0	0.0	0.0	0.35481858253479004	1.8980000019073486	2.972482681274414	0.0	0.0	0.0	0.0	0.9292430877685547	0.0	0.0	0.0	0.0	0.0	0.0	0.0	0.0	0.0	0.0	0.0	0.0	0.0	0.0	0.0	0.0	0.0	4.582304000854492	0.0	0.0	0.8743546009063721
C08	1.6415903568267822	0.0	1.7347235018262012e-19	1.726333903206978e-05	0.0	0.0	0.0	0.0	0.0	0.0	0.0	0.0	0.46796494722366333	2.0660462379455566	3.0257558822631836	0.0	0.0	0.0	0.0	1.1348024606704712	0.0	0.0	0.0	0.0	0.0	0.0	0.0	0.0	0.0	0.0	0.0	0.0	0.0	0.0	0.0	0.0	0.0	4.78024959564209	0.0	0.0	0.0
C09	1.5556654930114746	0.0	0.08883779495954514	0.0	0.0	0.0	0.0	0.0	0.0	0.8671808838844299	0.0	0.0	0.394629567861557	1.904120683670044	2.8774802684783936	0.0	0.0	0.0	0.0	0.9453672766685486	0.0	0.0	0.0	0.0	0.0	0.0	0.0	0.0	0.0	0.0	0.0	0.0	0.0	0.0	0.0	0.0	0.0	4.7697224617004395	0.0	0.0	0.0
C10	1.4200056791305542	0.0	1.0630353093147278	3.022201895713806	0.17009354382753372	0.03156919963657856	0.0	0.0	0.12790705263614655	0.0	1.53041617192838e-18	0.0	1.9881466627120972	0.0	0.0	0.0	0.0	0.0	1.111551821231842	0.0	0.0	0.0	0.0	0.0	0.0	0.0	0.0	0.0	0.0	0.912420928478241	0.0	0.0	0.0	0.0	0.0	0.0	0.0	5.595178842544556	0.0	0.0	3.686416983604431
C11	0.6746104955673218	0.0	0.13137604296207428	9.028694876178633e-06	0.0	0.0	0.0	0.0	4.092728340765461e-05	0.15536072850227356	5.9992435126332566e-05	0.0	1.0301966667175293	0.0	0.0	0.0	0.0	0.05632825568318367	2.692274808883667	0.23487961292266846	0.0	0.0	0.0	0.0	0.0	0.0	0.0	0.0	0.0	1.0559300184249878	0.0	0.0	0.0	0.0	0.0	0.0	0.0	4.94947624206543	0.0	0.0	1.8878790140151978
C12	0.7686598300933838	0.0	5.551115123125783e-17	0.0	0.0	1.3320155143737793	0.0	0.07580466940999031	1.9458712813502643e-05	0.1171545684337616	0.0	0.0	2.6111568212509155	0.0	0.0	0.0	0.0	0.0	0.32670266926288605	0.0	0.0	0.0	0.0	0.0	0.0	0.0	0.019921732135117054	0.0	0.0	0.7043803334236145	0.0	0.0	0.0	0.0	0.0	0.0	0.023683824576437473	2.581101179122925	0.0	0.0	1.1028820276260376
C13	0.9135245382785797	0.0	0.08457908034324646	0.0	0.0	0.0	0.0	0.0	0.0	0.0	0.0	1.5557671785354614	2.160411238670349	0.0	0.0	0.0	0.0	4.600050669978373e-05	0.0	0.0	0.0	0.0	0.0	0.0	0.0	0.0	0.0	0.0	0.0	0.05279321037232876	0.0	0.0	0.0	0.7804444134235382	0.0	0.0	0.0	5.348710775375366	0.041676104068756104	0.0	0.0
C14	1.665506660938263	0.0	0.048654014244675636	0.99041748046875	0.0	0.0	0.0	0.0	0.0	0.2016083225607872	0.0	0.0	0.36721271276474	0.0	0.0	0.0	0.0	0.0	0.5175434350967407	0.0	0.0	0.0	0.0	0.0	0.0	0.0	0.0	0.0	1.8387722969055176	0.0	0.0	0.0	0.0	0.0	0.0	0.0	0.0	0.0	0.0	0.0	3.7094411849975586
C15	1.3397316336631775	2.2204460823375376e-17	1.5090249180793762	0.1306118592619896	0.7754955887794495	0.0	0.0	0.0	0.1590379774570465	3.6124160289764404	0.9741678237915039	0.0	1.7732070088386536	0.0	0.0	0.0	0.0	0.0	0.5928787589073181	0.0	0.03777203895151615	0.0	0.6439475119113922	0.0	0.0	0.0	0.0	0.0	0.0	0.7345374524593353	0.0	0.0	0.0	0.0	0.0	0.0	0.0	4.4432454109191895	0.0	0.0	4.911020278930664
C16	1.3985211253166199	1.0755285220183959e-17	0.16367177665233612	0.0	0.5829506814479828	0.0	0.0	0.0	2.543731807236327e-05	1.3243037462234497	0.0	0.0	2.9471285343170166	0.0	0.0	0.0	0.0	0.0	1.2993189692497253	0.0	1.1730809807777405	0.0	0.0	0.0	0.0	0.0	0.0	0.0	0.0	0.0	0.0	0.0	0.0	0.0	0.0	0.0	1.2574090957641602	0.05122092366218567	0.0	0.0	4.587188959121704
C17	1.1451009511947632	1.0858683210343394e-17	0.13456324487924576	0.0	0.7190157473087311	0.0	0.0	0.0	0.00017187566845677793	2.917911648750305	0.0	0.0	1.716780960559845	0.0	0.0	0.0	0.0	0.25702717900276184	0.4864833354949951	0.0	0.0	0.0	0.0	0.0	2.652882695198059	0.0	0.0	0.0	0.0	0.0	0.0	0.0	0.0	0.0	0.0	0.0	0.0	0.0	0.0	0.0	6.007922410964966
C18	1.1516024470329285	0.0	1.8555082082748413	0.0	1.4723303318023682	0.0	0.0	0.0	0.0018031601211987436	5.1752355098724365	1.1586320400238037	0.0	1.823462963104248	0.0	0.0	0.0	0.0	0.0	0.19213560223579407	0.0	0.21576273441314697	0.0	0.21629007160663605	0.0	0.0	0.004820165922865272	0.0	0.0	0.0	0.16085173934698105	0.0	0.0	0.0	0.0	0.0	0.0	0.0	0.02351799327880144	0.0	0.0	5.047362565994263
C19	0.8386346101760864	0.0	0.019976887851953506	0.0	0.2540448307991028	0.0	0.0	0.0	0.00027027822216041386	3.810666561126709	0.0	0.0	2.4016737937927246	0.0	0.0	0.0	0.0	0.0	0.4909381866455078	0.0	0.0	0.028047291561961174	0.0	0.0	0.0	0.0	0.18609225749969482	0.0	0.0	0.0	0.0	0.0	0.0	0.0	0.0	0.0	0.21563684940338135	0.0	0.0	0.0	5.183878421783447
C20	1.180213451385498	0.0	0.27677810192108154	1.993438482284546	0.0	0.0	0.0	0.0	0.0001438552571926266	3.6525745391845703	0.010317926295101643	0.0	1.6587830781936646	0.0	0.0	0.0	0.0	0.0	0.32132044434547424	0.0	0.0	0.0	0.0	0.0	0.0	0.0	0.0	0.0	0.0	4.00108003616333	0.0	0.0	0.0	0.0	0.0	0.0	0.0	1.5737427473068237	0.0	0.0	0.5449482202529907
C21	1.3389886617660522	0.7506797313690186	0.003686710726469755	0.0	0.0	0.0	0.6436216235160828	0.0	0.00014127187023404986	2.73164963722229	0.0	0.0	1.51316499710083	0.0	0.0	0.0	0.0	0.0	1.6017509698867798	0.0	0.0	0.0	0.0	0.0	0.0	0.0	0.0	0.0	0.0	0.0	0.7250332832336426	0.0	0.0	0.04045495390892029	0.0	0.0	0.0	0.08284738659858704	0.5755596160888672	0.0	0.0
C22	1.7786155939102173	1.0791586637496948	8.88178432935015e-17	0.0	0.0	0.0	0.0	0.0	0.000553679361473769	3.7269163131713867	0.0	0.0	0.5662994980812073	0.0	0.0	0.0	0.0	0.0	0.0	0.0	0.0	0.0	0.0	0.0	0.0	0.0	0.0	0.0	0.0	0.0	0.9722610116004944	0.0	0.0	0.7636377811431885	0.0	0.0	0.0	0.11535049229860306	0.0	1.0429633855819702	0.0
C23	1.4218302369117737	0.0	1.4411214747281733e-16	2.785439968109131	0.0	0.0	0.3169189840555191	0.0	0.0	0.0	0.0	0.0	1.2297735214233398	0.0	0.0	0.0	0.0	0.0	1.5821168422698975	0.0	0.0	0.0	0.0	0.0	0.0	0.0	0.0	0.0	0.0	0.0	0.0	0.0	0.0	0.0	0.0	0.0	0.0	0.303768515586853	0.0	0.0	0.3409171402454376
C24	1.460959017276764	0.8313984274864197	0.6716263890266418	0.0	0.0	0.0	0.11789573356509209	0.0	0.0	0.0	0.6092917919158936	0.0	0.7406052350997925	0.0	0.0	0.0	0.0	2.4379643201828003	0.9387786388397217	0.0	0.0	0.0	0.0	0.0	0.0	0.0	0.0	0.0	0.0	0.0	0.6474680304527283	0.0	0.0	0.14427702873945236	0.0	0.0	0.0	0.06314876303076744	0.09946182742714882	0.0	0.09597113728523254
C25	1.3542895317077637	1.81770920753479	0.2746352553367615	0.0	0.0	0.0	0.0	0.0	0.0	0.0	0.0	0.0	2.4116883277893066	0.0	0.0	0.0	0.27244290709495544	0.0	0.0	0.0	0.0	0.0	0.0	0.0	0.0	0.0	5.6118988567277484e-08	1.661995768547058	0.0	0.0	0.0	0.0	0.0	1.5258691310882568	0.0	0.0	0.0	0.07701484113931656	0.0	0.0	0.0
C26	1.382784366607666	0.6962606906890869	2.0816681711721685e-16	0.0	0.0	0.0	0.6871458888053894	0.0	0.0	0.0	0.0	0.0	1.659036636352539	0.0	0.0	0.0	0.0	0.0	1.68595552444458	0.0	0.0	0.0	0.0	0.0	0.0	0.0	0.0	0.0	0.0	0.0	0.7447543740272522	0.0	0.0	0.11284379661083221	0.0	0.0	0.0	0.10652199387550354	1.8553745746612549	0.0	0.0
C27	1.3398045301437378	0.6025978326797485	0.032681211829185486	0.0	0.0	0.0	0.5615934133529663	0.0	0.0	0.0	0.0	0.0	1.6983944177627563	0.0	0.0	0.0	0.0	0.0	1.4744845628738403	0.0	0.0	0.0	0.0	0.0	0.0	0.0	0.0	0.0	0.0	0.0	0.4975293278694153	0.0	0.0	0.343456894159317	0.0	0.0	0.0	0.1142304316163063	0.0	0.0	0.0
C28	1.6811890602111816	2.2455806732177734	3.5041415538220483e-17	0.0	0.0	0.0	0.0	0.0	5.516918463399634e-06	0.0	0.0	0.0	1.2835620641708374	0.0	0.0	0.0	0.0	0.0	0.015556178987026215	0.0	0.0	0.0	0.0	0.0	0.0	0.0	0.0	0.0	0.0	0.0	2.0420172214508057	0.0	0.0	0.4666326642036438	0.0	0.0	0.0	0.2593977153301239	2.410050630569458	0.0	0.0
C29	1.9587976932525635	1.48688542842865	2.861406997745075e-17	0.0	0.0	0.0	0.0	0.0	0.32828307151794434	0.0	0.0	0.0	0.5483556389808655	0.0	0.0	0.0	0.0	0.0	0.3919636607170105	0.0	0.0	0.0	0.0	0.0	0.0	0.0	0.0	0.0	0.0	0.0	1.3980462551116943	0.0	0.0	0.08150223642587662	0.0	0.0	0.0	0.20998196303844452	0.0	1.3429702520370483	0.0
