# Supplementary material for: Single-cell CyTOF profiling reveals alterations in B, T and macrophage subsets during murine hepatic aging
Source: Front Immunol. 2026 Apr 28;17:1787641. doi: 10.3389/fimmu.2026.1787641 (PMC13160732; doi:10.3389/fimmu.2026.1787641)
Supplement: Supplementary file 3 [file SupplementaryFile2.zip › Statistics/Marker_Expression/cluster/75%.csv]

cluster	CD45	CD3	CCR2	CD11c	CD172a	c_kit	CD69	CD27	CD86	Ly6C	CX3CR1	CD25	CD44	CD19	IgD	CD62L	CD103	CCR4	CD39	B220	F4_80	CD206	CD64	CXCR3	Ly6G	CD163	FOXP3	TCRgd	CD49b	CD317	TCRb	NK1.1	PD1	CD127	ICOS	CCR6	SiglecF	MHCII	CD4	CD8	CD11b
C01	0.5252286195755005	0.32907363772392273	1.0435285568237305	4.134606115258066e-07	1.879059929876803e-08	0.16093993186950684	1.4943833548386465e-06	0.0	0.0	0.05641046166419983	0.6372369527816772	0.0	0.16152583062648773	3.384561608754666e-08	2.7104632643895665e-20	0.0	0.0	1.3089466094970703	1.4354369640350342	0.33998382091522217	1.739405952605466e-08	2.9262003898620605	6.045773375262797e-07	0.0	0.0	0.0	0.0008907799492590129	0.0	0.0	2.7221713066101074	0.0	0.0	0.0	0.0	0.0	0.0	0.0	0.7553179860115051	0.0	0.0	0.7070063352584839
C02	1.5807850360870361	0.14962652325630188	1.0597912073135376	8.645734487799928e-05	0.0	0.0	0.0	0.0	0.0	0.08285955898463726	1.2527891397476196	0.0	0.5652164369821548	1.171675831079483	2.172174394130707	0.0	0.0	3.080431282520294	0.4725087881088257	0.9720034599304199	0.0	0.2514432221651077	0.0	0.0	0.0	0.0	0.012484104838222265	0.0	0.0	0.13106966763734818	0.0	0.0	0.0	0.0	0.0	0.0	0.0	4.659732937812805	0.0	0.0	0.7401309907436371
C03	1.5658122599124908	8.745170488103342e-17	0.7243791818618774	0.0006590274861082435	7.075817904933501e-07	0.0	0.0	0.0	0.09528033621609211	0.1554446555674076	0.0	0.0	1.8757747411727905	2.5807761549949646	1.4294165670871735	0.0	0.0	0.2245170697569847	0.8957968354225159	0.8738135397434235	0.0	0.06211117934435606	0.0	0.0	0.0	0.0	0.028533422853797674	0.0	0.0	0.11263067461550236	0.0	0.0	0.0	0.0	0.0	0.0	0.0	5.777647137641907	0.0	0.0	1.848297506570816
C04	1.9347832798957825	2.9681928157806396	0.5210844874382019	9.827559188124724e-05	6.861136370162058e-08	0.0	0.0	0.0	0.0	0.13655135035514832	0.0	0.0	1.2603026032447815	2.3421846628189087	3.2741907835006714	0.0	0.0	0.10349146276712418	0.4814370721578598	1.3620553612709045	0.0	0.00016552547458559275	0.0	0.0	0.0	0.0	8.532174078368371e-09	0.0	0.0	0.0762181282043457	0.0	0.0	0.0	0.0	0.0	0.0	0.0	5.2137298583984375	0.0	0.0	0.6340911686420441
C05	1.4179058074951172	1.457167653646069e-17	0.6120664030313492	5.874247108295094e-05	0.0	0.0	0.0	0.0	0.0	0.0	0.0	0.0	0.3349273130297661	1.3170535266399384	2.9778358340263367	0.0	0.0	0.0	0.05508157145231962	0.7186503857374191	0.0	3.823260703939013e-05	0.0	0.0	0.0	0.0	0.0	0.0	0.0	0.0	0.0	0.0	0.0	0.0	0.0	0.0	0.0	5.035637974739075	0.0	0.0	0.01108459779061377
C06	2.023176431655884	9.478095524217178e-17	0.4029674232006073	0.00016044332005549222	0.0	0.0	1.3849773406982422	0.0	1.1010808944702148	0.11662869155406952	0.0	0.0	1.8251268863677979	2.411454200744629	3.3218042850494385	0.0	0.0	0.10074251145124435	0.26069650053977966	1.508765459060669	0.0	0.027228955179452896	0.0	0.0	0.0	0.0	2.4115337282637483e-08	0.0	0.0	0.1065286323428154	0.0	0.0	0.0	0.0	0.0	0.0	0.0	6.507077217102051	0.0	0.0	0.2507033348083496
C07	1.9585909843444824	3.5312522329623513e-17	0.2761404514312744	7.408417150145397e-05	0.0	0.0	0.0	0.0	0.0	0.06886094808578491	0.0	0.0	0.8764219284057617	2.3505513668060303	3.4029955863952637	0.0	0.0	0.008602388203144073	0.28435203433036804	1.4692232608795166	0.0	2.9853725209250115e-05	0.0	0.0	0.0	0.0	0.0	0.0	0.0	0.0	0.0	0.0	0.0	0.0	0.0	0.0	0.0	5.238826751708984	0.0	0.0	1.2054883241653442
C08	2.162914276123047	2.1510570440367918e-17	0.2713688313961029	9.913521353155375e-05	0.0	0.0	0.0	0.0	0.0	0.0	0.0	0.0	0.988663911819458	2.4770431518554688	3.4448299407958984	0.0	0.0	0.04572730511426926	0.43667495250701904	1.6681081056594849	0.0	4.079757127328776e-05	0.0	0.0	0.0	0.0	0.0	0.0	0.0	0.05002932623028755	0.0	0.0	0.0	0.0	0.0	0.0	0.0	5.452633380889893	0.0	0.0	0.027902940288186073
C09	2.0678831338882446	3.503477824098536e-17	0.48229755461215973	0.0	0.0	0.0	0.0	0.0	1.1716041171894176e-05	1.150324821472168	0.03221571259200573	0.0	0.928197830915451	2.358243227005005	3.326942205429077	0.0	0.0	0.0	0.2740999311208725	1.5220643281936646	0.0	1.8497641576686874e-05	0.0	0.0	0.0	0.0	0.0	0.0	0.0	0.0	0.0	0.0	0.0	0.0	0.0	0.0	0.0	5.416282653808594	0.0	0.0	0.11278742551803589
C10	1.9980518817901611	3.136732476446574e-16	1.721029371023178	3.76572847366333	0.8300002813339233	0.6824288219213486	0.0	0.0	0.8584605157375336	0.4221664369106293	0.47942571341991425	0.0	2.628425359725952	0.0	0.03693067841231823	0.0	0.025974511168897152	0.25444766879081726	2.105402708053589	0.40936435759067535	0.0	0.20564643666148186	0.00757567270193249	0.0	0.0	0.0	0.0608596196398139	0.0	0.0	1.6631726920604706	0.0	0.0	0.0	0.0	0.0	0.0	0.04978925362229347	6.290510058403015	0.0	0.0	4.821808815002441
C11	1.1330398321151733	6.586528197849439e-16	0.5563920736312866	0.5894188284873962	0.1888413429260254	0.0	0.043937843292951584	0.0	0.31860849261283875	1.1431446075439453	0.9923190474510193	0.0	1.8033981323242188	0.1885780394077301	0.008332296274602413	0.0	0.0	0.5309830904006958	3.385618209838867	0.8270666003227234	0.10566405951976776	0.2959771752357483	1.0349541902542114	0.0	0.0	0.0	0.06493151932954788	0.0	0.0	1.954648733139038	0.0	0.0	0.0	0.0	0.0	0.0	0.0	5.687768459320068	0.03229116275906563	0.0	3.1907339096069336
C12	1.1712115108966827	9.020562075079397e-17	0.271181121468544	0.0	0.1683313138782978	1.825642853975296	0.07055659033358097	0.5902176946401596	0.46500861644744873	0.6430925130844116	0.004033184959553182	0.0	3.087972104549408	0.0	0.0	0.0	0.0	0.11064446158707142	0.870015949010849	0.03731093928217888	0.0	0.28525102138519287	0.0	0.0	0.0	0.0	0.4206036776304245	0.0	0.0	1.3641315698623657	0.0	0.0	0.0	0.0	0.0	0.0	0.7182576507329941	4.234877228736877	0.0	0.0	1.8378258347511292
C13	1.4443287253379822	9.332812168406324e-17	0.4403125196695328	0.01020053867250681	0.0277649094350636	0.28802262246608734	0.18428058922290802	0.0	8.16538704384584e-06	0.13027100637555122	3.219821519451216e-05	2.3114704489707947	2.881205916404724	0.0085432268679142	0.28479528427124023	0.0	0.0	0.2055736444890499	0.12643931061029434	0.13776228576898575	0.0	0.03982111532241106	0.0	0.0	0.0	0.0	0.07908823527395725	0.0	0.0	0.6286864876747131	0.0	0.0	0.0	1.8915741443634033	0.0	0.0	0.0	6.512197852134705	2.304694175720215	0.0	0.19617760181427002
C14	2.272328019142151	5.547961083450118e-17	0.508450523018837	1.8743876814842224	0.0	0.0	0.0	0.0	2.675802170415409e-05	1.4746162295341492	0.32989560812711716	0.0	0.9106684178113937	0.0	0.0	1.8459548414284654e-06	0.0	0.17823122069239616	1.5044191479682922	0.2885657101869583	0.0	0.0	0.0	0.0	0.0	0.0	0.0	0.0	2.4893908500671387	0.0	0.0	0.27190928906202316	0.0	0.0	0.0	0.0	0.0	0.5671403706073761	0.0	0.0	4.318828821182251
C15	1.9087952375411987	4.418882741459611e-16	2.195782423019409	1.2097965776920319	1.5456156432628632	0.0	0.0	0.0	1.1178517639636993	4.444588780403137	1.6433163583278656	0.0	2.3024967908859253	0.0	0.025049318093806505	0.0	0.0	0.21413209289312363	1.3782074451446533	0.11567427590489388	0.5555985271930695	0.1679626777768135	1.4569125473499298	0.0	0.0	0.17958198115229607	0.09447233751416206	0.0	0.0	1.4971507787704468	0.0	0.0	0.0	0.0	0.0	0.0	0.0	5.487325191497803	0.0	0.0	5.281313538551331
C16	1.967133492231369	0.09259477071464062	0.7775997370481491	0.12246358953416348	1.2817803025245667	0.0	0.0	0.0	0.00010554881009738892	2.106949269771576	0.16215018928050995	0.0	3.4037246704101562	0.0	0.118152542039752	0.0	0.0	0.38891372829675674	1.9860405325889587	0.30313143879175186	1.8381196856498718	0.056120594032108784	0.0	0.0	0.07233943790197372	0.0	0.07336574979126453	0.0	0.03367684222757816	0.0	0.0	0.0	0.0	0.0	0.0	0.0	1.9878289699554443	0.6675074696540833	0.0	0.0	5.119006276130676
C17	1.669941484928131	3.4555691112062405e-16	0.5535766333341599	0.0	1.3223144114017487	0.0	0.0	0.0	0.00037402009911602363	3.3442468643188477	0.06314692460000515	0.0	2.2451714277267456	0.0	0.0	0.0	0.0	1.0365282595157623	1.0931083858013153	0.06332269683480263	0.0	0.237507663667202	0.0	0.0	3.2460787892341614	0.11872296594083309	0.2598543018102646	0.0	0.0	0.0	0.0	0.0	0.0	0.0	0.0	0.0	0.0	0.3030165582895279	0.0	0.0	6.316911935806274
C18	1.6758124232292175	2.664535364979494e-16	2.4742939472198486	0.0	2.11178719997406	0.0	0.0	0.0	0.3945405185222626	5.514446258544922	1.7671924829483032	0.0	2.3295989632606506	0.0	0.03273360151797533	0.0	0.0	0.10464560985565186	0.7334342300891876	3.0779751192255844e-08	0.7384064048528671	0.03681641723960638	0.9206036329269409	0.0	0.0	0.7764677554368973	0.07515558414161205	0.0	0.0	0.7294606864452362	0.0	0.0	0.0	0.0	0.0	0.0	0.0	0.6713723391294479	0.0	0.0	5.372331023216248
C19	1.2435940504074097	9.020562075079397e-17	0.30891433358192444	0.0	0.7006270885467529	0.0	0.0	0.0	0.0005098999827168882	4.306469917297363	0.0001164084897027351	0.0	2.8555240631103516	0.0	0.0	0.0	0.0	0.08415248990058899	1.0224679708480835	0.0076111373491585255	2.7600629337598548e-08	0.3777433931827545	0.0	0.0	0.4611012637615204	0.1825111359357834	0.6332749724388123	0.0	0.0	0.037222810089588165	0.0	0.0	0.0	0.0	0.0	0.0	0.8578981161117554	0.22896170616149902	0.0	0.0	5.5349836349487305
C20	1.7487158179283142	1.498801109713741e-16	0.8188979625701904	2.6221539974212646	0.20061177015304565	0.0	0.0	0.0	0.0006306030554696918	4.5346550941467285	0.5272671580314636	0.0	2.1943920850753784	0.0	0.029931392520666122	0.0	0.0	0.0989028625190258	0.9872033894062042	0.32221175730228424	0.0	0.06166905537247658	0.0	0.0	0.0	0.20693401247262955	0.09594076126813889	0.08629235625267029	0.2060314565896988	4.652841567993164	0.0	0.0	0.0	0.0	0.0	0.0	0.0	3.0908836126327515	0.15977613627910614	0.0	1.6942326426506042
C21	1.864187240600586	1.2109860181808472	0.35597139596939087	0.0	0.0	0.0	1.2238435745239258	0.0	0.0007318293210119009	3.5659940242767334	6.782686250517145e-05	0.0	2.045274257659912	0.0	0.0	0.0	0.0	0.11858319491147995	2.1678571701049805	0.22232425212860107	0.0	1.9698602500284323e-06	0.0	0.0	0.0	0.0	0.0	0.0	0.0	0.03962324932217598	1.3714960813522339	0.0	0.0	0.5817967057228088	0.20764194428920746	0.0	0.0	0.7330814599990845	1.5773067474365234	0.0	0.14662696421146393
C22	2.349835157394409	1.571373462677002	0.3418580889701843	0.4089474081993103	0.0	0.0	0.0	0.0	0.44805842638015747	4.359479904174805	0.15655887126922607	0.0	1.1390423774719238	0.0	0.0	0.0	0.0	2.054381366178859e-05	0.3543408215045929	0.0	0.0	2.7475773549667792e-06	0.0	0.0	0.0	0.17767974734306335	0.0	0.0	0.0	0.0	1.7182241678237915	0.0	0.0	1.4904415607452393	0.0	0.0	0.0	0.8180875182151794	0.0	1.5859084129333496	0.33389994502067566
C23	1.9575952291488647	9.020562075079397e-17	0.33902595192193985	3.3078452348709106	0.11873929761350155	0.0	0.9179456681013107	0.03732794336974621	0.003563955135177821	0.16798828542232513	0.05889665521681309	0.0	1.7848038077354431	0.0	0.001921370450872928	0.0	0.0	0.2038876786828041	2.359215259552002	0.45433907955884933	0.0	0.0	0.0	0.0	0.0	0.0	1.130215543376778e-08	0.0	0.0	0.0	0.0	0.1526881642639637	0.0	0.6179944276809692	0.0	0.0	0.0	1.0560748279094696	0.0	0.0	2.105416178703308
C24	2.0928552746772766	1.5360970497131348	1.2335893213748932	0.05295933689922094	0.0	0.0	0.6755974888801575	0.0	0.12275604531168938	0.5411037355661392	1.202614814043045	0.0	1.435531198978424	0.0	0.026151806116104126	0.0	0.0	3.1337873935699463	1.801711618900299	0.40314988791942596	0.0	0.06361205130815506	0.0	0.15723110362887383	0.0	0.0	0.0	0.0	0.0	0.028083516750484705	1.470209538936615	0.0	0.14579790085554123	0.7941461205482483	0.0029123162385076284	0.0	0.0	0.6896486282348633	1.1284733414649963	0.12271848693490028	0.6770002245903015
C25	1.9449536800384521	2.444014310836792	0.9094343781471252	6.0981961723882705e-05	0.0	0.0	0.4231298267841339	0.0	3.66639437743288e-06	0.10930057615041733	0.025394381955266	0.09073580056428909	3.0428225994110107	0.0	0.0306780356913805	0.0	1.8707165718078613	0.25684574246406555	0.16030116379261017	0.02327403984963894	0.0	0.02937018685042858	0.0	0.0	0.0	0.0	0.02060641348361969	2.379669189453125	0.0	0.1305782049894333	0.0	0.0	0.13416938483715057	2.266005039215088	0.13900288939476013	0.0	0.0	0.8361387252807617	0.0	0.0	0.27121701836586
C26	1.9229233264923096	1.1502200365066528	0.35111281275749207	0.0	0.0	0.0	1.2198677062988281	0.0	0.03635280206799507	0.23584240674972534	1.527020621061581e-09	0.0	2.181063652038574	0.0	0.0	0.0	0.0	0.15021923184394836	2.234422206878662	0.2512438893318176	0.0	1.8283384406458936e-06	0.0	0.0	0.0	0.0	0.0	0.0	0.0	0.034463804215192795	1.3813139200210571	0.0	0.0	0.6870486736297607	0.18316444754600525	0.0	0.0	0.7636224627494812	2.315613031387329	0.0	0.16511501371860504
C27	1.899802565574646	1.114247441291809	0.43573375046253204	0.0	0.0	0.0	1.1506693959236145	0.0	5.4932330385781825e-05	0.2073565572500229	2.7811879590444732e-06	0.0	2.2637490034103394	0.0	0.0	0.0	0.0	0.17770254611968994	2.161936402320862	0.22655868530273438	0.0	2.9165091746108374e-06	0.0	0.0	0.0	0.0	2.3533606174908073e-09	0.0	0.0	0.02402419038116932	1.2605106234550476	0.0	0.0	1.164428174495697	0.2911101281642914	0.0	0.0	0.783735454082489	0.05149119719862938	0.0	0.19143109768629074
C28	2.2877641916275024	2.6897969245910645	0.30190159380435944	0.0	0.0	0.0	0.08069318905472755	0.0018328754813410342	0.3052903860807419	0.3543460816144943	1.3279181920733407e-10	0.0	1.9942699670791626	0.0	0.0	0.0	2.987031848533661e-07	0.030233057215809822	0.6882063448429108	0.011644176207482815	0.0	2.952487648144597e-06	0.0	0.0	0.0	0.0	0.011986922472715378	0.0	0.0	0.09104252979159355	2.7691633701324463	0.0	0.8637670576572418	1.2443904280662537	0.49673688411712646	0.0	0.0	1.0284396409988403	2.843955874443054	0.0	0.23708445578813553
C29	2.5914604663848877	1.9573088884353638	0.2707194685935974	0.45242518186569214	0.0	0.0	0.7243475914001465	0.12077214568853378	1.0779680013656616	0.21481953561306	0.11766019463539124	0.0	1.2488901615142822	0.0	0.0	0.0	1.482396874052938e-05	0.13827168941497803	1.6601474285125732	0.14576378464698792	0.0	3.1305655738833593e-06	0.0	0.0	0.0	0.0	1.1646411834931314e-08	0.0	0.0	0.0	2.1157920360565186	0.0	0.9431596994400024	0.7966809868812561	0.0	0.0	0.0	0.9438347816467285	0.0	1.881292462348938	0.34379521012306213
