# Supplementary material for: Single-cell CyTOF profiling reveals alterations in B, T and macrophage subsets during murine hepatic aging
Source: Front Immunol. 2026 Apr 28;17:1787641. doi: 10.3389/fimmu.2026.1787641 (PMC13160732; doi:10.3389/fimmu.2026.1787641)
Supplement: Supplementary file 3 [file SupplementaryFile2.zip › Statistics/Marker_Expression/cluster/cluster.xlsx]

## Sheet: mean
cluster	CD45	CD3	CCR2	CD11c	CD172a	c_kit	CD69	CD27	CD86	Ly6C	CX3CR1	CD25	CD44	CD19	IgD	CD62L	CD103	CCR4	CD39	B220	F4_80	CD206	CD64	CXCR3	Ly6G	CD163	FOXP3	TCRgd	CD49b	CD317	TCRb	NK1.1	PD1	CD127	ICOS	CCR6	SiglecF	MHCII	CD4	CD8	CD11b
C01	0.415153	0.236686	0.632876	0.0585817	0.0802887	0.226827	0.0805988	0.0220756	0.0396301	0.128548	0.380663	0.0306874	0.174223	0.0223744	0.0803981	0.0205781	0.0611015	0.809772	1.00838	0.337102	0.0914953	2.12853	0.10815	0.0262421	0.0287683	0.0345705	0.0830826	0.0437215	0.0565986	1.86451	0.0600062	0.0126787	0.0237155	0.0615621	0.0541714	0.028326	0.0133326	0.473007	0.0867388	0.0341795	0.41667
C02	1.12105	0.149562	0.686476	0.174116	0.0822405	0.0362773	0.0575276	0.0213308	0.0635592	0.132832	0.761238	0.03809	0.377261	0.696908	1.38762	0.0381304	0.0662081	2.35664	0.33186	0.567356	0.044	0.205866	0.0505417	0.0358196	0.047983	0.0418363	0.085993	0.0180364	0.0183153	0.162055	0.0553519	0.00687386	0.0302988	0.0395476	0.00834912	0.0812149	0.0327178	3.82404	0.0580974	0.0323223	0.514983
C03	1.12077	0.0502289	0.445847	0.102873	0.0784459	0.0155243	0.0410343	0.0221363	0.161757	0.152318	0.0834039	0.0326434	1.22506	1.95885	0.843997	0.0347386	0.0208091	0.176332	0.525107	0.515743	0.0645831	0.114744	0.0159239	0.014533	0.0175015	0.0156786	0.0939469	0.0109528	0.0249766	0.133245	0.0248725	0.00486097	0.00390917	0.0060223	0.00362189	0.0148022	0.0324482	4.99378	0.0334855	0.0259727	1.04402
C04	1.44853	2.1234	0.354299	0.0811133	0.110613	0.0225179	0.0915037	0.143012	0.0791942	0.160198	0.0841175	0.1373	0.781251	1.74791	2.44137	0.0392206	0.0356265	0.136531	0.337918	0.863263	0.0500981	0.120537	0.0274858	0.0337597	0.0177052	0.0342546	0.0993937	0.0204139	0.0199876	0.155345	0.0795164	0.00698964	0.0132396	0.0464859	0.011478	0.0202127	0.0271889	4.45087	0.0819355	0.0347826	0.513722
C05	1.04075	0.0239552	0.373968	0.0358821	0.0582694	0.0109377	0.0210294	0.0219796	0.0294506	0.0566339	0.0619076	0.0205253	0.222425	0.877602	2.45089	0.023468	0.0105504	0.0535399	0.0959895	0.428296	0.0156937	0.0552831	0.00722818	0.00793927	0.00993389	0.00905658	0.0509552	0.00593801	0.00648104	0.0618309	0.0144683	0.00321467	0.0030375	0.00487608	0.00366261	0.0151483	0.0184729	4.37328	0.0277657	0.02606	0.0695066
C06	1.54242	0.0428201	0.250322	0.0440554	0.0600942	0.0190921	0.796089	0.0359119	0.708854	0.124523	0.0671806	0.0343553	1.15578	1.87014	2.73438	0.0474698	0.0198932	0.11672	0.183141	0.954287	0.0258863	0.0931712	0.020299	0.0150086	0.0173024	0.0144668	0.0775571	0.00928248	0.0106577	0.128985	0.0307909	0.00692789	0.00173363	0.00288645	0.002232	0.00380319	0.0527364	5.78715	0.0319129	0.0232586	0.209858
C07	1.48822	0.0296243	0.188472	0.0378066	0.0457072	0.0109226	0.0223581	0.0204723	0.0378605	0.106098	0.0559959	0.0199608	0.523415	1.83105	2.92915	0.0320378	0.0152458	0.0858605	0.192429	0.959309	0.0205315	0.0715979	0.0103116	0.00916953	0.0211907	0.0102009	0.0602126	0.00718854	0.00777617	0.0827086	0.0197852	0.00380625	0.00263196	0.00471988	0.00420607	0.0189723	0.0214984	4.57322	0.0279677	0.0257445	1.00737
C08	1.64653	0.0242062	0.187267	0.0411035	0.0464944	0.0113245	0.0217944	0.0224336	0.0347588	0.0603733	0.065567	0.0217494	0.592566	2.0487	2.97574	0.0407526	0.017553	0.104527	0.267526	1.13796	0.0202345	0.0859635	0.00981557	0.0101171	0.0126723	0.0107414	0.0705849	0.00795973	0.00716838	0.109829	0.0232986	0.00401947	0.00254094	0.00438445	0.00384241	0.0215436	0.0272945	4.76011	0.0285909	0.0250873	0.0681228
C09	1.56906	0.0312478	0.292512	0.0528587	0.0684436	0.0116316	0.0300622	0.0350951	0.0407514	0.961724	0.0961249	0.0221506	0.543308	1.8413	2.80716	0.0334425	0.0147738	0.0770195	0.1959	0.974701	0.0182821	0.0554685	0.0089826	0.00997817	0.0107228	0.014923	0.0622882	0.0073148	0.00757034	0.0855951	0.0316482	0.00446132	0.0030338	0.00689894	0.00439592	0.0145397	0.0267004	4.75022	0.0299633	0.0297275	0.113713
C10	1.45966	0.0449648	1.1322	2.8585	0.527916	0.39554	0.0633416	0.0365178	0.532229	0.292964	0.325656	0.0362499	1.94517	0.0308082	0.0922891	0.021321	0.378826	0.196081	1.30495	0.266325	0.0760087	0.181566	0.155035	0.022638	0.021607	0.0293781	0.10027	0.0168988	0.0236352	1.04002	0.0261428	0.00870113	0.00348247	0.00364005	0.00397109	0.00137939	0.108287	5.55413	0.0402633	0.0532937	3.32253
C11	0.798309	0.0809734	0.348617	0.438781	0.182825	0.0283856	0.165845	0.0315372	0.26294	0.82438	0.553366	0.0381414	1.09967	0.207075	0.0871948	0.0206302	0.037902	0.338174	2.69158	0.491757	0.2343	0.221092	0.533667	0.0276025	0.0299453	0.0439589	0.103935	0.021989	0.0322242	1.25605	0.0438875	0.0103181	0.00718895	0.0143109	0.0229765	0.00529711	0.0327249	4.2717	0.0985214	0.0390281	1.89947
C12	0.829931	0.027027	0.183315	0.0730314	0.134362	1.26631	0.121532	0.345194	0.340621	0.470188	0.0888926	0.0273241	2.56977	0.0198713	0.0719666	0.0179446	0.0170614	0.122732	0.517631	0.0875478	0.0374671	0.191355	0.0233457	0.022408	0.0278134	0.0218684	0.273115	0.0170217	0.0950279	0.84289	0.0328969	0.00630544	0.0178205	0.03366	0.0108475	0.00871301	0.457393	2.63757	0.0426339	0.0298562	1.17388
C13	1.02795	0.0502794	0.288062	0.0928152	0.118113	0.205954	0.206295	0.0666915	0.0587122	0.13272	0.0983026	1.55082	2.00728	0.315452	0.491816	0.0311097	0.0994059	0.174223	0.151535	0.194964	0.0820256	0.106902	0.0170899	0.0196939	0.0143708	0.019836	0.107167	0.0511225	0.118358	0.381132	0.0414912	0.0204179	0.0817617	1.03168	0.125852	0.0331956	0.0603285	5.01103	1.11867	0.034538	0.205127
C14	1.68301	0.0448272	0.338473	1.10093	0.0597668	0.0271584	0.112411	0.0742045	0.0385866	0.843623	0.272839	0.0224514	0.539448	0.0183219	0.0725179	0.0809633	0.0143649	0.35994	0.826286	0.205124	0.0200486	0.0775681	0.0140004	0.0208951	0.0136357	0.0344303	0.0654785	0.0234586	1.81471	0.0785986	0.0280795	0.207348	0.0152276	0.0581859	0.0168775	0.0151769	0.016158	0.355193	0.031786	0.0318236	3.39475
C15	1.38483	0.0513195	1.52845	0.744377	0.927574	0.0326046	0.118508	0.033614	0.720469	3.53185	1.03842	0.0343182	1.72422	0.0385298	0.0917843	0.027022	0.0218581	0.197556	0.855441	0.134617	0.345181	0.157452	0.867174	0.0300315	0.034344	0.180063	0.113423	0.0195781	0.0194229	0.922588	0.0239525	0.00680248	0.00597907	0.0101033	0.00438756	0.00503708	0.046082	4.48161	0.0359665	0.0281545	4.76899
C16	1.4263	0.422091	0.659423	0.200244	0.822167	0.0750958	0.206742	0.135542	0.0789487	1.36937	0.195412	0.260371	2.86582	0.0463101	0.142501	0.0851436	0.168845	0.341716	1.3614	0.232757	1.19105	0.103466	0.145752	0.0996851	0.155858	0.176017	0.109243	0.119311	0.157784	0.0887636	0.0639538	0.0269734	0.100291	0.167675	0.0591232	0.0309194	1.28915	0.410077	0.0603834	0.0363909	4.36701
C17	1.20323	0.0596619	0.349604	0.0774491	0.864542	0.0332154	0.0383114	0.0281405	0.0698872	2.85987	0.127576	0.0306263	1.66479	0.0183097	0.0740113	0.0310291	0.0228516	0.658133	0.658005	0.103213	0.0582262	0.178036	0.0343496	0.0476481	2.62072	0.132495	0.184808	0.0202418	0.012407	0.0853831	0.0238764	0.00361731	0.0167097	0.0360638	0.00775547	0.0321639	0.0920714	0.242651	0.0410536	0.0289265	5.94018
C18	1.20985	0.0378769	1.82118	0.0456938	1.38278	0.0148124	0.0407132	0.0228988	0.273443	5.05418	1.15591	0.0180938	1.77612	0.03352	0.0825099	0.0399098	0.0165515	0.154479	0.434712	0.0760902	0.441487	0.0935245	0.553648	0.0219988	0.0244985	0.430292	0.103	0.0148284	0.011091	0.452907	0.0155394	0.00392817	0.00813412	0.0131198	0.00513721	0.0134039	0.0233934	0.403531	0.0325308	0.0268329	4.84384
C19	0.889853	0.0334876	0.199688	0.038983	0.414415	0.117001	0.0664244	0.0358227	0.0285484	3.77689	0.0601903	0.0262891	2.37921	0.0139678	0.058202	0.020024	0.0250452	0.10738	0.619002	0.0708349	0.0598533	0.237	0.0433993	0.0175044	0.290671	0.162642	0.382414	0.0152879	0.0107958	0.126958	0.0201011	0.00264318	0.0142683	0.0201797	0.00690744	0.01071	0.509598	0.188062	0.0307477	0.0288866	4.89244
C20	1.24831	0.0351537	0.49815	1.89292	0.166767	0.0324642	0.0606627	0.0339139	0.0533442	3.46526	0.331866	0.0241591	1.59151	0.0287996	0.0895869	0.0168778	0.0134575	0.157884	0.573285	0.216268	0.0249487	0.109641	0.0261714	0.0162758	0.0135482	0.205059	0.121082	0.120329	0.178745	3.91565	0.0518475	0.0521486	0.011682	0.0231888	0.00861757	0.0141422	0.0326656	1.85364	0.254019	0.0660465	1.04288
C21	1.38085	0.787119	0.234654	0.046396	0.0508693	0.0195343	0.741473	0.0760701	0.0990708	2.72601	0.0748464	0.030818	1.48472	0.0220454	0.075102	0.0126452	0.0136002	0.131236	1.56376	0.166024	0.0144207	0.0753791	0.0214936	0.0171051	0.0108213	0.0955364	0.0634575	0.0156901	0.0600954	0.112628	0.84288	0.0197448	0.0241123	0.363623	0.174157	0.0151971	0.0121298	0.430681	0.841754	0.0353049	0.145639
C22	1.79325	1.06709	0.23485	0.377322	0.0446723	0.0181407	0.0822057	0.10949	0.32917	3.52295	0.250974	0.0273397	0.689984	0.0294402	0.0740868	0.0376523	0.0605694	0.0897694	0.268909	0.0782707	0.0141783	0.0773314	0.0118868	0.0199098	0.0144012	0.174726	0.0708415	0.0282029	0.151159	0.0877675	1.07407	0.0130325	0.0955715	0.899392	0.0705424	0.0124821	0.0113667	0.479973	0.0409091	0.998133	0.257649
C23	1.45554	0.0464991	0.225734	2.67365	0.205438	0.0515072	0.528779	0.0941118	0.118619	0.165724	0.16394	0.0260249	1.23119	0.0253747	0.081647	0.0113937	0.0187167	0.171619	1.50313	0.276334	0.0682426	0.0849925	0.0973773	0.0164309	0.013707	0.0120343	0.0772651	0.0181848	0.0962365	0.0801902	0.0288841	0.163503	0.0528538	0.383231	0.0468054	0.0175898	0.013497	0.621298	0.0530155	0.0385616	1.20167
C24	1.49863	0.968336	0.798953	0.24525	0.107285	0.0219235	0.394713	0.0390075	0.17758	0.50225	0.730998	0.0415214	0.880488	0.0232186	0.092238	0.0351259	0.0742164	2.45994	1.06308	0.248482	0.0286819	0.115673	0.036305	0.158179	0.0281598	0.0497419	0.0774574	0.0261594	0.0711365	0.102869	0.870765	0.0234168	0.194692	0.478156	0.107021	0.0578212	0.0180692	0.419737	0.598283	0.220555	0.425634
C25	1.41007	1.69869	0.544026	0.21913	0.0560667	0.0194935	0.326815	0.0385741	0.0581398	0.148174	0.166961	0.136879	2.25625	0.0285007	0.0958217	0.0153846	0.948985	0.336886	0.254759	0.102848	0.0184726	0.104012	0.016674	0.0211009	0.0134877	0.0188512	0.0971315	1.56983	0.0600179	0.156398	0.164818	0.0123964	0.217339	1.486	0.210931	0.0987902	0.0126689	0.546535	0.0408527	0.0994581	0.236095
C26	1.42631	0.750638	0.231435	0.0451869	0.0479878	0.0158421	0.762544	0.0701306	0.124464	0.1663	0.0647462	0.0313434	1.61684	0.0206346	0.0766123	0.0106875	0.0150353	0.143103	1.63984	0.178224	0.0140721	0.0745829	0.0199407	0.0164301	0.0107403	0.0117347	0.0661968	0.00869272	0.0608047	0.110614	0.860539	0.0222274	0.043873	0.416828	0.162643	0.016621	0.0121969	0.451169	1.85041	0.033534	0.154876
C27	1.38837	0.683185	0.287699	0.0558318	0.0490563	0.021171	0.686725	0.0665959	0.109205	0.158619	0.0737966	0.0509208	1.65297	0.0210407	0.0771119	0.0115795	0.0183458	0.156543	1.40319	0.170807	0.0152969	0.0790798	0.0208635	0.0177877	0.0109408	0.0125663	0.0733642	0.0201215	0.0560922	0.105649	0.718813	0.0250369	0.0438247	0.683994	0.23928	0.0218257	0.0142286	0.461396	0.085154	0.0407484	0.166842
C28	1.72662	2.16241	0.21751	0.0495454	0.0502125	0.0135329	0.210616	0.109195	0.286067	0.307785	0.0877197	0.0676117	1.29803	0.0264382	0.0740603	0.0163646	0.110042	0.10619	0.484078	0.0949499	0.0140914	0.0665096	0.0135071	0.0159674	0.0128851	0.0152124	0.0960656	0.00908475	0.084883	0.135235	2.02417	0.00797931	0.546918	0.722624	0.359078	0.0297875	0.01288	0.612306	2.35241	0.0391736	0.19857
C29	1.98131	1.4455	0.192848	0.43059	0.0465485	0.018245	0.420755	0.166	0.611736	0.182431	0.221322	0.0252333	0.74594	0.0276173	0.0694547	0.0203868	0.203916	0.145733	0.905927	0.151561	0.0164862	0.0850442	0.0194192	0.0205779	0.0181005	0.014294	0.0826883	0.0134369	0.0600046	0.0801031	1.41817	0.0105916	0.58209	0.479438	0.102034	0.01674	0.0122633	0.556232	0.0582253	1.29445	0.280232

## Sheet: std
cluster	CD45	CD3	CCR2	CD11c	CD172a	c_kit	CD69	CD27	CD86	Ly6C	CX3CR1	CD25	CD44	CD19	IgD	CD62L	CD103	CCR4	CD39	B220	F4_80	CD206	CD64	CXCR3	Ly6G	CD163	FOXP3	TCRgd	CD49b	CD317	TCRb	NK1.1	PD1	CD127	ICOS	CCR6	SiglecF	MHCII	CD4	CD8	CD11b
C01	0.334505	0.416096	0.649203	0.178537	0.229078	0.510432	0.222607	0.0970245	0.154178	0.365649	0.539054	0.116143	0.385015	0.10492	0.20648	0.098979	0.210905	1.01986	1.51143	0.74906	0.278789	1.1137	0.313663	0.107635	0.113706	0.135948	0.203679	0.149595	0.203794	1.23618	0.259996	0.0742898	0.116884	0.227726	0.237024	0.112833	0.0756939	0.73453	0.324459	0.122326	0.569353
C02	0.666192	0.335738	0.733424	0.572563	0.274145	0.174766	0.188728	0.100632	0.210359	0.315588	0.664893	0.141373	0.591394	0.731158	1.01496	0.139034	0.260547	0.989942	0.577492	0.598642	0.173682	0.391538	0.211317	0.135687	0.176943	0.148249	0.20894	0.0933697	0.111158	0.370937	0.202694	0.0546171	0.134487	0.161923	0.0627009	0.2351	0.125482	1.21491	0.164575	0.109062	0.822185
C03	0.656284	0.169698	0.5609	0.298196	0.208302	0.0810168	0.152475	0.102541	0.390231	0.324446	0.208009	0.136392	0.901885	0.861455	0.876601	0.128795	0.102182	0.329945	0.655436	0.615419	0.225503	0.263644	0.0853237	0.0780811	0.0887678	0.0907406	0.22706	0.0677049	0.150807	0.288996	0.111896	0.0443266	0.0436401	0.0661771	0.0414622	0.110316	0.115538	1.11478	0.110917	0.0887753	1.15185
C04	0.722489	1.20658	0.552098	0.296973	0.319377	0.117135	0.29357	0.508743	0.250934	0.368176	0.221506	0.518611	0.827692	0.835431	1.1442	0.150585	0.164009	0.320549	0.562765	0.792844	0.221091	0.37222	0.156742	0.177611	0.101396	0.173232	0.315863	0.11842	0.138929	0.419384	0.330892	0.0678049	0.118357	0.234547	0.0999214	0.111769	0.116168	1.13635	0.334397	0.14233	0.925313
C05	0.552786	0.0979691	0.536753	0.127457	0.213668	0.0673162	0.096681	0.10216	0.112026	0.142065	0.183975	0.108669	0.358168	0.653917	0.726266	0.0996988	0.0667341	0.14449	0.219907	0.483055	0.0837146	0.172068	0.0549628	0.0552991	0.0635313	0.0650035	0.154876	0.0485333	0.0526139	0.176286	0.0815127	0.0347651	0.0408797	0.0481511	0.0377603	0.0895969	0.0848703	0.96612	0.0958508	0.0905704	0.164013
C06	0.677036	0.155796	0.366791	0.13782	0.17166	0.0875648	0.837379	0.127224	0.627438	0.262868	0.177343	0.136822	0.892609	0.746819	0.83056	0.151176	0.0988531	0.259051	0.321339	0.750177	0.102716	0.221343	0.0955498	0.0755459	0.0842727	0.0788852	0.1939	0.0598147	0.0682326	0.280627	0.124534	0.0510021	0.0294426	0.0424683	0.0303347	0.0437846	0.151711	0.999972	0.104159	0.0839796	0.414746
C07	0.674894	0.114557	0.319565	0.125715	0.147568	0.0628521	0.100193	0.0996311	0.131722	0.243156	0.164267	0.0971202	0.572092	0.724073	0.665823	0.116141	0.0831228	0.210458	0.330828	0.699335	0.0941712	0.194967	0.0678514	0.0610733	0.109764	0.0649607	0.166106	0.0529713	0.0598263	0.205893	0.092166	0.0377205	0.0318676	0.0525901	0.0437554	0.101617	0.0882572	0.972748	0.0976358	0.0887368	0.535895
C08	0.708332	0.0972671	0.321725	0.137708	0.148404	0.0667234	0.0951562	0.105162	0.119323	0.143071	0.184852	0.101602	0.590178	0.594636	0.658764	0.142782	0.10029	0.241205	0.411088	0.720078	0.0937047	0.222911	0.0649915	0.0649495	0.0740379	0.0703329	0.188886	0.0580343	0.0562641	0.253584	0.10558	0.0396252	0.0320565	0.0462026	0.0428803	0.118828	0.106165	0.98788	0.0995074	0.087788	0.151042
C09	0.695074	0.131128	0.401856	0.158575	0.176406	0.0665312	0.125936	0.127507	0.139394	0.466813	0.226529	0.098238	0.56558	0.713832	0.726837	0.119953	0.0774783	0.196278	0.358522	0.725166	0.0869736	0.158901	0.0602654	0.062511	0.0637365	0.0842917	0.170816	0.0559854	0.0600536	0.241899	0.143112	0.041479	0.0356105	0.0773862	0.0449135	0.0872439	0.101874	0.954476	0.10388	0.108754	0.238204
C10	0.766311	0.155331	0.83312	1.18655	0.731567	0.566565	0.192585	0.126303	0.764176	0.489965	0.534345	0.140814	0.971487	0.12095	0.217065	0.0978889	0.892232	0.36301	1.13619	0.435917	0.224112	0.369514	0.396871	0.0973274	0.097702	0.169003	0.228928	0.0835691	0.104505	0.896769	0.11027	0.057107	0.0452836	0.051184	0.0428316	0.0265765	0.26623	1.07313	0.127999	0.179676	1.72099
C11	0.55232	0.230117	0.479427	0.743157	0.372058	0.117408	0.434565	0.123676	0.503369	1.27563	0.815651	0.167612	0.929932	0.435483	0.212155	0.094626	0.148258	0.517329	1.02777	0.617808	0.529698	0.414286	0.845104	0.113597	0.129407	0.178715	0.241987	0.0973905	0.146783	1.12702	0.157102	0.0678809	0.0625596	0.117111	0.117044	0.0509741	0.118412	2.05118	0.288124	0.119095	1.51933
C12	0.495609	0.107368	0.306157	0.186431	0.25346	0.756124	0.28234	0.471885	0.590187	0.776366	0.228038	0.110796	0.763545	0.0950721	0.18386	0.0861592	0.0906153	0.262353	0.574161	0.20695	0.146723	0.323976	0.112772	0.0946468	0.108838	0.10423	0.426591	0.0837704	0.290656	0.773552	0.117791	0.0479738	0.0906638	0.163268	0.0645978	0.0575421	0.702148	1.86961	0.123577	0.0914401	0.940932
C13	0.6274	0.181079	0.421826	0.255519	0.362181	0.352889	0.44171	0.191822	0.223857	0.282953	0.25045	1.18946	1.11718	0.738794	1.08091	0.153076	0.462281	0.349102	0.324438	0.432563	0.277814	0.2552	0.0924709	0.0839115	0.0673563	0.106922	0.237803	0.172242	0.402794	0.557714	0.178934	0.113656	0.320312	1.06608	0.372904	0.17826	0.185487	1.92734	1.45062	0.105554	0.461103
C14	0.795375	0.163062	0.525623	0.957573	0.175975	0.119114	0.300251	0.208345	0.157145	1.1468	0.5176	0.104262	0.585478	0.0914404	0.191356	0.240221	0.0877851	0.842103	0.899192	0.362079	0.0986703	0.214242	0.0841673	0.106527	0.0860938	0.141164	0.185235	0.121206	0.952785	0.225658	0.144035	0.380224	0.0925178	0.250315	0.091572	0.0874284	0.0928876	0.559087	0.107044	0.106491	1.26035
C15	0.731514	0.169539	0.926839	1.063	0.843395	0.130046	0.315707	0.133861	1.04004	1.17663	0.811217	0.13917	0.839215	0.158167	0.25139	0.107081	0.103865	0.435589	0.91446	0.289417	0.512147	0.324172	0.872041	0.11551	0.136377	0.368057	0.249974	0.0898389	0.0964034	0.88114	0.109422	0.047692	0.0580702	0.0791885	0.0443712	0.0483773	0.151458	1.4057	0.112057	0.0918039	0.757816
C16	0.734285	1.07632	1.13456	0.503199	0.931123	0.302604	0.625678	0.452849	0.276665	1.00742	0.433746	0.796816	0.789395	0.204944	0.335923	0.354382	0.593374	0.703217	0.994407	0.447393	0.859244	0.241432	0.50967	0.39362	0.378531	0.577035	0.243201	0.44027	0.418576	0.236875	0.269065	0.203391	0.392233	0.550285	0.272125	0.132304	0.937721	0.644261	0.165634	0.109422	1.07538
C17	0.668463	0.173742	0.478895	0.23088	0.810479	0.129812	0.136805	0.112792	0.200366	0.704211	0.321446	0.120028	0.839141	0.0871737	0.189121	0.12577	0.106791	0.880208	0.666084	0.233259	0.174849	0.330906	0.126528	0.150588	0.880283	0.275812	0.323623	0.0894605	0.0711478	0.237258	0.110262	0.0368841	0.0900885	0.134234	0.0556262	0.124941	0.250593	0.461826	0.123431	0.0913384	0.544375
C18	0.666595	0.150225	0.909967	0.183418	0.914639	0.0957895	0.155009	0.11722	0.464211	0.697196	0.798056	0.104463	0.81489	0.114495	0.205818	0.138664	0.0848067	0.40775	0.55065	0.1912	0.544055	0.233667	0.718787	0.0954423	0.111707	0.60245	0.233208	0.074735	0.0697805	0.620716	0.082412	0.0367143	0.063227	0.0795396	0.0423286	0.0760447	0.106966	0.590592	0.105306	0.0899675	0.835219
C19	0.510315	0.143551	0.308684	0.133454	0.472038	0.300525	0.18676	0.143753	0.110753	0.762685	0.160778	0.110365	0.740727	0.0684718	0.157416	0.0952503	0.109167	0.239007	0.591867	0.17533	0.16709	0.353437	0.141552	0.0809058	0.45178	0.31926	0.477042	0.075805	0.066096	0.322393	0.093467	0.0293095	0.0730019	0.0923157	0.050041	0.0625288	0.649114	0.367213	0.0957469	0.0882427	1.02625
C20	0.708251	0.134267	0.595242	0.991951	0.321676	0.133174	0.203701	0.131587	0.18273	1.44096	0.505483	0.113679	0.837226	0.116589	0.2142	0.0840086	0.08116	0.412371	0.664268	0.365225	0.106261	0.255913	0.134994	0.0862042	0.0822217	0.416667	0.266962	0.264637	0.345662	1.04645	0.160738	0.158195	0.0717578	0.106381	0.0558794	0.0811345	0.145172	1.63924	0.569602	0.189184	1.23644
C21	0.706546	0.585736	0.377403	0.151983	0.172227	0.0903793	0.667988	0.20203	0.263054	1.0785	0.196474	0.128981	0.803414	0.096448	0.189855	0.0755778	0.0822348	0.279012	0.842606	0.299958	0.0789023	0.202954	0.0992033	0.0892357	0.0691344	0.248189	0.176091	0.104967	0.207378	0.277281	0.750592	0.0959089	0.1191	0.54096	0.337745	0.0798203	0.0707382	0.604255	0.884211	0.113864	0.298627
C22	0.793757	0.677175	0.393341	0.710272	0.152364	0.0922056	0.274043	0.26741	0.5744	1.0875	0.59321	0.121779	0.654766	0.112342	0.18932	0.146004	0.270381	0.235587	0.493555	0.200097	0.0768346	0.22216	0.0720222	0.0966548	0.0821592	0.351116	0.187955	0.181226	0.422013	0.241324	0.893408	0.0888178	0.323473	0.82615	0.205327	0.0708802	0.0681695	0.656986	0.132753	0.737866	0.492508
C23	0.725462	0.161604	0.366792	0.860291	0.507159	0.162475	0.599656	0.218068	0.307226	0.352837	0.407545	0.11488	0.784574	0.106768	0.201715	0.0725043	0.103486	0.333633	1.09256	0.413915	0.247265	0.222098	0.328384	0.0865817	0.0850542	0.075424	0.19619	0.0987337	0.270973	0.222197	0.123152	0.339814	0.223025	0.592821	0.155935	0.086673	0.0750538	0.778686	0.216773	0.12256	1.6001
C24	0.814415	0.82546	0.720459	0.633709	0.405748	0.1142	0.529728	0.136701	0.401764	0.925123	0.673111	0.14965	0.805988	0.101633	0.22033	0.135055	0.254602	0.939544	0.955914	0.382429	0.123619	0.27292	0.138036	0.326898	0.118933	0.16053	0.202998	0.123399	0.241341	0.252055	0.879606	0.114156	0.449341	0.649761	0.276352	0.173715	0.0919672	0.611242	0.805547	0.491525	0.643435
C25	0.759057	0.936869	0.657778	0.6043	0.189975	0.100752	0.58712	0.13897	0.240215	0.355567	0.431113	0.303848	1.08238	0.116698	0.225305	0.0854311	1.10939	0.757746	0.60065	0.247418	0.0876438	0.253114	0.0884033	0.105904	0.0779774	0.0984552	0.238621	1.10069	0.212472	0.337279	0.476919	0.0829195	0.494948	1.00535	0.482674	0.26747	0.0711638	0.874127	0.1315	0.291346	0.488176
C26	0.729739	0.579623	0.373213	0.14029	0.162725	0.0780009	0.642038	0.184796	0.30635	0.292199	0.183345	0.128329	0.818276	0.095115	0.19471	0.0686397	0.0892825	0.289318	0.838236	0.314061	0.0762461	0.20021	0.0929328	0.0872271	0.0670193	0.0729224	0.183844	0.0620888	0.214444	0.274096	0.745953	0.102936	0.159796	0.577563	0.322411	0.0847693	0.0700365	0.62387	0.638279	0.102852	0.320316
C27	0.7379	0.606204	0.452201	0.160738	0.164351	0.0993881	0.654033	0.183292	0.288663	0.293017	0.199458	0.190727	0.871574	0.0958755	0.194199	0.0708187	0.100163	0.30809	0.990601	0.311923	0.0812843	0.210368	0.0974648	0.0919395	0.0696032	0.0775205	0.197685	0.110802	0.199549	0.265547	0.763822	0.12049	0.175931	0.830065	0.460034	0.102493	0.0794998	0.635239	0.185182	0.129753	0.331067
C28	0.830344	0.755237	0.38214	0.172853	0.171861	0.0714276	0.502093	0.286074	0.562897	0.613672	0.268236	0.263058	0.929327	0.110287	0.192455	0.0932067	0.442613	0.253973	0.788696	0.233042	0.0758551	0.192778	0.0785766	0.0873687	0.0762916	0.0873401	0.245522	0.0611489	0.306116	0.313565	1.05053	0.0545553	0.856301	0.789713	0.625367	0.129494	0.0720614	0.795261	0.686133	0.11426	0.394041
C29	0.860883	0.733177	0.340511	0.801033	0.15265	0.0900279	0.629858	0.380783	0.716024	0.369132	0.533187	0.113216	0.772515	0.111116	0.186381	0.113128	0.524949	0.302389	1.08994	0.31398	0.085399	0.229936	0.0951083	0.0996794	0.107791	0.0788711	0.215248	0.0852803	0.225253	0.230359	0.954322	0.0754813	0.925208	0.681491	0.286094	0.0838742	0.0722084	0.736666	0.209011	0.803057	0.57806

## Sheet: min
cluster	CD45	CD3	CCR2	CD11c	CD172a	c_kit	CD69	CD27	CD86	Ly6C	CX3CR1	CD25	CD44	CD19	IgD	CD62L	CD103	CCR4	CD39	B220	F4_80	CD206	CD64	CXCR3	Ly6G	CD163	FOXP3	TCRgd	CD49b	CD317	TCRb	NK1.1	PD1	CD127	ICOS	CCR6	SiglecF	MHCII	CD4	CD8	CD11b
C01	0.0800548	0	0	0	0	0	0	0	0	0	0	0	0	0	0	0	0	0	0	0	0	0	0	0	0	0	0	0	0	0	0	0	0	0	0	0	0	0	0	0	0
C02	0.080089	0	0	0	0	0	0	0	0	0	0	0	0	0	0	0	0	0	0	0	0	0	0	0	0	0	0	0	0	0	0	0	0	0	0	0	0	0	0	0	0
C03	0.0799415	0	0	0	0	0	0	0	0	0	0	0	0	0	0	0	0	0	0	0	0	0	0	0	0	0	0	0	0	0	0	0	0	0	0	0	0	0	0	0	0
C04	0.0799555	0	0	0	0	0	0	0	0	0	0	0	0	0	0	0	0	0	0	0	0	0	0	0	0	0	0	0	0	0	0	0	0	0	0	0	0	0	0	0	0
C05	0.0800291	0	0	0	0	0	0	0	0	0	0	0	0	0	0	0	0	0	0	0	0	0	0	0	0	0	0	0	0	0	0	0	0	0	0	0	0	0	0	0	0
C06	0.0818661	0	0	0	0	0	0	0	0	0	0	0	0	0	0	0	0	0	0	0	0	0	0	0	0	0	0	0	0	0	0	0	0	0	0	0	0	0.946712	0	0	0
C07	0.079999	0	0	0	0	0	0	0	0	0	0	0	0	0	0.206347	0	0	0	0	0	0	0	0	0	0	0	0	0	0	0	0	0	0	0	0	0	0	0	0	0	0.110733
C08	0.0800376	0	0	0	0	0	0	0	0	0	0	0	0	0	0	0	0	0	0	0	0	0	0	0	0	0	0	0	0	0	0	0	0	0	0	0	0	0	0	0	0
C09	0.0822461	0	0	0	0	0	0	0	0	0.202769	0	0	0	0	0	0	0	0	0	0	0	0	0	0	0	0	0	0	0	0	0	0	0	0	0	0	0	0	0	0	0
C10	0.0799661	0	0	0	0	0	0	0	0	0	0	0	0	0	0	0	0	0	0	0	0	0	0	0	0	0	0	0	0	0	0	0	0	0	0	0	0	0.110999	0	0	0
C11	0.080014	0	0	0	0	0	0	0	0	0	0	0	0	0	0	0	0	0	0	0	0	0	0	0	0	0	0	0	0	0	0	0	0	0	0	0	0	0	0	0	0
C12	0.0801075	0	0	0	0	0	0	0	0	0	0	0	0	0	0	0	0	0	0	0	0	0	0	0	0	0	0	0	0	0	0	0	0	0	0	0	0	0	0	0	0
C13	0.0814402	0	0	0	0	0	0	0	0	0	0	0	0	0	0	0	0	0	0	0	0	0	0	0	0	0	0	0	0	0	0	0	0	0	0	0	0	0	0	0	0
C14	0.0811024	0	0	0	0	0	0	0	0	0	0	0	0	0	0	0	0	0	0	0	0	0	0	0	0	0	0	0	0	0	0	0	0	0	0	0	0	0	0	0	0
C15	0.0802189	0	0	0	0	0	0	0	0	0	0	0	0	0	0	0	0	0	0	0	0	0	0	0	0	0	0	0	0	0	0	0	0	0	0	0	0	0	0	0	0
C16	0.080077	0	0	0	0	0	0	0	0	0	0	0	0	0	0	0	0	0	0	0	0	0	0	0	0	0	0	0	0	0	0	0	0	0	0	0	0	0	0	0	0
C17	0.0799483	0	0	0	0	0	0	0	0	0	0	0	0	0	0	0	0	0	0	0	0	0	0	0	0	0	0	0	0	0	0	0	0	0	0	0	0	0	0	0	0.0949534
C18	0.0799486	0	0	0	0	0	0	0	0	0.297373	0	0	0	0	0	0	0	0	0	0	0	0	0	0	0	0	0	0	0	0	0	0	0	0	0	0	0	0	0	0	0
C19	0.0799793	0	0	0	0	0	0	0	0	0.431726	0	0	0	0	0	0	0	0	0	0	0	0	0	0	0	0	0	0	0	0	0	0	0	0	0	0	0	0	0	0	0
C20	0.0800167	0	0	0	0	0	0	0	0	0	0	0	0	0	0	0	0	0	0	0	0	0	0	0	0	0	0	0	0	0	0	0	0	0	0	0	0	0	0	0	0
C21	0.0799682	0	0	0	0	0	0	0	0	0.211991	0	0	0	0	0	0	0	0	0	0	0	0	0	0	0	0	0	0	0	0	0	0	0	0	0	0	0	0	0	0	0
C22	0.0805535	0	0	0	0	0	0	0	0	0.208434	0	0	0	0	0	0	0	0	0	0	0	0	0	0	0	0	0	0	0	0	0	0	0	0	0	0	0	0	0	0	0
C23	0.0800484	0	0	0	0	0	0	0	0	0	0	0	0	0	0	0	0	0	0	0	0	0	0	0	0	0	0	0	0	0	0	0	0	0	0	0	0	0	0	0	0
C24	0.0800012	0	0	0	0	0	0	0	0	0	0	0	0	0	0	0	0	0	0	0	0	0	0	0	0	0	0	0	0	0	0	0	0	0	0	0	0	0	0	0	0
C25	0.0806143	0	0	0	0	0	0	0	0	0	0	0	0	0	0	0	0	0	0	0	0	0	0	0	0	0	0	0	0	0	0	0	0	0	0	0	0	0	0	0	0
C26	0.0800257	0	0	0	0	0	0	0	0	0	0	0	0	0	0	0	0	0	0	0	0	0	0	0	0	0	0	0	0	0	0	0	0	0	0	0	0	0	0.137347	0	0
C27	0.0800098	0	0	0	0	0	0	0	0	0	0	0	0	0	0	0	0	0	0	0	0	0	0	0	0	0	0	0	0	0	0	0	0	0	0	0	0	0	0	0	0
C28	0.0808502	0	0	0	0	0	0	0	0	0	0	0	0	0	0	0	0	0	0	0	0	0	0	0	0	0	0	0	0	0	0	0	0	0	0	0	0	0	0	0	0
C29	0.0803446	0	0	0	0	0	0	0	0	0	0	0	0	0	0	0	0	0	0	0	0	0	0	0	0	0	0	0	0	0	0	0	0	0	0	0	0	0	0	0	0

## Sheet: 25%
cluster	CD45	CD3	CCR2	CD11c	CD172a	c_kit	CD69	CD27	CD86	Ly6C	CX3CR1	CD25	CD44	CD19	IgD	CD62L	CD103	CCR4	CD39	B220	F4_80	CD206	CD64	CXCR3	Ly6G	CD163	FOXP3	TCRgd	CD49b	CD317	TCRb	NK1.1	PD1	CD127	ICOS	CCR6	SiglecF	MHCII	CD4	CD8	CD11b
C01	0.193775	0	0.0143415	0	0	0	0	0	0	0	0	0	0	0	0	0	0	0	0	0	0	1.33003	0	0	0	0	0	0	0	0.86555	0	0	0	0	0	0	0	0	0	0	0
C02	0.571103	0	0.0259974	0	0	0	0	0	0	0	0.106673	0	0	0	0.434721	0	0	1.58868	0	0	0	0	0	0	0	0	0	0	0	0	0	0	0	0	0	0	0	3.03845	0	0	0
C03	0.586218	0	0	0	0	0	0	0	0	0	0	0	0.456202	1.41159	0	0	0	0	0	0	0	0	0	0	0	0	0	0	0	0	0	0	0	0	0	0	0	4.29504	0	0	0
C04	0.898455	1.13099	0	0	0	0	0	0	0	0	0	0	0	1.22148	1.85834	0	0	0	0	0.133624	0	0	0	0	0	0	0	0	0	0	0	0	0	0	0	0	0	3.81074	0	0	0
C05	0.6007	0	0	0	0	0	0	0	0	0	0	0	0	0.345309	1.94914	0	0	0	0	0	0	0	0	0	0	0	0	0	0	0	0	0	0	0	0	0	0	3.75828	0	0	0
C06	1.05307	0	0	0	0	0	0	0	3.18269e-05	0	0	0	0.351339	1.38608	2.25165	0	0	0	0	0.26505	0	0	0	0	0	0	0	0	0	0	0	0	0	0	0	0	0	5.18186	0	0	0
C07	0.982653	0	0	0	0	0	0	0	0	0	0	0	0	1.37274	2.49537	0	0	0	0	0.364699	0	0	0	0	0	0	0	0	0	0	0	0	0	0	0	0	0	3.93237	0	0	0.647687
C08	1.13091	0	0	0	0	0	0	0	0	0	0	0	0	1.63477	2.54991	0	0	0	0	0.575442	0	0	0	0	0	0	0	0	0	0	0	0	0	0	0	0	0	4.09471	0	0	0
C09	1.05046	0	0	0	0	0	0	0	0	0.660468	0	0	0	1.39954	2.34547	0	0	0	0	0.329491	0	0	0	0	0	0	0	0	0	0	0	0	0	0	0	0	0	4.10795	0	0	0
C10	0.857197	0	0.428935	2.09967	0	0	0	0	0	0	0	0	1.28379	0	0	0	0	0	0.261051	0	0	0	0	0	0	0	0	0	0	0.211427	0	0	0	0	0	0	0	4.88938	0	0	1.92115
C11	0.347512	0	0	0	0	0	0	0	0	0	0	0	0.16463	0	0	0	0	0	1.98132	0	0	0	0	0	0	0	0	0	0	0.253137	0	0	0	0	0	0	0	3.56143	0	0	0.343298
C12	0.421748	0	0	0	0	0.698239	0	0	0	0	0	0	2.1189	0	0	0	0	0	0	0	0	0	0	0	0	0	0	0	0	0.108023	0	0	0	0	0	0	0	0.913952	0	0	0.320647
C13	0.528403	0	0	0	0	0	0	0	0	0	0	0.499813	1.16381	0	0	0	0	0	0	0	0	0	0	0	0	0	0	0	0	0	0	0	0	0	0	0	0	3.91135	0	0	0
C14	1.08411	0	0	0.0909427	0	0	0	0	0	0	0	0	0	0	0	0	0	0	0	0	0	0	0	0	0	0	0	0	1.1709	0	0	0	0	0	0	0	0	0	0	0	2.76164
C15	0.805721	0	0.808349	0	0.100694	0	0	0	0	2.63947	0.295485	0	1.17858	0	0	0	0	0	0	0	0	0	0	0	0	0	0	0	0	0.0987593	0	0	0	0	0	0	0	3.4207	0	0	4.41865
C16	0.838135	0	0	0	0.0160498	0	0	0	0	0.493586	0	0	2.41645	0	0	0	0	0	0.588545	0	0.441764	0	0	0	0	0	0	0	0	0	0	0	0	0	0	0	0.474683	0	0	0	3.87426
C17	0.666615	0	0	0	0.177772	0	0	0	8.12551e-05	2.44643	0	0	1.09906	0	0	0	0	0	0.00109682	0	0	0	0	0	2.0333	0	0	0	0	0	0	0	0	0	0	0	0	0	0	0	5.654
C18	0.671471	0	1.17884	0	0.583969	0	0	0	0	4.74383	0.466418	0	1.24286	0	0	0	0	0	0	0	0	0	0	0	0	0	0	0	0	0	0	0	0	0	0	0	0	0	0	0	4.5676
C19	0.470429	0	0	0	0	0	0	0	0.000137558	3.30223	0	0	1.92807	0	0	0	0	0	0.0467848	0	0	0	0	0	0	0	0	0	0	0	0	0	0	0	0	0	0	0	0	0	4.60642
C20	0.665738	0	0	1.22655	0	0	0	0	0	2.62023	0	0	1.01462	0	0	0	0	0	0	0	0	0	0	0	0	0	0	0	0	3.30093	0	0	0	0	0	0	0	0.267901	0	0	0
C21	0.836931	0.283646	0	0	0	0	0.0676955	0	4.27599e-05	1.84397	0	0	0.914419	0	0	0	0	0	0.971122	0	0	0	0	0	0	0	0	0	0	0	0.116978	0	0	0	0	0	0	0	0	0	0
C22	1.21878	0.533784	0	0	0	0	0	0	0.000160086	2.79646	0	0	0.0347159	0	0	0	0	0	0	0	0	0	0	0	0	0	0	0	0	0	0.242113	0	0	0.0649671	0	0	0	0	0	0.263669	0
C23	0.900254	0	0	2.12101	0	0	0	0	0	0	0	0	0.625784	0	0	0	0	0	0.439464	0	0	0	0	0	0	0	0	0	0	0	0	0	0	0	0	0	0	0	0	0	0
C24	0.841089	0.230848	0.173369	0	0	0	0	0	0	0	0.075097	0	0.101019	0	0	0	0	1.76	0.0413704	0	0	0	0	0	0	0	0	0	0	0	0	0	0	0	0	0	0	0	0	0	0
C25	0.804654	0.961345	0	0	0	0	0	0	0	0	0	0	1.53311	0	0	0	0	0	0	0	0	0	0	0	0	0	0	0.63386	0	0	0	0	0	0.648908	0	0	0	0	0	0	0
C26	0.86887	0.257212	0	0	0	0	0.162927	0	0	0	0	0	1.061	0	0	0	0	0	1.06853	0	0	0	0	0	0	0	0	0	0	0	0.169906	0	0	0	0	0	0	0	1.37162	0	0
C27	0.811165	0.0908337	0	0	0	0	0.00697738	0	0	0	0	0	1.06081	0	0	0	0	0	0.498049	0	0	0	0	0	0	0	0	0	0	0	0	0	0	0	0	0	0	0	0	0	0
C28	1.11443	1.69034	0	0	0	0	0	0	0	0	0	0	0.482695	0	0	0	0	0	0	0	0	0	0	0	0	0	0	0	0	0	1.2792	0	0	0	0	0	0	0	1.91428	0	0
C29	1.36258	0.944769	0	0	0	0	0	0	0	0	0	0	0	0	0	0	0	0	0	0	0	0	0	0	0	0	0	0	0	0	0.642475	0	0	0	0	0	0	0	0	0.679326	0

## Sheet: 50%
cluster	CD45	CD3	CCR2	CD11c	CD172a	c_kit	CD69	CD27	CD86	Ly6C	CX3CR1	CD25	CD44	CD19	IgD	CD62L	CD103	CCR4	CD39	B220	F4_80	CD206	CD64	CXCR3	Ly6G	CD163	FOXP3	TCRgd	CD49b	CD317	TCRb	NK1.1	PD1	CD127	ICOS	CCR6	SiglecF	MHCII	CD4	CD8	CD11b
C01	0.320539	9.57567e-17	0.456108	0	0	2.1881e-07	0	0	0	0	0.0647149	0	0	0	0	0	0	0.367571	0.328784	0	2.25088e-10	2.18349	0	0	0	0	0	0	0	1.87974	0	0	0	0	0	0	0	0.0331256	0	0	0.116822
C02	1.03933	2.17185e-17	0.481845	0	0	0	0	0	0	0	0.672062	0	0.0448878	0.495274	1.4205	0	0	2.33143	0	0.395179	0	0	0	0	0	0	0	0	0	0	0	0	0	0	0	0	0	3.86681	0	0	0.0925821
C03	1.04484	0	0.222137	0	0	0	0	0	0	0	0	0	1.18585	2.04607	0.603578	0	0	0	0.24558	0.27503	0	0	0	0	0	0	0	0	0	0	0	0	0	0	0	0	0	5.05898	0	0	0.630922
C04	1.41953	1.9415	0.0825443	0	0	0	0	0	0	0	0	0	0.556157	1.82404	2.69901	0	0	0	0.0108337	0.739999	0	0	0	0	0	0	0	0	0	0	0	0	0	0	0	0	0	4.52889	0	0	0
C05	0.988645	0	0.0942105	0	0	0	0	0	0	0	0	0	0	0.802745	2.48767	0	0	0	0	0.271061	0	0	0	0	0	0	0	0	0	0	0	0	0	0	0	0	0	4.4145	0	0	0
C06	1.54466	0	0.0492663	0	0	0	0.680819	0	0.697719	0	0	0	1.07339	1.93813	2.82801	0	0	0	0	0.91111	0	0	0	0	0	0	0	0	0	0	0	0	0	0	0	0	0	5.87507	0	0	0
C07	1.4694	0	1.15967e-18	5.39049e-06	0	0	0	0	0	0	0	0	0.354819	1.898	2.97248	0	0	0	0	0.929243	0	0	0	0	0	0	0	0	0	0	0	0	0	0	0	0	0	4.5823	0	0	0.874355
C08	1.64159	0	1.73472e-19	1.72633e-05	0	0	0	0	0	0	0	0	0.467965	2.06605	3.02576	0	0	0	0	1.1348	0	0	0	0	0	0	0	0	0	0	0	0	0	0	0	0	0	4.78025	0	0	0
C09	1.55567	0	0.0888378	0	0	0	0	0	0	0.867181	0	0	0.39463	1.90412	2.87748	0	0	0	0	0.945367	0	0	0	0	0	0	0	0	0	0	0	0	0	0	0	0	0	4.76972	0	0	0
C10	1.42001	0	1.06304	3.0222	0.170094	0.0315692	0	0	0.127907	0	1.53042e-18	0	1.98815	0	0	0	0	0	1.11155	0	0	0	0	0	0	0	0	0	0	0.912421	0	0	0	0	0	0	0	5.59518	0	0	3.68642
C11	0.67461	0	0.131376	9.02869e-06	0	0	0	0	4.09273e-05	0.155361	5.99924e-05	0	1.0302	0	0	0	0	0.0563283	2.69227	0.23488	0	0	0	0	0	0	0	0	0	1.05593	0	0	0	0	0	0	0	4.94948	0	0	1.88788
C12	0.76866	0	5.55112e-17	0	0	1.33202	0	0.0758047	1.94587e-05	0.117155	0	0	2.61116	0	0	0	0	0	0.326703	0	0	0	0	0	0	0	0.0199217	0	0	0.70438	0	0	0	0	0	0	0.0236838	2.5811	0	0	1.10288
C13	0.913525	0	0.0845791	0	0	0	0	0	0	0	0	1.55577	2.16041	0	0	0	0	4.60005e-05	0	0	0	0	0	0	0	0	0	0	0	0.0527932	0	0	0	0.780444	0	0	0	5.34871	0.0416761	0	0
C14	1.66551	0	0.048654	0.990417	0	0	0	0	0	0.201608	0	0	0.367213	0	0	0	0	0	0.517543	0	0	0	0	0	0	0	0	0	1.83877	0	0	0	0	0	0	0	0	0	0	0	3.70944
C15	1.33973	2.22045e-17	1.50902	0.130612	0.775496	0	0	0	0.159038	3.61242	0.974168	0	1.77321	0	0	0	0	0	0.592879	0	0.037772	0	0.643948	0	0	0	0	0	0	0.734537	0	0	0	0	0	0	0	4.44325	0	0	4.91102
C16	1.39852	1.07553e-17	0.163672	0	0.582951	0	0	0	2.54373e-05	1.3243	0	0	2.94713	0	0	0	0	0	1.29932	0	1.17308	0	0	0	0	0	0	0	0	0	0	0	0	0	0	0	1.25741	0.0512209	0	0	4.58719
C17	1.1451	1.08587e-17	0.134563	0	0.719016	0	0	0	0.000171876	2.91791	0	0	1.71678	0	0	0	0	0.257027	0.486483	0	0	0	0	0	2.65288	0	0	0	0	0	0	0	0	0	0	0	0	0	0	0	6.00792
C18	1.1516	0	1.85551	0	1.47233	0	0	0	0.00180316	5.17524	1.15863	0	1.82346	0	0	0	0	0	0.192136	0	0.215763	0	0.21629	0	0	0.00482017	0	0	0	0.160852	0	0	0	0	0	0	0	0.023518	0	0	5.04736
C19	0.838635	0	0.0199769	0	0.254045	0	0	0	0.000270278	3.81067	0	0	2.40167	0	0	0	0	0	0.490938	0	0	0.0280473	0	0	0	0	0.186092	0	0	0	0	0	0	0	0	0	0.215637	0	0	0	5.18388
C20	1.18021	0	0.276778	1.99344	0	0	0	0	0.000143855	3.65257	0.0103179	0	1.65878	0	0	0	0	0	0.32132	0	0	0	0	0	0	0	0	0	0	4.00108	0	0	0	0	0	0	0	1.57374	0	0	0.544948
C21	1.33899	0.75068	0.00368671	0	0	0	0.643622	0	0.000141272	2.73165	0	0	1.51316	0	0	0	0	0	1.60175	0	0	0	0	0	0	0	0	0	0	0	0.725033	0	0	0.040455	0	0	0	0.0828474	0.57556	0	0
C22	1.77862	1.07916	8.88178e-17	0	0	0	0	0	0.000553679	3.72692	0	0	0.566299	0	0	0	0	0	0	0	0	0	0	0	0	0	0	0	0	0	0.972261	0	0	0.763638	0	0	0	0.11535	0	1.04296	0
C23	1.42183	0	1.44112e-16	2.78544	0	0	0.316919	0	0	0	0	0	1.22977	0	0	0	0	0	1.58212	0	0	0	0	0	0	0	0	0	0	0	0	0	0	0	0	0	0	0.303769	0	0	0.340917
C24	1.46096	0.831398	0.671626	0	0	0	0.117896	0	0	0	0.609292	0	0.740605	0	0	0	0	2.43796	0.938779	0	0	0	0	0	0	0	0	0	0	0	0.647468	0	0	0.144277	0	0	0	0.0631488	0.0994618	0	0.0959711
C25	1.35429	1.81771	0.274635	0	0	0	0	0	0	0	0	0	2.41169	0	0	0	0.272443	0	0	0	0	0	0	0	0	0	5.6119e-08	1.662	0	0	0	0	0	1.52587	0	0	0	0.0770148	0	0	0
C26	1.38278	0.696261	2.08167e-16	0	0	0	0.687146	0	0	0	0	0	1.65904	0	0	0	0	0	1.68596	0	0	0	0	0	0	0	0	0	0	0	0.744754	0	0	0.112844	0	0	0	0.106522	1.85537	0	0
C27	1.3398	0.602598	0.0326812	0	0	0	0.561593	0	0	0	0	0	1.69839	0	0	0	0	0	1.47448	0	0	0	0	0	0	0	0	0	0	0	0.497529	0	0	0.343457	0	0	0	0.11423	0	0	0
C28	1.68119	2.24558	3.50414e-17	0	0	0	0	0	5.51692e-06	0	0	0	1.28356	0	0	0	0	0	0.0155562	0	0	0	0	0	0	0	0	0	0	0	2.04202	0	0	0.466633	0	0	0	0.259398	2.41005	0	0
C29	1.9588	1.48689	2.86141e-17	0	0	0	0	0	0.328283	0	0	0	0.548356	0	0	0	0	0	0.391964	0	0	0	0	0	0	0	0	0	0	0	1.39805	0	0	0.0815022	0	0	0	0.209982	0	1.34297	0

## Sheet: 75%
cluster	CD45	CD3	CCR2	CD11c	CD172a	c_kit	CD69	CD27	CD86	Ly6C	CX3CR1	CD25	CD44	CD19	IgD	CD62L	CD103	CCR4	CD39	B220	F4_80	CD206	CD64	CXCR3	Ly6G	CD163	FOXP3	TCRgd	CD49b	CD317	TCRb	NK1.1	PD1	CD127	ICOS	CCR6	SiglecF	MHCII	CD4	CD8	CD11b
C01	0.525229	0.329074	1.04353	4.13461e-07	1.87906e-08	0.16094	1.49438e-06	0	0	0.0564105	0.637237	0	0.161526	3.38456e-08	2.71046e-20	0	0	1.30895	1.43544	0.339984	1.73941e-08	2.9262	6.04577e-07	0	0	0	0.00089078	0	0	2.72217	0	0	0	0	0	0	0	0.755318	0	0	0.707006
C02	1.58079	0.149627	1.05979	8.64573e-05	0	0	0	0	0	0.0828596	1.25279	0	0.565216	1.17168	2.17217	0	0	3.08043	0.472509	0.972003	0	0.251443	0	0	0	0	0.0124841	0	0	0.13107	0	0	0	0	0	0	0	4.65973	0	0	0.740131
C03	1.56581	8.74517e-17	0.724379	0.000659027	7.07582e-07	0	0	0	0.0952803	0.155445	0	0	1.87577	2.58078	1.42942	0	0	0.224517	0.895797	0.873814	0	0.0621112	0	0	0	0	0.0285334	0	0	0.112631	0	0	0	0	0	0	0	5.77765	0	0	1.8483
C04	1.93478	2.96819	0.521084	9.82756e-05	6.86114e-08	0	0	0	0	0.136551	0	0	1.2603	2.34218	3.27419	0	0	0.103491	0.481437	1.36206	0	0.000165525	0	0	0	0	8.53217e-09	0	0	0.0762181	0	0	0	0	0	0	0	5.21373	0	0	0.634091
C05	1.41791	1.45717e-17	0.612066	5.87425e-05	0	0	0	0	0	0	0	0	0.334927	1.31705	2.97784	0	0	0	0.0550816	0.71865	0	3.82326e-05	0	0	0	0	0	0	0	0	0	0	0	0	0	0	0	5.03564	0	0	0.0110846
C06	2.02318	9.4781e-17	0.402967	0.000160443	0	0	1.38498	0	1.10108	0.116629	0	0	1.82513	2.41145	3.3218	0	0	0.100743	0.260697	1.50877	0	0.027229	0	0	0	0	2.41153e-08	0	0	0.106529	0	0	0	0	0	0	0	6.50708	0	0	0.250703
C07	1.95859	3.53125e-17	0.27614	7.40842e-05	0	0	0	0	0	0.0688609	0	0	0.876422	2.35055	3.403	0	0	0.00860239	0.284352	1.46922	0	2.98537e-05	0	0	0	0	0	0	0	0	0	0	0	0	0	0	0	5.23883	0	0	1.20549
C08	2.16291	2.15106e-17	0.271369	9.91352e-05	0	0	0	0	0	0	0	0	0.988664	2.47704	3.44483	0	0	0.0457273	0.436675	1.66811	0	4.07976e-05	0	0	0	0	0	0	0	0.0500293	0	0	0	0	0	0	0	5.45263	0	0	0.0279029
C09	2.06788	3.50348e-17	0.482298	0	0	0	0	0	1.1716e-05	1.15032	0.0322157	0	0.928198	2.35824	3.32694	0	0	0	0.2741	1.52206	0	1.84976e-05	0	0	0	0	0	0	0	0	0	0	0	0	0	0	0	5.41628	0	0	0.112787
C10	1.99805	3.13673e-16	1.72103	3.76573	0.83	0.682429	0	0	0.858461	0.422166	0.479426	0	2.62843	0	0.0369307	0	0.0259745	0.254448	2.1054	0.409364	0	0.205646	0.00757567	0	0	0	0.0608596	0	0	1.66317	0	0	0	0	0	0	0.0497893	6.29051	0	0	4.82181
C11	1.13304	6.58653e-16	0.556392	0.589419	0.188841	0	0.0439378	0	0.318608	1.14314	0.992319	0	1.8034	0.188578	0.0083323	0	0	0.530983	3.38562	0.827067	0.105664	0.295977	1.03495	0	0	0	0.0649315	0	0	1.95465	0	0	0	0	0	0	0	5.68777	0.0322912	0	3.19073
C12	1.17121	9.02056e-17	0.271181	0	0.168331	1.82564	0.0705566	0.590218	0.465009	0.643093	0.00403318	0	3.08797	0	0	0	0	0.110644	0.870016	0.0373109	0	0.285251	0	0	0	0	0.420604	0	0	1.36413	0	0	0	0	0	0	0.718258	4.23488	0	0	1.83783
C13	1.44433	9.33281e-17	0.440313	0.0102005	0.0277649	0.288023	0.184281	0	8.16539e-06	0.130271	3.21982e-05	2.31147	2.88121	0.00854323	0.284795	0	0	0.205574	0.126439	0.137762	0	0.0398211	0	0	0	0	0.0790882	0	0	0.628686	0	0	0	1.89157	0	0	0	6.5122	2.30469	0	0.196178
C14	2.27233	5.54796e-17	0.508451	1.87439	0	0	0	0	2.6758e-05	1.47462	0.329896	0	0.910668	0	0	1.84595e-06	0	0.178231	1.50442	0.288566	0	0	0	0	0	0	0	0	2.48939	0	0	0.271909	0	0	0	0	0	0.56714	0	0	4.31883
C15	1.9088	4.41888e-16	2.19578	1.2098	1.54562	0	0	0	1.11785	4.44459	1.64332	0	2.3025	0	0.0250493	0	0	0.214132	1.37821	0.115674	0.555599	0.167963	1.45691	0	0	0.179582	0.0944723	0	0	1.49715	0	0	0	0	0	0	0	5.48733	0	0	5.28131
C16	1.96713	0.0925948	0.7776	0.122464	1.28178	0	0	0	0.000105549	2.10695	0.16215	0	3.40372	0	0.118153	0	0	0.388914	1.98604	0.303131	1.83812	0.0561206	0	0	0.0723394	0	0.0733657	0	0.0336768	0	0	0	0	0	0	0	1.98783	0.667507	0	0	5.11901
C17	1.66994	3.45557e-16	0.553577	0	1.32231	0	0	0	0.00037402	3.34425	0.0631469	0	2.24517	0	0	0	0	1.03653	1.09311	0.0633227	0	0.237508	0	0	3.24608	0.118723	0.259854	0	0	0	0	0	0	0	0	0	0	0.303017	0	0	6.31691
C18	1.67581	2.66454e-16	2.47429	0	2.11179	0	0	0	0.394541	5.51445	1.76719	0	2.3296	0	0.0327336	0	0	0.104646	0.733434	3.07798e-08	0.738406	0.0368164	0.920604	0	0	0.776468	0.0751556	0	0	0.729461	0	0	0	0	0	0	0	0.671372	0	0	5.37233
C19	1.24359	9.02056e-17	0.308914	0	0.700627	0	0	0	0.0005099	4.30647	0.000116408	0	2.85552	0	0	0	0	0.0841525	1.02247	0.00761114	2.76006e-08	0.377743	0	0	0.461101	0.182511	0.633275	0	0	0.0372228	0	0	0	0	0	0	0.857898	0.228962	0	0	5.53498
C20	1.74872	1.4988e-16	0.818898	2.62215	0.200612	0	0	0	0.000630603	4.53466	0.527267	0	2.19439	0	0.0299314	0	0	0.0989029	0.987203	0.322212	0	0.0616691	0	0	0	0.206934	0.0959408	0.0862924	0.206031	4.65284	0	0	0	0	0	0	0	3.09088	0.159776	0	1.69423
C21	1.86419	1.21099	0.355971	0	0	0	1.22384	0	0.000731829	3.56599	6.78269e-05	0	2.04527	0	0	0	0	0.118583	2.16786	0.222324	0	1.96986e-06	0	0	0	0	0	0	0	0.0396232	1.3715	0	0	0.581797	0.207642	0	0	0.733081	1.57731	0	0.146627
C22	2.34984	1.57137	0.341858	0.408947	0	0	0	0	0.448058	4.35948	0.156559	0	1.13904	0	0	0	0	2.05438e-05	0.354341	0	0	2.74758e-06	0	0	0	0.17768	0	0	0	0	1.71822	0	0	1.49044	0	0	0	0.818088	0	1.58591	0.3339
C23	1.9576	9.02056e-17	0.339026	3.30785	0.118739	0	0.917946	0.0373279	0.00356396	0.167988	0.0588967	0	1.7848	0	0.00192137	0	0	0.203888	2.35922	0.454339	0	0	0	0	0	0	1.13022e-08	0	0	0	0	0.152688	0	0.617994	0	0	0	1.05607	0	0	2.10542
C24	2.09286	1.5361	1.23359	0.0529593	0	0	0.675597	0	0.122756	0.541104	1.20261	0	1.43553	0	0.0261518	0	0	3.13379	1.80171	0.40315	0	0.0636121	0	0.157231	0	0	0	0	0	0.0280835	1.47021	0	0.145798	0.794146	0.00291232	0	0	0.689649	1.12847	0.122718	0.677
C25	1.94495	2.44401	0.909434	6.0982e-05	0	0	0.42313	0	3.66639e-06	0.109301	0.0253944	0.0907358	3.04282	0	0.030678	0	1.87072	0.256846	0.160301	0.023274	0	0.0293702	0	0	0	0	0.0206064	2.37967	0	0.130578	0	0	0.134169	2.26601	0.139003	0	0	0.836139	0	0	0.271217
C26	1.92292	1.15022	0.351113	0	0	0	1.21987	0	0.0363528	0.235842	1.52702e-09	0	2.18106	0	0	0	0	0.150219	2.23442	0.251244	0	1.82834e-06	0	0	0	0	0	0	0	0.0344638	1.38131	0	0	0.687049	0.183164	0	0	0.763622	2.31561	0	0.165115
C27	1.8998	1.11425	0.435734	0	0	0	1.15067	0	5.49323e-05	0.207357	2.78119e-06	0	2.26375	0	0	0	0	0.177703	2.16194	0.226559	0	2.91651e-06	0	0	0	0	2.35336e-09	0	0	0.0240242	1.26051	0	0	1.16443	0.29111	0	0	0.783735	0.0514912	0	0.191431
C28	2.28776	2.6898	0.301902	0	0	0	0.0806932	0.00183288	0.30529	0.354346	1.32792e-10	0	1.99427	0	0	0	2.98703e-07	0.0302331	0.688206	0.0116442	0	2.95249e-06	0	0	0	0	0.0119869	0	0	0.0910425	2.76916	0	0.863767	1.24439	0.496737	0	0	1.02844	2.84396	0	0.237084
C29	2.59146	1.95731	0.270719	0.452425	0	0	0.724348	0.120772	1.07797	0.21482	0.11766	0	1.24889	0	0	0	1.4824e-05	0.138272	1.66015	0.145764	0	3.13057e-06	0	0	0	0	1.16464e-08	0	0	0	2.11579	0	0.94316	0.796681	0	0	0	0.943835	0	1.88129	0.343795

## Sheet: max
cluster	CD45	CD3	CCR2	CD11c	CD172a	c_kit	CD69	CD27	CD86	Ly6C	CX3CR1	CD25	CD44	CD19	IgD	CD62L	CD103	CCR4	CD39	B220	F4_80	CD206	CD64	CXCR3	Ly6G	CD163	FOXP3	TCRgd	CD49b	CD317	TCRb	NK1.1	PD1	CD127	ICOS	CCR6	SiglecF	MHCII	CD4	CD8	CD11b
C01	3.11374	4.2953	3.61355	2.38119	5.81087	3.98833	2.25053	1.40096	2.41716	5.1755	2.92696	1.39462	3.49685	2.84631	2.00179	2.00106	4.51737	5.1024	7.97307	5.56445	3.99372	5.58333	3.29142	1.87688	1.45315	2.30305	2.33801	1.98341	3.36183	6.2717	4.41455	1.60165	2.20341	3.16157	3.18013	1.40938	1.42252	6.18716	3.83591	2.24406	4.81974
C02	3.76353	6.79241	5.2429	4.78609	5.17322	2.74756	2.83403	2.7946	3.58759	3.99597	5.69128	2.39933	4.30512	3.9343	4.82315	2.56936	4.05319	8.05831	4.36498	3.6685	2.92254	3.21542	3.24119	1.83087	2.62231	3.57164	2.37051	2.79369	3.70259	3.69234	3.2877	1.50884	3.24903	3.8495	2.06528	4.81685	2.30084	7.87711	2.64407	2.93869	6.46685
C03	3.68622	3.63007	8.07633	4.19828	3.76974	3.07478	2.84807	3.0255	4.12408	5.40172	3.00709	3.63662	5.98963	6.99105	4.87823	3.16024	2.69628	3.8738	4.50908	3.81433	3.78843	3.00197	2.20035	2.74788	2.83264	3.48903	4.3195	2.10581	3.86889	3.08991	2.93167	2.4015	2.96595	3.74265	2.41758	3.97909	2.11226	8.39445	2.91355	2.67288	6.69681
C04	3.79353	7.0287	5.1276	4.19003	3.03717	2.57478	3.20262	4.66498	3.5171	5.00513	2.42662	5.30189	4.40942	4.39035	4.98695	3.11434	2.77094	5.37752	5.29436	5.47232	2.83459	4.26825	5.75015	3.49941	3.06244	3.07052	4.07187	2.72922	2.45696	4.47364	4.38977	2.91891	3.41818	3.67553	3.12469	1.47434	2.40608	7.74626	3.48578	3.02035	8.0148
C05	3.31748	1.59236	5.35864	2.69793	6.24563	2.22614	1.64894	2.26958	1.93233	1.67541	2.79765	2.42171	2.94544	3.42034	5.55481	2.08257	1.40419	1.63388	2.65433	2.86237	3.02652	2.02569	1.30748	1.40927	1.41077	1.93659	1.72064	1.24224	1.5468	2.07667	2.26838	1.34653	4.10181	1.58376	1.16005	1.64606	1.41764	8.33193	1.40194	2.46598	1.97966
C06	4.05963	3.42999	2.75084	1.84288	2.6373	1.65717	4.51879	1.89444	3.53405	2.55753	1.70846	2.86117	4.50325	6.58994	5.26411	1.90986	2.151	2.52639	2.80836	3.49914	1.1726	1.82106	1.53394	1.05204	1.35068	1.56478	2.01792	1.42317	2.47906	3.18642	2.32478	1.41814	1.25404	1.35571	1.31461	1.10592	1.55201	8.33138	1.61613	1.76399	3.64628
C07	3.67412	1.70962	2.7402	2.00267	2.81892	1.37619	1.7024	3.41592	1.72959	3.39021	2.48412	2.74348	4.35362	4.12191	5.2999	1.50772	2.06199	2.60542	3.36149	3.54628	3.12833	2.83425	1.95295	1.23979	2.17949	2.18382	2.02419	1.54462	2.0241	2.36774	1.78429	0.974276	1.00061	2.89463	2.51275	1.91919	1.56424	7.88573	2.33158	1.70971	5.77575
C08	4.36473	2.18444	3.50786	3.13029	2.6457	4.45956	1.83661	3.15599	2.07479	1.80522	3.70726	2.59135	5.21891	6.81791	6.13304	2.60046	4.43466	2.33221	3.74407	6.63163	2.26086	3.12688	2.4188	2.17137	2.14691	1.91219	2.61056	2.83926	2.50217	3.04512	3.35109	1.71385	1.7189	2.37439	3.39763	2.72645	2.42903	8.17824	2.69562	2.12441	3.08967
C09	3.68764	2.19822	2.83031	2.35416	1.89503	1.49129	2.88887	2.05087	2.0553	6.24703	2.69605	2.04188	3.33759	4.31248	5.06371	1.98297	1.66624	3.05349	4.49579	3.34093	1.94925	2.19114	1.22831	1.17369	1.28831	1.80964	1.76978	2.14142	1.85384	4.82927	3.66968	1.00225	1.17935	3.06942	1.43996	1.65402	1.33379	7.68325	2.85387	2.16842	3.78816
C10	4.33452	4.45912	8.33839	6.244	7.28078	3.38319	3.29405	2.00785	5.61586	4.74265	4.93557	3.85538	5.89062	3.03493	2.60954	3.17831	5.18862	3.95365	6.56581	4.10507	3.5405	4.53028	3.98839	2.21179	3.31511	4.39575	2.95794	2.61626	2.59191	5.10884	2.85428	1.8123	2.71328	2.92901	1.78271	1.94009	3.17599	8.71952	3.00271	2.97058	9.18606
C11	3.47631	3.75366	3.65251	4.26747	4.09792	2.04557	4.2915	2.20446	4.74348	6.7586	3.80826	3.27823	5.41418	3.23794	2.27643	1.82785	2.79374	4.59586	7.31086	4.57613	3.67197	4.7252	4.04252	1.56301	2.44355	3.04481	3.89129	1.56955	3.65619	5.91365	2.69034	2.10061	2.3155	3.30101	2.68277	1.19139	1.96278	8.12661	4.59775	1.76518	6.73597
C12	2.87542	1.6674	2.54936	1.57921	2.0983	3.59699	2.93938	2.5133	3.38344	5.99529	2.66931	1.79331	5.29143	1.99976	1.50793	1.51432	1.76664	2.43101	3.22417	1.90411	2.05724	3.60802	2.7307	1.67775	1.69016	2.35703	4.43917	1.46681	3.25269	4.9203	1.67665	1.18896	2.11485	3.28904	1.04624	0.966595	3.91254	8.50234	1.49244	1.46157	5.77536
C13	3.45941	1.96731	2.2601	2.85007	4.28887	2.03023	3.16538	1.80646	2.15521	2.41012	1.89831	6.13923	4.74526	3.71516	4.96955	2.29672	4.58389	2.96757	2.45531	2.96118	2.76142	2.00567	1.2798	1.06779	0.840729	1.37394	1.51085	1.88	2.96807	3.73041	2.60777	1.74593	2.81835	4.02485	2.61926	2.50009	1.40154	8.21725	5.07367	0.794734	3.34862
C14	4.25213	2.07968	8.28452	4.18956	2.64129	1.7035	3.42567	2.25138	2.15793	5.13934	3.62965	1.93122	3.51332	2.17151	2.47652	2.71145	2.73687	4.79955	3.7754	2.36602	3.03343	3.70701	1.9238	2.23889	2.84751	2.92483	2.69445	6.73273	8.85038	7.58666	4.84784	5.09122	1.98893	4.01409	2.6042	1.93751	2.44724	5.94697	2.0655	2.05413	6.5908
C15	3.68993	2.7961	4.92755	5.30516	6.23128	1.84203	3.41065	4.18527	5.9619	7.85617	4.11045	2.41107	5.13324	3.03708	4.21186	2.27191	2.9525	4.79781	5.12451	2.70283	3.57979	3.73563	4.23306	1.59239	4.12786	3.43386	2.92229	1.46251	2.32576	5.17705	3.08571	1.15912	2.62769	2.57075	1.74972	1.3162	2.2982	8.45524	2.19836	1.71291	9.22349
C16	3.9659	7.33797	7.87533	4.9329	7.67311	4.43081	5.62757	5.16754	4.39808	5.60645	3.84092	6.86522	6.00905	4.01305	4.19347	4.5607	5.88031	6.16848	6.77371	4.30231	4.06231	3.71897	5.78449	5.30746	5.49181	6.30179	3.77982	5.21843	4.69809	3.53387	4.34916	5.54749	4.33132	5.68945	4.29484	2.07317	4.39163	7.27459	3.27818	1.91331	7.05769
C17	4.40183	5.20901	6.61247	4.35909	8.37056	4.29777	2.60832	3.92198	2.35819	6.89623	3.48769	2.58215	5.85183	2.1549	2.29348	5.14933	4.07268	6.63322	6.21241	3.6745	4.37325	3.73305	2.78461	1.85893	5.27138	3.25222	2.82594	2.11234	2.50605	5.27621	3.20959	2.91433	6.61883	3.25414	1.79824	1.77407	3.34885	5.96628	3.81622	2.80322	9.06097
C18	3.57052	4.98492	8.73815	4.99048	6.02632	5.16858	2.89157	1.67396	4.46294	8.19297	3.71008	2.3329	5.90715	1.47794	5.51871	3.28017	3.59805	5.44667	5.71022	2.50849	3.77701	4.40619	4.05447	2.16592	2.42513	4.10239	5.24635	2.1769	2.78279	4.68892	2.09025	1.89444	2.34791	3.07805	1.38197	1.99934	2.55831	4.18054	2.9091	2.46788	8.93967
C19	4.62783	4.85648	2.95093	1.80816	2.85796	2.62979	2.50043	2.01863	1.76376	7.41047	1.64917	1.68183	5.47831	1.26213	1.81629	3.44862	3.84723	2.86772	4.11534	1.81964	2.52778	6.26425	2.13636	1.95466	3.52142	2.64154	3.35784	1.41127	1.68547	3.36992	3.36696	0.91441	2.12409	1.95103	1.31007	1.19005	4.72336	4.49294	2.31544	1.37705	9.56928
C20	3.51303	2.9328	4.0208	5.18155	3.89074	2.20257	3.51116	1.43778	4.16313	7.9605	3.22064	2.27585	5.50549	2.30656	3.50426	1.90184	2.76352	5.17282	4.33049	3.21537	2.56006	3.7047	2.98636	1.48122	2.31413	3.2028	2.48775	2.13274	2.56648	6.68815	2.11601	1.70273	1.67794	1.82963	1.43678	1.76016	3.13809	7.50095	3.98831	2.20769	6.36104
C21	4.19023	6.68894	4.73849	3.52688	4.75546	1.75845	4.0896	2.2472	3.48734	7.50641	2.41778	3.28553	5.63752	1.77917	1.86091	4.41792	2.4769	3.1934	4.12865	2.86869	2.99702	2.8895	1.61856	1.95961	2.91941	3.26707	3.10733	3.46971	2.89303	3.70532	3.8196	1.68632	2.82156	3.61617	3.17674	1.66655	1.49806	5.26676	4.01366	1.97857	3.65053
C22	4.30878	5.67675	2.99682	4.94251	2.11081	1.70766	4.06848	2.51189	3.91232	8.09979	4.25877	2.1253	4.37335	2.34891	2.93675	2.91109	3.9485	2.86665	3.78839	2.39799	1.51011	3.4002	2.68132	2.19452	2.97599	3.25404	2.36079	4.02043	3.90832	3.24654	4.52325	2.26863	3.85732	3.86621	2.46217	1.58894	1.74291	5.73656	2.71927	3.50265	5.40972
C23	4.07974	4.23973	3.928	5.5311	4.10759	2.09415	3.83937	2.02648	3.45714	4.60117	3.60143	2.4316	5.80045	2.22802	2.33298	3.40763	2.87227	3.6481	5.00511	2.51996	3.29975	4.08765	3.68217	2.8324	2.98924	2.17925	3.49904	2.38864	3.43028	3.1415	2.10664	3.08382	3.15487	3.52157	1.76813	1.38516	1.62083	6.1484	4.03229	2.05745	6.66142
C24	4.51558	7.19662	5.19277	4.46273	8.1745	4.19925	3.19389	3.53062	3.32078	5.52214	4.02485	3.545	4.4861	1.58299	2.57682	3.00835	4.20667	8.16726	6.20229	3.48651	3.68788	3.35515	2.33863	2.65264	2.76872	2.78084	2.4897	3.029	3.40027	4.09621	4.72854	1.82788	5.55483	3.69999	3.19831	2.56365	3.16269	5.88802	3.65505	3.29056	6.16328
C25	3.99828	5.25633	3.82599	3.90771	3.5178	2.08756	3.33626	2.02199	3.20818	4.32875	3.54257	2.07646	5.48066	2.05314	3.29886	1.84167	5.4343	4.80193	4.13844	1.88004	1.35072	3.6125	1.82539	1.69711	1.98359	1.53829	2.1556	4.58962	2.48932	3.2667	4.03835	1.95639	3.80872	4.86696	3.8724	2.78134	1.35284	6.54468	1.68763	2.67521	4.32704
C26	4.29349	5.23583	4.16726	2.29356	3.26381	1.96991	3.79033	2.24857	3.65247	2.54438	1.93201	2.34608	5.13556	2.21935	2.3355	2.95994	2.13996	3.03801	5.09246	2.77393	3.37927	2.60196	1.91739	2.74075	1.63865	2.09418	2.83248	2.51763	3.29782	3.86938	4.47994	2.0342	2.62395	3.44005	3.60751	2.04754	1.73289	5.59237	5.48219	2.06238	5.63619
C27	4.24945	7.27655	8.10628	3.24609	2.85076	2.01416	4.29101	2.73949	3.29605	3.22418	2.63016	3.24632	6.04444	2.11066	2.20075	2.24805	2.54859	3.78488	5.81425	4.8125	2.70825	3.47387	1.60511	2.64606	3.40948	2.71783	3.08225	2.21479	2.76734	3.79398	4.32954	2.22326	3.92575	4.51096	4.22002	2.00133	1.63201	7.46037	2.00578	2.61687	3.95781
C28	4.68231	7.67549	4.97659	3.49949	5.02617	1.64773	4.73696	2.944	4.86702	5.59142	4.2361	4.20989	5.4186	2.394	3.22002	3.39495	4.89725	4.07601	5.2829	2.56594	1.78996	3.68762	3.13255	2.7285	2.09665	2.62577	3.55986	1.60477	3.50612	5.12514	5.73702	1.18563	4.74829	4.18752	4.80475	2.64802	2.09578	6.6995	4.67245	2.52865	5.36576
C29	4.60276	9.05507	3.02281	4.33778	2.80706	2.10235	4.16451	3.24884	3.73687	5.12977	4.3171	1.98299	4.83052	1.69478	2.72815	5.71501	3.79649	2.85164	5.05714	2.80479	3.91117	4.60008	2.73547	3.23159	4.02162	2.3182	3.00519	1.87724	3.05563	5.16757	4.52702	2.36735	4.81497	4.0461	3.61341	2.20713	2.95346	7.01489	3.67493	4.01159	6.68178
