# Supplementary material for: Single-cell CyTOF profiling reveals alterations in B, T and macrophage subsets during murine hepatic aging
Source: Front Immunol. 2026 Apr 28;17:1787641. doi: 10.3389/fimmu.2026.1787641 (PMC13160732; doi:10.3389/fimmu.2026.1787641)
Supplement: Supplementary file 3 [file SupplementaryFile2.zip › Statistics/Marker_Expression/cluster/max.csv]

cluster	CD45	CD3	CCR2	CD11c	CD172a	c_kit	CD69	CD27	CD86	Ly6C	CX3CR1	CD25	CD44	CD19	IgD	CD62L	CD103	CCR4	CD39	B220	F4_80	CD206	CD64	CXCR3	Ly6G	CD163	FOXP3	TCRgd	CD49b	CD317	TCRb	NK1.1	PD1	CD127	ICOS	CCR6	SiglecF	MHCII	CD4	CD8	CD11b
C01	3.1137399673461914	4.295295238494873	3.6135475635528564	2.3811895847320557	5.810868740081787	3.988330125808716	2.25052547454834	1.4009641408920288	2.4171624183654785	5.175504684448242	2.9269580841064453	1.3946220874786377	3.4968490600585938	2.846306324005127	2.001786708831787	2.0010619163513184	4.517373561859131	5.102400302886963	7.973067283630371	5.564451217651367	3.993720293045044	5.583329200744629	3.291416645050049	1.876876950263977	1.4531549215316772	2.303051710128784	2.3380074501037598	1.9834134578704834	3.3618311882019043	6.271700382232666	4.41455078125	1.601649284362793	2.2034108638763428	3.1615662574768066	3.1801319122314453	1.4093791246414185	1.4225200414657593	6.187158584594727	3.8359122276306152	2.244062662124634	4.819741725921631
C02	3.763533353805542	6.792410373687744	5.242903232574463	4.786093711853027	5.173219680786133	2.7475593090057373	2.8340258598327637	2.7946035861968994	3.587592124938965	3.9959704875946045	5.691284656524658	2.399326801300049	4.305117607116699	3.9343035221099854	4.823147773742676	2.5693581104278564	4.0531907081604	8.058313369750977	4.364978313446045	3.668499708175659	2.922541379928589	3.215423345565796	3.2411866188049316	1.8308671712875366	2.622307777404785	3.571641206741333	2.3705098628997803	2.7936911582946777	3.7025935649871826	3.692343235015869	3.2877049446105957	1.5088363885879517	3.249025583267212	3.8494954109191895	2.0652811527252197	4.816854000091553	2.300842046737671	7.877111434936523	2.644071578979492	2.9386870861053467	6.466852188110352
C03	3.6862168312072754	3.6300692558288574	8.076333999633789	4.1982831954956055	3.769744873046875	3.0747814178466797	2.848069429397583	3.025499105453491	4.124077796936035	5.401723384857178	3.007091999053955	3.6366214752197266	5.989626407623291	6.991045951843262	4.878232955932617	3.160238742828369	2.6962838172912598	3.8737990856170654	4.5090765953063965	3.8143327236175537	3.7884271144866943	3.001972198486328	2.200345516204834	2.7478790283203125	2.832636833190918	3.489025115966797	4.3195037841796875	2.1058125495910645	3.8688864707946777	3.0899126529693604	2.9316658973693848	2.4014973640441895	2.965951919555664	3.742650032043457	2.4175822734832764	3.9790914058685303	2.1122593879699707	8.394453048706055	2.913551092147827	2.6728785037994385	6.696811199188232
C04	3.7935261726379395	7.028702259063721	5.127601623535156	4.190030097961426	3.0371718406677246	2.574777603149414	3.202620506286621	4.664976119995117	3.517099380493164	5.005133152008057	2.4266200065612793	5.301891803741455	4.409421920776367	4.3903489112854	4.986949920654297	3.11434268951416	2.7709383964538574	5.3775200843811035	5.2943596839904785	5.472317695617676	2.834592580795288	4.268249034881592	5.750153541564941	3.4994115829467773	3.062439203262329	3.070521354675293	4.071867942810059	2.7292227745056152	2.4569640159606934	4.473639488220215	4.389765739440918	2.918905019760132	3.418178081512451	3.6755309104919434	3.124687433242798	1.4743378162384033	2.406080722808838	7.746256351470947	3.485780715942383	3.020345449447632	8.01480484008789
C05	3.3174800872802734	1.5923560857772827	5.358644962310791	2.6979329586029053	6.2456278800964355	2.226135015487671	1.6489440202713013	2.269583225250244	1.9323252439498901	1.6754132509231567	2.7976462841033936	2.4217121601104736	2.945436716079712	3.420341730117798	5.554812431335449	2.0825698375701904	1.4041943550109863	1.6338754892349243	2.6543281078338623	2.8623738288879395	3.0265164375305176	2.025691509246826	1.3074753284454346	1.4092730283737183	1.4107683897018433	1.9365935325622559	1.7206439971923828	1.2422442436218262	1.5467967987060547	2.076673984527588	2.268375873565674	1.3465280532836914	4.101813793182373	1.5837572813034058	1.1600492000579834	1.646064043045044	1.4176441431045532	8.331934928894043	1.4019380807876587	2.465981960296631	1.9796634912490845
C06	4.059628009796143	3.429992437362671	2.750840902328491	1.8428804874420166	2.6372997760772705	1.6571727991104126	4.518786907196045	1.894441843032837	3.5340540409088135	2.5575289726257324	1.7084566354751587	2.8611702919006348	4.503247261047363	6.589944839477539	5.264105796813965	1.9098589420318604	2.151000738143921	2.526390790939331	2.8083555698394775	3.499141216278076	1.172600269317627	1.8210551738739014	1.5339406728744507	1.0520350933074951	1.3506823778152466	1.564776062965393	2.0179243087768555	1.4231667518615723	2.479055643081665	3.1864230632781982	2.3247761726379395	1.4181362390518188	1.2540446519851685	1.3557102680206299	1.3146110773086548	1.1059153079986572	1.5520082712173462	8.331376075744629	1.616126298904419	1.7639857530593872	3.6462759971618652
C07	3.6741185188293457	1.7096209526062012	2.74019718170166	2.0026662349700928	2.818922996520996	1.376185417175293	1.7024022340774536	3.415924549102783	1.7295867204666138	3.3902108669281006	2.484123468399048	2.7434799671173096	4.3536176681518555	4.121913433074951	5.29989767074585	1.507724642753601	2.0619924068450928	2.6054208278656006	3.361487865447998	3.546281576156616	3.1283252239227295	2.8342535495758057	1.952951192855835	1.2397865056991577	2.1794939041137695	2.1838150024414062	2.024190902709961	1.5446175336837769	2.0240957736968994	2.3677382469177246	1.7842947244644165	0.9742759466171265	1.0006053447723389	2.894634485244751	2.512751579284668	1.9191949367523193	1.5642402172088623	7.8857269287109375	2.331580638885498	1.7097113132476807	5.775754451751709
C08	4.364730358123779	2.184441566467285	3.507861614227295	3.1302945613861084	2.6457033157348633	4.459556579589844	1.8366050720214844	3.155988931655884	2.0747857093811035	1.8052177429199219	3.7072582244873047	2.591346025466919	5.218914985656738	6.817910194396973	6.133037090301514	2.6004550457000732	4.43466329574585	2.3322064876556396	3.744070053100586	6.631625175476074	2.2608635425567627	3.126878261566162	2.418797016143799	2.171367645263672	2.146908760070801	1.9121862649917603	2.610563039779663	2.8392550945281982	2.5021727085113525	3.0451173782348633	3.3510942459106445	1.7138454914093018	1.7188992500305176	2.3743929862976074	3.39762806892395	2.726447582244873	2.429025173187256	8.17823600769043	2.6956233978271484	2.1244115829467773	3.089665174484253
C09	3.687638521194458	2.198220729827881	2.830310106277466	2.3541555404663086	1.8950259685516357	1.4912902116775513	2.8888652324676514	2.0508670806884766	2.055304765701294	6.247032165527344	2.6960506439208984	2.041879177093506	3.337594509124756	4.312482833862305	5.063706398010254	1.982974648475647	1.6662416458129883	3.0534887313842773	4.495787143707275	3.3409316539764404	1.9492472410202026	2.1911401748657227	1.2283095121383667	1.1736934185028076	1.2883098125457764	1.8096420764923096	1.7697826623916626	2.141422748565674	1.8538436889648438	4.829267501831055	3.6696760654449463	1.0022531747817993	1.1793477535247803	3.0694210529327393	1.4399629831314087	1.6540248394012451	1.3337925672531128	7.683251857757568	2.8538684844970703	2.1684188842773438	3.7881579399108887
C10	4.334517002105713	4.459120750427246	8.338388442993164	6.244004249572754	7.28077507019043	3.383185625076294	3.294045925140381	2.0078468322753906	5.6158647537231445	4.742648601531982	4.935574054718018	3.8553833961486816	5.890615940093994	3.034925937652588	2.6095385551452637	3.1783058643341064	5.1886186599731445	3.9536499977111816	6.565808296203613	4.105066299438477	3.540501356124878	4.530282020568848	3.988389730453491	2.211794853210449	3.3151094913482666	4.395749568939209	2.957939386367798	2.616257429122925	2.5919065475463867	5.108835220336914	2.8542838096618652	1.8122981786727905	2.7132811546325684	2.929006814956665	1.782705307006836	1.9400851726531982	3.175987958908081	8.719515800476074	3.0027053356170654	2.970580816268921	9.186057090759277
C11	3.4763052463531494	3.7536561489105225	3.652508497238159	4.267474174499512	4.097923278808594	2.045565605163574	4.291502952575684	2.204463005065918	4.743480682373047	6.758601188659668	3.808257579803467	3.2782344818115234	5.414178371429443	3.2379369735717773	2.276432991027832	1.8278456926345825	2.7937405109405518	4.595863342285156	7.310861587524414	4.576131820678711	3.671968936920166	4.7251973152160645	4.0425238609313965	1.5630079507827759	2.4435529708862305	3.0448110103607178	3.891289234161377	1.5695527791976929	3.6561875343322754	5.9136481285095215	2.6903443336486816	2.100611925125122	2.315495014190674	3.3010077476501465	2.682772397994995	1.191386103630066	1.9627817869186401	8.126607894897461	4.597745418548584	1.7651764154434204	6.735970497131348
C12	2.8754191398620605	1.6674038171768188	2.5493602752685547	1.5792107582092285	2.098297595977783	3.596994638442993	2.9393813610076904	2.5133042335510254	3.383443832397461	5.9952874183654785	2.669306516647339	1.7933131456375122	5.2914323806762695	1.999755859375	1.5079255104064941	1.5143241882324219	1.7666434049606323	2.431007146835327	3.2241733074188232	1.904109239578247	2.0572376251220703	3.6080214977264404	2.730696678161621	1.677748203277588	1.6901626586914062	2.3570313453674316	4.439167499542236	1.4668093919754028	3.2526888847351074	4.9202961921691895	1.6766464710235596	1.1889586448669434	2.1148462295532227	3.2890422344207764	1.0462443828582764	0.9665946960449219	3.912540912628174	8.502338409423828	1.4924365282058716	1.4615669250488281	5.775363445281982
C13	3.4594082832336426	1.9673110246658325	2.2600998878479004	2.8500661849975586	4.288870334625244	2.0302326679229736	3.165383815765381	1.8064643144607544	2.155211925506592	2.410123825073242	1.8983110189437866	6.139230251312256	4.745264530181885	3.715156078338623	4.9695515632629395	2.2967190742492676	4.583892822265625	2.967573642730713	2.4553096294403076	2.961179256439209	2.761418342590332	2.0056681632995605	1.2798048257827759	1.0677934885025024	0.8407292366027832	1.3739432096481323	1.5108497142791748	1.8799993991851807	2.9680662155151367	3.73040771484375	2.6077659130096436	1.7459298372268677	2.818347215652466	4.024850368499756	2.6192641258239746	2.5000860691070557	1.4015363454818726	8.217252731323242	5.073669910430908	0.7947337627410889	3.348616123199463
C14	4.252134799957275	2.079676866531372	8.284517288208008	4.189559459686279	2.641287088394165	1.7034993171691895	3.4256696701049805	2.2513790130615234	2.1579349040985107	5.139342308044434	3.6296463012695312	1.9312243461608887	3.513324737548828	2.17151141166687	2.476518154144287	2.71144700050354	2.736874580383301	4.7995500564575195	3.7753958702087402	2.3660213947296143	3.033433675765991	3.7070131301879883	1.9237951040267944	2.238893508911133	2.8475120067596436	2.9248294830322266	2.6944477558135986	6.732725143432617	8.850383758544922	7.586657524108887	4.847840785980225	5.091222763061523	1.98893141746521	4.014087200164795	2.604203224182129	1.9375089406967163	2.44724178314209	5.946967124938965	2.0655038356781006	2.054131269454956	6.590800762176514
C15	3.689929723739624	2.7961013317108154	4.927553176879883	5.3051581382751465	6.231284141540527	1.8420276641845703	3.4106500148773193	4.185266017913818	5.961903095245361	7.856168270111084	4.110447883605957	2.411073684692383	5.13323974609375	3.037080764770508	4.211856365203857	2.271913528442383	2.952502727508545	4.797812461853027	5.124511241912842	2.7028329372406006	3.579791784286499	3.7356324195861816	4.233063220977783	1.5923861265182495	4.127861022949219	3.4338619709014893	2.9222939014434814	1.462510585784912	2.3257551193237305	5.177048206329346	3.0857131481170654	1.1591229438781738	2.6276869773864746	2.570746421813965	1.7497235536575317	1.3161964416503906	2.2982020378112793	8.455239295959473	2.1983563899993896	1.71291184425354	9.22348690032959
C16	3.965895414352417	7.33796501159668	7.875329971313477	4.9329023361206055	7.673110485076904	4.430810928344727	5.627573490142822	5.167537212371826	4.398083686828613	5.606447696685791	3.8409249782562256	6.865220546722412	6.009048938751221	4.0130534172058105	4.193472862243652	4.560703754425049	5.88031005859375	6.168478965759277	6.773709297180176	4.302311897277832	4.0623064041137695	3.718972682952881	5.7844929695129395	5.307463645935059	5.4918131828308105	6.301789283752441	3.7798209190368652	5.2184271812438965	4.6980881690979	3.533870220184326	4.349157810211182	5.547486782073975	4.3313212394714355	5.6894450187683105	4.2948431968688965	2.073172092437744	4.391634941101074	7.274590969085693	3.278184652328491	1.9133111238479614	7.057692527770996
C17	4.401834011077881	5.209010601043701	6.6124701499938965	4.359091758728027	8.370555877685547	4.297770977020264	2.6083154678344727	3.921980142593384	2.3581912517547607	6.896225929260254	3.4876885414123535	2.5821526050567627	5.851833343505859	2.154904365539551	2.2934839725494385	5.149331569671631	4.072678565979004	6.6332244873046875	6.212414741516113	3.674504041671753	4.373249053955078	3.7330522537231445	2.7846105098724365	1.8589316606521606	5.2713751792907715	3.2522170543670654	2.8259384632110596	2.1123385429382324	2.506047248840332	5.276206970214844	3.2095940113067627	2.91433048248291	6.618832588195801	3.2541403770446777	1.7982370853424072	1.774065375328064	3.3488473892211914	5.966276168823242	3.8162221908569336	2.8032162189483643	9.060972213745117
C18	3.570523738861084	4.984923839569092	8.738152503967285	4.990480422973633	6.0263214111328125	5.168576240539551	2.891566514968872	1.6739555597305298	4.462940216064453	8.192973136901855	3.710078001022339	2.3329005241394043	5.907147407531738	1.4779363870620728	5.518712520599365	3.280168294906616	3.5980539321899414	5.446671962738037	5.71021842956543	2.508488178253174	3.7770066261291504	4.406191825866699	4.054472923278809	2.165922164916992	2.4251294136047363	4.10239315032959	5.246354103088379	2.17690110206604	2.782785177230835	4.688922882080078	2.090247392654419	1.8944369554519653	2.347907066345215	3.0780537128448486	1.3819665908813477	1.9993391036987305	2.558307647705078	4.180535316467285	2.909097194671631	2.4678828716278076	8.939668655395508
C19	4.627834796905518	4.856478691101074	2.9509339332580566	1.8081576824188232	2.857964515686035	2.6297872066497803	2.50042724609375	2.0186338424682617	1.763762354850769	7.410472869873047	1.6491661071777344	1.6818329095840454	5.478312015533447	1.262131690979004	1.8162875175476074	3.4486236572265625	3.847229242324829	2.8677210807800293	4.1153435707092285	1.8196414709091187	2.5277750492095947	6.264248847961426	2.1363565921783447	1.954661250114441	3.5214178562164307	2.641544818878174	3.357837200164795	1.4112663269042969	1.6854681968688965	3.369920015335083	3.366959810256958	0.9144100546836853	2.1240878105163574	1.9510319232940674	1.3100738525390625	1.1900479793548584	4.723357200622559	4.49294376373291	2.3154399394989014	1.3770520687103271	9.5692777633667
C20	3.513025999069214	2.9328036308288574	4.020796298980713	5.181550979614258	3.890739679336548	2.2025740146636963	3.511162042617798	1.4377765655517578	4.1631317138671875	7.960503578186035	3.220641851425171	2.275846481323242	5.505492687225342	2.30656099319458	3.5042622089385986	1.9018439054489136	2.763521432876587	5.172820091247559	4.3304901123046875	3.2153732776641846	2.560058832168579	3.704702377319336	2.9863648414611816	1.4812170267105103	2.3141322135925293	3.2028019428253174	2.4877490997314453	2.132737636566162	2.5664806365966797	6.6881513595581055	2.116013526916504	1.7027344703674316	1.6779425144195557	1.8296303749084473	1.436780333518982	1.7601618766784668	3.1380937099456787	7.500952243804932	3.988313913345337	2.207688331604004	6.361043453216553
C21	4.190232753753662	6.688941478729248	4.738492488861084	3.526878595352173	4.755459785461426	1.7584506273269653	4.089599609375	2.247201681137085	3.487344980239868	7.506406784057617	2.417775869369507	3.285529136657715	5.637521266937256	1.7791664600372314	1.860913634300232	4.417915344238281	2.4769039154052734	3.1934046745300293	4.12864875793457	2.8686885833740234	2.9970154762268066	2.8895018100738525	1.6185550689697266	1.9596096277236938	2.9194130897521973	3.267072916030884	3.1073288917541504	3.469709634780884	2.893033504486084	3.7053213119506836	3.8195993900299072	1.6863175630569458	2.821556329727173	3.6161694526672363	3.176740884780884	1.6665539741516113	1.4980629682540894	5.266758441925049	4.0136613845825195	1.9785741567611694	3.650529146194458
C22	4.308783054351807	5.676753044128418	2.9968245029449463	4.942509651184082	2.1108057498931885	1.7076630592346191	4.068482875823975	2.51188588142395	3.9123241901397705	8.099785804748535	4.2587666511535645	2.1252951622009277	4.37334680557251	2.348907947540283	2.9367458820343018	2.911090850830078	3.9485011100769043	2.866654872894287	3.788386583328247	2.3979878425598145	1.5101064443588257	3.4002020359039307	2.6813244819641113	2.194516181945801	2.9759857654571533	3.2540369033813477	2.360785484313965	4.020434856414795	3.908320426940918	3.2465431690216064	4.523249626159668	2.2686333656311035	3.857316493988037	3.866213798522949	2.462167739868164	1.5889350175857544	1.7429137229919434	5.736564636230469	2.7192676067352295	3.5026485919952393	5.4097185134887695
C23	4.079737186431885	4.239725112915039	3.927997589111328	5.531097888946533	4.107590198516846	2.0941529273986816	3.8393678665161133	2.026477336883545	3.4571449756622314	4.601174831390381	3.6014304161071777	2.4315991401672363	5.800452709197998	2.2280235290527344	2.332975387573242	3.407634973526001	2.8722681999206543	3.6480965614318848	5.005113124847412	2.519961357116699	3.2997500896453857	4.087649822235107	3.68217134475708	2.8324027061462402	2.9892377853393555	2.1792521476745605	3.4990363121032715	2.388638496398926	3.430284261703491	3.14150333404541	2.1066372394561768	3.0838232040405273	3.1548655033111572	3.5215706825256348	1.7681267261505127	1.3851608037948608	1.6208252906799316	6.148403167724609	4.032290458679199	2.057445764541626	6.66142463684082
C24	4.515580177307129	7.196619033813477	5.192770481109619	4.462730884552002	8.174497604370117	4.19924783706665	3.193887233734131	3.5306200981140137	3.3207788467407227	5.522144794464111	4.024850845336914	3.5450031757354736	4.4861040115356445	1.5829923152923584	2.576820135116577	3.0083463191986084	4.206667900085449	8.167259216308594	6.202291965484619	3.4865121841430664	3.687882661819458	3.3551547527313232	2.338632106781006	2.652644634246826	2.768721580505371	2.7808423042297363	2.4896998405456543	3.0289976596832275	3.4002699851989746	4.096214771270752	4.728536128997803	1.8278753757476807	5.554827690124512	3.6999857425689697	3.1983084678649902	2.5636541843414307	3.162689208984375	5.888024806976318	3.655052423477173	3.290557384490967	6.163281440734863
C25	3.998276472091675	5.2563252449035645	3.8259925842285156	3.9077088832855225	3.5177977085113525	2.0875632762908936	3.336261510848999	2.0219929218292236	3.2081823348999023	4.3287506103515625	3.542571544647217	2.0764644145965576	5.4806623458862305	2.053140163421631	3.298859119415283	1.841667652130127	5.4343037605285645	4.801934242248535	4.1384429931640625	1.880035400390625	1.350724697113037	3.6124985218048096	1.8253854513168335	1.697108268737793	1.9835916757583618	1.538285255432129	2.1556029319763184	4.589616775512695	2.4893176555633545	3.26669979095459	4.03834867477417	1.9563872814178467	3.8087196350097656	4.866962432861328	3.8724019527435303	2.7813403606414795	1.3528364896774292	6.54468297958374	1.687626838684082	2.6752054691314697	4.327043533325195
C26	4.293489456176758	5.235830783843994	4.16726016998291	2.2935619354248047	3.263807773590088	1.9699103832244873	3.7903292179107666	2.2485740184783936	3.6524713039398193	2.544377088546753	1.932012677192688	2.346083879470825	5.135561943054199	2.219346046447754	2.335496187210083	2.9599437713623047	2.139955759048462	3.0380098819732666	5.092463493347168	2.7739319801330566	3.3792736530303955	2.601961851119995	1.9173895120620728	2.740753412246704	1.6386454105377197	2.094176769256592	2.832484722137451	2.5176329612731934	3.297821283340454	3.869382381439209	4.479939937591553	2.0342020988464355	2.6239516735076904	3.4400534629821777	3.6075141429901123	2.0475387573242188	1.7328870296478271	5.592366695404053	5.482193470001221	2.062377452850342	5.636194229125977
C27	4.249445915222168	7.276549339294434	8.106278419494629	3.2460861206054688	2.8507637977600098	2.0141632556915283	4.291013240814209	2.739487648010254	3.296048402786255	3.224177122116089	2.630155563354492	3.246321678161621	6.044437408447266	2.1106574535369873	2.2007524967193604	2.24804949760437	2.548593521118164	3.7848775386810303	5.814245700836182	4.812502384185791	2.7082457542419434	3.4738709926605225	1.6051071882247925	2.6460647583007812	3.409477949142456	2.7178332805633545	3.0822479724884033	2.2147912979125977	2.7673404216766357	3.7939810752868652	4.329538345336914	2.2232649326324463	3.9257490634918213	4.510959625244141	4.220020771026611	2.0013339519500732	1.6320115327835083	7.4603729248046875	2.0057783126831055	2.616870641708374	3.9578094482421875
C28	4.682307720184326	7.675492763519287	4.976589679718018	3.499485969543457	5.026166915893555	1.6477316617965698	4.736964225769043	2.943995952606201	4.867021083831787	5.591421127319336	4.2361016273498535	4.209892749786377	5.4185991287231445	2.393998146057129	3.2200236320495605	3.3949546813964844	4.897246837615967	4.076013088226318	5.282900810241699	2.5659353733062744	1.78995943069458	3.6876220703125	3.132550001144409	2.7284958362579346	2.096648931503296	2.6257712841033936	3.559861421585083	1.604774832725525	3.506117820739746	5.125138282775879	5.737021446228027	1.1856250762939453	4.748288631439209	4.187523365020752	4.804752349853516	2.648021697998047	2.0957789421081543	6.699499130249023	4.672450065612793	2.5286457538604736	5.365757465362549
C29	4.6027631759643555	9.055069923400879	3.022810697555542	4.337782859802246	2.807055950164795	2.1023473739624023	4.164508819580078	3.24884033203125	3.736870765686035	5.129773139953613	4.317101955413818	1.9829882383346558	4.830522537231445	1.6947834491729736	2.7281510829925537	5.715012073516846	3.7964935302734375	2.851641893386841	5.057141304016113	2.804790496826172	3.9111709594726562	4.600081443786621	2.735466480255127	3.2315869331359863	4.021623134613037	2.3182036876678467	3.0051865577697754	1.87723708152771	3.0556280612945557	5.167574405670166	4.527024269104004	2.367353916168213	4.81497049331665	4.046103477478027	3.613405704498291	2.207134962081909	2.9534595012664795	7.014889240264893	3.6749329566955566	4.011588096618652	6.681783676147461
