# Supplementary material for: Single-cell CyTOF profiling reveals alterations in B, T and macrophage subsets during murine hepatic aging
Source: Front Immunol. 2026 Apr 28;17:1787641. doi: 10.3389/fimmu.2026.1787641 (PMC13160732; doi:10.3389/fimmu.2026.1787641)
Supplement: Supplementary file 3 [file SupplementaryFile2.zip › Statistics/Marker_Expression/cluster/mean.csv]

cluster	CD45	CD3	CCR2	CD11c	CD172a	c_kit	CD69	CD27	CD86	Ly6C	CX3CR1	CD25	CD44	CD19	IgD	CD62L	CD103	CCR4	CD39	B220	F4_80	CD206	CD64	CXCR3	Ly6G	CD163	FOXP3	TCRgd	CD49b	CD317	TCRb	NK1.1	PD1	CD127	ICOS	CCR6	SiglecF	MHCII	CD4	CD8	CD11b
C01	0.4151530861854553	0.23668578267097473	0.6328757405281067	0.05858170986175537	0.08028868585824966	0.22682695090770721	0.08059880882501602	0.022075608372688293	0.03963008522987366	0.12854841351509094	0.38066306710243225	0.03068740852177143	0.174222931265831	0.02237439900636673	0.0803980827331543	0.020578134804964066	0.061101529747247696	0.8097717761993408	1.008377194404602	0.33710190653800964	0.0914953425526619	2.1285321712493896	0.1081499308347702	0.026242073625326157	0.028768278658390045	0.03457052633166313	0.0830826386809349	0.04372147470712662	0.056598614901304245	1.8645129203796387	0.060006238520145416	0.012678739614784718	0.023715540766716003	0.061562128365039825	0.05417138710618019	0.02832600101828575	0.013332575559616089	0.4730074107646942	0.08673875033855438	0.03417951986193657	0.41666969656944275
C02	1.1210469007492065	0.14956168830394745	0.686475932598114	0.1741163581609726	0.0822405144572258	0.036277323961257935	0.057527609169483185	0.021330751478672028	0.06355919688940048	0.13283242285251617	0.7612380385398865	0.03808999061584473	0.37726107239723206	0.6969081163406372	1.3876203298568726	0.038130391389131546	0.06620814651250839	2.3566412925720215	0.33185964822769165	0.5673555731773376	0.04400000721216202	0.20586593449115753	0.05054169520735741	0.0358196422457695	0.04798303544521332	0.041836321353912354	0.0859929770231247	0.018036402761936188	0.01831534132361412	0.16205519437789917	0.055351853370666504	0.006873861886560917	0.030298829078674316	0.03954758495092392	0.008349117822945118	0.08121493458747864	0.03271783888339996	3.8240411281585693	0.058097369968891144	0.03232228755950928	0.5149832963943481
C03	1.1207714080810547	0.050228919833898544	0.4458472430706024	0.10287255048751831	0.07844587415456772	0.015524258837103844	0.04103434458374977	0.022136256098747253	0.16175706684589386	0.15231791138648987	0.08340393751859665	0.032643407583236694	1.2250568866729736	1.9588496685028076	0.8439972400665283	0.03473857045173645	0.02080906368792057	0.17633216083049774	0.5251071453094482	0.5157430768013	0.06458310037851334	0.1147436797618866	0.015923893079161644	0.014532966539263725	0.01750151254236698	0.01567862369120121	0.0939469113945961	0.010952834039926529	0.024976635351777077	0.13324491679668427	0.024872541427612305	0.004860973916947842	0.003909166902303696	0.006022303830832243	0.0036218927707523108	0.014802212826907635	0.03244824707508087	4.993781566619873	0.03348545357584953	0.025972679257392883	1.0440177917480469
C04	1.4485257863998413	2.1233983039855957	0.3542989194393158	0.08111332356929779	0.11061283946037292	0.02251792512834072	0.09150373935699463	0.14301161468029022	0.07919421046972275	0.1601981371641159	0.08411752432584763	0.13729965686798096	0.7812509536743164	1.7479125261306763	2.4413692951202393	0.039220623672008514	0.035626452416181564	0.13653089106082916	0.3379175066947937	0.8632633090019226	0.05009813606739044	0.12053743004798889	0.027485841885209084	0.03375966101884842	0.017705213278532028	0.03425463289022446	0.09939366579055786	0.020413866266608238	0.019987551495432854	0.15534467995166779	0.07951640337705612	0.006989640183746815	0.013239620253443718	0.046485889703035355	0.01147798914462328	0.020212700590491295	0.02718893438577652	4.450866222381592	0.08193545788526535	0.034782640635967255	0.5137224197387695
C05	1.0407508611679077	0.023955173790454865	0.3739681839942932	0.0358821265399456	0.05826942250132561	0.010937723331153393	0.02102942019701004	0.021979613229632378	0.029450634494423866	0.05663394555449486	0.06190761178731918	0.02052527852356434	0.22242459654808044	0.877602219581604	2.4508936405181885	0.02346799522638321	0.010550449602305889	0.05353993922472	0.09598954766988754	0.42829617857933044	0.015693683177232742	0.05528312921524048	0.007228176109492779	0.00793926790356636	0.00993388518691063	0.00905657559633255	0.05095524340867996	0.005938014481216669	0.006481041666120291	0.06183093413710594	0.014468273147940636	0.0032146654557436705	0.0030375011265277863	0.004876081366091967	0.0036626127548515797	0.015148273669183254	0.018472878262400627	4.373281955718994	0.02776573784649372	0.026060007512569427	0.06950657814741135
C06	1.5424213409423828	0.04282005503773689	0.2503218352794647	0.044055428355932236	0.06009424105286598	0.019092140719294548	0.7960886359214783	0.0359119214117527	0.708853542804718	0.12452283501625061	0.0671805888414383	0.03435533121228218	1.1557791233062744	1.8701411485671997	2.7343764305114746	0.04746980965137482	0.019893154501914978	0.11671994626522064	0.18314141035079956	0.9542868733406067	0.02588627301156521	0.09317118674516678	0.020299045369029045	0.015008565038442612	0.017302380874753	0.014466773718595505	0.07755708694458008	0.009282483719289303	0.010657654143869877	0.12898500263690948	0.030790887773036957	0.006927889306098223	0.0017336265882477164	0.00288644852116704	0.0022320030257105827	0.0038031935691833496	0.05273639038205147	5.787148475646973	0.03191293030977249	0.023258550092577934	0.20985843241214752
C07	1.4882155656814575	0.02962430752813816	0.18847191333770752	0.03780663385987282	0.045707155019044876	0.010922648012638092	0.022358106449246407	0.020472295582294464	0.03786049410700798	0.10609768331050873	0.055995892733335495	0.019960761070251465	0.5234145522117615	1.831045150756836	2.929147720336914	0.03203783556818962	0.015245792455971241	0.08586050570011139	0.19242896139621735	0.9593092799186707	0.020531540736556053	0.0715978667140007	0.010311594232916832	0.009169528260827065	0.02119068056344986	0.010200890712440014	0.060212649405002594	0.007188540883362293	0.007776168175041676	0.08270864933729172	0.01978515461087227	0.0038062541279941797	0.0026319557800889015	0.004719882737845182	0.004206072073429823	0.01897227019071579	0.021498410031199455	4.573216915130615	0.027967676520347595	0.025744546204805374	1.007373332977295
C08	1.6465307474136353	0.024206213653087616	0.18726694583892822	0.041103512048721313	0.04649442806839943	0.011324458755552769	0.021794376894831657	0.022433560341596603	0.0347587913274765	0.06037325784564018	0.06556697934865952	0.021749412640929222	0.5925655364990234	2.0486981868743896	2.975738286972046	0.04075261577963829	0.017553020268678665	0.10452745109796524	0.26752570271492004	1.1379555463790894	0.02023446187376976	0.08596348762512207	0.009815573692321777	0.010117125697433949	0.012672304175794125	0.010741434060037136	0.07058487087488174	0.007959733717143536	0.007168379612267017	0.1098293662071228	0.02329857461154461	0.004019472748041153	0.0025409364607185125	0.004384450148791075	0.003842413192614913	0.02154361642897129	0.027294456958770752	4.760107517242432	0.028590908274054527	0.025087300688028336	0.06812281906604767
C09	1.569063663482666	0.031247805804014206	0.29251188039779663	0.05285867303609848	0.06844356656074524	0.011631578207015991	0.030062220990657806	0.03509511053562164	0.040751419961452484	0.9617242217063904	0.09612488746643066	0.02215062640607357	0.5433084964752197	1.8413046598434448	2.807164430618286	0.03344254195690155	0.014773800037801266	0.07701948285102844	0.19589951634407043	0.9747014045715332	0.018282072618603706	0.05546848848462105	0.008982599712908268	0.009978166781365871	0.010722807608544827	0.014922969974577427	0.06228816136717796	0.007314802147448063	0.007570342626422644	0.08559509366750717	0.03164822235703468	0.004461316857486963	0.003033797489479184	0.006898941937834024	0.0043959165923297405	0.014539670199155807	0.026700424030423164	4.750217437744141	0.029963264241814613	0.0297275148332119	0.11371271312236786
C10	1.4596600532531738	0.04496483877301216	1.1322044134140015	2.858502149581909	0.5279161334037781	0.3955400586128235	0.06334156543016434	0.03651784732937813	0.5322294235229492	0.29296404123306274	0.3256561756134033	0.03624991700053215	1.9451724290847778	0.030808161944150925	0.09228914976119995	0.02132095955312252	0.37882572412490845	0.1960810422897339	1.3049484491348267	0.266325443983078	0.07600870728492737	0.18156559765338898	0.15503518283367157	0.022638047114014626	0.02160695008933544	0.029378078877925873	0.10027026385068893	0.016898827627301216	0.023635249584913254	1.0400160551071167	0.026142818853259087	0.008701132610440254	0.003482466796413064	0.0036400461103767157	0.00397108867764473	0.001379392808303237	0.10828673839569092	5.554131031036377	0.040263328701257706	0.05329369008541107	3.322533369064331
C11	0.7983090877532959	0.08097336441278458	0.3486173152923584	0.4387812316417694	0.18282516300678253	0.028385648503899574	0.16584528982639313	0.03153720125555992	0.26293984055519104	0.824379563331604	0.5533660054206848	0.03814144805073738	1.0996689796447754	0.20707538723945618	0.0871947780251503	0.020630158483982086	0.037902023643255234	0.33817389607429504	2.6915812492370605	0.4917565584182739	0.23430024087429047	0.22109165787696838	0.5336674451828003	0.02760249376296997	0.029945291578769684	0.0439588688313961	0.10393491387367249	0.021988993510603905	0.03222421184182167	1.2560546398162842	0.04388752579689026	0.0103180892765522	0.0071889478713274	0.014310874976217747	0.02297646924853325	0.0052971127443015575	0.03272485360503197	4.271695137023926	0.09852144122123718	0.039028096944093704	1.899471402168274
C12	0.8299309015274048	0.02702699974179268	0.18331488966941833	0.07303136587142944	0.13436155021190643	1.2663085460662842	0.12153228372335434	0.3451935946941376	0.3406209647655487	0.4701881408691406	0.08889263868331909	0.027324119582772255	2.569772958755493	0.019871285185217857	0.07196663320064545	0.01794455572962761	0.017061376944184303	0.12273214012384415	0.5176312327384949	0.08754778653383255	0.03746708855032921	0.19135452806949615	0.023345734924077988	0.022407962009310722	0.02781335450708866	0.021868355572223663	0.27311524748802185	0.017021726816892624	0.09502788633108139	0.8428895473480225	0.032896917313337326	0.00630543939769268	0.017820481210947037	0.033659953624010086	0.010847524739801884	0.008713005110621452	0.45739296078681946	2.637566089630127	0.042633913457393646	0.02985619381070137	1.173883080482483
C13	1.0279508829116821	0.05027942359447479	0.28806206583976746	0.09281524270772934	0.11811289191246033	0.20595437288284302	0.20629499852657318	0.06669145077466965	0.058712221682071686	0.13272033631801605	0.09830258041620255	1.55082368850708	2.007276773452759	0.3154517710208893	0.4918157458305359	0.031109735369682312	0.09940590709447861	0.17422252893447876	0.15153487026691437	0.19496357440948486	0.08202557265758514	0.10690190643072128	0.017089860513806343	0.0196938905864954	0.014370780438184738	0.019835999235510826	0.107167087495327	0.051122505217790604	0.11835786700248718	0.38113242387771606	0.041491150856018066	0.020417945459485054	0.08176174014806747	1.0316836833953857	0.12585176527500153	0.033195555210113525	0.060328464955091476	5.011025905609131	1.1186717748641968	0.03453802317380905	0.20512732863426208
C14	1.683009147644043	0.0448271743953228	0.3384725749492645	1.1009278297424316	0.05976684391498566	0.027158420532941818	0.11241134256124496	0.0742044672369957	0.038586560636758804	0.8436225652694702	0.27283933758735657	0.022451436147093773	0.5394478440284729	0.01832190901041031	0.07251793891191483	0.08096332103013992	0.014364892616868019	0.35993996262550354	0.8262858390808105	0.20512379705905914	0.02004864811897278	0.07756812125444412	0.014000394381582737	0.020895080640912056	0.0136356670409441	0.034430328756570816	0.06547851115465164	0.023458603769540787	1.8147075176239014	0.07859858870506287	0.028079479932785034	0.20734836161136627	0.01522761769592762	0.05818592756986618	0.016877492889761925	0.015176861546933651	0.016157979145646095	0.3551926910877228	0.031785961240530014	0.03182357922196388	3.39475154876709
C15	1.384833812713623	0.051319513469934464	1.5284518003463745	0.7443772554397583	0.9275736212730408	0.032604631036520004	0.11850757896900177	0.03361399471759796	0.7204687595367432	3.531848192214966	1.0384215116500854	0.03431816026568413	1.72422194480896	0.03852982446551323	0.09178434312343597	0.0270219799131155	0.02185814455151558	0.19755560159683228	0.8554409742355347	0.13461661338806152	0.345181405544281	0.15745162963867188	0.8671741485595703	0.03003152459859848	0.03434402495622635	0.18006311357021332	0.1134231761097908	0.01957813650369644	0.019422877579927444	0.9225878715515137	0.023952500894665718	0.0068024820648133755	0.005979067645967007	0.010103319771587849	0.004387557040899992	0.005037084687501192	0.046082012355327606	4.481606483459473	0.03596649318933487	0.02815452590584755	4.768990516662598
C16	1.426304817199707	0.4220913052558899	0.6594228744506836	0.2002442479133606	0.822166919708252	0.0750957578420639	0.20674188435077667	0.1355418711900711	0.0789487361907959	1.369372844696045	0.19541232287883759	0.2603713870048523	2.865818738937378	0.04631007835268974	0.1425008326768875	0.08514358103275299	0.1688445657491684	0.3417157232761383	1.3613964319229126	0.2327570915222168	1.1910511255264282	0.10346554219722748	0.14575202763080597	0.09968505799770355	0.15585802495479584	0.1760166883468628	0.10924303531646729	0.11931084841489792	0.1577838510274887	0.08876357227563858	0.06395384669303894	0.026973387226462364	0.10029124468564987	0.16767507791519165	0.05912324786186218	0.030919436365365982	1.2891472578048706	0.4100770056247711	0.0603833869099617	0.03639092668890953	4.367011547088623
C17	1.2032297849655151	0.05966190993785858	0.34960395097732544	0.07744913548231125	0.8645417094230652	0.033215392380952835	0.03831138089299202	0.028140531852841377	0.0698871836066246	2.859869956970215	0.12757565081119537	0.030626330524683	1.6647921800613403	0.01830972731113434	0.07401126623153687	0.031029120087623596	0.022851554676890373	0.6581329703330994	0.658004641532898	0.10321316123008728	0.05822619050741196	0.17803643643856049	0.034349579364061356	0.04764807969331741	2.620720624923706	0.13249526917934418	0.18480783700942993	0.020241770893335342	0.012407037429511547	0.08538313955068588	0.023876363411545753	0.003617308335378766	0.016709737479686737	0.036063771694898605	0.00775547232478857	0.03216387331485748	0.09207135438919067	0.2426508367061615	0.041053641587495804	0.028926489874720573	5.940181255340576
C18	1.209848165512085	0.03787688910961151	1.8211849927902222	0.04569382593035698	1.3827791213989258	0.014812438748776913	0.040713176131248474	0.022898823022842407	0.2734430730342865	5.0541768074035645	1.1559102535247803	0.018093839287757874	1.7761187553405762	0.03351999819278717	0.08250986039638519	0.03990984708070755	0.01655147597193718	0.15447862446308136	0.4347117245197296	0.07609020173549652	0.4414869248867035	0.09352448582649231	0.5536481738090515	0.021998824551701546	0.024498457089066505	0.4302918314933777	0.10300015658140182	0.01482841931283474	0.011090955697000027	0.45290714502334595	0.015539365820586681	0.003928171470761299	0.008134123869240284	0.013119782321155071	0.005137209314852953	0.013403932563960552	0.023393409326672554	0.40353071689605713	0.032530806958675385	0.026832932606339455	4.843840599060059
C19	0.8898528218269348	0.033487603068351746	0.19968779385089874	0.038982976227998734	0.4144152104854584	0.11700079590082169	0.06642439216375351	0.035822730511426926	0.028548380360007286	3.776890277862549	0.06019032746553421	0.026289066299796104	2.3792145252227783	0.013967758975923061	0.058201972395181656	0.020024003461003304	0.025045152753591537	0.10737994313240051	0.6190023422241211	0.07083487510681152	0.05985328182578087	0.23699979484081268	0.04339934140443802	0.01750442013144493	0.29067081212997437	0.16264159977436066	0.3824140727519989	0.015287937596440315	0.010795790702104568	0.12695766985416412	0.02010108157992363	0.0026431807782500982	0.014268258586525917	0.02017970196902752	0.006907443981617689	0.010709958150982857	0.5095981955528259	0.18806178867816925	0.030747702345252037	0.02888660505414009	4.892438888549805
C20	1.2483110427856445	0.03515373915433884	0.4981497526168823	1.8929247856140137	0.16676662862300873	0.03246421366930008	0.06066266447305679	0.033913932740688324	0.053344156593084335	3.4652597904205322	0.3318658173084259	0.024159064516425133	1.5915127992630005	0.02879963256418705	0.08958691358566284	0.016877807676792145	0.01345745474100113	0.1578839272260666	0.5732848048210144	0.216268390417099	0.024948719888925552	0.10964139550924301	0.026171395555138588	0.01627577841281891	0.013548163697123528	0.20505858957767487	0.12108227610588074	0.12032918632030487	0.17874543368816376	3.915651321411133	0.05184753239154816	0.052148640155792236	0.011681994423270226	0.023188764229416847	0.008617567829787731	0.01414215937256813	0.032665565609931946	1.8536447286605835	0.25401902198791504	0.06604645401239395	1.042881727218628
C21	1.3808525800704956	0.7871193289756775	0.23465366661548615	0.046395957469940186	0.050869282335042953	0.01953432895243168	0.7414732575416565	0.07607007771730423	0.09907076507806778	2.726008892059326	0.07484637945890427	0.03081800416111946	1.484722375869751	0.02204541116952896	0.07510203123092651	0.012645186856389046	0.013600215315818787	0.1312360018491745	1.5637608766555786	0.1660236120223999	0.014420700259506702	0.07537905126810074	0.021493589505553246	0.01710508204996586	0.010821318253874779	0.09553638100624084	0.06345747411251068	0.015690091997385025	0.0600954033434391	0.11262845247983932	0.8428798913955688	0.019744791090488434	0.02411232888698578	0.363622784614563	0.1741570234298706	0.015197105705738068	0.012129799462854862	0.4306812882423401	0.8417536616325378	0.03530493751168251	0.1456388533115387
C22	1.7932491302490234	1.0670889616012573	0.2348502278327942	0.3773220479488373	0.04467230290174484	0.018140675500035286	0.08220569789409637	0.10949049890041351	0.32917019724845886	3.5229527950286865	0.2509743571281433	0.027339667081832886	0.689984142780304	0.02944021299481392	0.07408682256937027	0.037652332335710526	0.06056944653391838	0.0897693932056427	0.2689085900783539	0.07827070355415344	0.014178254641592503	0.07733143866062164	0.01188680436462164	0.019909849390387535	0.014401222579181194	0.17472635209560394	0.07084149122238159	0.02820291928946972	0.15115860104560852	0.08776749670505524	1.0740703344345093	0.013032497838139534	0.09557145833969116	0.8993919491767883	0.07054238021373749	0.012482083402574062	0.011366681195795536	0.4799734950065613	0.040909141302108765	0.9981329441070557	0.2576489746570587
C23	1.4555447101593018	0.046499088406562805	0.22573421895503998	2.6736526489257812	0.2054378241300583	0.05150716006755829	0.5287794470787048	0.09411182254552841	0.11861854791641235	0.16572430729866028	0.1639399528503418	0.026024911552667618	1.231189489364624	0.02537469007074833	0.08164696395397186	0.011393682099878788	0.018716657534241676	0.17161895334720612	1.5031319856643677	0.2763339877128601	0.06824255734682083	0.08499249815940857	0.09737733006477356	0.01643085479736328	0.013706966303288937	0.01203425694257021	0.07726509124040604	0.018184753134846687	0.09623650461435318	0.08019023388624191	0.028884069994091988	0.16350309550762177	0.05285384878516197	0.3832310140132904	0.04680541157722473	0.017589759081602097	0.013496979139745235	0.62129807472229	0.05301550030708313	0.0385616272687912	1.201667308807373
C24	1.4986281394958496	0.9683358073234558	0.7989529967308044	0.24525031447410583	0.10728474706411362	0.021923532709479332	0.39471307396888733	0.039007484912872314	0.17757980525493622	0.5022503137588501	0.7309980392456055	0.041521430015563965	0.8804882168769836	0.023218613117933273	0.09223803877830505	0.035125866532325745	0.07421635091304779	2.4599411487579346	1.0630778074264526	0.24848228693008423	0.028681889176368713	0.1156732514500618	0.03630499914288521	0.15817908942699432	0.028159841895103455	0.049741920083761215	0.07745736092329025	0.026159442961215973	0.0711364820599556	0.10286936163902283	0.8707652688026428	0.023416802287101746	0.1946924775838852	0.4781555235385895	0.10702060908079147	0.05782120302319527	0.018069230020046234	0.4197370111942291	0.5982832312583923	0.22055476903915405	0.42563366889953613
C25	1.4100704193115234	1.6986887454986572	0.5440261960029602	0.219129741191864	0.05606666952371597	0.01949348859488964	0.32681453227996826	0.038574110716581345	0.058139774948358536	0.14817389845848083	0.16696123778820038	0.13687866926193237	2.256251573562622	0.028500694781541824	0.09582170844078064	0.015384606085717678	0.9489847421646118	0.33688583970069885	0.25475946068763733	0.10284816473722458	0.01847263239324093	0.10401202738285065	0.016674024984240532	0.021100878715515137	0.013487682677805424	0.018851151689887047	0.09713152796030045	1.5698339939117432	0.06001787632703781	0.15639765560626984	0.1648176908493042	0.012396356090903282	0.2173386514186859	1.4859989881515503	0.21093110740184784	0.09879020601511002	0.012668886221945286	0.5465348362922668	0.04085274785757065	0.09945809096097946	0.23609544336795807
C26	1.4263108968734741	0.7506381273269653	0.23143498599529266	0.04518691077828407	0.047987841069698334	0.015842098742723465	0.7625443339347839	0.07013056427240372	0.12446440756320953	0.16630014777183533	0.06474623084068298	0.03134341165423393	1.6168403625488281	0.020634593442082405	0.07661227881908417	0.010687517002224922	0.01503534521907568	0.14310291409492493	1.6398398876190186	0.17822423577308655	0.014072097837924957	0.07458292692899704	0.019940705969929695	0.016430072486400604	0.010740259662270546	0.011734738014638424	0.0661967545747757	0.008692718110978603	0.060804735869169235	0.11061352491378784	0.8605390191078186	0.022227365523576736	0.043873026967048645	0.4168277382850647	0.16264334321022034	0.016620954498648643	0.012196932919323444	0.45116928219795227	1.85041344165802	0.0335339792072773	0.15487582981586456
C27	1.3883705139160156	0.6831852197647095	0.2876986563205719	0.05583176761865616	0.04905633628368378	0.02117101475596428	0.686724841594696	0.06659594178199768	0.1092052012681961	0.1586194634437561	0.07379657030105591	0.05092080682516098	1.6529732942581177	0.021040726453065872	0.07711190730333328	0.011579480953514576	0.01834581419825554	0.15654273331165314	1.403189778327942	0.17080722749233246	0.015296882949769497	0.07907983660697937	0.020863506942987442	0.017787719145417213	0.01094075944274664	0.012566344812512398	0.07336419075727463	0.02012145146727562	0.05609219893813133	0.10564897954463959	0.7188131809234619	0.025036919862031937	0.043824683874845505	0.6839939951896667	0.23927967250347137	0.021825721487402916	0.014228617772459984	0.46139591932296753	0.0851539596915245	0.040748413652181625	0.16684198379516602
C28	1.7266230583190918	2.1624069213867188	0.21751011908054352	0.04954542592167854	0.05021246522665024	0.013532936573028564	0.21061579883098602	0.10919453948736191	0.28606730699539185	0.3077850937843323	0.08771967887878418	0.0676116943359375	1.2980287075042725	0.02643818035721779	0.0740603432059288	0.016364552080631256	0.11004165560007095	0.10618994385004044	0.4840784966945648	0.09494991600513458	0.01409135852009058	0.06650964915752411	0.013507064431905746	0.015967359766364098	0.012885110452771187	0.015212370082736015	0.09606558829545975	0.009084753692150116	0.08488298952579498	0.13523533940315247	2.024171829223633	0.007979310117661953	0.5469179749488831	0.7226244807243347	0.3590778708457947	0.02978748269379139	0.012880033813416958	0.6123063564300537	2.3524057865142822	0.03917364776134491	0.19857044517993927
C29	1.9813060760498047	1.4454978704452515	0.19284796714782715	0.4305897355079651	0.046548500657081604	0.018245037645101547	0.42075467109680176	0.166000097990036	0.6117355823516846	0.18243101239204407	0.22132226824760437	0.025233276188373566	0.7459396123886108	0.027617251500487328	0.06945470720529556	0.020386768504977226	0.20391590893268585	0.14573271572589874	0.905927300453186	0.1515609472990036	0.016486164182424545	0.08504416793584824	0.019419211894273758	0.02057787775993347	0.018100475892424583	0.014293982647359371	0.08268832415342331	0.013436938636004925	0.06000455468893051	0.0801030695438385	1.4181705713272095	0.010591639205813408	0.5820895433425903	0.47943827509880066	0.10203397274017334	0.016739999875426292	0.012263336218893528	0.556231677532196	0.05822531878948212	1.2944505214691162	0.28023186326026917
