# Supplementary material for: Single-cell CyTOF profiling reveals alterations in B, T and macrophage subsets during murine hepatic aging
Source: Front Immunol. 2026 Apr 28;17:1787641. doi: 10.3389/fimmu.2026.1787641 (PMC13160732; doi:10.3389/fimmu.2026.1787641)
Supplement: Supplementary file 3 [file SupplementaryFile2.zip › Statistics/Marker_Expression/cluster/std.csv]

cluster	CD45	CD3	CCR2	CD11c	CD172a	c_kit	CD69	CD27	CD86	Ly6C	CX3CR1	CD25	CD44	CD19	IgD	CD62L	CD103	CCR4	CD39	B220	F4_80	CD206	CD64	CXCR3	Ly6G	CD163	FOXP3	TCRgd	CD49b	CD317	TCRb	NK1.1	PD1	CD127	ICOS	CCR6	SiglecF	MHCII	CD4	CD8	CD11b
C01	0.3345046639442444	0.41609612107276917	0.6492027640342712	0.1785372644662857	0.22907805442810059	0.5104315876960754	0.22260665893554688	0.09702445566654205	0.1541777402162552	0.36564916372299194	0.5390540957450867	0.11614333093166351	0.3850153684616089	0.10492026060819626	0.20647993683815002	0.09897898882627487	0.21090464293956757	1.0198642015457153	1.5114257335662842	0.7490603923797607	0.27878934144973755	1.113703727722168	0.3136630356311798	0.10763470828533173	0.11370573937892914	0.13594813644886017	0.20367880165576935	0.1495947390794754	0.20379383862018585	1.2361780405044556	0.2599962651729584	0.07428979128599167	0.11688350886106491	0.2277257740497589	0.23702417314052582	0.1128326877951622	0.07569391280412674	0.7345300912857056	0.324459433555603	0.1223263069987297	0.5693528652191162
C02	0.6661919951438904	0.335737943649292	0.7334235310554504	0.5725628733634949	0.27414485812187195	0.17476606369018555	0.18872788548469543	0.10063233971595764	0.21035867929458618	0.31558796763420105	0.6648932099342346	0.1413731724023819	0.5913944244384766	0.7311581373214722	1.0149554014205933	0.13903377950191498	0.2605469822883606	0.9899422526359558	0.5774919390678406	0.5986417531967163	0.17368215322494507	0.3915376663208008	0.2113167643547058	0.13568690419197083	0.17694252729415894	0.1482485681772232	0.20893967151641846	0.09336968511343002	0.11115767806768417	0.37093695998191833	0.2026936262845993	0.05461706966161728	0.1344870626926422	0.16192273795604706	0.06270093470811844	0.23510022461414337	0.12548190355300903	1.2149064540863037	0.16457456350326538	0.1090623289346695	0.8221853375434875
C03	0.656283974647522	0.16969828307628632	0.5609001517295837	0.29819613695144653	0.20830228924751282	0.08101681619882584	0.1524748057126999	0.10254137217998505	0.39023104310035706	0.32444635033607483	0.2080088108778	0.13639219105243683	0.9018850922584534	0.8614550232887268	0.8766006827354431	0.1287951022386551	0.10218185186386108	0.32994505763053894	0.6554355621337891	0.6154190301895142	0.2255033403635025	0.2636435627937317	0.0853237435221672	0.07808110862970352	0.08876783400774002	0.0907406210899353	0.22705964744091034	0.06770492345094681	0.15080662071704865	0.28899556398391724	0.11189571768045425	0.04432656243443489	0.0436401329934597	0.06617709994316101	0.04146222770214081	0.11031628400087357	0.11553820222616196	1.1147817373275757	0.11091696470975876	0.08877530694007874	1.1518492698669434
C04	0.7224886417388916	1.2065778970718384	0.5520979762077332	0.29697275161743164	0.3193766176700592	0.11713528633117676	0.2935701906681061	0.5087428689002991	0.25093352794647217	0.36817625164985657	0.22150595486164093	0.5186111927032471	0.8276915550231934	0.8354313373565674	1.1442039012908936	0.15058527886867523	0.16400888562202454	0.3205491304397583	0.5627653002738953	0.7928444147109985	0.2210911512374878	0.37221962213516235	0.15674248337745667	0.1776113361120224	0.10139595717191696	0.17323234677314758	0.3158627450466156	0.11842034012079239	0.1389291137456894	0.41938427090644836	0.3308916389942169	0.06780491024255753	0.11835682392120361	0.23454707860946655	0.09992139786481857	0.11176908016204834	0.11616769433021545	1.1363544464111328	0.3343970775604248	0.14233024418354034	0.9253126382827759
C05	0.5527864098548889	0.09796908497810364	0.5367532968521118	0.1274573653936386	0.2136683464050293	0.06731615215539932	0.09668099880218506	0.10216030478477478	0.11202649027109146	0.1420651078224182	0.1839754581451416	0.10866878181695938	0.35816776752471924	0.6539174318313599	0.7262660264968872	0.09969884157180786	0.06673409789800644	0.14449040591716766	0.2199072390794754	0.4830549657344818	0.08371459692716599	0.1720675528049469	0.05496284365653992	0.0552990585565567	0.0635313019156456	0.06500350683927536	0.15487580001354218	0.048533327877521515	0.05261392518877983	0.1762862205505371	0.0815127044916153	0.03476513549685478	0.040879737585783005	0.04815114662051201	0.03776033595204353	0.08959685266017914	0.08487025648355484	0.9661198854446411	0.09585075080394745	0.09057042747735977	0.16401317715644836
C06	0.6770360469818115	0.15579605102539062	0.3667909801006317	0.13782043755054474	0.17166048288345337	0.08756479620933533	0.8373793959617615	0.12722423672676086	0.6274380087852478	0.26286786794662476	0.17734326422214508	0.1368216574192047	0.8926091194152832	0.7468187808990479	0.8305602669715881	0.15117625892162323	0.09885305911302567	0.25905081629753113	0.32133913040161133	0.7501766085624695	0.10271580517292023	0.22134338319301605	0.09554976224899292	0.07554594427347183	0.08427267521619797	0.07888522744178772	0.193900465965271	0.059814658015966415	0.06823263317346573	0.28062742948532104	0.12453367561101913	0.05100211128592491	0.029442625120282173	0.04246830940246582	0.030334683135151863	0.043784622102975845	0.15171127021312714	0.9999719262123108	0.10415858775377274	0.08397955447435379	0.41474634408950806
C07	0.6748935580253601	0.1145574077963829	0.3195646405220032	0.12571483850479126	0.14756758511066437	0.06285209208726883	0.10019289702177048	0.09963109344244003	0.13172206282615662	0.2431555688381195	0.1642674207687378	0.09712021797895432	0.5720920562744141	0.7240727543830872	0.6658225655555725	0.1161411926150322	0.08312277495861053	0.2104584276676178	0.33082839846611023	0.6993346214294434	0.09417123347520828	0.1949670910835266	0.06785136461257935	0.06107332929968834	0.1097639873623848	0.06496068090200424	0.16610562801361084	0.052971251308918	0.05982628092169762	0.20589321851730347	0.09216596931219101	0.0377204567193985	0.03186763823032379	0.052590060979127884	0.04375544190406799	0.10161688923835754	0.08825724571943283	0.9727476835250854	0.09763578325510025	0.08873678743839264	0.5358952879905701
C08	0.7083319425582886	0.09726712107658386	0.321725457906723	0.1377076357603073	0.14840443432331085	0.06672341376543045	0.09515619277954102	0.10516192018985748	0.11932265013456345	0.1430705189704895	0.18485185503959656	0.10160195827484131	0.5901777744293213	0.5946362614631653	0.6587638258934021	0.14278170466423035	0.10028986632823944	0.24120549857616425	0.41108840703964233	0.7200775146484375	0.09370466321706772	0.22291134297847748	0.06499145925045013	0.06494947522878647	0.07403791695833206	0.07033294439315796	0.18888606131076813	0.0580342598259449	0.05626412481069565	0.25358352065086365	0.10557972639799118	0.03962515667080879	0.0320565402507782	0.04620258882641792	0.04288030415773392	0.11882831901311874	0.10616527497768402	0.9878795742988586	0.0995074212551117	0.08778800070285797	0.15104201436042786
C09	0.6950738430023193	0.1311282515525818	0.40185627341270447	0.15857546031475067	0.17640604078769684	0.066531240940094	0.12593619525432587	0.1275070756673813	0.1393936425447464	0.46681317687034607	0.22652870416641235	0.0982380211353302	0.5655795931816101	0.7138316035270691	0.7268370389938354	0.11995302140712738	0.0774783194065094	0.19627755880355835	0.35852211713790894	0.7251664400100708	0.0869736298918724	0.15890102088451385	0.060265447944402695	0.06251098960638046	0.06373652070760727	0.08429165929555893	0.1708158701658249	0.055985402315855026	0.06005362793803215	0.2418992519378662	0.14311160147190094	0.041478995233774185	0.03561047092080116	0.07738621532917023	0.044913455843925476	0.0872439444065094	0.10187385231256485	0.9544757008552551	0.10388033092021942	0.10875391215085983	0.23820434510707855
C10	0.7663108706474304	0.15533068776130676	0.8331202268600464	1.1865464448928833	0.7315672039985657	0.5665653347969055	0.19258517026901245	0.12630286812782288	0.7641760110855103	0.4899648427963257	0.5343449711799622	0.1408139169216156	0.9714871644973755	0.12094950675964355	0.21706461906433105	0.09788890928030014	0.8922320008277893	0.363009512424469	1.1361942291259766	0.43591731786727905	0.22411206364631653	0.36951419711112976	0.396871417760849	0.09732742607593536	0.09770195186138153	0.16900281608104706	0.22892765700817108	0.08356908708810806	0.10450523346662521	0.896769106388092	0.11026954650878906	0.05710702762007713	0.045283637940883636	0.051183998584747314	0.042831551283597946	0.02657649666070938	0.2662302553653717	1.0731333494186401	0.1279991716146469	0.17967623472213745	1.7209937572479248
C11	0.5523195862770081	0.23011739552021027	0.4794270098209381	0.7431572675704956	0.3720582127571106	0.11740807443857193	0.43456533551216125	0.12367577105760574	0.5033687949180603	1.2756251096725464	0.8156508207321167	0.16761156916618347	0.9299324154853821	0.43548300862312317	0.2121550440788269	0.09462601691484451	0.14825807511806488	0.5173293948173523	1.0277700424194336	0.6178076267242432	0.5296978950500488	0.4142862856388092	0.845104455947876	0.11359720677137375	0.12940695881843567	0.17871452867984772	0.2419872283935547	0.09739048779010773	0.14678257703781128	1.1270244121551514	0.1571015864610672	0.06788085401058197	0.06255960464477539	0.11711141467094421	0.11704354733228683	0.05097413435578346	0.11841221153736115	2.0511817932128906	0.2881237864494324	0.11909548193216324	1.5193339586257935
C12	0.49560877680778503	0.1073676124215126	0.30615660548210144	0.18643121421337128	0.2534603476524353	0.7561244964599609	0.2823401093482971	0.4718848168849945	0.5901865363121033	0.7763655185699463	0.22803817689418793	0.11079565435647964	0.7635448575019836	0.09507214277982712	0.18386009335517883	0.08615917712450027	0.09061527997255325	0.26235324144363403	0.5741610527038574	0.2069501131772995	0.14672289788722992	0.3239764869213104	0.1127721518278122	0.09464681148529053	0.10883767157793045	0.10423043370246887	0.42659085988998413	0.08377035707235336	0.29065564274787903	0.773551881313324	0.11779071390628815	0.047973815351724625	0.09066381305456161	0.16326816380023956	0.06459779292345047	0.05754207819700241	0.7021480202674866	1.8696095943450928	0.12357700616121292	0.0914401039481163	0.9409316778182983
C13	0.6274001002311707	0.18107901513576508	0.4218258857727051	0.25551915168762207	0.3621811866760254	0.35288935899734497	0.4417101740837097	0.1918223649263382	0.22385738790035248	0.28295332193374634	0.2504495680332184	1.1894606351852417	1.1171832084655762	0.7387944459915161	1.0809149742126465	0.1530761569738388	0.4622807204723358	0.3491023778915405	0.3244376480579376	0.4325627088546753	0.2778143584728241	0.2551995813846588	0.0924709364771843	0.08391150087118149	0.06735630333423615	0.10692190378904343	0.23780278861522675	0.17224223911762238	0.4027939736843109	0.5577136278152466	0.17893439531326294	0.11365555226802826	0.32031214237213135	1.0660816431045532	0.3729041516780853	0.17826032638549805	0.18548712134361267	1.9273360967636108	1.450618863105774	0.10555368661880493	0.46110254526138306
C14	0.7953746914863586	0.16306175291538239	0.525622546672821	0.9575725793838501	0.17597520351409912	0.119113989174366	0.30025050044059753	0.2083454132080078	0.15714527666568756	1.146802306175232	0.517599880695343	0.10426204651594162	0.5854783058166504	0.09144043922424316	0.19135558605194092	0.24022068083286285	0.08778508007526398	0.8421030640602112	0.8991922736167908	0.3620787560939789	0.09867033362388611	0.21424201130867004	0.08416733890771866	0.10652721673250198	0.08609375357627869	0.14116449654102325	0.18523472547531128	0.12120607495307922	0.9527854919433594	0.22565793991088867	0.14403489232063293	0.3802244961261749	0.09251780062913895	0.25031453371047974	0.09157198667526245	0.08742844313383102	0.09288758039474487	0.5590866208076477	0.10704411566257477	0.10649073123931885	1.2603516578674316
C15	0.7315138578414917	0.1695391684770584	0.9268386960029602	1.063003659248352	0.8433951735496521	0.13004599511623383	0.31570738554000854	0.13386103510856628	1.0400352478027344	1.1766266822814941	0.811217188835144	0.13916993141174316	0.8392149806022644	0.15816685557365417	0.2513895332813263	0.10708055645227432	0.10386480391025543	0.43558940291404724	0.9144596457481384	0.2894172966480255	0.5121473670005798	0.32417169213294983	0.8720412850379944	0.1155095174908638	0.13637672364711761	0.3680574297904968	0.2499742954969406	0.08983886241912842	0.09640341252088547	0.8811402916908264	0.10942210257053375	0.04769203066825867	0.05807015299797058	0.07918848842382431	0.04437116160988808	0.04837733879685402	0.15145833790302277	1.4057039022445679	0.11205701529979706	0.0918038934469223	0.7578156590461731
C16	0.7342847585678101	1.076322078704834	1.1345560550689697	0.5031988024711609	0.9311226010322571	0.30260396003723145	0.6256782412528992	0.4528489410877228	0.27666518092155457	1.0074224472045898	0.4337461292743683	0.7968158721923828	0.7893946766853333	0.20494383573532104	0.33592310547828674	0.35438185930252075	0.5933744311332703	0.7032172083854675	0.9944067597389221	0.44739335775375366	0.8592443466186523	0.2414320409297943	0.5096696615219116	0.39361998438835144	0.37853074073791504	0.5770350694656372	0.2432011514902115	0.44027042388916016	0.4185764193534851	0.23687542974948883	0.2690654695034027	0.20339107513427734	0.3922329545021057	0.5502854585647583	0.2721248269081116	0.13230444490909576	0.9377209544181824	0.6442608833312988	0.16563421487808228	0.1094224825501442	1.0753756761550903
C17	0.6684629321098328	0.17374186217784882	0.4788947105407715	0.23087987303733826	0.810479462146759	0.12981224060058594	0.13680492341518402	0.11279170215129852	0.20036567747592926	0.7042108178138733	0.32144591212272644	0.12002822011709213	0.8391406536102295	0.08717367053031921	0.1891208440065384	0.12576983869075775	0.1067914217710495	0.8802080154418945	0.6660837531089783	0.23325881361961365	0.17484907805919647	0.3309057950973511	0.12652786076068878	0.1505882292985916	0.8802826404571533	0.2758123278617859	0.323623389005661	0.08946053683757782	0.07114775478839874	0.23725761473178864	0.11026203632354736	0.036884088069200516	0.09008848667144775	0.13423389196395874	0.05562620982527733	0.12494063377380371	0.2505931258201599	0.4618256390094757	0.12343139946460724	0.09133840352296829	0.5443746447563171
C18	0.6665952801704407	0.15022465586662292	0.9099667072296143	0.18341824412345886	0.9146387577056885	0.09578948467969894	0.15500928461551666	0.11722003668546677	0.4642111659049988	0.6971959471702576	0.7980557680130005	0.10446308553218842	0.8148903250694275	0.1144949272274971	0.20581763982772827	0.13866445422172546	0.08480674773454666	0.4077496826648712	0.5506495237350464	0.19120018184185028	0.5440546870231628	0.23366671800613403	0.718786895275116	0.0954422578215599	0.1117071732878685	0.6024497151374817	0.23320819437503815	0.07473502308130264	0.06978049874305725	0.6207163333892822	0.08241204917430878	0.03671430051326752	0.06322696805000305	0.07953962683677673	0.042328622192144394	0.0760447308421135	0.10696645826101303	0.590592086315155	0.10530608892440796	0.08996745944023132	0.8352189064025879
C19	0.5103150606155396	0.1435510516166687	0.3086836636066437	0.13345389068126678	0.47203847765922546	0.30052515864372253	0.1867600977420807	0.14375314116477966	0.11075347661972046	0.7626845836639404	0.16077791154384613	0.11036452651023865	0.7407268285751343	0.0684717670083046	0.1574157029390335	0.09525032341480255	0.10916713625192642	0.23900671303272247	0.5918673276901245	0.17532970011234283	0.16709041595458984	0.3534370958805084	0.14155226945877075	0.08090580254793167	0.45177969336509705	0.31926047801971436	0.47704192996025085	0.07580496370792389	0.06609601527452469	0.3223934471607208	0.09346701949834824	0.02930951677262783	0.07300194352865219	0.09231571853160858	0.05004101246595383	0.06252884119749069	0.6491143703460693	0.3672133982181549	0.09574692696332932	0.08824269473552704	1.0262519121170044
C20	0.7082506418228149	0.13426747918128967	0.5952422618865967	0.9919514060020447	0.32167598605155945	0.13317355513572693	0.20370066165924072	0.13158687949180603	0.18272952735424042	1.4409593343734741	0.5054826736450195	0.11367881298065186	0.837226152420044	0.11658883839845657	0.2142004668712616	0.0840086117386818	0.08115999400615692	0.41237133741378784	0.6642677187919617	0.36522483825683594	0.10626082122325897	0.25591257214546204	0.13499371707439423	0.08620418608188629	0.08222170174121857	0.4166673421859741	0.266962468624115	0.2646368145942688	0.3456624448299408	1.046454906463623	0.16073784232139587	0.15819504857063293	0.07175777107477188	0.10638130456209183	0.055879417806863785	0.08113449811935425	0.14517217874526978	1.6392430067062378	0.5696020722389221	0.18918375670909882	1.2364400625228882
C21	0.7065458297729492	0.585735559463501	0.37740251421928406	0.15198343992233276	0.17222709953784943	0.09037932753562927	0.6679884195327759	0.2020300328731537	0.2630537450313568	1.0784960985183716	0.19647444784641266	0.1289811134338379	0.8034144043922424	0.09644795954227448	0.18985480070114136	0.0755777508020401	0.08223481476306915	0.27901187539100647	0.8426064848899841	0.2999582886695862	0.07890229672193527	0.20295350253582	0.09920328855514526	0.08923568576574326	0.06913444399833679	0.24818912148475647	0.17609146237373352	0.10496670752763748	0.2073778361082077	0.2772811949253082	0.750591516494751	0.09590889513492584	0.11909952759742737	0.5409601926803589	0.33774542808532715	0.07982029765844345	0.07073823362588882	0.6042546033859253	0.8842110633850098	0.1138644590973854	0.29862675070762634
C22	0.7937572002410889	0.677174985408783	0.39334118366241455	0.7102724313735962	0.1523638516664505	0.09220562130212784	0.27404338121414185	0.2674103379249573	0.5744004249572754	1.0874972343444824	0.5932096838951111	0.12177874892950058	0.6547657251358032	0.11234220862388611	0.18931995332241058	0.14600400626659393	0.2703809440135956	0.235587477684021	0.49355548620224	0.2000967413187027	0.07683457434177399	0.22216011583805084	0.0720222219824791	0.09665476530790329	0.08215920627117157	0.3511159420013428	0.18795529007911682	0.1812257468700409	0.4220134913921356	0.2413242757320404	0.8934084177017212	0.08881783485412598	0.3234734535217285	0.8261496424674988	0.20532704889774323	0.070880226790905	0.06816954165697098	0.6569862961769104	0.13275259733200073	0.7378658652305603	0.4925078749656677
C23	0.7254616022109985	0.16160409152507782	0.36679184436798096	0.8602908253669739	0.5071592926979065	0.16247543692588806	0.5996556282043457	0.2180677205324173	0.3072262704372406	0.3528374433517456	0.40754467248916626	0.11488048732280731	0.7845737934112549	0.10676849633455276	0.20171503722667694	0.07250425219535828	0.10348597913980484	0.3336327075958252	1.0925577878952026	0.41391491889953613	0.2472645789384842	0.22209793329238892	0.3283841013908386	0.08658168464899063	0.0850541889667511	0.07542398571968079	0.1961902230978012	0.09873371571302414	0.2709726393222809	0.22219713032245636	0.12315159291028976	0.33981433510780334	0.22302547097206116	0.5928206443786621	0.15593518316745758	0.08667301386594772	0.07505375146865845	0.7786856889724731	0.21677285432815552	0.12256049364805222	1.6001019477844238
C24	0.8144150376319885	0.8254601359367371	0.7204585075378418	0.633709192276001	0.40574806928634644	0.1141999363899231	0.5297278761863708	0.13670140504837036	0.4017643630504608	0.9251229763031006	0.6731105446815491	0.14965003728866577	0.8059880137443542	0.10163325071334839	0.22033008933067322	0.1350548267364502	0.2546016573905945	0.9395438432693481	0.9559144377708435	0.38242876529693604	0.1236187294125557	0.27291980385780334	0.13803589344024658	0.32689839601516724	0.11893279105424881	0.16053037345409393	0.2029980719089508	0.12339933216571808	0.24134089052677155	0.2520548701286316	0.8796058297157288	0.1141558587551117	0.44934147596359253	0.6497610807418823	0.2763523459434509	0.17371536791324615	0.09196723997592926	0.6112415790557861	0.8055466413497925	0.4915250241756439	0.643435001373291
C25	0.7590566277503967	0.9368691444396973	0.6577784419059753	0.6043000817298889	0.1899745613336563	0.10075227916240692	0.5871198773384094	0.13897009193897247	0.24021492898464203	0.3555665910243988	0.431112676858902	0.3038479685783386	1.0823793411254883	0.11669765412807465	0.22530516982078552	0.0854310691356659	1.1093860864639282	0.7577463984489441	0.600650429725647	0.24741774797439575	0.08764383941888809	0.2531139552593231	0.08840332925319672	0.10590355098247528	0.07797737419605255	0.09845516830682755	0.23862092196941376	1.1006855964660645	0.21247205138206482	0.33727914094924927	0.4769190549850464	0.08291952311992645	0.49494805932044983	1.005350112915039	0.48267364501953125	0.267469584941864	0.07116376608610153	0.8741265535354614	0.1315000206232071	0.2913457155227661	0.48817554116249084
C26	0.7297390103340149	0.5796234607696533	0.37321317195892334	0.14029021561145782	0.16272541880607605	0.07800094783306122	0.6420384645462036	0.18479634821414948	0.30635014176368713	0.2921987771987915	0.1833447515964508	0.1283290982246399	0.8182756900787354	0.09511497616767883	0.19470997154712677	0.06863968074321747	0.08928246051073074	0.28931763768196106	0.8382358551025391	0.31406110525131226	0.07624614238739014	0.20021037757396698	0.0929328128695488	0.08722712099552155	0.06701928377151489	0.07292236387729645	0.18384385108947754	0.06208879500627518	0.21444429457187653	0.27409598231315613	0.7459533214569092	0.10293640941381454	0.15979598462581635	0.5775633454322815	0.3224110007286072	0.08476927131414413	0.07003649324178696	0.6238697171211243	0.6382787227630615	0.10285211354494095	0.32031646370887756
C27	0.737899661064148	0.6062036156654358	0.4522014558315277	0.16073843836784363	0.16435067355632782	0.09938809275627136	0.6540327668190002	0.18329188227653503	0.28866252303123474	0.29301717877388	0.19945839047431946	0.1907268911600113	0.8715744018554688	0.09587549418210983	0.19419899582862854	0.07081866264343262	0.1001625508069992	0.3080902099609375	0.9906013011932373	0.31192299723625183	0.08128432184457779	0.21036751568317413	0.09746483713388443	0.0919395461678505	0.06960316747426987	0.07752051949501038	0.19768473505973816	0.11080175638198853	0.19954879581928253	0.2655467987060547	0.763821542263031	0.120489701628685	0.17593057453632355	0.8300647735595703	0.46003422141075134	0.10249273478984833	0.0794997587800026	0.6352388858795166	0.1851818561553955	0.12975344061851501	0.3310667872428894
C28	0.8303438425064087	0.7552374601364136	0.3821399211883545	0.17285338044166565	0.17186085879802704	0.0714275911450386	0.502092719078064	0.286074161529541	0.562897264957428	0.6136715412139893	0.2682355046272278	0.26305845379829407	0.9293273687362671	0.11028702557086945	0.19245515763759613	0.09320666640996933	0.44261330366134644	0.2539731562137604	0.7886955142021179	0.23304173350334167	0.07585509866476059	0.19277775287628174	0.07857659459114075	0.08736871182918549	0.07629163563251495	0.08734012395143509	0.24552160501480103	0.06114886328577995	0.3061162829399109	0.31356504559516907	1.0505332946777344	0.05455530434846878	0.8563010692596436	0.7897131443023682	0.6253671050071716	0.1294935643672943	0.07206138968467712	0.7952611446380615	0.6861327290534973	0.11425992846488953	0.39404141902923584
C29	0.860882580280304	0.733177125453949	0.3405114710330963	0.8010334372520447	0.1526503562927246	0.09002785384654999	0.62985759973526	0.3807833790779114	0.7160238027572632	0.36913159489631653	0.533186674118042	0.11321600526571274	0.7725154757499695	0.11111581325531006	0.18638141453266144	0.11312803626060486	0.5249494314193726	0.30238863825798035	1.0899415016174316	0.3139803409576416	0.08539904654026031	0.22993557155132294	0.09510830789804459	0.0996793881058693	0.1077909916639328	0.07887113839387894	0.21524789929389954	0.08528028428554535	0.2252534031867981	0.23035913705825806	0.9543222188949585	0.07548125088214874	0.9252076745033264	0.6814906001091003	0.28609374165534973	0.08387421071529388	0.07220844179391861	0.7366657853126526	0.20901080965995789	0.8030567169189453	0.578059732913971
