# Supplementary material for: Single-cell CyTOF profiling reveals alterations in B, T and macrophage subsets during murine hepatic aging
Source: Front Immunol. 2026 Apr 28;17:1787641. doi: 10.3389/fimmu.2026.1787641 (PMC13160732; doi:10.3389/fimmu.2026.1787641)
Supplement: Supplementary file 3 [file SupplementaryFile2.zip › Statistics/Marker_Expression/group/min.csv]

group	CD45	CD3	CCR2	CD11c	CD172a	c_kit	CD69	CD27	CD86	Ly6C	CX3CR1	CD25	CD44	CD19	IgD	CD62L	CD103	CCR4	CD39	B220	F4_80	CD206	CD64	CXCR3	Ly6G	CD163	FOXP3	TCRgd	CD49b	CD317	TCRb	NK1.1	PD1	CD127	ICOS	CCR6	SiglecF	MHCII	CD4	CD8	CD11b
24m	0.0799415335059166	0.0	0.0	0.0	0.0	0.0	0.0	0.0	0.0	0.0	0.0	0.0	0.0	0.0	0.0	0.0	0.0	0.0	0.0	0.0	0.0	0.0	0.0	0.0	0.0	0.0	0.0	0.0	0.0	0.0	0.0	0.0	0.0	0.0	0.0	0.0	0.0	0.0	0.0	0.0	0.0
3m	0.0799483060836792	0.0	0.0	0.0	0.0	0.0	0.0	0.0	0.0	0.0	0.0	0.0	0.0	0.0	0.0	0.0	0.0	0.0	0.0	0.0	0.0	0.0	0.0	0.0	0.0	0.0	0.0	0.0	0.0	0.0	0.0	0.0	0.0	0.0	0.0	0.0	0.0	0.0	0.0	0.0	0.0
