# Supplementary material for: Single-cell CyTOF profiling reveals alterations in B, T and macrophage subsets during murine hepatic aging
Source: Front Immunol. 2026 Apr 28;17:1787641. doi: 10.3389/fimmu.2026.1787641 (PMC13160732; doi:10.3389/fimmu.2026.1787641)
Supplement: Supplementary file 3 [file SupplementaryFile2.zip › Statistics/Marker_Expression/group_cluster/25%.csv]

group	cluster	CD45	CD3	CCR2	CD11c	CD172a	c_kit	CD69	CD27	CD86	Ly6C	CX3CR1	CD25	CD44	CD19	IgD	CD62L	CD103	CCR4	CD39	B220	F4_80	CD206	CD64	CXCR3	Ly6G	CD163	FOXP3	TCRgd	CD49b	CD317	TCRb	NK1.1	PD1	CD127	ICOS	CCR6	SiglecF	MHCII	CD4	CD8	CD11b
24m	C01	0.16953177750110626	0.0	3.9633928916559793e-17	0.0	0.0	0.0	0.0	0.0	0.0	0.0	0.0	0.0	0.0	0.0	0.0	0.0	0.0	0.0	0.0	0.0	0.0	1.2092576026916504	0.0	0.0	0.0	0.0	0.0	0.0	0.0	0.6702858209609985	0.0	0.0	0.0	0.0	0.0	0.0	0.0	0.0	0.0	0.0	0.0
24m	C02	0.4743981659412384	0.0	0.08894738554954529	0.0	0.0	0.0	0.0	0.0	0.0	0.0	0.10163594037294388	0.0	0.0	0.0	0.14875578880310059	0.0	0.0	1.640916109085083	0.0	0.0	0.0	0.0	0.0	0.0	0.0	0.0	0.0	0.0	0.0	0.0	0.0	0.0	0.0	0.0	0.0	0.0	0.0	3.299917697906494	0.0	0.0	0.0
24m	C03	0.5055336058139801	0.0	3.9031277175502394e-19	0.0	0.0	0.0	0.0	0.0	0.0	0.0	0.0	0.0	0.6585080176591873	1.5787585973739624	0.0	0.0	0.0	0.0	0.0	0.0	0.0	0.0	0.0	0.0	0.0	0.0	0.0	0.0	0.0	0.0	0.0	0.0	0.0	0.0	0.0	0.0	0.0	4.646328568458557	0.0	0.0	0.13702533394098282
24m	C04	0.8056907653808594	1.0631890892982483	0.0	0.0	0.0	0.0	0.0	0.0	0.0	0.0	0.0	0.0	0.0	1.20464426279068	1.8428370952606201	0.0	0.0	0.0	0.0	0.15527009218931198	0.0	0.0	0.0	0.0	0.0	0.0	0.0	0.0	0.0	0.0	0.0	0.0	0.0	0.0	0.0	0.0	0.0	3.856649160385132	0.0	0.0	0.0
24m	C05	0.5408046692609787	0.0	0.0	0.0	0.0	0.0	0.0	0.0	0.0	0.0	0.0	0.0	0.0	0.45606810599565506	2.0077046155929565	0.0	0.0	0.0	0.0	0.0	0.0	0.0	0.0	0.0	0.0	0.0	0.0	0.0	0.0	0.0	0.0	0.0	0.0	0.0	0.0	0.0	0.0	4.022449493408203	0.0	0.0	0.0
24m	C06	1.1492044925689697	0.0	0.0	0.0	0.0	0.0	0.0	0.0	0.24178864061832428	0.0	0.0	0.0	0.20778077840805054	1.5994099378585815	2.442422866821289	0.0	0.0	0.0	0.0	0.6372356414794922	0.0	0.0	0.0	0.0	0.0	0.0	0.0	0.0	0.0	0.0	0.0	0.0	0.0	0.0	0.0	0.0	0.0	5.45892333984375	0.0	0.0	0.0
24m	C07	0.8998424708843231	0.0	0.0	0.0	0.0	0.0	0.0	0.0	0.0	0.0	0.0	0.0	0.0	1.4000883102416992	2.5394703149795532	0.0	0.0	0.0	0.0	0.3822360932826996	0.0	0.0	0.0	0.0	0.0	0.0	0.0	0.0	0.0	0.0	0.0	0.0	0.0	0.0	0.0	0.0	0.0	4.030459403991699	0.0	0.0	0.6783963739871979
24m	C08	1.0396428108215332	0.0	0.0	0.0	0.0	0.0	0.0	0.0	0.0	0.0	0.0	0.0	0.0	1.6625945568084717	2.6358494758605957	0.0	0.0	0.0	0.0	0.6199672818183899	0.0	0.0	0.0	0.0	0.0	0.0	0.0	0.0	0.0	0.0	0.0	0.0	0.0	0.0	0.0	0.0	0.0	4.233170032501221	0.0	0.0	0.0
24m	C09	0.9958647191524506	0.0	0.0	0.0	0.0	0.0	0.0	0.0	0.0	0.6152302771806717	0.0	0.0	0.0	1.484999805688858	2.4772345423698425	0.0	0.0	0.0	0.0	0.4297546148300171	0.0	0.0	0.0	0.0	0.0	0.0	0.0	0.0	0.0	0.0	0.0	0.0	0.0	0.0	0.0	0.0	0.0	4.259052157402039	0.0	0.0	0.0
24m	C10	0.8248419165611267	0.0	0.4120998978614807	2.1905208230018616	0.0	0.0	0.0	0.0	0.0	0.0	0.0	0.0	1.2619152069091797	0.0	0.0	0.0	0.0	0.0	0.37996602058410645	0.0	0.0	0.0	0.0	0.0	0.0	0.0	0.0	0.0	0.0	0.2118242233991623	0.0	0.0	0.0	0.0	0.0	0.0	0.0	4.891929030418396	0.0	0.0	2.1096702814102173
24m	C11	0.32242515683174133	0.0	0.0	0.0	0.0	0.0	0.0	0.0	0.0	0.0	0.0	0.0	0.09452670440077782	0.0	0.0	0.0	0.0	0.0	1.9825699031352997	0.0	0.0	0.0	0.0	0.0	0.0	0.0	0.0	0.0	0.0	0.3085622861981392	0.0	0.0	0.0	0.0	0.0	0.0	0.0	3.3666518926620483	0.0	0.0	0.24482425302267075
24m	C12	0.4150266498327255	0.0	0.0	0.0	0.0	0.8547656834125519	0.0	0.0	0.0	0.0	0.0	0.0	2.164519786834717	0.0	0.0	0.0	0.0	0.0	0.0	0.0	0.0	0.0	0.0	0.0	0.0	0.0	0.0	0.0	0.0	0.17356303334236145	0.0	0.0	0.0	0.0	0.0	0.0	0.0	1.0663257241249084	0.0	0.0	0.3259345591068268
24m	C13	0.47403955459594727	0.0	0.0	0.0	0.0	0.0	0.0	0.0	0.0	0.0	0.0	0.580498218536377	1.4617639780044556	0.0	0.0	0.0	0.0	0.0	0.0	0.0	0.0	0.0	0.0	0.0	0.0	0.0	0.0	0.0	0.0	0.0	0.0	0.0	0.0	0.0	0.0	0.0	0.0	4.32849907875061	0.0	0.0	0.0
24m	C14	0.8878965973854065	0.0	0.0	0.13394606113433838	0.0	0.0	0.0	0.0	0.0	0.0	0.0	0.0	0.0	0.0	0.0	0.0	0.0	0.0	0.0	0.0	0.0	0.0	0.0	0.0	0.0	0.0	0.0	0.0	0.9434093236923218	0.0	0.0	0.0	0.0	0.0	0.0	0.0	0.0	0.0	0.0	0.0	2.43583345413208
24m	C15	0.8074080348014832	0.0	0.8397150039672852	0.0	0.17039436101913452	0.0	0.0	0.0	0.0	2.7000820636749268	0.30386626720428467	0.0	1.177720546722412	0.0	0.0	0.0	0.0	0.0	0.049954853951931	0.0	0.0	0.0	0.14447753131389618	0.0	0.0	0.0	0.0	0.0	0.0	0.08164483308792114	0.0	0.0	0.0	0.0	0.0	0.0	0.0	3.4307610988616943	0.0	0.0	4.458414077758789
24m	C16	0.7466084957122803	0.0	0.0	0.0	0.040550749748945236	0.0	0.0	0.0	0.0	0.5165818631649017	0.0	0.0	2.2924132347106934	0.0	0.0	0.0	0.0	0.0	0.5510905385017395	0.0	0.11281334981322289	0.0	0.0	0.0	0.0	0.0	0.0	0.0	0.0	0.0	0.0	0.0	0.0	0.0	0.0	0.0	0.3993701785802841	0.0	0.0	0.0	3.0001176595687866
24m	C17	0.661257728934288	0.0	0.0	0.0	0.23408963903784752	0.0	0.0	0.0	8.742571480979677e-05	2.466734766960144	0.0	0.0	1.114886999130249	0.0	0.0	0.0	0.0	0.0	0.010612766491249204	0.0	0.0	0.0	0.0	0.0	2.03600150346756	0.0	0.0	0.0	0.0	0.0	0.0	0.0	0.0	0.0	0.0	0.0	0.0	0.0	0.0	0.0	5.60396945476532
24m	C18	0.6354162096977234	0.0	1.1859886646270752	0.0	0.40135690569877625	0.0	0.0	0.0	9.703937394078821e-05	4.74205207824707	0.2266308218240738	0.0	1.255060076713562	0.0	0.0	0.0	0.0	0.0	0.0	0.0	0.0	0.0	0.0	0.0	0.0	0.0	0.0	0.0	0.0	0.0	0.0	0.0	0.0	0.0	0.0	0.0	0.0	0.0	0.0	0.0	4.357698440551758
24m	C19	0.47349265217781067	0.0	0.0	0.0	0.0	0.0	0.0	0.0	0.00014418892533285543	3.346915602684021	0.0	0.0	1.9523906707763672	0.0	0.0	0.0	0.0	0.0	0.06262848898768425	0.0	0.0	0.0	0.0	0.0	0.0	0.0	0.0	0.0	0.0	0.0	0.0	0.0	0.0	0.0	0.0	0.0	0.0	0.0	0.0	0.0	4.632747650146484
24m	C20	0.5444493740797043	0.0	1.6609977778786295e-17	1.6577293276786804	0.0	0.0	0.0	0.0	0.0	2.229442536830902	0.0	0.0	0.8009483516216278	0.0	0.0	0.0	0.0	0.0	0.0	0.0	0.0	0.0	0.0	0.0	0.0	0.0	0.0	0.0	0.0	2.972633421421051	0.0	0.0	0.0	0.0	0.0	0.0	0.0	0.27864985913038254	0.0	0.0	0.02986885467544198
24m	C21	0.8288220763206482	0.446059912443161	0.0	0.0	0.0	0.0	0.11587801575660706	0.0	5.524127118405886e-05	2.0820868015289307	0.0	0.0	0.8725330233573914	0.0	0.0	0.0	0.0	0.0	1.1713371276855469	0.0	0.0	0.0	0.0	0.0	0.0	0.0	0.0	0.0	0.0	0.0	0.22584977746009827	0.0	0.0	0.0	0.0	0.0	0.0	0.0	0.0	0.0	0.0
24m	C22	1.233883798122406	0.5303024798631668	0.0	0.0	0.0	0.0	0.0	0.0	0.0001801500802685041	3.118714988231659	0.0	0.0	0.09036331064999104	0.0	0.0	0.0	0.0	0.0	0.0	0.0	0.0	0.0	0.0	0.0	0.0	0.0	0.0	0.0	0.0	0.0	0.28765636682510376	0.0	0.0	0.16694805026054382	0.0	0.0	0.0	0.0	0.0	0.3698654770851135	0.0
24m	C23	0.8421793729066849	0.0	0.0	2.2763009667396545	0.0	0.0	0.0	0.0	0.0	0.0	0.0	0.0	0.4735720306634903	0.0	0.0	0.0	0.0	0.0	0.1287902481853962	0.0	0.0	0.0	0.0	0.0	0.0	0.0	0.0	0.0	0.0	0.0	0.0	0.0	0.0	0.0	0.0	0.0	0.0	0.0	0.0	0.0	0.0
24m	C24	0.8825427889823914	0.32125112414360046	0.21364140510559082	0.0	0.0	0.0	0.0	0.0	0.0	0.0	0.07247025147080421	0.0	0.14295313507318497	0.0	0.0	0.0	0.0	1.806771993637085	0.16839053481817245	0.0	0.0	0.0	0.0	0.0	0.0	0.0	0.0	0.0	0.0	0.0	0.08651475608348846	0.0	0.0	0.0	0.0	0.0	0.0	0.0	0.0	0.0	0.0
24m	C25	0.6933010965585709	0.9072009176015854	0.0	0.0	0.0	0.0	0.0	0.0	0.0	0.0	0.0	0.0	1.8344051241874695	0.0	0.0	0.0	0.0	0.0	0.0	0.0	0.0	0.0	0.0	0.0	0.0	0.0	0.0	0.1845189668238163	0.0	0.0	0.0	0.0	0.0	1.0629980266094208	0.0	0.0	0.0	0.0	0.0	0.0	0.0
24m	C26	0.9275546669960022	0.3782953768968582	0.0	0.0	0.0	0.0	0.16297879070043564	0.0	0.0	0.0	0.0	0.0	0.9823102056980133	0.0	0.0	0.0	0.0	0.0	1.2391685247421265	0.0	0.0	0.0	0.0	0.0	0.0	0.0	0.0	0.0	0.0	0.0	0.2351667433977127	0.0	0.0	0.0	0.0	0.0	0.0	0.0	1.393512785434723	0.0	0.0
24m	C27	0.782940000295639	0.1895333230495453	0.0	0.0	0.0	0.0	0.0	0.0	0.0	0.0	0.0	0.0	1.1014597415924072	0.0	0.0	0.0	0.0	0.0	0.39969445765018463	0.0	0.0	0.0	0.0	0.0	0.0	0.0	0.0	0.0	0.0	0.0	0.0	0.0	0.0	0.0	0.0	0.0	0.0	0.0	0.0	0.0	0.0
24m	C28	1.1805987358093262	1.7187822461128235	0.0	0.0	0.0	0.0	0.0	0.0	0.0	0.0	0.0	0.0	0.6939176172018051	0.0	0.0	0.0	0.0	0.0	0.0	0.0	0.0	0.0	0.0	0.0	0.0	0.0	0.0	0.0	0.0	0.0	1.3541845381259918	0.0	0.0	0.0	0.0	0.0	0.0	0.0	2.013398230075836	0.0	0.0
24m	C29	1.4877180457115173	0.9213830679655075	0.0	0.0	0.0	0.0	0.0	0.0	1.1153281093356782e-05	0.0	0.0	0.0	0.09576237015426159	0.0	0.0	0.0	0.0	0.0	0.0	0.0	0.0	0.0	0.0	0.0	0.0	0.0	0.0	0.0	0.0	0.0	0.7179411798715591	0.0	0.0	0.0	0.0	0.0	0.0	0.0	0.0	0.7286142557859421	0.0
3m	C01	0.22935515269637108	0.0	0.06516661308705807	0.0	0.0	0.0	0.0	0.0	0.0	0.0	0.0	0.0	0.0	0.0	0.0	0.0	0.0	0.0	0.0	0.0	0.0	1.5963667333126068	0.0	0.0	0.0	0.0	0.0	0.0	0.0	1.1877486109733582	0.0	0.0	0.0	0.0	0.0	0.0	0.0	0.0	0.0	0.0	0.0
3m	C02	0.6243773698806763	0.0	1.5274240735371379e-16	0.0	0.0	0.0	0.0	0.0	0.0	0.0	0.10892269760370255	0.0	0.0	0.0	0.6209167242050171	0.0	0.0	1.559109091758728	0.0	0.0	0.0	0.0	0.0	0.0	0.0	0.0	0.0	0.0	0.0	0.0	0.0	0.0	0.0	0.0	0.0	0.0	0.0	2.941706895828247	0.0	0.0	0.0
3m	C03	0.7064639627933502	0.0	0.0	0.0	0.0	0.0	0.0	0.0	0.0	0.0	0.0	0.0	0.22713297978043556	1.226151943206787	0.0	0.0	0.0	0.0	0.0	0.0	0.0	0.0	0.0	0.0	0.0	0.0	0.0	0.0	0.0	0.0	0.0	0.0	0.0	0.0	0.0	0.0	0.0	3.930029511451721	0.0	0.0	0.0
3m	C04	0.9411783665418625	1.1654956638813019	0.0	0.0	0.0	0.0	0.0	0.0	0.0	0.0	0.0	0.0	0.012703704880550504	1.229129433631897	1.8636463582515717	0.0	0.0	0.0	0.0	0.12815313041210175	0.0	0.0	0.0	0.0	0.0	0.0	0.0	0.0	0.0	0.0	0.0	0.0	0.0	0.0	0.0	0.0	0.0	3.7947327494621277	0.0	0.0	0.0
3m	C05	0.6252602934837341	0.0	0.0	0.0	0.0	0.0	0.0	0.0	0.0	0.0	0.0	0.0	0.0	0.30847804993391037	1.9291020631790161	0.0	0.0	0.0	0.0	0.0	0.0	0.0	0.0	0.0	0.0	0.0	0.0	0.0	0.0	0.0	0.0	0.0	0.0	0.0	0.0	0.0	0.0	3.6868690252304077	0.0	0.0	0.0
3m	C06	1.0043009519577026	0.0	0.0	0.0	0.0	0.0	0.0	0.0	8.440159007250259e-07	0.0	0.0	0.0	0.4750388115644455	1.2999486029148102	2.161391258239746	0.0	0.0	0.0	0.0	0.10272910073399544	0.0	0.0	0.0	0.0	0.0	0.0	0.0	0.0	0.0	0.0	0.0	0.0	0.0	0.0	0.0	0.0	0.0	5.056308746337891	0.0	0.0	0.0
3m	C07	1.019599586725235	0.0	0.0	0.0	0.0	0.0	0.0	0.0	0.0	0.0	0.0	0.0	0.0	1.3614017069339752	2.477970600128174	0.0	0.0	0.0	0.0	0.35810283571481705	0.0	0.0	0.0	0.0	0.0	0.0	0.0	0.0	0.0	0.0	0.0	0.0	0.0	0.0	0.0	0.0	0.0	3.894027888774872	0.0	0.0	0.6364092230796814
3m	C08	1.1628079414367676	0.0	0.0	0.0	0.0	0.0	0.0	0.0	0.0	0.0	0.0	0.0	0.0	1.6254120469093323	2.52321857213974	0.0	0.0	0.0	0.0	0.5616690218448639	0.0	0.0	0.0	0.0	0.0	0.0	0.0	0.0	0.0	0.0	0.0	0.0	0.0	0.0	0.0	0.0	0.0	4.055649638175964	0.0	0.0	0.0
3m	C09	1.058422863483429	0.0	0.0	0.0	0.0	0.0	0.0	0.0	0.0	0.6684702038764954	0.0	0.0	0.0	1.3825873136520386	2.3254791498184204	0.0	0.0	0.0	0.0	0.31401321291923523	0.0	0.0	0.0	0.0	0.0	0.0	0.0	0.0	0.0	0.0	0.0	0.0	0.0	0.0	0.0	0.0	0.0	4.087354898452759	0.0	0.0	0.0
3m	C10	0.8942854553461075	0.0	0.44687002152204514	2.011789083480835	0.0	0.0	0.0	0.0	0.0	0.0	0.0	0.0	1.307618409395218	0.0	0.0	0.0	0.0	0.0	0.15909131988883018	0.0	0.0	0.0	0.0	0.0	0.0	0.0	0.0	0.0	0.0	0.21119356155395508	0.0	0.0	0.0	0.0	0.0	0.0	0.0	4.885635256767273	0.0	0.0	1.7639670968055725
3m	C11	0.3787614107131958	0.0	0.0	0.0	0.0	0.0	0.0	0.0	0.0	0.0	0.0	0.0	0.2778794765472412	0.0	0.0	0.0	0.0	0.0	1.9793739318847656	0.0	0.0	0.0	0.0	0.0	0.0	0.0	0.0	0.0	0.0	0.1963118612766266	0.0	0.0	0.0	0.0	0.0	0.0	0.0	3.914952278137207	0.0	0.0	0.49814921617507935
3m	C12	0.4678007960319519	0.0	0.0	0.0	0.0	5.7579814694008746e-08	0.0	0.0	0.0	0.0	0.0	0.0	1.922575831413269	0.0	0.0	0.0	0.0	0.0	0.0	0.0	0.0	0.0	0.0	0.0	0.0	0.0	0.0	0.0	0.0	0.0	0.0	0.0	0.0	0.0	0.0	0.0	0.0	0.3928591310977936	0.0	0.0	0.2986542284488678
3m	C13	0.5832076072692871	0.0	0.0	0.0	0.0	0.0	0.0	0.0	0.0	0.0	0.0	0.4037272334098816	0.8268002271652222	0.0	0.0	0.0	0.0	0.0	0.0	0.0	0.0	0.0	0.0	0.0	0.0	0.0	0.0	0.0	0.0	0.0	0.0	0.0	0.0	0.0	0.0	0.0	0.0	3.4017274379730225	0.0	0.0	0.0
3m	C14	1.1365171670913696	0.0	0.0	0.08344012126326561	0.0	0.0	0.0	0.0	0.0	0.0	0.0	0.0	0.0	0.0	0.0	0.0	0.0	0.0	0.0	0.0	0.0	0.0	0.0	0.0	0.0	0.0	0.0	0.0	1.2325797080993652	0.0	0.0	0.0	0.0	0.0	0.0	0.0	0.0	0.0	0.0	0.0	2.829870820045471
3m	C15	0.8030959367752075	0.0	0.7590412497520447	0.0	0.0	0.0	0.0	0.0	0.0	2.5227367877960205	0.27798616886138916	0.0	1.1798229217529297	0.0	0.0	0.0	0.0	0.0	0.0	0.0	0.0	0.0	0.0	0.0	0.0	0.0	0.0	0.0	0.0	0.12316897511482239	0.0	0.0	0.0	0.0	0.0	0.0	0.0	3.403609275817871	0.0	0.0	4.336827278137207
3m	C16	0.855773389339447	0.0	0.0	0.0	0.008415020536631346	0.0	0.0	0.0	0.0	0.49034619331359863	0.0	0.0	2.446871280670166	0.0	0.0	0.0	0.0	0.0	0.5943289399147034	0.0	0.5171093046665192	0.0	0.0	0.0	0.0	0.0	0.0	0.0	0.0	0.0	0.0	0.0	0.0	0.0	0.0	0.0	0.49331143498420715	0.0	0.0	0.0	3.9824713468551636
3m	C17	0.6819708794355392	0.0	0.0	0.0	0.04393121134489775	0.0	0.0	0.0	6.144899998616893e-05	2.3892053961753845	0.0	0.0	1.0602185428142548	0.0	0.0	0.0	0.0	0.04820600617676973	0.0	0.0	0.0	0.0	0.0	0.0	2.0246903896331787	0.0	0.0	0.0	0.0	0.0	0.0	0.0	0.0	0.0	0.0	0.0	0.0	0.0	0.0	0.0	5.847512364387512
3m	C18	0.7118223905563354	0.0	1.1726868152618408	0.0	0.8127495646476746	0.0	0.0	0.0	0.0	4.746312141418457	0.7860565781593323	0.0	1.2304027080535889	0.0	0.0	0.0	0.0	0.0	0.0	0.0	0.0	0.0	0.0	0.0	0.0	0.0	0.0	0.0	0.0	0.0	0.0	0.0	0.0	0.0	0.0	0.0	0.0	0.0	0.0	0.0	4.764956474304199
3m	C19	0.4382375106215477	0.0	0.0	0.0	0.0	0.0	0.0	0.0	5.279146171233151e-05	2.4632034301757812	0.0	0.0	1.5183942019939423	0.0	0.0	0.0	0.0	0.0	0.0	0.0	0.0	0.0	0.0	0.0	0.0	0.0	0.0	0.0	0.0	0.0	0.0	0.0	0.0	0.0	0.0	0.0	0.0	0.0	0.0	0.0	4.087719082832336
3m	C20	0.7317807972431183	0.0	0.0	1.0752691626548767	0.0	0.0	0.0	0.0	0.0	2.8234829902648926	0.0	0.0	1.1041936874389648	0.0	0.0	0.0	0.0	0.0	0.0	0.0	0.0	0.0	0.0	0.0	0.0	0.0	0.0	0.0	0.0	3.4614477157592773	0.0	0.0	0.0	0.0	0.0	0.0	0.0	0.2631732076406479	0.0	0.0	0.0
3m	C21	0.8434448093175888	0.1950482614338398	0.0	0.0	0.0	0.0	0.034582629799842834	0.0	3.6641758924815804e-05	1.7148799896240234	0.0	0.0	0.9405456185340881	0.0	0.0	0.0	0.0	0.0	0.837717592716217	0.0	0.0	0.0	0.0	0.0	0.0	0.0	0.0	0.0	0.0	0.0	0.056447532027959824	0.0	0.0	0.0	0.0	0.0	0.0	0.0	0.0	0.0	0.0
3m	C22	1.1909165382385254	0.5382587909698486	0.0	0.0	0.0	0.0	0.0	0.0	0.0001266921462956816	2.4281654357910156	0.0	0.0	0.0	0.0	0.0	0.0	0.0	0.0	0.0	0.0	0.0	0.0	0.0	0.0	0.0	0.0	0.0	0.0	0.0	0.0	0.16489902138710022	0.0	0.0	0.0	0.0	0.0	0.0	0.0	0.0	0.08993309736251831	0.0
3m	C23	0.9444776177406311	0.0	0.0	2.013212025165558	0.0	0.0	0.0	0.0	0.0	0.0	0.0	0.0	0.7461226582527161	0.0	0.0	0.0	0.0	0.0	0.8266385793685913	0.0	0.0	0.0	0.0	0.0	0.0	0.0	0.0	0.0	0.0	0.0	0.0	0.0	0.0	0.0	0.0	0.0	0.0	0.0	0.0	0.0	0.0
3m	C24	0.7927813529968262	0.12228906154632568	0.12543301284313202	0.0	0.0	0.0	0.0	0.0	0.0	0.0	0.07818086445331573	0.0	0.04195856302976608	0.0	0.0	0.0	0.0	1.6937097311019897	0.0	0.0	0.0	0.0	0.0	0.0	0.0	0.0	0.0	0.0	0.0	0.0	0.0	0.0	0.0	0.0	0.0	0.0	0.0	0.0	0.0	0.0	0.0
3m	C25	0.9708018898963928	1.0139130353927612	0.0	0.0	0.0	0.0	0.0	0.0	0.0	0.0	0.0	0.0	1.1524087190628052	0.0	0.0	0.0	0.0	0.0	0.0	0.0	0.0	0.0	0.0	0.0	0.0	0.0	0.0	1.0307655334472656	0.0	0.0	0.0	0.0	0.0	0.08166942745447159	0.0	0.0	0.0	0.0	0.0	0.0	0.0
3m	C26	0.8427618443965912	0.20562030375003815	0.0	0.0	0.0	0.0	0.1629258170723915	0.0	0.0	0.0	0.0	0.0	1.0994493961334229	0.0	0.0	0.0	0.0	0.0	0.9924359172582626	0.0	0.0	0.0	0.0	0.0	0.0	0.0	0.0	0.0	0.0	0.0	0.1379472054541111	0.0	0.0	0.0	0.0	0.0	0.0	0.0	1.360895961523056	0.0	0.0
3m	C27	0.8373042643070221	0.01318007824011147	0.0	0.0	0.0	0.0	0.044881305657327175	0.0	0.0	0.0	0.0	0.0	1.0319148898124695	0.0	0.0	0.0	0.0	0.0	0.563601091504097	0.0	0.0	0.0	0.0	0.0	0.0	0.0	0.0	0.0	0.0	0.0	0.0	0.0	0.0	0.0	0.0	0.0	0.0	0.0	0.0	0.0	0.0
3m	C28	1.0441501140594482	1.655075192451477	0.0	0.0	0.0	0.0	0.0	0.0	0.0	0.0	0.0	0.0	0.26753853261470795	0.0	0.0	0.0	0.0	0.0	0.0	0.0	0.0	0.0	0.0	0.0	0.0	0.0	0.0	0.0	0.0	0.0	1.1998632550239563	0.0	0.0	0.0	0.0	0.0	0.0	0.0	1.796055793762207	0.0	0.0
3m	C29	1.1901692748069763	0.9952371418476105	0.0	0.0	0.0	0.0	0.0	0.0	0.0	0.0	0.0	0.0	0.0	0.0	0.0	0.0	0.0	0.0	0.0	0.0	0.0	0.0	0.0	0.0	0.0	0.0	0.0	0.0	0.0	0.0	0.48444871604442596	0.0	0.0	0.0	0.0	0.0	0.0	0.0	0.0	0.5874137878417969	0.0
