# Supplementary material for: Single-cell CyTOF profiling reveals alterations in B, T and macrophage subsets during murine hepatic aging
Source: Front Immunol. 2026 Apr 28;17:1787641. doi: 10.3389/fimmu.2026.1787641 (PMC13160732; doi:10.3389/fimmu.2026.1787641)
Supplement: Supplementary file 3 [file SupplementaryFile2.zip › Statistics/Marker_Expression/group_cluster/50%.csv]

group	cluster	CD45	CD3	CCR2	CD11c	CD172a	c_kit	CD69	CD27	CD86	Ly6C	CX3CR1	CD25	CD44	CD19	IgD	CD62L	CD103	CCR4	CD39	B220	F4_80	CD206	CD64	CXCR3	Ly6G	CD163	FOXP3	TCRgd	CD49b	CD317	TCRb	NK1.1	PD1	CD127	ICOS	CCR6	SiglecF	MHCII	CD4	CD8	CD11b
24m	C01	0.29117560386657715	1.9160020262768242e-16	0.4164793789386749	0.0	0.0	1.0367496372509777e-07	0.0	0.0	0.0	0.0	0.07291281968355179	0.0	0.0	0.0	0.0	0.0	0.0	0.2797379195690155	0.36051487922668457	0.0	3.738234721772926e-10	1.9959688186645508	0.0	0.0	0.0	0.0	0.0	0.0	0.0	1.7221763134002686	0.0	0.0	0.0	0.0	0.0	0.0	0.0	0.0	0.0	0.0	0.11922233551740646
24m	C02	0.9061388969421387	7.840950243764066e-17	0.5696672201156616	0.0	0.0	0.0	0.0	0.0	0.0	0.0	0.6498117446899414	0.0	0.10982801765203476	0.4720926880836487	1.1896276473999023	0.0	0.0	2.3501250743865967	0.04024708643555641	0.3454492688179016	0.0	0.0	0.0	0.0	0.0	0.0	0.0	0.0	0.0	0.0	0.0	0.0	0.0	0.0	0.0	0.0	0.0	4.151766777038574	0.0	0.0	0.2572312355041504
24m	C03	0.931920975446701	0.0	0.3076568692922592	0.0	0.0	0.0	0.0	0.0	0.0	0.0	0.0	0.0	1.3529368042945862	2.1705912351608276	0.6449071764945984	0.0	0.0	0.0	0.48656293749809265	0.362894207239151	0.0	0.0	0.0	0.0	0.0	0.0	0.0	0.0	0.0	0.0	0.0	0.0	0.0	0.0	0.0	0.0	0.0	5.327316045761108	0.0	0.0	1.1327003240585327
24m	C04	1.2943886518478394	1.8391914367675781	0.07921498268842697	0.0	0.0	0.0	0.0	0.0	0.0	0.0	0.0	0.0	0.4689069092273712	1.7705482244491577	2.7458574771881104	0.0	0.0	0.0	0.08989935368299484	0.7348219752311707	0.0	0.0	0.0	0.0	0.0	0.0	0.0	0.0	0.0	0.0	0.0	0.0	0.0	0.0	0.0	0.0	0.0	4.635723114013672	0.0	0.0	0.0
24m	C05	0.9096580445766449	0.0	0.04895971715450287	0.0	0.0	0.0	0.0	0.0	0.0	0.0	0.0	0.0	0.0	0.9262000918388367	2.5436776876449585	0.0	0.0	0.0	0.0	0.3189954608678818	0.0	0.0	0.0	0.0	0.0	0.0	0.0	0.0	0.0	0.0	0.0	0.0	0.0	0.0	0.0	0.0	0.0	4.71492075920105	0.0	0.0	0.0
24m	C06	1.6158150434494019	0.0	0.05592578276991844	0.0	0.0	0.0	0.3044600188732147	0.0	0.7828176617622375	0.0	0.0	0.0	0.7775119543075562	2.102382183074951	2.9795899391174316	0.0	0.0	0.0	0.0	1.2521864175796509	0.0	0.0	0.0	0.0	0.0	0.0	0.0	0.0	0.0	0.0	0.0	0.0	0.0	0.0	0.0	0.0	0.0	6.0604634284973145	0.0	0.0	0.0
24m	C07	1.370840072631836	0.0	4.622767095653131e-18	5.358242106012767e-06	0.0	0.0	0.0	0.0	0.0	0.0	0.0	0.0	0.34741532802581787	1.9238275289535522	3.0217185020446777	0.0	0.0	0.0	0.0	0.9379835724830627	0.0	0.0	0.0	0.0	0.0	0.0	0.0	0.0	0.0	0.0	0.0	0.0	0.0	0.0	0.0	0.0	0.0	4.732495307922363	0.0	0.0	0.9225901961326599
24m	C08	1.5386549234390259	0.0	6.938894007304805e-19	1.7501446563983336e-05	0.0	0.0	0.0	0.0	0.0	0.0	0.0	0.0	0.45205503702163696	2.084568500518799	3.1190543174743652	0.0	0.0	0.0	0.0776854082942009	1.1750396490097046	0.0	0.0	0.0	0.0	0.0	0.0	0.0	0.0	0.0	0.0	0.0	0.0	0.0	0.0	0.0	0.0	0.0	4.968664169311523	0.0	0.0	0.0
24m	C09	1.482279896736145	0.0	2.6367796503975223e-17	0.0	0.0	0.0	0.0	0.0	0.0	0.8031611442565918	0.0	0.0	0.33819660544395447	1.9693681597709656	2.9752918481826782	0.0	0.0	0.0	0.0	1.0179892778396606	0.0	0.0	0.0	0.0	0.0	0.0	0.0	0.0	0.0	0.0	0.0	0.0	0.0	0.0	0.0	0.0	0.0	4.990997076034546	0.0	0.0	0.0
24m	C10	1.3941045999526978	0.0	1.075008511543274	3.106199622154236	0.2419445514678955	0.01899023726582527	0.0	0.0	0.12704721838235855	0.0	3.946174444990902e-07	0.0	1.9566583633422852	0.0	0.0	0.0	0.0	0.0	1.279144048690796	0.0	0.0	0.0	0.0	0.0	0.0	0.0	0.0	0.0	0.0	0.9232840538024902	0.0	0.0	0.0	0.0	0.0	0.0	0.0	5.609728813171387	0.0	0.0	3.894452691078186
24m	C11	0.6472471058368683	4.430659981856825e-18	0.11217164248228073	0.0	0.0	0.0	0.0	0.0	4.064823588123545e-05	0.31031346321105957	0.0	0.0	0.8842192888259888	0.0	0.0	0.0	0.0	0.1051008552312851	2.7481707334518433	0.2889554351568222	0.0	5.31873070030997e-07	0.0	0.0	0.0	0.0	0.0	0.0	0.0	1.1978013515472412	0.0	0.0	0.0	0.0	0.0	0.0	0.0	4.827127933502197	0.0	0.0	1.5286263227462769
24m	C12	0.7597689628601074	0.0	3.3306692062243676e-17	0.0	0.0	1.4195952415466309	0.0	0.12068682163953781	1.5979172530933283e-05	0.1536557376384735	0.0	0.0	2.6451945304870605	0.0	0.0	0.0	0.0	0.0	0.33429470658302307	0.0	0.0	0.0	0.0	0.0	0.0	0.0	0.07280543446540833	0.0	0.0	0.7747501730918884	0.0	0.0	0.0	0.0	0.0	0.0	0.13965940475463867	2.9657623767852783	0.0	0.0	1.0925865173339844
24m	C13	0.8564374446868896	0.0	0.08754974603652954	0.0	0.0	0.0	0.0	0.0	0.0	0.0	0.0	1.4189178943634033	2.2309069633483887	0.0	0.0	0.0	0.0	0.000412879919167608	0.0	0.0	0.0	0.0	0.0	0.0	0.0	0.0	0.0	0.0	0.0	0.12285278737545013	0.0	0.0	0.0	1.0943970680236816	0.0	0.0	0.0	5.873963356018066	0.10932012647390366	0.0	0.0
24m	C14	1.5061724185943604	0.0	4.440892164675075e-17	1.1228669881820679	0.0	0.0	0.0	0.0	0.0	0.24130487442016602	0.0	0.0	0.36773356795310974	0.0	0.0	0.0	0.0	0.0	0.4898136556148529	0.0	0.0	0.0	0.0	0.0	0.0	0.0	0.0	0.0	1.7008216381072998	0.0	0.0	0.0	0.0	0.0	0.0	0.0	0.0	0.0	0.0	0.0	3.637692928314209
24m	C15	1.36119544506073	4.440892164675075e-17	1.5813143253326416	0.08794660866260529	0.8520863056182861	0.0	0.0	0.0	0.20692500472068787	3.6760568618774414	0.979259192943573	0.0	1.7834699153900146	0.0	0.0	0.0	0.0	0.0	0.6914220452308655	0.0	0.0936780571937561	0.0	0.8458526134490967	0.0	0.0	0.0	0.0	0.0	0.0	0.7046024799346924	0.0	0.0	0.0	0.0	0.0	0.0	0.0	4.467469215393066	0.0	0.0	4.939845561981201
24m	C16	1.321271300315857	5.551115123125783e-17	0.19344410300254822	0.0	0.6328612565994263	0.0	0.0	0.0	4.0999970224220306e-05	1.4193761348724365	0.0	0.0	2.835893154144287	0.0	0.0	0.0	0.0	0.013849655166268349	1.399906039237976	0.0	0.9232877492904663	0.0	0.0	0.0	0.0	0.0	0.0	0.0	0.0	0.0	0.0	0.0	0.0	0.0	0.0	0.0	1.3258769512176514	0.0	0.0	0.0	4.318978309631348
24m	C17	1.1342637538909912	8.180389846543673e-18	0.11931033059954643	0.0	0.7816016674041748	0.0	0.0	0.0	0.00017895385099109262	2.9375648498535156	0.0	0.0	1.719836413860321	0.0	0.0	0.0	0.0	0.13484971225261688	0.4833321273326874	0.0	0.0	0.0	0.0	0.0	2.6566139459609985	0.0	0.0	0.0	0.0	0.0	0.0	0.0	0.0	0.0	0.0	0.0	0.0	0.0	0.0	0.0	5.944917917251587
24m	C18	1.123542070388794	0.0	1.9380563497543335	0.0	1.3082793951034546	0.0	0.0	0.0	0.05614008381962776	5.1802449226379395	0.899639904499054	0.0	1.8480727672576904	0.0	0.0	0.0	0.0	0.0	0.25553709268569946	0.0	0.17499035596847534	0.0	0.4589393436908722	0.0	0.0	0.004282730631530285	0.0	0.0	0.0	0.17052119970321655	0.0	0.0	0.0	0.0	0.0	0.0	0.0	0.0	0.0	0.0	4.934912204742432
24m	C19	0.844959020614624	0.0	0.01742236316204071	0.0	0.25998204946517944	0.0	0.0	0.0	0.00027608315576799214	3.8321478366851807	0.0	0.0	2.4148006439208984	0.0	0.0	0.0	0.0	0.0	0.5084936022758484	0.0	0.0	0.04365972802042961	0.0	0.0	0.0	0.0	0.21217802166938782	0.0	0.0	0.0	0.0	0.0	0.0	0.0	0.0	0.0	0.23895619809627533	0.0	0.0	0.0	5.188612937927246
24m	C20	1.0287360548973083	0.0	0.33069558441638947	2.330102801322937	0.0	0.0	0.0	0.0	7.207794624264352e-05	3.3026580810546875	0.12711472064256668	0.0	1.4830480813980103	0.0	0.0	0.0	0.0	0.0	0.28064268827438354	0.0	0.0	0.0	0.0	0.0	0.0	0.0	0.0	0.0	0.0	3.6963526010513306	0.0	0.0	0.0	0.0	0.0	0.0	0.0	1.7801914811134338	0.0	0.0	0.9614243805408478
24m	C21	1.332868218421936	0.9146825075149536	0.011198556050658226	0.0	0.0	0.0	0.7004379034042358	0.0	0.00019779082504101098	2.998624801635742	0.0	0.0	1.492818832397461	0.0	0.0	0.0	0.0	0.0	1.7631027698516846	0.0	0.0	0.0	0.0	0.0	0.0	0.0	0.0	0.0	0.0	0.0	0.8669127225875854	0.0	0.0	0.1467532217502594	0.0	0.0	0.0	0.125105619430542	0.12295474112033844	0.0	0.0
24m	C22	1.7918595671653748	1.0273918509483337	6.661338412448735e-17	0.0	0.0	0.0	0.0	0.0	0.0005039941461291164	3.9605629444122314	0.0	0.0	0.5900620818138123	0.0	0.0	0.0	0.0	0.0	0.0	0.0	0.0	0.0	0.0	0.0	0.0	0.0	0.0	0.0	0.0	0.0	0.976459264755249	0.0	0.0	0.8622531890869141	0.0	0.0	0.0	0.07795697450637817	0.0	1.0614297986030579	0.0
24m	C23	1.3602715730667114	0.0	0.006873552454635501	2.9237427711486816	0.0	0.0	0.23942072689533234	0.0	0.0	0.0	0.0	0.0	1.1069279313087463	0.0	0.0	0.0	0.0	0.0	1.1744486689567566	0.0	0.0	0.0	0.0	0.0	0.0	0.0	0.0	0.0	0.0	0.0	0.0	0.0	0.0	0.0	0.0	0.0	0.0	0.29171551764011383	0.0	0.0	0.888157457113266
24m	C24	1.525530457496643	0.9079393744468689	0.7318130135536194	0.0	0.0	0.0	0.16095192730426788	0.0	0.0	0.0	0.5949443578720093	0.0	0.7714795470237732	0.0	0.0	0.0	0.0	2.4818058013916016	1.0850958824157715	0.0	0.0	0.0	0.0	0.0	0.0	0.0	0.0	0.0	0.0	0.0	0.7617352604866028	0.0	0.0	0.24158424139022827	0.0	0.0	0.0	0.03054085560142994	0.08583752065896988	0.0	0.11422832310199738
24m	C25	1.2153621315956116	1.890492558479309	0.3063850849866867	0.0	0.0	0.0	0.0	0.0	0.0	0.0	0.0	5.144543706592231e-07	2.5125027894973755	0.0	0.0	0.0	0.41387754678726196	0.0	0.0	0.0	0.0	0.0	0.0	0.0	0.0	0.0	6.445213429628893e-08	1.488319993019104	0.0	0.0	0.0	0.0	0.0	1.7452118396759033	0.0	0.0	0.0	0.0	0.0	0.0	0.0
24m	C26	1.4676066637039185	0.8318930268287659	2.7212739951210096e-05	0.0	0.0	0.0	0.68767911195755	0.0	3.438170779190841e-06	0.0	0.0	0.0	1.636899471282959	0.0	0.0	0.0	0.0	1.0149944955628598e-06	1.838992714881897	0.0	0.0	0.0	0.0	0.0	0.0	0.0	0.0	0.0	0.0	0.0	0.8197920322418213	0.0	0.0	0.27465787529945374	0.0	0.0	0.0	0.11988767236471176	1.8948659896850586	0.0	0.0
24m	C27	1.324115514755249	0.7023971676826477	0.042400557547807693	0.0	0.0	0.0	0.5164456367492676	0.0	0.0	0.0	0.0	0.0	1.7816978693008423	0.0	0.0	0.0	0.0	1.3924970971856965e-06	1.5307024717330933	0.0	0.0	0.0	0.0	0.0	0.0	0.0	0.0	0.0	0.0	0.0	0.6148428916931152	0.0	0.0	0.586478590965271	0.0	0.0	0.0	0.11096470057964325	0.0	0.0	0.0
24m	C28	1.7717397809028625	2.264251947402954	3.469446951953614e-17	0.0	0.0	0.0	0.0	0.0	7.635634574398864e-06	0.0	0.0	0.0	1.4228329062461853	0.0	0.0	0.0	0.0	0.0	0.28574419021606445	0.0	0.0	0.0	0.0	0.0	0.0	0.0	0.0	0.0	0.0	0.0	2.121955990791321	0.0	0.4494939595460892	0.4027795195579529	0.09973971545696259	0.0	0.0	0.3585660457611084	2.4830585718154907	0.0	0.0
24m	C29	2.085533857345581	1.433927834033966	2.3592239935029067e-17	0.0	0.0	0.0	0.05348451994359493	0.0	0.5283711850643158	0.0	0.0	0.0	0.6933698952198029	0.0	0.0	0.0	0.0	0.0	0.7505696415901184	0.0	0.0	0.0	0.0	0.0	0.0	0.0	0.0	0.0	0.0	0.0	1.4268330335617065	0.0	0.31243082880973816	0.11541422456502914	0.0	0.0	0.0	0.22040964663028717	0.0	1.3799055814743042	0.0
3m	C01	0.3666940927505493	5.633518855748315e-17	0.5237822830677032	0.0	0.0	6.715487472774839e-07	0.0	0.0	0.0	0.0	0.05773944780230522	0.0	0.0	0.0	0.0	0.0	0.0	0.5595245957374573	0.27560172975063324	0.0	0.0	2.494486451148987	0.0	0.0	0.0	0.0	0.0	0.0	0.0	2.066316843032837	0.0	0.0	0.0	0.0	0.0	0.0	0.0	0.1574571654200554	0.0	0.0	0.1106375902891159
3m	C02	1.1126635074615479	3.512815204289157e-18	0.4401794373989105	0.0	0.0	0.0	0.0	0.0	0.0	0.0	0.6851193308830261	0.0	0.007860261015594006	0.5052377581596375	1.5199179649353027	0.0	0.0	2.319096088409424	0.0	0.4243502914905548	0.0	0.0	0.0	0.0	0.0	0.0	0.0	0.0	0.0	0.0	0.0	0.0	0.0	0.0	0.0	0.0	0.0	3.7268714904785156	0.0	0.0	0.01271628774702549
3m	C03	1.184296727180481	0.0	0.129592664539814	0.0	0.0	0.0	0.0	0.0	0.0	0.0	0.0	0.0	0.9631531238555908	1.876020073890686	0.5642000436782837	0.0	0.0	0.0	0.0	0.17736367881298065	0.0	0.0	0.0	0.0	0.0	0.0	0.0	0.0	0.0	0.0	0.0	0.0	0.0	0.0	0.0	0.0	0.0	4.691586971282959	0.0	0.0	0.15695078670978546
3m	C04	1.4551461338996887	1.9849876165390015	0.08338521048426628	0.0	0.0	0.0	0.0	0.0	0.0	0.0	0.0	0.0	0.5845366716384888	1.8429577350616455	2.684406876564026	0.0	0.0	0.0	0.0	0.7424137890338898	0.0	0.0	0.0	0.0	0.0	0.0	0.0	0.0	0.0	0.0	0.0	0.0	0.0	0.0	0.0	0.0	0.0	4.5035717487335205	0.0	0.0	0.0
3m	C05	1.0165191888809204	0.0	0.11113708466291428	0.0	0.0	0.0	0.0	0.0	0.0	0.0	0.0	0.0	0.0	0.7624137699604034	2.466854214668274	0.0	0.0	0.0	0.0	0.25427910685539246	0.0	0.0	0.0	0.0	0.0	0.0	0.0	0.0	0.0	0.0	0.0	0.0	0.0	0.0	0.0	0.0	0.0	4.319968223571777	0.0	0.0	0.0
3m	C06	1.498265564441681	0.0	0.045044464990496635	0.0	0.0	0.0	0.7835109829902649	0.0	0.641028493642807	0.0	0.0	0.0	1.2934788465499878	1.8517025113105774	2.7543870210647583	0.0	0.0	0.0	0.0	0.7203437089920044	0.0	0.0	0.0	0.0	0.0	0.0	0.0	0.0	0.0	0.0	0.0	0.0	0.0	0.0	0.0	0.0	0.0	5.7668421268463135	0.0	0.0	0.0
3m	C07	1.5086161494255066	0.0	4.449920727323757e-19	5.409534196587629e-06	0.0	0.0	0.0	0.0	0.0	0.0	0.0	0.0	0.35935525596141815	1.8899670243263245	2.953685760498047	0.0	0.0	0.0	0.0	0.9257753789424896	0.0	0.0	0.0	0.0	0.0	0.0	0.0	0.0	0.0	0.0	0.0	0.0	0.0	0.0	0.0	0.0	0.0	4.527172088623047	0.0	0.0	0.8584363460540771
3m	C08	1.6751009821891785	0.0	1.1786462944055706e-19	1.718575913400855e-05	0.0	0.0	0.0	0.0	0.0	0.0	0.0	0.0	0.4727811813354492	2.05991792678833	2.997357487678528	0.0	0.0	0.0	0.0	1.1231580972671509	0.0	0.0	0.0	0.0	0.0	0.0	0.0	0.0	0.0	0.0	0.0	0.0	0.0	0.0	0.0	0.0	0.0	4.726054906845093	0.0	0.0	0.0
3m	C09	1.57133948802948	0.0	0.10735233128070831	0.0	0.0	0.0	0.0	0.0	0.0	0.8786147236824036	0.0	0.0	0.4037313163280487	1.8930455446243286	2.858337640762329	0.0	0.0	0.0	0.0	0.9330584406852722	0.0	0.0	0.0	0.0	0.0	0.0	0.0	0.0	0.0	0.0	0.0	0.0	0.0	0.0	0.0	0.0	0.0	4.728216171264648	0.0	0.0	0.0
3m	C10	1.447407603263855	0.0	1.0543275475502014	2.93251895904541	0.09915332496166229	0.04679570160806179	0.0	0.0	0.1288696974515915	0.0	0.0	0.0	2.023530602455139	0.0	0.0	0.0	0.0	0.0	0.9436843693256378	0.0	0.0	0.0	0.0	0.0	0.0	0.0	0.0	0.0	0.0	0.9017234444618225	0.0	0.0	0.0	0.0	0.0	0.0	0.0	5.580934762954712	0.0	0.0	3.4467220306396484
3m	C11	0.7005947828292847	0.0	0.15912431478500366	0.05442507192492485	0.0	0.0	0.0	0.0	4.1943763790186495e-05	0.01129200030118227	0.3888232707977295	0.0	1.1958662271499634	0.0	0.0	0.0	0.0	5.701416512238211e-07	2.638273239135742	0.1727866530418396	0.0	0.0	0.0830879658460617	0.0	0.0	0.0	0.0	0.0	0.0	0.9153456687927246	0.0	0.0	0.0	0.0	0.0	0.0	0.0	5.068927764892578	0.0	0.0	2.256542205810547
3m	C12	0.7992950677871704	0.0	0.09977641701698303	0.0	0.0	0.688186526298523	0.0	0.0	0.25385963916778564	0.0	0.0	0.0	2.468022346496582	0.0	0.0	0.0	0.0	0.0	0.27603307366371155	0.0	0.0	0.0	0.0	0.0	0.0	0.0	0.0	0.0	0.0	0.3137400150299072	0.0	0.0	0.0	0.0	0.0	0.0	0.0	1.437061071395874	0.0	0.0	1.1636755466461182
3m	C13	1.0116302967071533	0.0	0.071939617395401	0.0	0.0	0.0	0.0	0.0	0.0	0.0	0.0	1.7841211557388306	2.053206205368042	0.0	0.0	0.0	0.0	0.0	0.0	0.0	0.0	0.0	0.0	0.0	0.0	0.0	0.0	0.0	0.0	0.0	0.0	0.0	0.0	0.4268607497215271	0.0	0.0	0.0	4.868671417236328	0.0	0.0	0.0
3m	C14	1.7000449895858765	0.0	0.06953395903110504	0.9590698480606079	0.0	0.0	0.0	0.0	0.0	0.1907230168581009	0.0	0.0	0.36704424023628235	0.0	0.0	0.0	0.0	0.0	0.5232226848602295	0.0	0.0	0.0	0.0	0.0	0.0	0.0	0.0	0.0	1.8700398206710815	0.0	0.0	0.0	0.0	0.0	0.0	0.0	0.0	0.0	0.0	0.0	3.7224786281585693
3m	C15	1.3042641878128052	0.0	1.4088157415390015	0.20068484544754028	0.634233832359314	0.0	0.0	0.0	0.05628078803420067	3.483602523803711	0.9648857712745667	0.0	1.758469581604004	0.0	0.0	0.0	0.0	0.0	0.43593209981918335	0.0	0.0	0.0	0.3084019124507904	0.0	0.0	0.0	0.0	0.0	0.0	0.7890472412109375	0.0	0.0	0.0	0.0	0.0	0.0	0.0	4.408509731292725	0.0	0.0	4.863462448120117
3m	C16	1.4152578115463257	1.281901234017822e-18	0.1561439335346222	0.0	0.5716615319252014	0.0	0.0	0.0	2.317896723980084e-05	1.305471420288086	0.0	0.0	2.96871280670166	0.0	0.0	0.0	0.0	0.0	1.2811368703842163	0.0	1.2073078155517578	0.0	0.0	0.0	0.0	0.0	0.0	0.0	0.0	0.0	0.0	0.0	0.0	0.0	0.0	0.0	1.2444441318511963	0.0839332640171051	0.0	0.0	4.618858814239502
3m	C17	1.1774249076843262	1.3097162160906832e-17	0.18247907608747482	0.0	0.5508065521717072	0.0	0.0	0.0	0.00015393981448141858	2.8636142015457153	0.0	0.0	1.7052092552185059	0.0	0.0	0.0	0.0	0.8228352963924408	0.49473701417446136	0.0	0.0	0.0	0.0	0.0	2.6405781507492065	0.0	0.0	0.0	0.0	0.0	0.0	0.0	0.0	0.0	0.0	0.0	0.0	0.0	0.0	0.0	6.170905828475952
3m	C18	1.182755947113037	0.0	1.785559892654419	0.0	1.6442055702209473	0.0	0.0	0.0	0.000697033538017422	5.169003009796143	1.3918427228927612	0.0	1.7988903522491455	0.0	0.0	0.0	0.0	0.0	0.12558569014072418	0.0	0.26810675859451294	0.0	0.043410710990428925	0.0	0.0	0.005628176964819431	0.0	0.0	0.0	0.15059015154838562	0.0	0.0	0.0	0.0	0.0	0.0	0.0	0.11500262469053268	0.0	0.0	5.1429243087768555
3m	C19	0.7230476140975952	0.0	0.07117452472448349	0.0	0.13026712834835052	0.0	0.0	0.0	0.00015509891090914607	3.1389389038085938	0.0	0.0	2.1171599626541138	0.0	0.0	0.0	0.0	0.0	0.19627776741981506	0.0	0.0	0.0	0.0	0.0	0.0	0.0	0.0	0.0	0.0	0.0	0.0	0.0	0.0	0.0	0.0	0.0	0.0	0.0	0.0	0.0	5.011260271072388
3m	C20	1.254024863243103	0.0	0.2563484311103821	1.8415415287017822	0.0	0.0	0.0	0.0	0.00017839725478552282	3.80157208442688	2.627538015076425e-05	0.0	1.731926679611206	0.0	0.0	0.0	0.0	0.0	0.34356558322906494	0.0	0.0	0.0	0.0	0.0	0.0	0.0	0.0	0.0	0.0	4.127765655517578	0.0	0.0	0.0	0.0	0.0	0.0	0.0	1.5069695711135864	0.0	0.0	0.4219875633716583
3m	C21	1.3432306051254272	0.6336889564990997	2.303712696687861e-16	0.0	0.0	0.0	0.6017734408378601	0.0	0.00011404928227420896	2.548755407333374	0.0	0.0	1.5271736979484558	0.0	0.0	0.0	0.0	0.0	1.4825426936149597	0.0	0.0	0.0	0.0	0.0	0.0	0.0	0.0	0.0	0.0	0.0	0.6351985335350037	0.0	0.0	0.0	0.0	0.0	0.0	0.054809682071208954	0.8878514766693115	0.0	0.0
3m	C22	1.7551093101501465	1.1697337627410889	0.005666928831487894	0.0	0.0	0.0	0.0	0.0	0.0008046992006711662	3.3691582679748535	0.0	0.0	0.521539568901062	0.0	0.0	0.0	0.0	0.0	0.0	0.0	0.0	0.0	0.0	0.0	0.0	0.0	0.0	0.0	0.0	0.0	0.9637046456336975	0.0	0.0	0.607864260673523	0.0	0.0	0.0	0.16232216358184814	0.0	1.0101901292800903	0.0
3m	C23	1.4650721549987793	0.0	8.049659161967526e-17	2.6803653240203857	0.0	0.0	0.3662668615579605	0.0	0.0	0.0	0.0	0.0	1.3068598508834839	0.0	0.0	0.0	0.0	0.0	1.8108097314834595	0.00807142024859786	0.0	0.0	0.0	0.0	0.0	0.0	0.0	0.0	0.0	0.0	0.0	0.0	0.0	0.0	0.0	0.0	0.0	0.3140473961830139	0.0	0.0	0.12330440804362297
3m	C24	1.3808025121688843	0.7278115153312683	0.5972468256950378	0.0	0.0	0.0	0.04753624647855759	0.0	0.0	0.0	0.6318415999412537	0.0	0.690722644329071	0.0	0.0	0.0	0.0	2.3850393295288086	0.7302457690238953	0.0	0.0	0.0	0.0	0.0	0.0	0.0	0.0	0.0	0.0	0.0	0.4778349995613098	0.0	0.0	0.018166277557611465	0.0	0.0	0.0	0.11003786325454712	0.11872363090515137	0.0	0.06355665624141693
3m	C25	1.5008125305175781	1.7444700002670288	0.24253807961940765	0.0	0.0	0.0	0.0	0.0	0.0	0.0	0.0	0.0	2.2633261680603027	0.0	0.0	0.0	0.15454207360744476	0.0	0.0	0.0	0.0	0.0	0.0	0.0	0.0	0.0	4.986087986935672e-08	1.7890337705612183	0.0	0.0	0.0	0.0	0.0	1.1806899309158325	0.0	0.0	0.0	0.3016294836997986	0.0	0.0	0.0
3m	C26	1.3441924452781677	0.6331123411655426	1.6289053042375525e-16	0.0	0.0	0.0	0.6870107650756836	0.0	0.0	0.0	0.0	0.0	1.6692317724227905	0.0	0.0	0.0	0.0	0.0	1.6096986532211304	0.0	0.0	0.0	0.0	0.0	0.0	0.0	0.0	0.0	0.0	0.0	0.7111735641956329	0.0	0.0	0.03301076032221317	0.0	0.0	0.0	0.09924659132957458	1.8369538187980652	0.0	0.0
3m	C27	1.3545594215393066	0.5161549150943756	0.02192231174558401	0.0	0.0	0.0	0.5979224443435669	0.0	0.0	0.0	0.0	0.0	1.6327799558639526	0.0	0.0	0.0	0.0	0.0	1.4336897134780884	0.0	0.0	0.0	0.0	0.0	0.0	0.0	0.0	0.0	0.0	0.0	0.39087674021720886	0.0	0.0	0.15564823895692825	0.0	0.0	0.0	0.11709897965192795	0.0	0.0	0.0
3m	C28	1.583830714225769	2.224587917327881	3.608224697682861e-17	0.0	0.0	0.0	0.0	0.0	4.065710072609363e-06	0.0	0.0	0.0	1.0902119874954224	0.0	0.0	0.0	0.0	0.0	0.0	0.0	0.0	0.0	0.0	0.0	0.0	0.0	0.0	0.0	0.0	0.0	1.9494290351867676	0.0	0.0	0.5446368455886841	0.0	0.0	0.0	0.1541663259267807	2.3163654804229736	0.0	0.0
3m	C29	1.7488847970962524	1.6041227579116821	4.657732599172176e-17	0.0	0.0	0.0	0.0	0.0	2.8981836294406094e-05	0.0	0.0	0.0	0.2551320195198059	0.0	0.0	0.0	0.0	0.0	0.0	0.0	0.0	0.0	0.0	0.0	0.0	0.0	0.0	0.0	0.0	0.0	1.3450238704681396	0.0	0.0	0.009761880151927471	0.0	0.0	0.0	0.19224989414215088	0.0	1.2860838174819946	0.0
