# Supplementary material for: Single-cell CyTOF profiling reveals alterations in B, T and macrophage subsets during murine hepatic aging
Source: Front Immunol. 2026 Apr 28;17:1787641. doi: 10.3389/fimmu.2026.1787641 (PMC13160732; doi:10.3389/fimmu.2026.1787641)
Supplement: Supplementary file 3 [file SupplementaryFile2.zip › Statistics/Marker_Expression/group_cluster/75%.csv]

group	cluster	CD45	CD3	CCR2	CD11c	CD172a	c_kit	CD69	CD27	CD86	Ly6C	CX3CR1	CD25	CD44	CD19	IgD	CD62L	CD103	CCR4	CD39	B220	F4_80	CD206	CD64	CXCR3	Ly6G	CD163	FOXP3	TCRgd	CD49b	CD317	TCRb	NK1.1	PD1	CD127	ICOS	CCR6	SiglecF	MHCII	CD4	CD8	CD11b
24m	C01	0.48063188791275024	0.34668296575546265	0.9948322176933289	1.0876680107685388e-06	0.0	0.11236221343278885	4.581459961627843e-06	0.0	0.0	0.03137930855154991	0.6511075496673584	0.0	0.12337177246809006	2.8278336117182334e-08	0.0	0.0	0.0	1.1006481647491455	1.5255765914916992	0.32210415601730347	1.2059743426107161e-08	2.7001149654388428	4.400790771796892e-07	0.0	0.0	0.0	0.03725831210613251	0.0	0.0	2.5997061729431152	0.0	0.0	0.0	0.0	0.0	0.0	0.0	0.6616018414497375	0.0	0.0	0.7182108163833618
24m	C02	1.4453821182250977	0.22804902493953705	1.2155778408050537	0.028436388820409775	8.096082524389203e-07	0.0	5.199388496809252e-18	0.0	0.0	0.06070785969495773	1.2528258562088013	0.0	0.7498603463172913	1.1769460439682007	2.0701277256011963	0.0	0.0	3.0900444984436035	0.620888888835907	0.9060487747192383	0.0	0.2813699245452881	0.0	0.0	0.0	0.0	0.03659244626760483	0.0	0.0	0.20722877979278564	0.0	0.0	0.0	0.0	0.0	0.0	0.0	4.97886323928833	0.011715865693986416	0.0	1.012291669845581
24m	C03	1.4371112883090973	1.463050562162546e-16	0.8261878192424774	0.07400703243911266	0.028431303799152374	0.0	0.0	0.0	0.15680358186364174	0.1450556442141533	0.0	0.0	1.9749805331230164	2.6768394708633423	1.560081273317337	0.0	0.0	0.32315997779369354	1.14677894115448	0.995326891541481	2.410011690212599e-09	0.12152439914643764	0.0	0.0	0.0	0.0	0.0662536658346653	0.0	0.0	0.15265562385320663	0.0	0.0	0.0	0.0	0.0	0.0	0.0	5.971941590309143	0.0	0.0	2.2856608033180237
24m	C04	1.8432400226593018	2.883137583732605	0.507800817489624	0.00014686111535411328	4.210478152799624e-07	0.0	3.1489365044921054e-24	0.0	9.441437214263715e-06	0.10633311048150063	0.0	0.0	1.1838173866271973	2.29881489276886	3.31667959690094	0.0	0.0	0.17235169559717178	0.6003254354000092	1.3825026154518127	0.0	0.04274686053395271	0.0	0.0	0.0	0.0	0.019100596196949482	0.0	0.0	0.11169113591313362	0.0	0.0	0.0	0.0	0.0	0.0	0.0	5.390976905822754	0.0	0.0	0.6510729193687439
24m	C05	1.3279373943805695	2.2954334376650116e-17	0.5465895235538483	7.647637903573923e-05	0.0	0.0	0.0	0.0	0.0	0.0	0.0	0.0	0.32174358516931534	1.4438022375106812	3.019378900527954	0.0	0.0	0.008620494743809104	0.1280619092285633	0.7537264376878738	0.0	8.067587077675853e-05	0.0	0.0	0.0	0.0	0.0	0.0	0.0	0.0	0.0	0.0	0.0	0.0	0.0	0.0	0.0	5.305150628089905	0.0	0.0	0.05472363065928221
24m	C06	2.074023962020874	1.3649021414117811e-16	0.4220050275325775	0.00021001987624913454	0.0	0.0	1.208686351776123	0.0	1.1592607498168945	0.09735861420631409	0.0	0.0	1.3824775218963623	2.5446276664733887	3.462287664413452	0.0	0.0	0.1882045865058899	0.3276804983615875	1.7674133777618408	0.0	0.028639791533350945	0.0	0.0	0.0	0.0	0.024783998727798462	0.0	0.0	0.172012060880661	0.0	0.0	0.0	0.0	0.0	0.0	0.0	6.658292770385742	0.0	0.0	0.17655356228351593
24m	C07	1.8612298965454102	5.602115109228862e-17	0.2607753872871399	8.572324804845266e-05	0.0	0.0	0.0	0.0	0.0	0.04978187754750252	0.0	0.0	0.8679952323436737	2.3830171823501587	3.461944580078125	0.0	0.0	0.08485887199640274	0.38228143751621246	1.496287763118744	0.0	0.0359635166823864	0.0	0.0	0.0	0.0	5.895551602463911e-09	0.0	0.0	0.04740436002612114	0.0	0.0	0.0	0.0	0.0	0.0	0.0	5.4106810092926025	0.0	0.0	1.2907926440238953
24m	C08	2.057790756225586	3.74049749507499e-17	0.25743013620376587	0.00011668513616314158	0.0	0.0	0.0	0.0	0.0	0.0	0.0	0.0	0.981023907661438	2.5004591941833496	3.5319015979766846	0.0	0.0	0.13029319047927856	0.5767356753349304	1.7154802083969116	0.0	0.06798738986253738	0.0	0.0	0.0	0.0	0.00014420595834963024	0.0	0.0	0.13096079230308533	0.0	0.0	0.0	0.0	0.0	0.0	0.0	5.676583766937256	0.0	0.0	0.04908040538430214
24m	C09	1.9682118892669678	8.790194259716849e-17	0.3347924053668976	0.0	0.0	0.0	0.0	0.0	1.9708025774889393e-05	1.053260862827301	0.0	0.0	0.8640168160200119	2.4124197363853455	3.443682372570038	0.0	0.0	0.0766240544617176	0.4055721238255501	1.6176760792732239	0.0	3.5374894650885835e-05	0.0	0.0	0.0	0.0	0.0	0.0	0.0	0.029048667289316654	0.0	0.0	0.0	0.0	0.0	0.0	0.0	5.661094427108765	0.0	0.0	0.1547495685517788
24m	C10	1.9889485538005829	3.6605721279165646e-16	1.7840910255908966	3.8546178340911865	0.9895757287740707	0.6495591104030609	0.0	0.0	0.8456777036190033	0.3929895758628845	0.5310115218162537	0.0	2.5830147862434387	0.0	0.0	0.0	0.0666806623339653	0.3030248433351517	2.2765763998031616	0.44311996549367905	6.690496157091275e-09	0.22383039817214012	0.14107359945774078	0.0	0.0	0.0	0.07062562927603722	0.0	0.0	1.6907469630241394	0.0	0.0	0.0	0.0	0.0	0.0	0.06061088386923075	6.305660724639893	0.0	0.0	4.842394828796387
24m	C11	1.1108126640319824	0.047826146706938744	0.516595333814621	0.34513822942972183	0.06719664297997952	0.0	0.13014215603470802	0.0	0.24769704416394234	1.599906861782074	0.3355720192193985	0.0	1.700903743505478	0.34212200343608856	0.0	0.0	0.0	0.5973945409059525	3.4944406151771545	0.8815444558858871	3.6893265331627845e-08	0.30498019605875015	0.1273358389735222	0.0	0.0	0.0	0.11602959223091602	0.0	0.0	2.184656023979187	0.0	0.0	0.0	0.0	0.0	0.0	0.0	5.610253572463989	0.04750338289886713	0.0	3.0567630529403687
24m	C12	1.1623758673667908	9.406538114658685e-17	0.2353277951478958	0.0	0.17326001822948456	1.8800022602081299	0.06803185865283012	0.6302974820137024	0.34892548620700836	0.703662097454071	1.0006210686697159e-05	0.0	3.118844985961914	0.0	0.0	0.0	0.0	0.12402387708425522	0.8661353886127472	0.023150142282247543	4.932595165652032e-10	0.32111939787864685	0.0	0.0	0.0	0.0	0.47767727077007294	0.0	0.0	1.4170794486999512	0.0	0.0	0.0	0.0	0.0	0.0	0.8738139271736145	4.3803935050964355	0.0	0.0	1.793213963508606
24m	C13	1.343136489391327	1.1613973804013622e-16	0.42245613038539886	0.0	0.047216255217790604	0.35856524109840393	0.18504851311445236	0.0	7.011311708993162e-06	0.0893671065568924	2.8233424018253572e-05	2.057929754257202	2.878202199935913	3.272225654882277e-07	0.10204862058162689	0.0	0.0	0.29577183723449707	0.14871516823768616	0.04400143027305603	2.7629015519892164e-08	0.006237432826310396	0.0	0.0	0.0	0.0	0.07303760573267937	0.0	0.0	0.6290380358695984	0.0	0.0	0.0	1.9578766822814941	0.0	0.0	0.0	6.770902633666992	2.215508222579956	0.0	0.17152954638004303
24m	C14	2.1126017570495605	1.0269563110131596e-16	0.40408071875572205	2.063755750656128	0.0	0.0	0.13417232036590576	0.0	4.6980341721791774e-05	1.7243127822875977	0.4363826811313629	0.0	0.9468809366226196	0.0	0.0	1.23821325814788e-06	0.0	0.23897694051265717	1.5206444263458252	0.2411508858203888	0.0	0.021330805495381355	0.0	0.0	0.0	0.0	0.03362235799431801	0.0	2.395904779434204	0.0	0.0	0.2830401659011841	0.0	0.0	0.0	0.0	0.0	0.5406904816627502	0.0	0.0	4.338753700256348
24m	C15	1.9415583610534668	5.329070729958988e-16	2.307210922241211	1.2915003299713135	1.6008750200271606	0.0	0.008300043642520905	0.0	1.1094036102294922	4.516853332519531	1.6531552076339722	0.0	2.3244335651397705	0.0	0.0	0.0	0.0	0.2469930350780487	1.4802417755126953	0.11655742675065994	0.6139869689941406	0.17764157056808472	1.6808242797851562	0.0	0.0	0.19280150532722473	0.12502075731754303	0.0	0.0	1.4766318798065186	0.0	0.0	0.0	0.0	0.0	0.0	0.0	5.518561840057373	0.0	0.0	5.305172920227051
24m	C16	1.9099563956260681	0.27022844552993774	0.9491967856884003	0.2437201365828514	1.475931704044342	0.0	0.06930625811219215	0.0	0.016280189156532288	2.247861385345459	0.11804183945059776	0.09581754729151726	3.2936432361602783	0.0	0.07488840445876122	0.0	1.0393533444016743e-18	0.499809667468071	2.182969093322754	0.3470189571380615	1.7062793970108032	0.15692754834890366	0.04308529570698738	0.0	0.11047092452645302	0.11816218867897987	0.22135039418935776	0.0	0.010351847857236862	0.09434102475643158	0.0	0.0	0.0	0.012574040330946445	0.0	0.0	2.122847318649292	0.45773962140083313	0.02037303987890482	0.0	5.102773904800415
24m	C17	1.6514556109905243	3.2196468772920724e-16	0.5285565108060837	0.0	1.3883050084114075	0.0	0.0	0.0	0.00039412670594174415	3.3638898730278015	0.030536159873008728	0.0	2.242430865764618	0.0	0.0	0.0	0.0	0.7519188970327377	1.0894626080989838	0.049484752118587494	0.0	0.26997312158346176	0.0	0.0	3.248040020465851	0.12734182178974152	0.3250335678458214	0.0	0.0	0.0	0.0	0.0	0.0	0.0	0.0	0.0	0.009520933730527759	0.23251468315720558	0.0	0.0	6.264640688896179
24m	C18	1.6685153245925903	3.272881045142433e-16	2.590879440307617	0.0	1.9801024198532104	0.0	0.0	0.0	0.48287612199783325	5.521999835968018	1.5710679292678833	0.0	2.3825559616088867	0.0	0.0	0.0	0.0	0.11601082235574722	0.8147518038749695	1.3239532352036397e-18	0.6641901135444641	0.07234059274196625	1.2601064443588257	0.0	0.0	0.7563673853874207	0.1215222030878067	0.0	0.0	0.7318446636199951	0.0	0.0	0.0	0.0	0.0	0.0	0.0	0.5545456409454346	0.0	0.0	5.302866458892822
24m	C19	1.2515971064567566	9.150666335777657e-17	0.30144985020160675	0.0	0.7029081284999847	0.0	0.0	0.0	0.00051282046479173	4.314781904220581	0.00010402734551462345	0.0	2.863759756088257	0.0	0.0	0.0	0.0	0.0835053026676178	1.0365774035453796	0.009144145529717207	2.224625461622054e-08	0.39488162100315094	0.0	0.0	0.4754195213317871	0.18965692073106766	0.6588501930236816	0.0	0.0	0.04257133789360523	0.0	0.0	0.0	0.0	0.0	0.0	0.8789803385734558	0.21993388235569	0.0	0.0	5.529055118560791
24m	C20	1.5813249349594116	2.1904136358375748e-16	0.9116989970207214	2.8820021748542786	0.17167242616415024	0.0	0.0	0.0	0.0005032115441281348	4.231149196624756	0.7136199474334717	0.0	2.0639336705207825	0.0	0.0	0.0	0.0	0.1374661922454834	0.9203567057847977	0.26191985607147217	0.0	0.07970351353287697	0.0	0.0	0.0	0.12885969877243042	0.11903787218034267	0.05407721921801567	0.1423371396958828	4.351803660392761	0.0	0.0	0.0	0.0	0.0	0.0	0.0	3.469868540763855	0.010715829441323876	0.0	2.284208655357361
24m	C21	1.8653122186660767	1.361095905303955	0.35302790999412537	0.0	0.0	0.0	1.2813074588775635	0.0	0.0393049381673336	3.8168821334838867	0.0001752576936269179	0.0	2.040400266647339	0.0	0.0	0.0	0.0	0.2194713056087494	2.298292875289917	0.26299378275871277	0.0	3.5621874303615186e-06	0.0	0.0	0.0	0.028097374364733696	5.667183611279825e-09	0.0	0.0	0.06475858390331268	1.5225869417190552	0.0	0.0	0.708587110042572	0.2952500283718109	0.0	0.0	0.7801083326339722	1.2684381008148193	0.0	0.16137585043907166
24m	C22	2.367482841014862	1.4802853167057037	0.3076515197753906	0.7264046221971512	0.0	0.0	0.0	0.00911256531253457	0.30829593539237976	4.486660838127136	0.13106389716267586	0.0	1.122508943080902	0.0	0.0	0.0	0.0	0.018277037423104048	0.5024907141923904	0.0	0.0	4.290646756999195e-06	0.0	0.0	0.0	0.2517327815294266	7.751848718484666e-09	0.0	0.0	0.006084934459067881	1.6843805015087128	0.0	0.0	1.5798922777175903	0.0	0.0	0.0	0.7895982563495636	0.0	1.5664550364017487	0.3812405467033386
24m	C23	1.889665275812149	1.5482407023093003e-16	0.34756533801555634	3.437766373157501	0.28553444892168045	0.0	0.9106461405754089	0.006521734991110861	0.013740577967837453	0.16603820025920868	0.16503780707716942	0.0	1.729568898677826	0.0	0.0	0.0	0.0	0.2771228700876236	2.114968001842499	0.40420591086149216	4.630868327692994e-10	0.020222178660333157	0.039130695164203644	0.0	0.0	0.0	0.01877515111118555	0.0	0.0	0.007614108384586871	0.0	0.0310814306139946	0.0	0.6151740849018097	0.0	0.0	0.0	1.0598626136779785	0.0	0.0	3.0738800168037415
24m	C24	2.164707899093628	1.5868141651153564	1.3422656655311584	0.009690603241324425	0.0028450597310438752	0.0	0.6900572776794434	0.0	0.23081016540527344	0.44265151023864746	1.1890003085136414	0.0	1.459930419921875	0.0	0.01055346243083477	0.0	0.0	3.1530929803848267	1.8986548781394958	0.41188661754131317	0.0	0.03651909716427326	0.0	0.23106510192155838	0.0	0.0	0.0	0.0	0.0	0.030519456602633	1.5379258394241333	0.0	0.28780026733875275	0.8951306939125061	0.046349089592695236	0.0	0.0	0.6478306949138641	1.1699551939964294	0.2228454202413559	0.6693324148654938
24m	C25	1.7894654870033264	2.51642382144928	0.9929861277341843	0.0	0.0	0.0	0.535516232252121	0.0	2.0123931676607754e-06	0.033765535801649094	3.144701338442246e-06	0.2703891471028328	3.0932758450508118	3.197623776873826e-09	0.0	0.0	1.9155901670455933	0.2876656576991081	0.05031797382980585	0.0	0.0	0.11009744182229042	0.0	0.0	0.0	0.0	0.055774169974029064	2.303274154663086	0.0	0.21713580563664436	0.0	0.0	0.10346232913434505	2.4079822301864624	0.16861388087272644	0.04510301537811756	0.0	0.6007660180330276	0.0	0.0	0.2172931805253029
24m	C26	2.036813974380493	1.2871147990226746	0.3454670011997223	0.0	0.0	0.0	1.2317184805870056	0.0	0.15416279435157776	0.20029687136411667	9.429260501292447e-07	0.0	2.207853078842163	0.0	0.0	0.0	0.0	0.27700039744377136	2.3725156784057617	0.30641037225723267	0.0	3.2220511911873473e-06	0.0	0.0	0.0	0.0	5.664186897291756e-09	0.0	0.0	0.03645988926291466	1.4593588709831238	0.0	0.0	0.8840018510818481	0.2413102239370346	0.0	0.0	0.77777498960495	2.3701014518737793	0.0	0.209093376994133
24m	C27	1.900678277015686	1.1937108635902405	0.44968341290950775	0.0	0.0	0.0	1.1263337135314941	0.0	0.030695071443915367	0.18798360228538513	5.081685912955436e-06	0.0	2.37138295173645	0.0	0.0	0.0	0.0	0.26484866440296173	2.2400166988372803	0.23788779973983765	0.0	5.265045729174744e-06	0.0	0.0	0.0	0.0	2.2843855695953152e-08	0.0	0.0	0.038008540868759155	1.3447694778442383	0.0	0.0	1.4761035442352295	0.46415671706199646	0.0	0.0	0.7683697938919067	0.010674309451133013	0.0	0.2009645700454712
24m	C28	2.42524516582489	2.7592471837997437	0.26301737129688263	0.0	0.0	0.0	0.3078496530652046	0.02027780655771494	0.4199570193886757	0.2278798632323742	5.498821953331401e-10	0.0	2.062624752521515	0.0	0.0	0.0	2.681462547116098e-06	0.11580955423414707	1.1296084225177765	0.06433474272489548	0.0	4.301424269215204e-06	0.0	0.0	0.0	0.0	0.0672304779291153	0.0	0.0	0.14509450271725655	2.8728426098823547	0.0	1.443476915359497	1.2004891335964203	0.7472611963748932	0.0	0.0	1.1682140529155731	2.9035309553146362	0.0	0.2763188034296036
24m	C29	2.741573750972748	1.8839715123176575	0.23089708015322685	0.36278099566698074	0.0	0.0	0.7821093052625656	0.20720841363072395	1.2334374785423279	0.2260575070977211	0.1687445193529129	0.0	1.3633977770805359	0.0	0.0	0.0	5.994929068720012e-07	0.20065582543611526	1.9126240909099579	0.18904488906264305	0.0	1.1455184221631498e-05	0.0	0.0	0.0	0.0	0.029905812814831734	0.0	0.0	0.0	2.130015552043915	0.0	1.4682774245738983	0.8085028827190399	0.05077069718390703	0.0	0.0	0.9637428224086761	0.0	1.9499391615390778	0.41767334938049316
3m	C01	0.5856471210718155	0.30313200503587723	1.1031525135040283	2.7985322394328635e-10	2.305464192886575e-07	0.24009768292307854	0.0	0.0	0.0	0.1047259271144867	0.6126865744590759	0.0	0.21809038519859314	4.5015938532344535e-08	0.005163845024071634	0.0	0.0	1.613809734582901	1.2977274060249329	0.3779187947511673	3.581556118348317e-08	3.21017849445343	8.414564547365444e-07	0.0	0.0	0.0	3.3592718884367656e-10	0.0	0.0	2.8702096343040466	0.0	0.0	0.0	0.0	0.0	0.0	0.0	0.875198557972908	0.0	0.0	0.6938416808843613
3m	C02	1.6411714553833008	0.10651340335607529	0.9934467077255249	5.573754970100708e-05	0.0	0.0	0.0	0.0	0.0	0.09451448917388916	1.2526789903640747	0.0	0.4889431297779083	1.1702122688293457	2.2157859802246094	0.0	0.0	3.071632146835327	0.39555227756500244	1.0068904161453247	0.0	0.23790936172008514	0.0	0.0	0.0	0.0	2.3568022200493033e-08	0.0	0.0	0.09426968544721603	0.0	0.0	0.0	0.0	0.0	0.0	0.0	4.477285861968994	0.0	0.0	0.6191493272781372
3m	C03	1.7046856582164764	4.718447987005813e-17	0.5938814580440521	8.038360101636499e-05	2.389289445731098e-23	0.0	0.0	0.0	0.005869803950190544	0.16944581642746925	0.004164034500718117	0.0	1.7035128474235535	2.436520218849182	1.2794895768165588	0.0	0.0	0.08684901334345341	0.5282325148582458	0.7240312099456787	0.0	0.0002499047404853627	0.0	0.0	0.0	0.0	0.0	0.0	0.0	0.06366140022873878	0.0	0.0	0.0	0.0	0.0	0.0	0.0	5.448869228363037	0.0	0.0	1.0690805613994598
3m	C04	1.9612484574317932	3.008970856666565	0.5297494679689407	8.493137102050241e-05	1.1826735590858561e-08	0.0	0.0	0.0	0.0	0.14968113973736763	0.0	0.0	1.2955749928951263	2.3634490966796875	3.266774535179138	0.0	0.0	0.07167033851146698	0.44464485347270966	1.3480686843395233	0.0	6.96244605933316e-05	0.0	0.0	0.0	0.0	1.369218974311834e-13	0.0	0.0	0.0628859382122755	0.0	0.0	0.0	0.0	0.0	0.0	0.0	5.154929280281067	0.0	0.0	0.6196268051862717
3m	C05	1.4493949115276337	1.1532438362880086e-17	0.6337239742279053	5.227280416875146e-05	0.0	0.0	0.0	0.0	0.0	0.0	0.0	0.0	0.34001512825489044	1.269146740436554	2.9617194533348083	0.0	0.0	0.0	0.029100569896399975	0.7048213928937912	0.0	3.1558310183754656e-05	0.0	0.0	0.0	0.0	0.0	0.0	0.0	0.0	0.0	0.0	0.0	0.0	0.0	0.0	0.0	4.923792243003845	0.0	0.0	0.0
3m	C06	2.001621425151825	8.326672684688674e-17	0.3957802504301071	0.00013260658670333214	0.0	0.0	1.4672423005104065	0.0	1.0598058700561523	0.12986551225185394	0.0	0.0	2.036969006061554	2.321123242378235	3.2430240511894226	0.0	0.0	0.04623614810407162	0.22178709879517555	1.3250995874404907	0.0	0.024541676975786686	0.0	0.0	0.0	0.0	6.64343224876518e-09	0.0	0.0	0.06648935191333294	0.0	0.0	0.0	0.0	0.0	0.0	0.0	6.413843631744385	0.0	0.0	0.30055513978004456
3m	C07	1.9934899508953094	2.868121222777168e-17	0.2810029983520508	7.058072696963791e-05	0.0	0.0	0.0	0.0	0.0	0.07501742243766785	0.0	0.0	0.8819178491830826	2.3387030363082886	3.3796191811561584	0.0	0.0	0.0	0.23969896510243416	1.4596067667007446	0.0	1.739589015414822e-05	0.0	0.0	0.0	0.0	0.0	0.0	0.0	0.0	0.0	0.0	0.0	0.0	0.0	0.0	0.0	5.169135808944702	0.0	0.0	1.1719056367874146
3m	C08	2.19383305311203	1.789976163045144e-17	0.2765876278281212	9.441933616471943e-05	0.0	0.0	0.0	0.0	0.0	0.0	0.0	0.0	0.9910025596618652	2.468909442424774	3.4154810309410095	0.0	0.0	0.015166170662268996	0.3910481706261635	1.653283029794693	0.0	1.9238528693676926e-05	0.0	0.0	0.0	0.0	0.0	0.0	0.0	0.023808011319488287	0.0	0.0	0.0	0.0	0.0	0.0	0.0	5.381433129310608	0.0	0.0	0.021601670887321234
3m	C09	2.08198082447052	3.0531133838936295e-17	0.5072720050811768	0.0	0.0	0.0	0.0	0.0	1.0867056971619604e-05	1.1654963493347168	0.05443016439676285	0.0	0.938525527715683	2.3504291772842407	3.3092387914657593	0.0	0.0	0.0	0.253398060798645	1.5079922676086426	0.0	1.689382224867586e-05	0.0	0.0	0.0	0.0	0.0	0.0	0.0	0.0	0.0	0.0	0.0	0.0	0.0	0.0	0.0	5.370554447174072	0.0	0.0	0.10556450113654137
3m	C10	2.006512224674225	2.553512903698301e-16	1.6591295003890991	3.6744351387023926	0.6834293752908707	0.7155872285366058	0.0	0.0	0.87137471139431	0.45949114859104156	0.42539921402931213	0.0	2.6812402606010437	0.0	0.08958316035568714	0.0	0.0	0.20235174521803856	1.920961618423462	0.37075766175985336	0.0	0.18727434426546097	0.0	0.0	0.0	0.0	0.049228097312152386	0.0	0.0	1.6319706737995148	0.0	0.0	0.0	0.0	0.0	0.0	0.03863501362502575	6.272367596626282	0.0	0.0	4.794396758079529
3m	C11	1.162973165512085	3.073929946491343e-16	0.6180885434150696	0.9232273101806641	0.37071654200553894	0.0	1.2339097338553984e-05	0.0	0.4075413644313812	0.7475858330726624	1.5752217769622803	0.0	1.9030547142028809	0.009850784204900265	0.048426005989313126	0.0	0.0	0.44375738501548767	3.2609663009643555	0.7561344504356384	0.34435412287712097	0.2824283838272095	1.4797834157943726	0.0	0.0	0.0	2.4244565111075644e-07	0.0	0.0	1.7192575931549072	0.0	0.0	0.0	0.0	0.0	0.0	0.0	5.755853176116943	0.017152566462755203	0.0	3.2874836921691895
3m	C12	1.2285627126693726	7.979727989493313e-17	0.4894918203353882	0.15806230902671814	0.13524675369262695	1.3990399837493896	0.09235754609107971	0.3257211446762085	1.269566297531128	0.35044437646865845	0.07973778992891312	0.0	2.9032201766967773	0.0	0.06886427849531174	0.0	0.0	0.04149471968412399	0.898881196975708	0.11909288167953491	0.0	0.058777254074811935	0.0	0.0	0.0	0.0	0.04776313528418541	0.0	0.0	1.020499348640442	0.0	0.0	0.0	0.0	0.0	0.0	0.0	2.7289204597473145	0.0	0.0	2.032796621322632
3m	C13	1.5267826318740845	6.860831215139374e-17	0.4650743007659912	0.04774675518274307	0.006203400436788797	0.22051064670085907	0.1831008791923523	0.0	8.774915841058828e-06	0.17696613073349	3.606627433327958e-05	2.6016721725463867	2.8803086280822754	0.6329758763313293	0.6044726967811584	0.0	0.0	0.07208766788244247	0.10871339589357376	0.29536712169647217	0.0	0.06282907724380493	0.0	0.0	0.0	0.0	0.08449510484933853	0.0	0.0	0.6192570924758911	0.0	0.0	0.0	1.816009283065796	0.0	0.0	0.0	6.02033805847168	2.486051082611084	0.0	0.2205350399017334
3m	C14	2.3105359077453613	4.4783669205823e-17	0.5372787714004517	1.8273231387138367	0.0	0.0	0.0	0.0	2.322903037565993e-05	1.4127792119979858	0.30366021394729614	0.0	0.9046243131160736	0.0	0.0	2.065598550871073e-06	0.0	0.15582435578107834	1.5014870166778564	0.3016202598810196	0.0	0.0	0.0	0.0	0.0	0.0	0.0	0.0	2.507115602493286	0.0	0.0	0.26907961070537567	0.0	0.0	0.0	0.0	0.0	0.571867048740387	0.0	0.0	4.312973737716675
3m	C15	1.8584798574447632	3.524958050245313e-16	2.0201313495635986	1.1067166328430176	1.4260108470916748	0.0	0.0	0.0	1.134310007095337	4.31846284866333	1.6233651638031006	0.0	2.2667365074157715	0.0	0.09313806891441345	0.0	0.0	0.14925402402877808	1.172375202178955	0.11416073888540268	0.4290021061897278	0.1507163792848587	1.0196220874786377	0.0	0.0	0.15369844436645508	0.033047039061784744	0.0	0.0	1.5256364345550537	0.0	0.0	0.0	0.0	0.0	0.0	0.0	5.42607307434082	0.0	0.0	5.233735084533691
3m	C16	1.9785744547843933	0.054477984085679054	0.7480541169643402	0.0981251634657383	1.2425333261489868	0.0	0.0	0.0	9.062013123184443e-05	2.0751134157180786	0.17317917197942734	0.0	3.4230990409851074	0.0	0.13094085454940796	0.0	0.0	0.3659474551677704	1.9502578377723694	0.29267798364162445	1.862359344959259	0.02539760060608387	0.0	0.0	0.06252347119152546	0.0	0.0400394219905138	0.0	0.03971889428794384	0.0	0.0	0.0	0.0	0.0	0.0	0.0	1.961743414402008	0.7138290703296661	0.0	0.0	5.121539115905762
3m	C17	1.7284364700317383	3.996802782771445e-16	0.6143588274717331	0.0	1.1288700103759766	0.0	0.0	0.0	0.00032694044057279825	3.2847322821617126	0.16779150068759918	0.0	2.2513728737831116	0.0	0.06925591453909874	0.0	0.0	1.8184840381145477	1.104365050792694	0.1108881738036871	0.0	0.13385067135095596	0.0	0.0	3.2398942708969116	0.09465831890702248	0.07588136941194534	0.0	0.0	0.0	0.0	0.0	0.0	0.0	0.0	0.0	0.0	0.540769100189209	0.0	0.0	6.421810150146484
3m	C18	1.6824839115142822	2.220446049250313e-16	2.3454174995422363	0.0	2.2211711406707764	0.0	0.0	0.0	0.29964062571525574	5.506853103637695	1.923754096031189	0.0	2.2810566425323486	0.0	0.08090171962976456	0.0	0.0	0.0905931144952774	0.6427012085914612	0.0008063663262873888	0.816108763217926	1.3486703664966626e-06	0.5770279169082642	0.0	0.0	0.7930903434753418	0.017954088747501373	0.0	0.0	0.7252206802368164	0.0	0.0	0.0	0.0	0.0	0.0	0.0	0.7756981253623962	0.0	0.0	5.430288314819336
3m	C19	1.100795567035675	8.88178432935015e-17	0.44459422677755356	0.0	0.6493567228317261	0.0	0.0	0.0	0.0004365769273135811	4.011829495429993	0.09582047909498215	0.0	2.6335923075675964	0.0	0.04969930462539196	0.0	0.0	0.09446477517485619	0.711507111787796	0.0	0.17815053090453148	0.04194237384945154	0.0	0.0	0.14211376383900642	0.05207837466150522	0.05083986185491085	0.0	0.0	0.0	0.0	0.0	0.0	0.0	0.0	0.0	0.3545995131134987	0.39664819091558456	0.0	0.0	5.674513339996338
3m	C20	1.8266565799713135	1.2353399156253143e-16	0.7761197686195374	2.475348711013794	0.21299763768911362	0.0	0.0	0.0	0.0006623703520745039	4.6433727741241455	0.4505748152732849	0.0	2.253155827522278	0.0	0.05478408560156822	0.0	0.0	0.08299893140792847	1.0119964480400085	0.35195687413215637	0.0	0.05507369339466095	0.0	0.0	0.0	0.2391652911901474	0.08222512900829315	0.10622210428118706	0.23680948466062546	4.758453369140625	0.0	0.0	0.0	0.0	0.0	0.0	0.0	2.936700940132141	0.2768477648496628	0.0	1.4316976070404053
3m	C21	1.8637098670005798	1.0890434980392456	0.35828739404678345	0.0	0.0	0.0	1.1798653304576874	0.0	0.0004509764621616341	3.3778266310691833	3.67348138752277e-05	0.0	2.047621250152588	0.0	0.0014319770270958543	0.0	0.0	0.043072027154266834	2.064140558242798	0.19194068759679794	0.0	1.5651343119316152e-06	0.0	0.0	0.0	0.0	0.0	0.0	0.0	0.02118387119844556	1.2607848048210144	0.0	0.0	0.488202229142189	0.14090875163674355	0.0	0.0	0.6920523792505264	1.7169694006443024	0.0	0.13454286754131317
3m	C22	2.318873405456543	1.7117774486541748	0.39319926500320435	0.06504809856414795	0.0	0.0	0.0	0.0	0.6156437397003174	4.095638751983643	0.1918925642967224	0.0	1.1681182384490967	0.0	0.03564956411719322	0.0	0.0	7.77321656642016e-06	0.1426997184753418	0.0	0.0	1.8043522231891984e-06	0.0	0.0	0.0	0.07039925456047058	0.0	0.0	0.0	0.0	1.7629140615463257	0.0	0.0	1.358594298362732	0.0	0.0	0.0	0.8627105951309204	0.0	1.6163945198059082	0.26473110914230347
3m	C23	2.0074291229248047	6.106226767787259e-17	0.33443433791399	3.208391010761261	0.02360351337119937	0.0	0.9221943616867065	0.06124852132052183	7.669112710573245e-05	0.17062332853674889	8.858468845573952e-06	0.0	1.8142169713974	0.0	0.04065362922847271	0.0	0.0	0.1463480219244957	2.49954092502594	0.496782511472702	0.0	0.0	0.0	0.0	0.0	0.0	0.0	0.0	0.0	0.0	0.0	0.24104465916752815	0.0	0.6195172816514969	0.0	0.0	0.0	1.0525468289852142	0.0	0.0	1.171084076166153
3m	C24	1.997583031654358	1.4596086740493774	1.110856056213379	0.13566645979881287	0.0	0.0	0.6527087688446045	0.0	5.079758557258174e-05	0.6736077070236206	1.218634843826294	0.0	1.3971519470214844	0.0	0.05422186851501465	0.0	0.0	3.1071605682373047	1.6385451555252075	0.3916316628456116	0.0	0.10456656664609909	0.0	0.041295263916254044	0.0	0.0	0.0	0.0	0.0	0.024385230615735054	1.362874150276184	0.0	0.0	0.6520638465881348	0.0	0.0	0.0	0.747997522354126	1.0806519985198975	0.021444573998451233	0.6916105151176453
3m	C25	2.1054115295410156	2.355189800262451	0.8269033432006836	0.21482820808887482	0.0	0.0	0.2772778272628784	0.0	5.8756395446835086e-06	0.21278440952301025	0.17615728080272675	6.796023626520764e-06	2.980181932449341	0.0	0.08905194699764252	0.0	1.8118888139724731	0.21688102185726166	0.34180837869644165	0.08954691141843796	0.0	2.4275198029499734e-06	0.0	0.0	0.0	0.0	4.184854276445549e-07	2.4474003314971924	0.0	0.06045295670628548	0.0	0.0	0.17880402505397797	2.0589804649353027	0.11379395425319672	0.0	0.0	1.0886667966842651	0.0	0.05242321640253067	0.33953216671943665
3m	C26	1.8638066053390503	1.0811356902122498	0.35428276658058167	0.0	0.0	0.0	1.213163286447525	0.0	5.0232305511599407e-05	0.25217895209789276	1.171133016952819e-10	0.0	2.1690369248390198	0.0	0.0	0.0	0.0	0.08377743139863014	2.15802139043808	0.2207256518304348	0.0	1.5311818515328923e-06	0.0	0.0	0.0	0.0	0.0	0.0	0.0	0.033045072108507156	1.343850165605545	0.0	0.0	0.5834827572107315	0.15515993535518646	0.0	0.0	0.7576512098312378	2.2897573709487915	0.0	0.14133690297603607
3m	C27	1.8992260694503784	1.034654438495636	0.42440082132816315	0.0	0.0	0.0	1.1737631261348724	0.0	3.340503189974697e-05	0.22513465210795403	1.0226735014384758e-06	0.0	2.1655584573745728	0.0	0.001894945278763771	0.0	0.0	0.09426476247608662	2.101030170917511	0.21612181887030602	0.0	2.210082641340705e-06	0.0	0.0	0.0	0.0	0.0	0.0	0.0	0.01084852870553732	1.1670664846897125	0.0	0.0	0.8719536811113358	0.14138353615999222	0.0	0.0	0.795222669839859	0.0978306382894516	0.0	0.18320975452661514
3m	C28	2.1368294954299927	2.62984037399292	0.34978659451007843	0.0	0.0	0.0	0.0	7.507858078784869e-22	0.16034720093011856	0.5462369620800018	5.091070967577771e-11	0.0	1.8918969631195068	0.0	0.00206274155061692	0.0	0.0	9.021391633723397e-06	0.23493877798318863	0.0	0.0	2.042819687630981e-06	0.0	0.0	0.0	0.0	0.0	0.0	0.0	0.01870647817850113	2.6454745531082153	0.0	0.03310038335621357	1.2879995107650757	0.1855771765112877	0.0	0.0	0.8645263314247131	2.7709386348724365	0.0	0.19518686830997467
3m	C29	2.316432237625122	2.085518717765808	0.3377656042575836	0.751252144575119	0.0	0.0	0.5605488121509552	0.0	0.6827259063720703	0.19522443413734436	0.033577822148799896	0.0	0.9964538812637329	0.0	0.0004821206966880709	0.0	0.7218794226646423	0.009461214300245047	0.9332694709300995	0.059213198721408844	0.0	1.1926721299460041e-06	0.0	0.0	0.0	0.0	0.0	0.0	0.0	0.0	2.0910258293151855	0.0	0.0	0.7734465897083282	0.0	0.0	0.0	0.9113257527351379	0.0	1.780421793460846	0.21833918988704681
