# Supplementary material for: Single-cell CyTOF profiling reveals alterations in B, T and macrophage subsets during murine hepatic aging
Source: Front Immunol. 2026 Apr 28;17:1787641. doi: 10.3389/fimmu.2026.1787641 (PMC13160732; doi:10.3389/fimmu.2026.1787641)
Supplement: Supplementary file 3 [file SupplementaryFile2.zip › Statistics/Marker_Expression/group_cluster/group_cluster.xlsx]

## Sheet: mean
group	cluster	CD45	CD3	CCR2	CD11c	CD172a	c_kit	CD69	CD27	CD86	Ly6C	CX3CR1	CD25	CD44	CD19	IgD	CD62L	CD103	CCR4	CD39	B220	F4_80	CD206	CD64	CXCR3	Ly6G	CD163	FOXP3	TCRgd	CD49b	CD317	TCRb	NK1.1	PD1	CD127	ICOS	CCR6	SiglecF	MHCII	CD4	CD8	CD11b
24m	C01	0.385689	0.240182	0.611351	0.0615891	0.0779174	0.18865	0.0855504	0.0218406	0.0367376	0.116516	0.389233	0.0314474	0.159326	0.0218374	0.0727126	0.0195975	0.0546259	0.705222	1.04594	0.326023	0.079372	1.96242	0.104467	0.0237139	0.0328831	0.0359155	0.0932318	0.0448377	0.0539739	1.7332	0.0590765	0.0118489	0.0232559	0.0653285	0.0567174	0.0256987	0.0112885	0.439244	0.0866547	0.0334999	0.420494
	C02	1.01181	0.179058	0.808276	0.254761	0.131602	0.063936	0.0744254	0.0210536	0.088194	0.124096	0.75834	0.0424787	0.479361	0.693702	1.24068	0.0385515	0.0766896	2.38591	0.416625	0.53244	0.0545956	0.23501	0.0691155	0.0487389	0.0566882	0.0460326	0.0883787	0.0209542	0.0227935	0.208422	0.0596322	0.00880419	0.0387477	0.0410422	0.00851058	0.0665866	0.0338473	4.07448	0.063711	0.0341973	0.69058
	C03	1.02005	0.0585134	0.511622	0.137991	0.0890514	0.0173361	0.0399864	0.0185714	0.179471	0.142096	0.0778507	0.0382672	1.34383	2.08511	0.894443	0.0353265	0.0233579	0.216932	0.683571	0.586775	0.0973128	0.135411	0.0214649	0.0163654	0.0197624	0.0182223	0.103677	0.0131884	0.0367268	0.148352	0.0271604	0.00546511	0.00417557	0.0060603	0.00316263	0.00861082	0.0344396	5.26982	0.0322118	0.025792	1.33751
	C04	1.35898	2.0641	0.364291	0.0920724	0.100715	0.0266896	0.110587	0.0926558	0.109932	0.152611	0.068196	0.112916	0.702491	1.69134	2.43672	0.0377447	0.0413051	0.161469	0.408805	0.868921	0.0420352	0.129929	0.0336349	0.0303947	0.0176607	0.041075	0.106213	0.03072	0.0262761	0.172559	0.115571	0.00818425	0.0247293	0.0628224	0.015895	0.0176237	0.0231734	4.54466	0.126803	0.0444685	0.519816
	C05	0.964317	0.0316794	0.371147	0.0394286	0.0844924	0.0168162	0.0294318	0.0177413	0.0448803	0.0453928	0.0478186	0.0315647	0.211417	0.986014	2.49814	0.0254628	0.012958	0.0700858	0.119677	0.454126	0.0198437	0.0792459	0.0118915	0.00959458	0.0141148	0.0122496	0.0573491	0.00911126	0.00978579	0.0812567	0.0157566	0.0040834	0.00410089	0.00616409	0.00391221	0.0139965	0.0174421	4.62836	0.0269767	0.0252262	0.0823346
	C06	1.61316	0.0507231	0.258553	0.0447684	0.0640955	0.0205735	0.685509	0.0291927	0.788866	0.102061	0.0572776	0.0385086	0.874642	2.03468	2.88699	0.043479	0.0221196	0.141252	0.218118	1.23101	0.0323686	0.0920278	0.021162	0.0155532	0.0199662	0.015523	0.0784479	0.0117137	0.0110588	0.150156	0.0366405	0.00809886	0.00234264	0.00186234	0.00242122	0.00242885	0.0518547	5.98756	0.0332749	0.0251516	0.166556
	C07	1.40245	0.038361	0.186705	0.0396362	0.0460837	0.0140032	0.0261108	0.0166867	0.0523001	0.095442	0.0431448	0.0221638	0.519256	1.86574	2.98558	0.0350979	0.0170062	0.106553	0.244289	0.98094	0.0274554	0.0989963	0.0165426	0.0105913	0.0261283	0.0125823	0.0645784	0.0102985	0.0118323	0.101442	0.0221972	0.00432324	0.00316348	0.00510699	0.00384261	0.0197396	0.018517	4.71893	0.027518	0.0248976	1.08204
	C08	1.55599	0.0340835	0.18404	0.0398667	0.0499571	0.0140584	0.0295171	0.0168882	0.0509208	0.0571997	0.0456137	0.0263501	0.591337	2.07757	3.06412	0.0425304	0.0201392	0.130203	0.337319	1.18363	0.0248266	0.120979	0.0148299	0.0116866	0.0170124	0.0142208	0.0786724	0.0109069	0.0107786	0.14059	0.0271683	0.00471023	0.00311046	0.00468075	0.00397284	0.0199774	0.0258683	4.94312	0.0278406	0.0261487	0.0763556
	C09	1.49722	0.0619482	0.223158	0.0529139	0.0475603	0.0157905	0.0422924	0.0202132	0.0614224	0.933253	0.0508673	0.0292179	0.515648	1.9251	2.92526	0.0390018	0.0181911	0.0982789	0.261634	1.04984	0.0233005	0.0662998	0.0143875	0.0122131	0.0167142	0.0169606	0.0591636	0.00932805	0.0107837	0.0937316	0.0541417	0.00504575	0.0055371	0.01909	0.00623033	0.0143855	0.026632	4.96641	0.0327527	0.0462069	0.130209
	C10	1.44262	0.0507421	1.15975	2.93972	0.602899	0.387539	0.0707493	0.0330344	0.524965	0.278396	0.354193	0.039377	1.90881	0.0268531	0.071051	0.0208127	0.421581	0.216148	1.43446	0.284194	0.0789123	0.191147	0.207192	0.0235409	0.0231412	0.0280868	0.101725	0.0187599	0.0249933	1.05581	0.0283835	0.00891878	0.00419007	0.00394942	0.00417102	0.00140115	0.111961	5.56045	0.037478	0.0449108	3.42362
	C11	0.776215	0.0960195	0.327506	0.336379	0.127965	0.0322103	0.212804	0.0293332	0.235742	0.985967	0.326187	0.0418005	1.02533	0.265026	0.0724239	0.0209622	0.0395872	0.376651	2.74928	0.530876	0.166518	0.219317	0.363941	0.0262994	0.0329718	0.0487329	0.118449	0.0259071	0.0360683	1.38784	0.0519857	0.0117036	0.0089956	0.0170842	0.0248441	0.00469199	0.0295811	4.1958	0.101985	0.0451196	1.76695
	C12	0.820601	0.0266113	0.163521	0.0620748	0.135132	1.35614	0.119345	0.36948	0.27866	0.501118	0.0849901	0.0279657	2.6066	0.0158413	0.0649578	0.0173242	0.0181637	0.126616	0.516903	0.0790599	0.0402993	0.2073	0.0259515	0.024107	0.0306285	0.0231809	0.304025	0.0180658	0.0944424	0.888288	0.0346465	0.0064031	0.0186407	0.0280437	0.00941508	0.00795879	0.528458	2.80152	0.0384105	0.0299472	1.15403
	C13	0.964042	0.0591347	0.282843	0.0837337	0.145762	0.23292	0.209926	0.0716638	0.0616268	0.111602	0.0849926	1.39988	2.11162	0.144252	0.319879	0.0375534	0.0731913	0.211102	0.157708	0.150291	0.10242	0.0952535	0.0225801	0.0215984	0.0147969	0.0172691	0.0952755	0.0483938	0.0967617	0.392486	0.0401921	0.0269272	0.0738726	1.11468	0.147527	0.0257375	0.0687632	5.42959	1.09362	0.0275317	0.179232
	C14	1.53042	0.054845	0.306536	1.20662	0.0795791	0.0415895	0.171748	0.0673234	0.0484916	0.950995	0.341177	0.0311897	0.567488	0.0152349	0.0541381	0.0706812	0.018506	0.319669	0.840156	0.18261	0.0255174	0.0995047	0.0256791	0.027724	0.0237473	0.0430182	0.0931216	0.0266613	1.65829	0.0986673	0.0379603	0.220397	0.0217787	0.106839	0.0261394	0.0174	0.0224573	0.35736	0.0314236	0.033266	3.26821
	C15	1.40055	0.0575092	1.59252	0.776874	0.977286	0.0310961	0.117723	0.0304419	0.715444	3.59344	1.04481	0.0357799	1.73546	0.0346671	0.0728248	0.029325	0.0242192	0.209597	0.921642	0.134488	0.377051	0.158876	1.01805	0.0335034	0.0389664	0.182472	0.125807	0.0212726	0.0193958	0.90527	0.0263114	0.00660599	0.00722762	0.0102123	0.004319	0.00484838	0.0452605	4.50861	0.0351725	0.0277735	4.81044
	C16	1.37716	0.541491	0.850216	0.283609	1.01924	0.131159	0.273181	0.178121	0.129655	1.46048	0.188056	0.402137	2.73724	0.0479409	0.124438	0.112086	0.28438	0.455294	1.47921	0.267463	1.02811	0.141628	0.259569	0.144575	0.152365	0.284831	0.163291	0.188731	0.170278	0.119848	0.088145	0.0880308	0.180092	0.238862	0.097392	0.0357074	1.3435	0.337337	0.070312	0.035353	3.98477
	C17	1.18801	0.05805	0.3416	0.0720441	0.930495	0.0363471	0.0401048	0.0273071	0.0708803	2.883	0.110875	0.0318252	1.67247	0.0164238	0.062415	0.0317856	0.0229281	0.501418	0.658602	0.0936751	0.0591413	0.191006	0.0375985	0.0486982	2.62636	0.133784	0.213195	0.0212971	0.012651	0.0885124	0.0235578	0.00359936	0.0187238	0.036455	0.00805504	0.0295129	0.0969228	0.206265	0.0401164	0.028552	5.89534
	C18	1.1911	0.0447637	1.88112	0.0441059	1.25875	0.0150821	0.0467167	0.0198122	0.31975	5.05333	0.969367	0.0182544	1.80786	0.0277767	0.0621185	0.0435241	0.0190481	0.163581	0.483036	0.0687409	0.400566	0.107155	0.73833	0.0249917	0.0324649	0.422032	0.1218	0.0167963	0.0119477	0.455173	0.0175862	0.00385151	0.0116652	0.0163841	0.0060711	0.0131586	0.0288081	0.3618	0.0321753	0.0262227	4.68687
	C19	0.894989	0.0328508	0.195437	0.0368012	0.415824	0.121313	0.0678819	0.0359665	0.0275464	3.81124	0.0572449	0.0262676	2.39906	0.0136452	0.0558053	0.0202952	0.0257383	0.105799	0.631268	0.0700869	0.0549947	0.245057	0.0439121	0.0177205	0.298063	0.164172	0.398612	0.0155404	0.00965056	0.129773	0.0204693	0.00248898	0.0148993	0.0203319	0.00695942	0.0106958	0.52435	0.183099	0.0300369	0.0284343	4.89994
	C20	1.10885	0.0445833	0.567411	2.19284	0.15209	0.0410728	0.0692784	0.0293971	0.0553369	3.14521	0.418996	0.0283646	1.44363	0.0250304	0.0684356	0.0165739	0.0160599	0.174745	0.541342	0.184546	0.0237433	0.12234	0.042918	0.0183045	0.0151719	0.167248	0.129462	0.100919	0.147567	3.60952	0.0450866	0.041207	0.0134925	0.0217325	0.00755682	0.0133085	0.0457904	2.0573	0.110155	0.0541398	1.33822
	C21	1.37867	0.923211	0.243792	0.0495113	0.0604724	0.0217882	0.786426	0.0664711	0.11566	2.94518	0.0763412	0.0374262	1.4719	0.0217064	0.063076	0.013863	0.0146086	0.167332	1.72478	0.181852	0.0161301	0.0849998	0.0254604	0.0197255	0.0114988	0.113798	0.0727075	0.0180486	0.065816	0.11819	0.954612	0.0137433	0.0246624	0.431775	0.208924	0.0178735	0.0117893	0.454392	0.652853	0.0415311	0.150589
	C22	1.81534	1.01779	0.224829	0.47317	0.0417716	0.0194858	0.0905383	0.113684	0.293624	3.72904	0.260491	0.031038	0.696007	0.0269782	0.0609606	0.0411913	0.0308616	0.100654	0.337549	0.0774521	0.0146239	0.0888389	0.0144736	0.023866	0.0167449	0.200157	0.0758827	0.0232228	0.171411	0.103455	1.06806	0.0131224	0.132506	0.977417	0.0746767	0.0122914	0.00974456	0.468338	0.0372136	1.01536	0.281011
	C23	1.39785	0.0570269	0.23613	2.81368	0.287879	0.0664119	0.511576	0.0842793	0.116556	0.157586	0.225053	0.03496	1.1584	0.0185454	0.0616471	0.0118858	0.0235109	0.201746	1.25199	0.250254	0.107795	0.0945928	0.191535	0.0198136	0.0148979	0.0139489	0.0843334	0.0279609	0.0978608	0.0960114	0.0317557	0.123999	0.0725057	0.38459	0.0518412	0.02133	0.0124676	0.641616	0.0457356	0.038257	1.63125
	C24	1.54658	1.02338	0.878542	0.201505	0.149816	0.025153	0.407797	0.0399531	0.22259	0.487452	0.726888	0.0441139	0.907613	0.0213695	0.0820603	0.0372496	0.0630695	2.48189	1.15069	0.249691	0.0297006	0.105773	0.039837	0.188439	0.0291112	0.0525343	0.074778	0.0252829	0.0844318	0.103117	0.9369	0.0210575	0.264321	0.535341	0.119965	0.0586215	0.0164987	0.40079	0.607373	0.283321	0.418691
	C25	1.28521	1.72597	0.585181	0.0768438	0.0589927	0.0199834	0.365383	0.0297668	0.0469312	0.0950491	0.0963007	0.203306	2.41436	0.0235422	0.0740547	0.0128372	0.990475	0.343429	0.147194	0.0789063	0.0187937	0.131647	0.0203017	0.0214887	0.0160477	0.0201062	0.112085	1.44379	0.0572223	0.190416	0.16933	0.00676438	0.177972	1.72558	0.21194	0.13551	0.0106103	0.410572	0.0350373	0.0722959	0.183895
	C26	1.51268	0.868398	0.237014	0.0436532	0.0648099	0.0180937	0.769845	0.0595086	0.169599	0.154065	0.0682675	0.0374596	1.60168	0.0205445	0.0674172	0.0117389	0.0216562	0.193244	1.78625	0.201656	0.0155464	0.0869359	0.0236096	0.0199887	0.0126606	0.0152006	0.0792001	0.0111522	0.101738	0.113737	0.925682	0.01098	0.0718068	0.525153	0.184432	0.0202289	0.0109045	0.458073	1.89615	0.0384721	0.174476
	C27	1.38211	0.752987	0.305806	0.0515255	0.0558404	0.0231349	0.662403	0.0560789	0.125351	0.15073	0.0737038	0.068717	1.72533	0.0195363	0.0667987	0.0120371	0.0200966	0.190753	1.42781	0.175046	0.0156417	0.0846677	0.024144	0.0198125	0.011127	0.0145482	0.0821307	0.0198236	0.0695987	0.110295	0.788066	0.0130547	0.055278	0.872275	0.319451	0.0271095	0.013051	0.455854	0.0693483	0.0446864	0.166427
	C28	1.82524	2.21646	0.204975	0.0577536	0.0548172	0.0153307	0.306667	0.125137	0.336428	0.242656	0.0911384	0.0876489	1.40394	0.0263939	0.0626325	0.0155049	0.156635	0.131275	0.706268	0.111536	0.0151012	0.0725898	0.0181161	0.0189592	0.0150824	0.0157919	0.112728	0.010966	0.091832	0.158371	2.11331	0.00830998	0.835119	0.696072	0.477233	0.0361397	0.0120617	0.70125	2.43362	0.0421919	0.218055
	C29	2.10392	1.4009	0.176663	0.369079	0.0465343	0.0186235	0.445253	0.210836	0.726017	0.192691	0.256299	0.0283762	0.846822	0.0271119	0.0592999	0.0210935	0.0702255	0.166743	1.08589	0.168475	0.0165282	0.0939551	0.0220923	0.024887	0.0216956	0.0153975	0.0937058	0.0115584	0.0709981	0.0888689	1.45402	0.00870203	0.822043	0.497335	0.131684	0.0179283	0.0108214	0.57169	0.0648447	1.35062	0.328573
3m	C01	0.45955	0.231418	0.66531	0.0540502	0.0838618	0.284353	0.0731377	0.0224297	0.0439884	0.146679	0.367749	0.0295422	0.19667	0.0231836	0.0919787	0.0220558	0.0708591	0.967308	0.951776	0.353795	0.109763	2.37882	0.113699	0.0300516	0.022568	0.0325439	0.0677897	0.0420395	0.0605535	2.06238	0.0614072	0.0139291	0.0244082	0.0558869	0.050335	0.0322848	0.0164126	0.523882	0.0868654	0.0352036	0.410908
	C02	1.18056	0.133493	0.620122	0.130183	0.0553498	0.0212096	0.0483221	0.0214817	0.0501388	0.137592	0.762817	0.0356992	0.321639	0.698655	1.46767	0.037901	0.0604981	2.3407	0.285682	0.586377	0.0382278	0.189989	0.0404232	0.0287816	0.0432407	0.0395503	0.0846933	0.0164468	0.0158758	0.136796	0.05302	0.00582227	0.0256961	0.0387334	0.00826116	0.0891841	0.0321025	3.68761	0.0550392	0.0313008	0.419323
	C03	1.24289	0.0401846	0.366101	0.0602935	0.0655875	0.0133275	0.0423049	0.0264583	0.140281	0.164711	0.0901368	0.025825	1.08105	1.80577	0.782836	0.0340257	0.0177188	0.127108	0.332981	0.429622	0.0249008	0.0896866	0.00920585	0.0123113	0.0147603	0.0125946	0.0821495	0.00824235	0.0107305	0.114928	0.0220987	0.00412851	0.00358617	0.00597624	0.00417872	0.0223088	0.0300338	4.6591	0.0350296	0.0261917	0.688183
	C04	1.48321	2.14637	0.350429	0.0768684	0.114447	0.0209021	0.0841121	0.162517	0.0672883	0.163137	0.0902846	0.146744	0.811758	1.76982	2.44317	0.0397923	0.0334269	0.126871	0.31046	0.861072	0.0532213	0.1169	0.025104	0.035063	0.0177225	0.0316128	0.0967522	0.0164218	0.0175517	0.148677	0.065551	0.00652691	0.00878916	0.0401581	0.00976711	0.0212155	0.0287443	4.41454	0.0645564	0.0310309	0.511362
	C05	1.06813	0.0211885	0.374979	0.0346118	0.0488769	0.00883218	0.0180199	0.0234977	0.0239241	0.0606603	0.066954	0.0165712	0.226367	0.838771	2.43397	0.0227535	0.00968813	0.0476136	0.0875051	0.419044	0.0142073	0.0467002	0.00555787	0.00734637	0.00843639	0.00791291	0.0486651	0.00480143	0.00529735	0.0548731	0.0140068	0.00290351	0.00265662	0.00441474	0.00357321	0.0155608	0.0188421	4.28192	0.0280483	0.0263587	0.0649119
	C06	1.50533	0.0386767	0.246006	0.0436816	0.0579965	0.0183155	0.854063	0.0394346	0.666905	0.136299	0.0723725	0.0321779	1.30317	1.78388	2.65437	0.0495621	0.0187259	0.103858	0.164804	0.809207	0.0224878	0.0937706	0.0198466	0.014723	0.0159058	0.013913	0.07709	0.00800788	0.0104473	0.117885	0.0277241	0.00631398	0.00141434	0.00342336	0.0021328	0.00452373	0.0531986	5.68208	0.0311989	0.0222661	0.232561
	C07	1.52165	0.0262188	0.189161	0.0370935	0.0455604	0.00972188	0.0208953	0.0219479	0.032232	0.110251	0.0610052	0.019102	0.525035	1.81752	2.90715	0.030845	0.0145596	0.0777947	0.172214	0.950878	0.0178326	0.0609181	0.0078828	0.00861532	0.019266	0.00927263	0.0585109	0.00597631	0.00619511	0.0754064	0.018845	0.00360473	0.00242477	0.00456899	0.00434775	0.0186732	0.0226605	4.51642	0.028143	0.0260747	0.97827
	C08	1.67524	0.0210747	0.18829	0.0414956	0.0453966	0.0104577	0.0193459	0.0241917	0.0296347	0.0613794	0.0718931	0.0202908	0.592955	2.03954	2.94772	0.040189	0.0167331	0.0963871	0.245398	1.12347	0.0187785	0.074862	0.00822582	0.00961953	0.0112963	0.0096383	0.0680207	0.00702534	0.00602377	0.100077	0.0220717	0.00380047	0.00236037	0.00429051	0.00380106	0.0220402	0.0277466	4.70208	0.0288288	0.0247508	0.0655127
	C09	1.58069	0.0262789	0.303737	0.0528497	0.0718236	0.0109584	0.0280827	0.0375038	0.0374058	0.966332	0.10345	0.0210068	0.547785	1.82774	2.78805	0.0325428	0.0142207	0.0735786	0.18526	0.96254	0.0174698	0.0537154	0.00810781	0.00961644	0.00975309	0.0145932	0.0627939	0.00698895	0.00705026	0.0842782	0.0280076	0.00436673	0.00262863	0.00492579	0.00409901	0.0145646	0.0267115	4.71523	0.0295118	0.0270603	0.111043
	C10	1.47781	0.0388138	1.10288	2.77203	0.448082	0.404059	0.0554546	0.0402267	0.539964	0.308475	0.295274	0.0329205	1.98389	0.0350191	0.114901	0.0218621	0.333304	0.174715	1.16706	0.247301	0.0729172	0.171364	0.0995041	0.0216768	0.0199735	0.0307529	0.0987213	0.0149174	0.0221893	1.0232	0.0237572	0.0084694	0.00272908	0.00331066	0.00375823	0.00135622	0.104375	5.5474	0.0432288	0.0622189	3.21491
	C11	0.824195	0.0633452	0.373351	0.558756	0.2471	0.0239047	0.110828	0.0341194	0.294805	0.635064	0.81953	0.0338545	1.18677	0.13918	0.1045	0.0202412	0.0359277	0.293094	2.62398	0.445924	0.313714	0.223171	0.732519	0.0291292	0.0263994	0.0383656	0.08693	0.0173985	0.0277205	1.10165	0.0343996	0.00869484	0.00507226	0.0110617	0.0207883	0.00600608	0.0364081	4.36061	0.0944633	0.0318913	2.05474
	C12	0.877864	0.0291624	0.285004	0.129319	0.130403	0.804802	0.132771	0.220427	0.658932	0.311291	0.108941	0.0240279	2.38057	0.0405743	0.107973	0.0211317	0.0113986	0.102779	0.521374	0.131152	0.0229174	0.109438	0.00995934	0.0136797	0.013351	0.0151253	0.114321	0.0116582	0.0980356	0.609664	0.0239089	0.00580375	0.0136067	0.0625124	0.0182064	0.0125876	0.0923104	1.79529	0.0643307	0.0293885	1.27587
	C13	1.09876	0.0404677	0.293844	0.102878	0.0874778	0.176077	0.202272	0.061182	0.0554829	0.156119	0.11305	1.71807	1.89167	0.505142	0.682323	0.0239701	0.128452	0.13336	0.144695	0.244462	0.0594289	0.119808	0.0110066	0.0175837	0.0138986	0.0226801	0.120343	0.0541459	0.142287	0.368552	0.0429305	0.0132056	0.0905029	0.939724	0.101836	0.0414591	0.0509827	4.54726	1.14643	0.0423011	0.23382
	C14	1.72326	0.0421844	0.346897	1.07305	0.0545403	0.0233514	0.0967581	0.0760197	0.0359736	0.815297	0.254811	0.0201462	0.532051	0.0191363	0.0773666	0.0836758	0.0132724	0.370564	0.822627	0.211063	0.018606	0.0717811	0.0109195	0.0190936	0.0109682	0.0321648	0.0581861	0.0226137	1.85597	0.0733044	0.0254729	0.203906	0.0134994	0.0453511	0.0144342	0.0145904	0.0144962	0.354621	0.0318816	0.0314431	3.42813
	C15	1.35615	0.040022	1.41151	0.685064	0.836836	0.0353581	0.11994	0.0394039	0.72964	3.41943	1.02677	0.0316501	1.70372	0.0455802	0.12639	0.0228185	0.0175486	0.175577	0.734609	0.134852	0.287012	0.154851	0.591794	0.0236946	0.0259071	0.175665	0.09082	0.0164854	0.0194722	0.954197	0.0196469	0.00716112	0.00370016	0.00990447	0.00451268	0.00538152	0.0475814	4.43231	0.0374158	0.0288499	4.69334
	C16	1.43678	0.396647	0.618764	0.182479	0.780171	0.0631485	0.192583	0.126468	0.068143	1.34996	0.19698	0.230161	2.89322	0.0459625	0.14635	0.0794021	0.144223	0.317512	1.33629	0.225361	1.22578	0.095333	0.121497	0.0901188	0.156602	0.152828	0.0977251	0.104517	0.155121	0.0821393	0.0587986	0.0139618	0.0832853	0.152505	0.050968	0.0298991	1.27757	0.425578	0.0582676	0.0366121	4.44847
	C17	1.24496	0.064082	0.371552	0.0922702	0.683692	0.024628	0.0333936	0.0304259	0.0671641	2.79645	0.173369	0.0273389	1.64375	0.0234811	0.105809	0.0289547	0.0226417	1.08786	0.656366	0.129367	0.0557169	0.142473	0.0254408	0.0447684	2.60525	0.128962	0.106969	0.0173479	0.0117381	0.0768024	0.02475	0.00366653	0.0111869	0.0349911	0.00693404	0.0394331	0.0787684	0.342423	0.0436237	0.0299534	6.06314
	C18	1.22988	0.0305212	1.75717	0.0473899	1.51525	0.0145244	0.0343009	0.0261956	0.223984	5.05508	1.35515	0.0179224	1.74222	0.0396543	0.104289	0.0360496	0.0138849	0.144757	0.383098	0.0839399	0.485194	0.0789658	0.356394	0.0188022	0.0159897	0.439114	0.08292	0.0127266	0.0101759	0.450487	0.0133532	0.00401006	0.00436271	0.00963323	0.00413974	0.0136659	0.0176101	0.448102	0.0329105	0.0274847	5.0115
	C19	0.804739	0.0440412	0.270129	0.0751393	0.391074	0.0455419	0.0422711	0.0334393	0.0451529	3.20764	0.109002	0.0266452	2.05041	0.0193135	0.0979198	0.0155291	0.0135578	0.133581	0.415729	0.0832301	0.14037	0.103478	0.034901	0.0139234	0.168159	0.137287	0.113976	0.0111038	0.0297747	0.0803098	0.0139996	0.00519867	0.00381041	0.0176579	0.00604613	0.0109452	0.265133	0.270301	0.0425279	0.0363817	4.76812
	C20	1.3099	0.0309897	0.467565	1.76048	0.173248	0.0286627	0.056858	0.0359085	0.0524642	3.60659	0.29339	0.0223019	1.65682	0.0304641	0.0989272	0.017012	0.0123082	0.150438	0.58739	0.230276	0.025481	0.104034	0.0187762	0.0153799	0.0128311	0.221755	0.117382	0.128901	0.192514	4.05084	0.0548331	0.0569804	0.0108825	0.0238319	0.00908599	0.0145103	0.0268697	1.76371	0.317548	0.0713043	0.912462
	C21	1.38237	0.692196	0.228279	0.044223	0.0441711	0.0179623	0.710119	0.0827653	0.0874996	2.57314	0.0738037	0.0262088	1.49367	0.0222819	0.0834901	0.0117958	0.0128969	0.106059	1.45145	0.154983	0.0132284	0.0686687	0.0187268	0.0152774	0.0103488	0.0827987	0.0570056	0.014045	0.0561053	0.108749	0.764948	0.0239308	0.0237286	0.316087	0.149907	0.0133303	0.0123673	0.414143	0.973511	0.0309622	0.142186
	C22	1.76161	1.13769	0.249201	0.240066	0.0488261	0.0162144	0.0702733	0.103485	0.380073	3.22783	0.237346	0.0220436	0.68136	0.0329659	0.0928838	0.0325845	0.103112	0.0741828	0.170615	0.0794429	0.01354	0.0608525	0.00818248	0.0142445	0.011045	0.138309	0.0636224	0.0353345	0.122157	0.0653032	1.08267	0.0129037	0.0426811	0.787658	0.064622	0.0127552	0.0136896	0.496635	0.0462012	0.973461	0.224194
	C23	1.49923	0.0385276	0.217863	2.56762	0.143015	0.0402215	0.541806	0.101557	0.12018	0.171887	0.117666	0.0192594	1.28631	0.0305457	0.0967906	0.0110211	0.0150865	0.148807	1.6933	0.296081	0.0382943	0.0777232	0.0260826	0.0138695	0.0128052	0.0105845	0.071913	0.0107824	0.0950066	0.0682107	0.0267097	0.193415	0.0379738	0.382202	0.0429924	0.0147577	0.0142764	0.605913	0.0585277	0.0387923	0.876391
	C24	1.43447	0.894699	0.692472	0.303776	0.0503826	0.0176028	0.377208	0.0377424	0.117362	0.522048	0.736497	0.038053	0.844198	0.0256925	0.105855	0.0322845	0.0891296	2.43057	0.945868	0.246865	0.027319	0.128919	0.0315796	0.117695	0.026887	0.0460061	0.0810421	0.0273322	0.0533488	0.102537	0.782284	0.0265732	0.101538	0.401648	0.0897027	0.0567506	0.0201704	0.445086	0.586122	0.13658	0.434922
	C25	1.54577	1.66904	0.4993	0.373762	0.0528868	0.0189611	0.2849	0.0481457	0.0703209	0.205908	0.243753	0.0646876	2.08443	0.0338895	0.119478	0.018153	0.903894	0.329775	0.371658	0.128868	0.0181237	0.0739795	0.0127316	0.0206794	0.0107055	0.0174873	0.0808809	1.70682	0.0630561	0.119428	0.159914	0.018517	0.260121	1.22563	0.209835	0.0588842	0.0149061	0.694296	0.0471729	0.128977	0.292826
	C26	1.3832	0.691864	0.228651	0.0459524	0.0395919	0.0147183	0.7589	0.0754321	0.101937	0.172407	0.0629888	0.0282908	1.62441	0.0206796	0.0812016	0.0101628	0.0117308	0.118077	1.56677	0.16653	0.0133363	0.0684175	0.0181095	0.0146539	0.00978182	0.0100049	0.0597067	0.00746515	0.0403747	0.109055	0.828026	0.027841	0.0299311	0.362762	0.151769	0.0148202	0.012842	0.447723	1.82758	0.0310693	0.145093
	C27	1.39394	0.621099	0.271593	0.0596621	0.0430221	0.0194242	0.708358	0.0759505	0.0948439	0.165637	0.073879	0.0350917	1.58862	0.0223789	0.0862852	0.0111724	0.0167886	0.126113	1.38129	0.167037	0.0149902	0.0741097	0.0179456	0.0159867	0.0107751	0.0108036	0.0655667	0.0203864	0.0440786	0.101517	0.657215	0.0356947	0.0336373	0.516524	0.16797	0.017126	0.0152761	0.466325	0.0992126	0.0372457	0.167211
	C28	1.61037	2.09868	0.232287	0.0398692	0.0447841	0.0114136	0.0973858	0.0904006	0.2267	0.384562	0.0836895	0.0439908	1.17317	0.0264904	0.087532	0.0173779	0.0551155	0.0766189	0.222151	0.0753972	0.0129009	0.059342	0.00807377	0.0124404	0.0102949	0.0145293	0.0764234	0.00686703	0.0766912	0.107962	1.91909	0.0075895	0.207172	0.753926	0.219791	0.0222992	0.0138448	0.507456	2.25667	0.0356156	0.175602
	C29	1.76189	1.52531	0.221812	0.540665	0.0465739	0.0175678	0.376914	0.0857649	0.407225	0.16407	0.158729	0.0196089	0.565406	0.0285216	0.0876272	0.019122	0.44316	0.108134	0.583868	0.121292	0.016411	0.0690978	0.0146356	0.0128664	0.0116669	0.0123192	0.0629721	0.0167987	0.0403311	0.0644162	1.35402	0.0139732	0.152684	0.447411	0.0489741	0.0146135	0.0148438	0.528568	0.0463797	1.19393	0.193723

## Sheet: std
group	cluster	CD45	CD3	CCR2	CD11c	CD172a	c_kit	CD69	CD27	CD86	Ly6C	CX3CR1	CD25	CD44	CD19	IgD	CD62L	CD103	CCR4	CD39	B220	F4_80	CD206	CD64	CXCR3	Ly6G	CD163	FOXP3	TCRgd	CD49b	CD317	TCRb	NK1.1	PD1	CD127	ICOS	CCR6	SiglecF	MHCII	CD4	CD8	CD11b
24m	C01	0.332642	0.411322	0.660376	0.184582	0.239061	0.44149	0.226956	0.0975003	0.15004	0.366307	0.547142	0.116078	0.370127	0.098795	0.190561	0.0927205	0.199337	0.942225	1.51735	0.727227	0.254772	1.04509	0.307326	0.101572	0.122489	0.138549	0.21475	0.151949	0.19125	1.2467	0.252027	0.0695491	0.11795	0.241673	0.23646	0.10386	0.069407	0.729952	0.328095	0.125071	0.568695
	C02	0.651103	0.349887	0.847941	0.708108	0.393326	0.248091	0.217479	0.102288	0.251792	0.313899	0.677195	0.150598	0.698648	0.745511	1.04036	0.134472	0.298266	0.974146	0.663076	0.584083	0.204757	0.44536	0.25757	0.162155	0.190432	0.154108	0.205548	0.0987981	0.121235	0.44633	0.207133	0.0641742	0.162358	0.170739	0.0652734	0.217241	0.135136	1.27996	0.173976	0.117675	0.97801
	C03	0.629879	0.181138	0.596557	0.354065	0.227639	0.0842302	0.149593	0.0887298	0.401446	0.303816	0.197288	0.147391	0.865738	0.827892	0.909717	0.126898	0.107607	0.359319	0.716058	0.656576	0.281422	0.288013	0.0978373	0.0797694	0.0915758	0.0976411	0.235457	0.0729158	0.186527	0.304625	0.117446	0.0459762	0.0463522	0.0689828	0.0357173	0.0860489	0.117205	1.01354	0.10687	0.0880688	1.19481
	C04	0.737279	1.207	0.59104	0.327629	0.291938	0.1357	0.319772	0.40912	0.306649	0.396972	0.204061	0.453166	0.763677	0.845857	1.20283	0.135786	0.176569	0.334307	0.636093	0.777884	0.167078	0.367337	0.158357	0.141746	0.0889366	0.190988	0.309817	0.155166	0.154399	0.445604	0.421257	0.0587454	0.165014	0.280039	0.12689	0.0991484	0.103265	1.19805	0.471605	0.192373	0.928663
	C05	0.531217	0.11237	0.592346	0.144538	0.32371	0.0906892	0.120668	0.094768	0.139697	0.127067	0.16076	0.149826	0.337391	0.671368	0.725908	0.103394	0.0732391	0.166088	0.243932	0.485514	0.0957272	0.215547	0.0717761	0.0616107	0.0755423	0.0745604	0.160126	0.0608628	0.0638475	0.20654	0.0815801	0.0382667	0.0560951	0.0582897	0.0390245	0.0844752	0.0783395	0.97384	0.095524	0.0887174	0.182383
	C06	0.668792	0.153545	0.379721	0.141959	0.189089	0.0871036	0.818877	0.112389	0.60769	0.217562	0.158796	0.142094	0.733751	0.713484	0.808835	0.139669	0.106792	0.270046	0.352088	0.755988	0.115675	0.217108	0.0899758	0.0754878	0.0874301	0.0748548	0.188147	0.0646552	0.0633709	0.307774	0.130976	0.0545348	0.0312874	0.0258698	0.0380586	0.035921	0.137252	0.940662	0.108638	0.0938368	0.365284
	C07	0.677304	0.128481	0.326442	0.128872	0.157597	0.0707534	0.108059	0.0975979	0.15771	0.235597	0.142709	0.098135	0.577703	0.73111	0.672752	0.119535	0.0860247	0.231902	0.376756	0.715444	0.115498	0.23937	0.085954	0.0650911	0.118842	0.0741513	0.167958	0.0639902	0.073851	0.233286	0.0946491	0.041532	0.0339113	0.0541892	0.045292	0.104928	0.0779141	1.00357	0.0964556	0.0898087	0.59983
	C08	0.709886	0.114273	0.327998	0.135956	0.166766	0.0736217	0.11326	0.0924225	0.147393	0.139554	0.152531	0.11238	0.607252	0.595248	0.660044	0.141957	0.104142	0.264679	0.46573	0.735959	0.104642	0.274319	0.0795441	0.066664	0.0832265	0.0814918	0.197923	0.0675701	0.0701263	0.293201	0.112762	0.041633	0.035407	0.047821	0.0425044	0.112022	0.100259	1.0362	0.0997394	0.0917496	0.163694
	C09	0.690846	0.195681	0.377564	0.167552	0.143741	0.079484	0.163777	0.0910704	0.168396	0.596345	0.159854	0.116078	0.568609	0.679559	0.731518	0.123773	0.0812564	0.221268	0.430732	0.742679	0.102232	0.179052	0.0796822	0.072206	0.0769924	0.091893	0.155467	0.054109	0.0788893	0.249921	0.230127	0.0442567	0.0496264	0.157035	0.0571319	0.0834137	0.0976338	0.998998	0.128223	0.175154	0.272552
	C10	0.781952	0.16679	0.872405	1.19709	0.785444	0.570759	0.2038	0.117656	0.754229	0.475854	0.565439	0.151066	0.953476	0.113364	0.181325	0.0949078	0.960283	0.380042	1.17743	0.454266	0.226212	0.382116	0.460378	0.098662	0.10095	0.148916	0.229999	0.0877427	0.107182	0.91374	0.116674	0.0576274	0.0491246	0.0545276	0.0436901	0.0250195	0.274264	1.08061	0.119695	0.154558	1.68871
	C11	0.558045	0.241613	0.470737	0.659555	0.319266	0.128549	0.498584	0.118152	0.488918	1.35319	0.626776	0.183134	0.928555	0.488968	0.187724	0.0946809	0.146939	0.543082	1.07796	0.644585	0.448068	0.402976	0.75197	0.108435	0.139524	0.177154	0.253798	0.104862	0.148336	1.19584	0.171494	0.0703098	0.066896	0.127217	0.117596	0.0455136	0.112295	2.03277	0.297235	0.130519	1.52837
	C12	0.491362	0.106165	0.285273	0.169349	0.251629	0.724612	0.279455	0.485987	0.516248	0.792364	0.225114	0.111454	0.761196	0.0802311	0.169633	0.0844367	0.094596	0.265907	0.565204	0.192173	0.152441	0.332608	0.119397	0.0979959	0.114372	0.104882	0.442863	0.085051	0.28968	0.770249	0.122192	0.0483291	0.0913024	0.148137	0.0590336	0.0547156	0.73613	1.86782	0.112687	0.0893563	0.916882
	C13	0.596585	0.188345	0.4169	0.240843	0.451639	0.363836	0.452851	0.209255	0.238477	0.247526	0.223322	1.0289	1.06184	0.486943	0.884869	0.18245	0.361849	0.379467	0.334275	0.392699	0.315728	0.233268	0.101291	0.0820934	0.0647696	0.0840893	0.21679	0.147494	0.347486	0.550907	0.186736	0.139072	0.318773	1.04493	0.412083	0.173682	0.196754	1.77223	1.36219	0.0906193	0.400569
	C14	0.815766	0.17589	0.56603	1.02533	0.224146	0.153173	0.381192	0.200136	0.176768	1.25543	0.618147	0.131513	0.633653	0.0807642	0.157674	0.22232	0.106709	0.736918	0.937792	0.33398	0.120873	0.250892	0.119169	0.128225	0.129657	0.161656	0.229464	0.154151	1.04233	0.28356	0.173232	0.410617	0.108518	0.338226	0.121388	0.0917162	0.126302	0.612373	0.104669	0.109891	1.43622
	C15	0.746612	0.179803	0.963075	1.1185	0.84706	0.123461	0.311451	0.127249	1.00306	1.18192	0.813022	0.14567	0.846811	0.149809	0.219226	0.111053	0.108525	0.440156	0.932781	0.289952	0.529653	0.322848	0.916234	0.122747	0.145886	0.368147	0.264702	0.0930615	0.0937276	0.879992	0.115569	0.0454895	0.0656835	0.0774808	0.0419008	0.0466011	0.150469	1.40992	0.109772	0.0906505	0.722111
	C16	0.770444	1.21502	1.42126	0.632056	1.23036	0.403537	0.722968	0.54698	0.359235	1.06777	0.453227	1.02548	0.85134	0.231629	0.332702	0.401757	0.832596	0.87604	1.13759	0.497735	0.894843	0.287185	0.692064	0.486026	0.364129	0.750307	0.306873	0.560964	0.483802	0.279097	0.324443	0.425747	0.549463	0.656888	0.349886	0.146219	1.01487	0.679196	0.197809	0.106228	1.3985
	C17	0.657858	0.171657	0.483427	0.218276	0.852539	0.137752	0.139845	0.109862	0.199707	0.701961	0.297598	0.121793	0.834262	0.0813282	0.167809	0.127409	0.105644	0.739522	0.66904	0.216443	0.175606	0.338131	0.131251	0.150951	0.871757	0.275064	0.346094	0.0904791	0.071621	0.244471	0.107403	0.0363703	0.0952699	0.132583	0.0561101	0.118189	0.253048	0.42144	0.122081	0.0889194	0.52835
	C18	0.683529	0.164001	0.96289	0.184951	0.906976	0.101742	0.166932	0.10662	0.496754	0.715545	0.784377	0.105587	0.835896	0.0993594	0.180559	0.147301	0.092188	0.437044	0.576841	0.174793	0.51291	0.255359	0.817901	0.101462	0.130063	0.593729	0.256711	0.0782179	0.0713618	0.619022	0.0866147	0.0369673	0.0771557	0.0905925	0.0445579	0.0762056	0.1218	0.576864	0.103644	0.0879501	0.940622
	C19	0.512089	0.140391	0.303579	0.127665	0.469078	0.305883	0.188736	0.144104	0.107786	0.725708	0.15597	0.110174	0.72833	0.067511	0.152279	0.0961652	0.110425	0.234421	0.594249	0.173065	0.15701	0.357386	0.141214	0.0812154	0.455944	0.319406	0.482047	0.0761813	0.0603958	0.326276	0.0940902	0.0276608	0.0747342	0.0917654	0.049945	0.0622545	0.654938	0.360878	0.0933493	0.0856035	1.01178
	C20	0.681267	0.147977	0.663322	0.982667	0.312249	0.147486	0.211399	0.113509	0.188714	1.45125	0.565186	0.128564	0.855537	0.110978	0.187952	0.0799844	0.100812	0.430248	0.646165	0.32783	0.105342	0.283422	0.17812	0.0921951	0.0878037	0.357905	0.279192	0.235773	0.305638	1.06887	0.147539	0.13367	0.0795697	0.104251	0.051983	0.0857798	0.190464	1.78822	0.347635	0.16798	1.35145
	C21	0.716658	0.599371	0.407306	0.160885	0.207076	0.0954594	0.6833	0.185166	0.284689	1.09851	0.194735	0.148576	0.823429	0.0930822	0.165427	0.0800022	0.0817815	0.310778	0.821037	0.309641	0.0840432	0.221207	0.107793	0.0953187	0.0704404	0.27327	0.189898	0.104671	0.216597	0.283107	0.787178	0.0756401	0.122267	0.582629	0.362321	0.083856	0.0674291	0.615675	0.838837	0.129869	0.30451
	C22	0.803923	0.628317	0.39847	0.772544	0.150834	0.0960919	0.289168	0.272281	0.567658	1.02382	0.634495	0.134193	0.634129	0.104757	0.166263	0.150133	0.191768	0.250944	0.550061	0.194793	0.0763596	0.244561	0.079965	0.106365	0.0884032	0.373752	0.195329	0.150926	0.444218	0.267131	0.862804	0.0895891	0.38315	0.84714	0.210904	0.0682565	0.0631682	0.66256	0.125676	0.710727	0.515069
	C23	0.72081	0.180641	0.386954	0.860927	0.585648	0.187534	0.618793	0.207644	0.303849	0.3381	0.487805	0.138292	0.832056	0.0862082	0.166905	0.0739063	0.109582	0.364123	1.07001	0.38824	0.305881	0.242145	0.460835	0.0936367	0.0871271	0.081028	0.205993	0.117206	0.284692	0.24637	0.125367	0.301354	0.26372	0.599742	0.166293	0.0949026	0.0697885	0.838413	0.186086	0.11504	1.76788
	C24	0.82957	0.822375	0.784108	0.577866	0.513368	0.129985	0.528	0.138793	0.450579	0.950442	0.680039	0.154264	0.813201	0.0958564	0.202883	0.13787	0.208934	0.915169	0.958678	0.374651	0.129361	0.265667	0.143746	0.356524	0.119178	0.162496	0.195896	0.110096	0.259153	0.25607	0.876324	0.105965	0.529981	0.678282	0.293174	0.174146	0.0898797	0.605681	0.823635	0.564061	0.62639
	C25	0.735813	0.985067	0.692488	0.313898	0.214086	0.102985	0.615316	0.115391	0.221739	0.240185	0.284007	0.367124	0.961659	0.106457	0.194003	0.0791805	1.1222	0.761232	0.380351	0.206627	0.0844612	0.286315	0.0938529	0.102869	0.0864732	0.103614	0.262386	1.1311	0.205501	0.37662	0.495365	0.0541208	0.417804	0.917773	0.474547	0.319693	0.0612141	0.739274	0.116782	0.249803	0.352838
	C26	0.770223	0.608815	0.395178	0.139528	0.213196	0.0849703	0.653248	0.166834	0.361986	0.283298	0.185646	0.145487	0.873782	0.0934762	0.176601	0.0717432	0.110879	0.33678	0.843563	0.331559	0.0812258	0.224341	0.100181	0.096744	0.0738401	0.0849401	0.203911	0.0683291	0.279157	0.283454	0.769096	0.0698474	0.209148	0.633106	0.342895	0.0932632	0.0636452	0.62792	0.660576	0.11353	0.345104
	C27	0.760466	0.615188	0.488682	0.155932	0.188394	0.104655	0.654043	0.165282	0.312231	0.28419	0.195558	0.230277	0.911334	0.0904775	0.17494	0.0718363	0.100612	0.335617	1.03471	0.313371	0.0803307	0.221505	0.103859	0.0953718	0.0670089	0.0839707	0.211579	0.104779	0.224982	0.27333	0.778678	0.0800901	0.200564	0.921281	0.534413	0.114993	0.0732269	0.632785	0.168213	0.136766	0.323145
	C28	0.873539	0.775836	0.385744	0.199517	0.193799	0.076751	0.604795	0.324428	0.609121	0.568079	0.284631	0.305236	0.891814	0.108645	0.17108	0.0916398	0.531	0.281038	0.930716	0.256772	0.0774527	0.203511	0.0916827	0.0943646	0.0822565	0.0889192	0.268028	0.0652828	0.318137	0.345287	1.07151	0.0535736	0.97118	0.797288	0.700733	0.143768	0.0674597	0.86777	0.673843	0.119758	0.422747
	C29	0.874574	0.704026	0.32891	0.712229	0.156167	0.0881322	0.621207	0.439278	0.743401	0.394983	0.583174	0.12059	0.79774	0.109727	0.167185	0.109848	0.306132	0.321413	1.13675	0.333715	0.0849568	0.24417	0.0998204	0.110194	0.124074	0.079829	0.232104	0.0716152	0.245198	0.248025	0.934683	0.0674811	1.02833	0.700757	0.329689	0.0847331	0.0656855	0.754093	0.237702	0.821013	0.65136
3m	C01	0.33244	0.42319	0.630697	0.168944	0.213137	0.59498	0.215703	0.0963151	0.160132	0.363955	0.526443	0.116249	0.40544	0.113537	0.227919	0.107721	0.226905	1.10845	1.50089	0.78061	0.310645	1.16604	0.32294	0.116084	0.0987025	0.131925	0.184732	0.145981	0.221324	1.19333	0.271593	0.080904	0.115271	0.204826	0.237852	0.125054	0.0842023	0.738564	0.318947	0.118079	0.570372
	C02	0.666806	0.326668	0.653311	0.477304	0.172558	0.114068	0.170349	0.0997224	0.182517	0.316414	0.658115	0.136031	0.515392	0.723242	0.991765	0.141461	0.237309	0.998118	0.519267	0.605601	0.153841	0.357857	0.180426	0.118227	0.16896	0.144912	0.210761	0.0902393	0.105187	0.319735	0.200203	0.048597	0.116281	0.156912	0.0612564	0.24392	0.119897	1.15539	0.159143	0.104061	0.705182
	C03	0.666845	0.154104	0.502966	0.20355	0.181298	0.0768852	0.15589	0.116978	0.375071	0.347423	0.220124	0.121385	0.923605	0.876419	0.830605	0.131057	0.0951005	0.282663	0.511317	0.549313	0.116667	0.228177	0.0664764	0.0759259	0.0851604	0.0814905	0.215858	0.0606818	0.0881109	0.267694	0.104708	0.0422293	0.0401051	0.062608	0.0474993	0.133584	0.113439	1.14001	0.115617	0.0896253	0.986672
	C04	0.713763	1.20579	0.536286	0.284144	0.329348	0.109076	0.282468	0.541228	0.224607	0.356409	0.227631	0.541602	0.84933	0.830435	1.12083	0.155954	0.158847	0.314573	0.529197	0.798654	0.238698	0.374078	0.156068	0.189691	0.10584	0.165796	0.318175	0.100387	0.132394	0.408643	0.287234	0.071006	0.0939254	0.214055	0.0872247	0.116287	0.120773	1.10957	0.260673	0.117165	0.924123
	C05	0.557777	0.0921108	0.515392	0.120731	0.155377	0.0564988	0.08629	0.104641	0.0996988	0.146858	0.191358	0.0891044	0.365247	0.643135	0.725659	0.0983334	0.0642235	0.135435	0.209992	0.481843	0.0789175	0.15262	0.0474052	0.0528439	0.0585627	0.0611795	0.152889	0.0432156	0.0479003	0.163543	0.081485	0.033417	0.0337964	0.0439465	0.0372974	0.0913594	0.0870887	0.946786	0.0959676	0.0912246	0.156659
	C06	0.678438	0.156819	0.359787	0.135612	0.161754	0.0878037	0.841204	0.134225	0.633577	0.283052	0.186134	0.133936	0.932284	0.749479	0.83067	0.156844	0.0944141	0.252169	0.3024	0.705035	0.0950543	0.22355	0.098351	0.0755818	0.082543	0.0809194	0.196865	0.0570781	0.0706528	0.264642	0.120918	0.0490425	0.0284255	0.0489658	0.0253658	0.047376	0.158777	1.01408	0.101734	0.0783085	0.436775
	C07	0.671005	0.108461	0.316849	0.124458	0.143472	0.0594473	0.0969174	0.100376	0.119611	0.24592	0.171683	0.0967105	0.569896	0.720877	0.661816	0.114772	0.0819556	0.200912	0.308754	0.692788	0.0842601	0.173466	0.059142	0.0594261	0.105956	0.0609811	0.165351	0.0479429	0.053289	0.193688	0.0911648	0.036125	0.031033	0.0519539	0.043142	0.100298	0.09195	0.954485	0.0980937	0.0883154	0.505842
	C08	0.70542	0.090993	0.319706	0.138257	0.142072	0.0643583	0.0885079	0.108832	0.108422	0.144154	0.19355	0.0978929	0.584663	0.594152	0.655879	0.143038	0.0990237	0.232681	0.389579	0.714363	0.0899114	0.202667	0.0595532	0.0643887	0.0708214	0.0663671	0.185857	0.0546319	0.051037	0.238835	0.103168	0.0389646	0.0309166	0.0456773	0.0429989	0.120903	0.107967	0.964843	0.099433	0.0864918	0.146708
	C09	0.69508	0.116641	0.404547	0.15708	0.180918	0.0641672	0.118571	0.13231	0.133818	0.442148	0.234737	0.0949913	0.564979	0.718328	0.724292	0.119303	0.0768379	0.191714	0.344257	0.721582	0.0842204	0.155329	0.0564536	0.0607916	0.0612701	0.0829945	0.173172	0.0562782	0.056403	0.240558	0.123014	0.0410125	0.0327676	0.0542227	0.0426026	0.0878508	0.102547	0.942455	0.0993792	0.0934182	0.232068
	C10	0.748884	0.141862	0.788102	1.16905	0.660171	0.561949	0.179545	0.134804	0.774562	0.5041	0.497326	0.128925	0.988848	0.128403	0.24756	0.100965	0.811086	0.342665	1.07356	0.414653	0.221816	0.355328	0.305888	0.0958782	0.0940943	0.188038	0.227774	0.0788361	0.10156	0.87804	0.102962	0.0565476	0.0407858	0.047364	0.0418977	0.02814	0.257347	1.06508	0.136224	0.202653	1.74832
	C11	0.544445	0.214555	0.488294	0.814306	0.416597	0.102661	0.336565	0.129812	0.518018	1.14986	0.923725	0.147261	0.924046	0.351002	0.23645	0.0945685	0.149777	0.481574	0.961358	0.581596	0.602039	0.427183	0.902936	0.119353	0.116354	0.180381	0.226211	0.0876182	0.144825	1.01928	0.137758	0.0648881	0.0569944	0.103947	0.116365	0.0567027	0.125109	2.06918	0.277039	0.103687	1.49393
	C12	0.514425	0.113367	0.380711	0.249479	0.262739	0.746602	0.296588	0.367159	0.804995	0.666359	0.241612	0.107334	0.747727	0.148014	0.241113	0.0944881	0.0662529	0.242405	0.618367	0.266288	0.111796	0.260555	0.0678706	0.0745495	0.0724931	0.100589	0.281518	0.0766644	0.295718	0.748366	0.0914305	0.0461218	0.0872249	0.223395	0.0874526	0.0701926	0.287748	1.63843	0.167177	0.101512	1.0504
	C13	0.653151	0.172316	0.427533	0.270724	0.221247	0.338182	0.429414	0.170465	0.206629	0.31622	0.276894	1.32623	1.16559	0.905737	1.23631	0.11161	0.551561	0.307247	0.313346	0.468239	0.226745	0.277133	0.081255	0.0859084	0.0701689	0.127559	0.258671	0.196149	0.455457	0.565407	0.170035	0.0756575	0.32208	1.08259	0.322699	0.183007	0.171844	1.98683	1.5435	0.119559	0.51889
	C14	0.785008	0.159407	0.514125	0.936935	0.160484	0.108045	0.272828	0.210427	0.151445	1.11471	0.486058	0.0956621	0.571889	0.0940409	0.199016	0.24466	0.0820384	0.867441	0.888729	0.368917	0.0918745	0.203092	0.0718473	0.0999493	0.0699975	0.135158	0.170944	0.110887	0.923356	0.207399	0.135173	0.371732	0.0877352	0.219605	0.0817479	0.0862556	0.081754	0.544182	0.107665	0.105576	1.20755
	C15	0.702263	0.148339	0.844374	0.950629	0.829069	0.141242	0.323347	0.144985	1.10434	1.15857	0.807836	0.126412	0.82483	0.172168	0.298296	0.0992905	0.0946253	0.426281	0.86716	0.288457	0.473076	0.326579	0.706332	0.100671	0.116583	0.367877	0.218789	0.0835547	0.101111	0.882414	0.0970654	0.0514708	0.0405554	0.0822188	0.0485598	0.0514629	0.153246	1.39672	0.116105	0.0938745	0.813605
	C16	0.725948	1.04267	1.05915	0.469326	0.848069	0.274917	0.602004	0.429615	0.25436	0.993052	0.429483	0.735525	0.77283	0.198803	0.336493	0.343187	0.525353	0.658082	0.959321	0.435578	0.847462	0.229706	0.457971	0.370285	0.381539	0.530034	0.225687	0.408488	0.403287	0.226326	0.255438	0.102977	0.347374	0.523557	0.251743	0.129129	0.920072	0.635521	0.157861	0.110094	0.973882
	C17	0.695022	0.179264	0.465546	0.261786	0.648435	0.104528	0.127974	0.120434	0.20214	0.706486	0.375436	0.114988	0.852039	0.101312	0.235049	0.121139	0.109877	1.07128	0.657921	0.272425	0.172735	0.307445	0.112086	0.149556	0.903087	0.27783	0.23495	0.0865422	0.0698309	0.21602	0.117744	0.0382583	0.0737634	0.138657	0.05427	0.141563	0.243244	0.545457	0.127028	0.0976593	0.568207
	C18	0.647433	0.133566	0.845144	0.181755	0.904171	0.0889943	0.140888	0.127492	0.421143	0.67706	0.763655	0.10325	0.790448	0.128428	0.227745	0.128692	0.0760479	0.373698	0.516262	0.207011	0.572248	0.20703	0.527878	0.0884517	0.08717	0.611514	0.203246	0.0707672	0.0680404	0.622523	0.0776145	0.0364426	0.0433795	0.0655345	0.0397865	0.075873	0.0880519	0.601733	0.107053	0.0920704	0.66578
	C19	0.472029	0.188084	0.376689	0.203703	0.518224	0.17628	0.148256	0.13782	0.150774	1.07273	0.220421	0.113504	0.858032	0.0826239	0.22248	0.0784376	0.084886	0.304014	0.509724	0.208989	0.274275	0.243993	0.146819	0.075521	0.354431	0.315853	0.267665	0.0691553	0.12627	0.244797	0.0822403	0.0490914	0.0311924	0.100994	0.0516117	0.0669298	0.481939	0.451913	0.128618	0.123849	1.23554
	C20	0.711225	0.127532	0.559877	0.966898	0.325557	0.126159	0.2001	0.138781	0.180026	1.41358	0.471678	0.106399	0.820615	0.11895	0.224193	0.0857291	0.0707408	0.404024	0.671655	0.379743	0.106665	0.242578	0.109929	0.0834109	0.0796262	0.439108	0.261309	0.276002	0.361089	1.00726	0.166153	0.167668	0.068012	0.107307	0.0575124	0.0789979	0.119396	1.56062	0.633401	0.197605	1.15844
	C21	0.699412	0.556683	0.354924	0.145415	0.142598	0.0866266	0.655284	0.21275	0.246187	1.03726	0.197675	0.1131	0.789042	0.0987283	0.204763	0.0723208	0.0825434	0.251475	0.839249	0.292513	0.0750868	0.188895	0.0926432	0.0846881	0.0682058	0.228216	0.165479	0.105143	0.200604	0.273081	0.713709	0.107617	0.11684	0.504471	0.317245	0.0768262	0.0729576	0.59561	0.891141	0.100989	0.294409
	C22	0.77791	0.735853	0.38544	0.583351	0.15444	0.0863037	0.250331	0.26017	0.580164	1.10786	0.528229	0.101159	0.683167	0.122306	0.216762	0.13973	0.349379	0.210698	0.377833	0.207458	0.0775083	0.18419	0.0586135	0.080407	0.0721556	0.312319	0.176618	0.21719	0.386182	0.196455	0.935462	0.087705	0.198757	0.781714	0.196924	0.0744787	0.0746925	0.648584	0.142113	0.774439	0.456212
	C23	0.725932	0.145038	0.350557	0.844516	0.428055	0.139508	0.584423	0.225359	0.309756	0.363484	0.326676	0.0927572	0.741894	0.119758	0.223325	0.0714234	0.0984663	0.306591	1.07085	0.431302	0.185769	0.205328	0.129976	0.0807386	0.0834406	0.0708536	0.188256	0.0812478	0.260102	0.201156	0.121404	0.363419	0.185014	0.587534	0.147499	0.0797648	0.0787992	0.729857	0.237239	0.127963	1.37368
	C24	0.789167	0.823863	0.609223	0.697241	0.16323	0.0886159	0.531543	0.133846	0.31531	0.889766	0.663708	0.143176	0.794812	0.108837	0.241046	0.131144	0.304563	0.970449	0.939542	0.392598	0.115481	0.281796	0.129859	0.277338	0.118596	0.15779	0.212081	0.139218	0.213936	0.246587	0.87623	0.124206	0.284775	0.601089	0.251065	0.173137	0.0946501	0.617713	0.780549	0.356155	0.665462
	C25	0.760755	0.880708	0.614846	0.780488	0.159671	0.0982825	0.551906	0.160191	0.258289	0.441329	0.537514	0.190267	1.17618	0.126691	0.25292	0.0916752	1.09369	0.753999	0.754668	0.282955	0.090989	0.207101	0.0819048	0.109121	0.0674474	0.0925203	0.208594	1.04981	0.219791	0.283982	0.456057	0.105333	0.56397	1.03145	0.491428	0.187561	0.0805466	0.979217	0.145577	0.328129	0.596583
	C26	0.704729	0.55523	0.361724	0.140665	0.129611	0.0742537	0.636346	0.192921	0.271607	0.296355	0.182162	0.118726	0.789014	0.0959234	0.202991	0.0670316	0.0760345	0.258833	0.82592	0.304282	0.0736248	0.186703	0.0890393	0.0820087	0.0633199	0.066045	0.172596	0.0586889	0.169681	0.269294	0.731973	0.115564	0.125952	0.539672	0.311118	0.0801344	0.0730096	0.621817	0.625611	0.0969915	0.306734
	C27	0.717197	0.591223	0.416427	0.164804	0.139251	0.0944243	0.653273	0.197471	0.26513	0.300482	0.202868	0.145036	0.829346	0.100416	0.209426	0.0698996	0.0997366	0.27784	0.949128	0.310585	0.0821232	0.199813	0.0913054	0.0887379	0.0718326	0.0712495	0.184101	0.115897	0.172947	0.258361	0.744982	0.146576	0.149943	0.698109	0.367485	0.0896668	0.0846771	0.637382	0.198008	0.123078	0.337962
	C28	0.760097	0.725062	0.377318	0.13417	0.141512	0.0645278	0.307236	0.231484	0.49647	0.655151	0.24746	0.199785	0.956763	0.112193	0.214161	0.0950118	0.298143	0.214052	0.455395	0.199752	0.0739107	0.17904	0.0590707	0.0781775	0.0685078	0.0854373	0.214345	0.0558037	0.2911	0.26891	1.01526	0.0556886	0.521953	0.77954	0.487254	0.109851	0.0771241	0.685556	0.688153	0.10731	0.35589
	C29	0.789684	0.776298	0.358536	0.929145	0.146152	0.0933238	0.642748	0.221643	0.61321	0.316848	0.422299	0.0984072	0.6893	0.113558	0.215342	0.118765	0.715411	0.260777	0.91642	0.272558	0.0861882	0.200999	0.0858304	0.0767789	0.069274	0.077091	0.179539	0.105321	0.182615	0.193809	0.985283	0.0879026	0.456192	0.644368	0.171538	0.0822753	0.0825458	0.703586	0.143294	0.759612	0.401547

## Sheet: min
group	cluster	CD45	CD3	CCR2	CD11c	CD172a	c_kit	CD69	CD27	CD86	Ly6C	CX3CR1	CD25	CD44	CD19	IgD	CD62L	CD103	CCR4	CD39	B220	F4_80	CD206	CD64	CXCR3	Ly6G	CD163	FOXP3	TCRgd	CD49b	CD317	TCRb	NK1.1	PD1	CD127	ICOS	CCR6	SiglecF	MHCII	CD4	CD8	CD11b
24m	C01	0.0800548	0	0	0	0	0	0	0	0	0	0	0	0	0	0	0	0	0	0	0	0	0	0	0	0	0	0	0	0	0	0	0	0	0	0	0	0	0	0	0	0
	C02	0.080089	0	0	0	0	0	0	0	0	0	0	0	0	0	0	0	0	0	0	0	0	0	0	0	0	0	0	0	0	0	0	0	0	0	0	0	0	0	0	0	0
	C03	0.0799415	0	0	0	0	0	0	0	0	0	0	0	0	0	0	0	0	0	0	0	0	0	0	0	0	0	0	0	0	0	0	0	0	0	0	0	0	0	0	0	0
	C04	0.0813561	0	0	0	0	0	0	0	0	0	0	0	0	0	0	0	0	0	0	0	0	0	0	0	0	0	0	0	0	0	0	0	0	0	0	0	0	0	0	0	0
	C05	0.0801989	0	0	0	0	0	0	0	0	0	0	0	0	0	0	0	0	0	0	0	0	0	0	0	0	0	0	0	0	0	0	0	0	0	0	0	0	0	0	0	0
	C06	0.0818661	0	0	0	0	0	0	0	0	0	0	0	0	0	0	0	0	0	0	0	0	0	0	0	0	0	0	0	0	0	0	0	0	0	0	0	0	1.08324	0	0	0
	C07	0.079999	0	0	0	0	0	0	0	0	0	0	0	0	0	0.557224	0	0	0	0	0	0	0	0	0	0	0	0	0	0	0	0	0	0	0	0	0	0	0.0997547	0	0	0.178594
	C08	0.0800664	0	0	0	0	0	0	0	0	0	0	0	0	0	0.424462	0	0	0	0	0	0	0	0	0	0	0	0	0	0	0	0	0	0	0	0	0	0	0.135172	0	0	0
	C09	0.0822461	0	0	0	0	0	0	0	0	0.22288	0	0	0	0	0.537852	0	0	0	0	0	0	0	0	0	0	0	0	0	0	0	0	0	0	0	0	0	0	1.09965	0	0	0
	C10	0.0799661	0	0	0	0	0	0	0	0	0	0	0	0	0	0	0	0	0	0	0	0	0	0	0	0	0	0	0	0	0	0	0	0	0	0	0	0	0.110999	0	0	0
	C11	0.080014	0	0	0	0	0	0	0	0	0	0	0	0	0	0	0	0	0	0	0	0	0	0	0	0	0	0	0	0	0	0	0	0	0	0	0	0	0	0	0	0
	C12	0.0801075	0	0	0	0	0	0	0	0	0	0	0	0	0	0	0	0	0	0	0	0	0	0	0	0	0	0	0	0	0	0	0	0	0	0	0	0	0	0	0	0
	C13	0.0814402	0	0	0	0	0	0	0	0	0	0	0	0	0	0	0	0	0	0	0	0	0	0	0	0	0	0	0	0	0	0	0	0	0	0	0	0	0	0	0	0
	C14	0.0835889	0	0	0	0	0	0	0	0	0	0	0	0	0	0	0	0	0	0	0	0	0	0	0	0	0	0	0	0	0	0	0	0	0	0	0	0	0	0	0	0
	C15	0.0802189	0	0	0	0	0	0	0	0	0	0	0	0	0	0	0	0	0	0	0	0	0	0	0	0	0	0	0	0	0	0	0	0	0	0	0	0	0	0	0	0
	C16	0.080077	0	0	0	0	0	0	0	0	0	0	0	0	0	0	0	0	0	0	0	0	0	0	0	0	0	0	0	0	0	0	0	0	0	0	0	0	0	0	0	0
	C17	0.0799972	0	0	0	0	0	0	0	0	0	0	0	0	0	0	0	0	0	0	0	0	0	0	0	0	0	0	0	0	0	0	0	0	0	0	0	0	0	0	0	0.491805
	C18	0.0799486	0	0	0	0	0	0	0	0	0.345316	0	0	0	0	0	0	0	0	0	0	0	0	0	0	0	0	0	0	0	0	0	0	0	0	0	0	0	0	0	0	0
	C19	0.0799793	0	0	0	0	0	0	0	0	0.525156	0	0	0	0	0	0	0	0	0	0	0	0	0	0	0	0	0	0	0	0	0	0	0	0	0	0	0	0	0	0	0
	C20	0.0800167	0	0	0	0	0	0	0	0	0	0	0	0	0	0	0	0	0	0	0	0	0	0	0	0	0	0	0	0	0	0	0	0	0	0	0	0	0	0	0	0
	C21	0.0799682	0	0	0	0	0	0	0	0	0.289704	0	0	0	0	0	0	0	0	0	0	0	0	0	0	0	0	0	0	0	0	0	0	0	0	0	0	0	0	0	0	0
	C22	0.0805535	0	0	0	0	0	0	0	0	0.306979	0	0	0	0	0	0	0	0	0	0	0	0	0	0	0	0	0	0	0	0	0	0	0	0	0	0	0	0	0	0	0
	C23	0.0801458	0	0	0	0	0	0	0	0	0	0	0	0	0	0	0	0	0	0	0	0	0	0	0	0	0	0	0	0	0	0	0	0	0	0	0	0	0	0	0	0
	C24	0.0800012	0	0	0	0	0	0	0	0	0	0	0	0	0	0	0	0	0	0	0	0	0	0	0	0	0	0	0	0	0	0	0	0	0	0	0	0	0	0	0	0
	C25	0.0818061	0	0	0	0	0	0	0	0	0	0	0	0	0	0	0	0	0	0	0	0	0	0	0	0	0	0	0	0	0	0	0	0	0	0	0	0	0	0	0	0
	C26	0.0800257	0	0	0	0	0	0	0	0	0	0	0	0	0	0	0	0	0	0	0	0	0	0	0	0	0	0	0	0	0	0	0	0	0	0	0	0	0	0.137347	0	0
	C27	0.0800098	0	0	0	0	0	0	0	0	0	0	0	0	0	0	0	0	0	0	0	0	0	0	0	0	0	0	0	0	0	0	0	0	0	0	0	0	0	0	0	0
	C28	0.0808502	0	0	0	0	0	0	0	0	0	0	0	0	0	0	0	0	0	0	0	0	0	0	0	0	0	0	0	0	0	0	0	0	0	0	0	0	0	0	0	0
	C29	0.0808679	0	0	0	0	0	0	0	0	0	0	0	0	0	0	0	0	0	0	0	0	0	0	0	0	0	0	0	0	0	0	0	0	0	0	0	0	0	0	0	0
3m	C01	0.0803696	0	0	0	0	0	0	0	0	0	0	0	0	0	0	0	0	0	0	0	0	0	0	0	0	0	0	0	0	0	0	0	0	0	0	0	0	0	0	0	0
	C02	0.0824547	0	0	0	0	0	0	0	0	0	0	0	0	0	0	0	0	0	0	0	0	0	0	0	0	0	0	0	0	0	0	0	0	0	0	0	0	0	0	0	0
	C03	0.0828665	0	0	0	0	0	0	0	0	0	0	0	0	0	0	0	0	0	0	0	0	0	0	0	0	0	0	0	0	0	0	0	0	0	0	0	0	0	0	0	0
	C04	0.0799555	0	0	0	0	0	0	0	0	0	0	0	0	0	0	0	0	0	0	0	0	0	0	0	0	0	0	0	0	0	0	0	0	0	0	0	0	0	0	0	0
	C05	0.0800291	0	0	0	0	0	0	0	0	0	0	0	0	0	0	0	0	0	0	0	0	0	0	0	0	0	0	0	0	0	0	0	0	0	0	0	0	0	0	0	0
	C06	0.0947239	0	0	0	0	0	0	0	0	0	0	0	0	0	0	0	0	0	0	0	0	0	0	0	0	0	0	0	0	0	0	0	0	0	0	0	0	0.946712	0	0	0
	C07	0.0816116	0	0	0	0	0	0	0	0	0	0	0	0	0	0.206347	0	0	0	0	0	0	0	0	0	0	0	0	0	0	0	0	0	0	0	0	0	0	0	0	0	0.110733
	C08	0.0800376	0	0	0	0	0	0	0	0	0	0	0	0	0	0	0	0	0	0	0	0	0	0	0	0	0	0	0	0	0	0	0	0	0	0	0	0	0	0	0	0
	C09	0.0964742	0	0	0	0	0	0	0	0	0.202769	0	0	0	0	0	0	0	0	0	0	0	0	0	0	0	0	0	0	0	0	0	0	0	0	0	0	0	0	0	0	0
	C10	0.0806662	0	0	0	0	0	0	0	0	0	0	0	0	0	0	0	0	0	0	0	0	0	0	0	0	0	0	0	0	0	0	0	0	0	0	0	0	0.328566	0	0	0
	C11	0.0833659	0	0	0	0	0	0	0	0	0	0	0	0	0	0	0	0	0	0	0	0	0	0	0	0	0	0	0	0	0	0	0	0	0	0	0	0	0	0	0	0
	C12	0.0907969	0	0	0	0	0	0	0	0	0	0	0	0	0	0	0	0	0	0	0	0	0	0	0	0	0	0	0	0	0	0	0	0	0	0	0	0	0	0	0	0
	C13	0.107997	0	0	0	0	0	0	0	0	0	0	0	0	0	0	0	0	0	0	0	0	0	0	0	0	0	0	0	0	0	0	0	0	0	0	0	0	0	0	0	0
	C14	0.0811024	0	0	0	0	0	0	0	0	0	0	0	0	0	0	0	0	0	0	0	0	0	0	0	0	0	0	0	0	0	0	0	0	0	0	0	0	0	0	0	0
	C15	0.0825043	0	0	0	0	0	0	0	0	0	0	0	0	0	0	0	0	0	0	0	0	0	0	0	0	0	0	0	0	0	0	0	0	0	0	0	0	0	0	0	0.231811
	C16	0.0812392	0	0	0	0	0	0	0	0	0	0	0	0	0	0	0	0	0	0	0	0	0	0	0	0	0	0	0	0	0	0	0	0	0	0	0	0	0	0	0	0
	C17	0.0799483	0	0	0	0	0	0	0	0	0	0	0	0	0	0	0	0	0	0	0	0	0	0	0	0	0	0	0	0	0	0	0	0	0	0	0	0	0	0	0	0.0949534
	C18	0.0821151	0	0	0	0	0	0	0	0	0.297373	0	0	0	0	0	0	0	0	0	0	0	0	0	0	0	0	0	0	0	0	0	0	0	0	0	0	0	0	0	0	0
	C19	0.0845512	0	0	0	0	0	0	0	0	0.431726	0	0	0	0	0	0	0	0	0	0	0	0	0	0	0	0	0	0	0	0	0	0	0	0	0	0	0	0	0	0	0
	C20	0.0845703	0	0	0	0	0	0	0	0	0	0	0	0	0	0	0	0	0	0	0	0	0	0	0	0	0	0	0	0	0	0	0	0	0	0	0	0	0	0	0	0
	C21	0.0803891	0	0	0	0	0	0	0	0	0.211991	0	0	0	0	0	0	0	0	0	0	0	0	0	0	0	0	0	0	0	0	0	0	0	0	0	0	0	0	0	0	0
	C22	0.0830003	0	0	0	0	0	0	0	0	0.208434	0	0	0	0	0	0	0	0	0	0	0	0	0	0	0	0	0	0	0	0	0	0	0	0	0	0	0	0	0	0	0
	C23	0.0800484	0	0	0	0	0	0	0	0	0	0	0	0	0	0	0	0	0	0	0	0	0	0	0	0	0	0	0	0	0	0	0	0	0	0	0	0	0	0	0	0
	C24	0.0802485	0	0	0	0	0	0	0	0	0	0	0	0	0	0	0	0	0	0	0	0	0	0	0	0	0	0	0	0	0	0	0	0	0	0	0	0	0	0	0	0
	C25	0.0806143	0	0	0	0	0	0	0	0	0	0	0	0	0	0	0	0	0	0	0	0	0	0	0	0	0	0	0	0	0	0	0	0	0	0	0	0	0	0	0	0
	C26	0.0801846	0	0	0	0	0	0	0	0	0	0	0	0	0	0	0	0	0	0	0	0	0	0	0	0	0	0	0	0	0	0	0	0	0	0	0	0	0	0.143321	0	0
	C27	0.0807407	0	0	0	0	0	0	0	0	0	0	0	0	0	0	0	0	0	0	0	0	0	0	0	0	0	0	0	0	0	0	0	0	0	0	0	0	0	0	0	0
	C28	0.0817908	0	0	0	0	0	0	0	0	0	0	0	0	0	0	0	0	0	0	0	0	0	0	0	0	0	0	0	0	0	0	0	0	0	0	0	0	0	0	0	0
	C29	0.0803446	0	0	0	0	0	0	0	0	0	0	0	0	0	0	0	0	0	0	0	0	0	0	0	0	0	0	0	0	0	0	0	0	0	0	0	0	0	0	0	0

## Sheet: 25%
group	cluster	CD45	CD3	CCR2	CD11c	CD172a	c_kit	CD69	CD27	CD86	Ly6C	CX3CR1	CD25	CD44	CD19	IgD	CD62L	CD103	CCR4	CD39	B220	F4_80	CD206	CD64	CXCR3	Ly6G	CD163	FOXP3	TCRgd	CD49b	CD317	TCRb	NK1.1	PD1	CD127	ICOS	CCR6	SiglecF	MHCII	CD4	CD8	CD11b
24m	C01	0.169532	0	3.96339e-17	0	0	0	0	0	0	0	0	0	0	0	0	0	0	0	0	0	0	1.20926	0	0	0	0	0	0	0	0.670286	0	0	0	0	0	0	0	0	0	0	0
	C02	0.474398	0	0.0889474	0	0	0	0	0	0	0	0.101636	0	0	0	0.148756	0	0	1.64092	0	0	0	0	0	0	0	0	0	0	0	0	0	0	0	0	0	0	0	3.29992	0	0	0
	C03	0.505534	0	3.90313e-19	0	0	0	0	0	0	0	0	0	0.658508	1.57876	0	0	0	0	0	0	0	0	0	0	0	0	0	0	0	0	0	0	0	0	0	0	0	4.64633	0	0	0.137025
	C04	0.805691	1.06319	0	0	0	0	0	0	0	0	0	0	0	1.20464	1.84284	0	0	0	0	0.15527	0	0	0	0	0	0	0	0	0	0	0	0	0	0	0	0	0	3.85665	0	0	0
	C05	0.540805	0	0	0	0	0	0	0	0	0	0	0	0	0.456068	2.0077	0	0	0	0	0	0	0	0	0	0	0	0	0	0	0	0	0	0	0	0	0	0	4.02245	0	0	0
	C06	1.1492	0	0	0	0	0	0	0	0.241789	0	0	0	0.207781	1.59941	2.44242	0	0	0	0	0.637236	0	0	0	0	0	0	0	0	0	0	0	0	0	0	0	0	0	5.45892	0	0	0
	C07	0.899842	0	0	0	0	0	0	0	0	0	0	0	0	1.40009	2.53947	0	0	0	0	0.382236	0	0	0	0	0	0	0	0	0	0	0	0	0	0	0	0	0	4.03046	0	0	0.678396
	C08	1.03964	0	0	0	0	0	0	0	0	0	0	0	0	1.66259	2.63585	0	0	0	0	0.619967	0	0	0	0	0	0	0	0	0	0	0	0	0	0	0	0	0	4.23317	0	0	0
	C09	0.995865	0	0	0	0	0	0	0	0	0.61523	0	0	0	1.485	2.47723	0	0	0	0	0.429755	0	0	0	0	0	0	0	0	0	0	0	0	0	0	0	0	0	4.25905	0	0	0
	C10	0.824842	0	0.4121	2.19052	0	0	0	0	0	0	0	0	1.26192	0	0	0	0	0	0.379966	0	0	0	0	0	0	0	0	0	0	0.211824	0	0	0	0	0	0	0	4.89193	0	0	2.10967
	C11	0.322425	0	0	0	0	0	0	0	0	0	0	0	0.0945267	0	0	0	0	0	1.98257	0	0	0	0	0	0	0	0	0	0	0.308562	0	0	0	0	0	0	0	3.36665	0	0	0.244824
	C12	0.415027	0	0	0	0	0.854766	0	0	0	0	0	0	2.16452	0	0	0	0	0	0	0	0	0	0	0	0	0	0	0	0	0.173563	0	0	0	0	0	0	0	1.06633	0	0	0.325935
	C13	0.47404	0	0	0	0	0	0	0	0	0	0	0.580498	1.46176	0	0	0	0	0	0	0	0	0	0	0	0	0	0	0	0	0	0	0	0	0	0	0	0	4.3285	0	0	0
	C14	0.887897	0	0	0.133946	0	0	0	0	0	0	0	0	0	0	0	0	0	0	0	0	0	0	0	0	0	0	0	0	0.943409	0	0	0	0	0	0	0	0	0	0	0	2.43583
	C15	0.807408	0	0.839715	0	0.170394	0	0	0	0	2.70008	0.303866	0	1.17772	0	0	0	0	0	0.0499549	0	0	0	0.144478	0	0	0	0	0	0	0.0816448	0	0	0	0	0	0	0	3.43076	0	0	4.45841
	C16	0.746608	0	0	0	0.0405507	0	0	0	0	0.516582	0	0	2.29241	0	0	0	0	0	0.551091	0	0.112813	0	0	0	0	0	0	0	0	0	0	0	0	0	0	0	0.39937	0	0	0	3.00012
	C17	0.661258	0	0	0	0.23409	0	0	0	8.74257e-05	2.46673	0	0	1.11489	0	0	0	0	0	0.0106128	0	0	0	0	0	2.036	0	0	0	0	0	0	0	0	0	0	0	0	0	0	0	5.60397
	C18	0.635416	0	1.18599	0	0.401357	0	0	0	9.70394e-05	4.74205	0.226631	0	1.25506	0	0	0	0	0	0	0	0	0	0	0	0	0	0	0	0	0	0	0	0	0	0	0	0	0	0	0	4.3577
	C19	0.473493	0	0	0	0	0	0	0	0.000144189	3.34692	0	0	1.95239	0	0	0	0	0	0.0626285	0	0	0	0	0	0	0	0	0	0	0	0	0	0	0	0	0	0	0	0	0	4.63275
	C20	0.544449	0	1.661e-17	1.65773	0	0	0	0	0	2.22944	0	0	0.800948	0	0	0	0	0	0	0	0	0	0	0	0	0	0	0	0	2.97263	0	0	0	0	0	0	0	0.27865	0	0	0.0298689
	C21	0.828822	0.44606	0	0	0	0	0.115878	0	5.52413e-05	2.08209	0	0	0.872533	0	0	0	0	0	1.17134	0	0	0	0	0	0	0	0	0	0	0	0.22585	0	0	0	0	0	0	0	0	0	0
	C22	1.23388	0.530302	0	0	0	0	0	0	0.00018015	3.11871	0	0	0.0903633	0	0	0	0	0	0	0	0	0	0	0	0	0	0	0	0	0	0.287656	0	0	0.166948	0	0	0	0	0	0.369865	0
	C23	0.842179	0	0	2.2763	0	0	0	0	0	0	0	0	0.473572	0	0	0	0	0	0.12879	0	0	0	0	0	0	0	0	0	0	0	0	0	0	0	0	0	0	0	0	0	0
	C24	0.882543	0.321251	0.213641	0	0	0	0	0	0	0	0.0724703	0	0.142953	0	0	0	0	1.80677	0.168391	0	0	0	0	0	0	0	0	0	0	0	0.0865148	0	0	0	0	0	0	0	0	0	0
	C25	0.693301	0.907201	0	0	0	0	0	0	0	0	0	0	1.83441	0	0	0	0	0	0	0	0	0	0	0	0	0	0	0.184519	0	0	0	0	0	1.063	0	0	0	0	0	0	0
	C26	0.927555	0.378295	0	0	0	0	0.162979	0	0	0	0	0	0.98231	0	0	0	0	0	1.23917	0	0	0	0	0	0	0	0	0	0	0	0.235167	0	0	0	0	0	0	0	1.39351	0	0
	C27	0.78294	0.189533	0	0	0	0	0	0	0	0	0	0	1.10146	0	0	0	0	0	0.399694	0	0	0	0	0	0	0	0	0	0	0	0	0	0	0	0	0	0	0	0	0	0
	C28	1.1806	1.71878	0	0	0	0	0	0	0	0	0	0	0.693918	0	0	0	0	0	0	0	0	0	0	0	0	0	0	0	0	0	1.35418	0	0	0	0	0	0	0	2.0134	0	0
	C29	1.48772	0.921383	0	0	0	0	0	0	1.11533e-05	0	0	0	0.0957624	0	0	0	0	0	0	0	0	0	0	0	0	0	0	0	0	0	0.717941	0	0	0	0	0	0	0	0	0.728614	0
3m	C01	0.229355	0	0.0651666	0	0	0	0	0	0	0	0	0	0	0	0	0	0	0	0	0	0	1.59637	0	0	0	0	0	0	0	1.18775	0	0	0	0	0	0	0	0	0	0	0
	C02	0.624377	0	1.52742e-16	0	0	0	0	0	0	0	0.108923	0	0	0	0.620917	0	0	1.55911	0	0	0	0	0	0	0	0	0	0	0	0	0	0	0	0	0	0	0	2.94171	0	0	0
	C03	0.706464	0	0	0	0	0	0	0	0	0	0	0	0.227133	1.22615	0	0	0	0	0	0	0	0	0	0	0	0	0	0	0	0	0	0	0	0	0	0	0	3.93003	0	0	0
	C04	0.941178	1.1655	0	0	0	0	0	0	0	0	0	0	0.0127037	1.22913	1.86365	0	0	0	0	0.128153	0	0	0	0	0	0	0	0	0	0	0	0	0	0	0	0	0	3.79473	0	0	0
	C05	0.62526	0	0	0	0	0	0	0	0	0	0	0	0	0.308478	1.9291	0	0	0	0	0	0	0	0	0	0	0	0	0	0	0	0	0	0	0	0	0	0	3.68687	0	0	0
	C06	1.0043	0	0	0	0	0	0	0	8.44016e-07	0	0	0	0.475039	1.29995	2.16139	0	0	0	0	0.102729	0	0	0	0	0	0	0	0	0	0	0	0	0	0	0	0	0	5.05631	0	0	0
	C07	1.0196	0	0	0	0	0	0	0	0	0	0	0	0	1.3614	2.47797	0	0	0	0	0.358103	0	0	0	0	0	0	0	0	0	0	0	0	0	0	0	0	0	3.89403	0	0	0.636409
	C08	1.16281	0	0	0	0	0	0	0	0	0	0	0	0	1.62541	2.52322	0	0	0	0	0.561669	0	0	0	0	0	0	0	0	0	0	0	0	0	0	0	0	0	4.05565	0	0	0
	C09	1.05842	0	0	0	0	0	0	0	0	0.66847	0	0	0	1.38259	2.32548	0	0	0	0	0.314013	0	0	0	0	0	0	0	0	0	0	0	0	0	0	0	0	0	4.08735	0	0	0
	C10	0.894285	0	0.44687	2.01179	0	0	0	0	0	0	0	0	1.30762	0	0	0	0	0	0.159091	0	0	0	0	0	0	0	0	0	0	0.211194	0	0	0	0	0	0	0	4.88564	0	0	1.76397
	C11	0.378761	0	0	0	0	0	0	0	0	0	0	0	0.277879	0	0	0	0	0	1.97937	0	0	0	0	0	0	0	0	0	0	0.196312	0	0	0	0	0	0	0	3.91495	0	0	0.498149
	C12	0.467801	0	0	0	0	5.75798e-08	0	0	0	0	0	0	1.92258	0	0	0	0	0	0	0	0	0	0	0	0	0	0	0	0	0	0	0	0	0	0	0	0	0.392859	0	0	0.298654
	C13	0.583208	0	0	0	0	0	0	0	0	0	0	0.403727	0.8268	0	0	0	0	0	0	0	0	0	0	0	0	0	0	0	0	0	0	0	0	0	0	0	0	3.40173	0	0	0
	C14	1.13652	0	0	0.0834401	0	0	0	0	0	0	0	0	0	0	0	0	0	0	0	0	0	0	0	0	0	0	0	0	1.23258	0	0	0	0	0	0	0	0	0	0	0	2.82987
	C15	0.803096	0	0.759041	0	0	0	0	0	0	2.52274	0.277986	0	1.17982	0	0	0	0	0	0	0	0	0	0	0	0	0	0	0	0	0.123169	0	0	0	0	0	0	0	3.40361	0	0	4.33683
	C16	0.855773	0	0	0	0.00841502	0	0	0	0	0.490346	0	0	2.44687	0	0	0	0	0	0.594329	0	0.517109	0	0	0	0	0	0	0	0	0	0	0	0	0	0	0	0.493311	0	0	0	3.98247
	C17	0.681971	0	0	0	0.0439312	0	0	0	6.1449e-05	2.38921	0	0	1.06022	0	0	0	0	0.048206	0	0	0	0	0	0	2.02469	0	0	0	0	0	0	0	0	0	0	0	0	0	0	0	5.84751
	C18	0.711822	0	1.17269	0	0.81275	0	0	0	0	4.74631	0.786057	0	1.2304	0	0	0	0	0	0	0	0	0	0	0	0	0	0	0	0	0	0	0	0	0	0	0	0	0	0	0	4.76496
	C19	0.438238	0	0	0	0	0	0	0	5.27915e-05	2.4632	0	0	1.51839	0	0	0	0	0	0	0	0	0	0	0	0	0	0	0	0	0	0	0	0	0	0	0	0	0	0	0	4.08772
	C20	0.731781	0	0	1.07527	0	0	0	0	0	2.82348	0	0	1.10419	0	0	0	0	0	0	0	0	0	0	0	0	0	0	0	0	3.46145	0	0	0	0	0	0	0	0.263173	0	0	0
	C21	0.843445	0.195048	0	0	0	0	0.0345826	0	3.66418e-05	1.71488	0	0	0.940546	0	0	0	0	0	0.837718	0	0	0	0	0	0	0	0	0	0	0	0.0564475	0	0	0	0	0	0	0	0	0	0
	C22	1.19092	0.538259	0	0	0	0	0	0	0.000126692	2.42817	0	0	0	0	0	0	0	0	0	0	0	0	0	0	0	0	0	0	0	0	0.164899	0	0	0	0	0	0	0	0	0.0899331	0
	C23	0.944478	0	0	2.01321	0	0	0	0	0	0	0	0	0.746123	0	0	0	0	0	0.826639	0	0	0	0	0	0	0	0	0	0	0	0	0	0	0	0	0	0	0	0	0	0
	C24	0.792781	0.122289	0.125433	0	0	0	0	0	0	0	0.0781809	0	0.0419586	0	0	0	0	1.69371	0	0	0	0	0	0	0	0	0	0	0	0	0	0	0	0	0	0	0	0	0	0	0
	C25	0.970802	1.01391	0	0	0	0	0	0	0	0	0	0	1.15241	0	0	0	0	0	0	0	0	0	0	0	0	0	0	1.03077	0	0	0	0	0	0.0816694	0	0	0	0	0	0	0
	C26	0.842762	0.20562	0	0	0	0	0.162926	0	0	0	0	0	1.09945	0	0	0	0	0	0.992436	0	0	0	0	0	0	0	0	0	0	0	0.137947	0	0	0	0	0	0	0	1.3609	0	0
	C27	0.837304	0.0131801	0	0	0	0	0.0448813	0	0	0	0	0	1.03191	0	0	0	0	0	0.563601	0	0	0	0	0	0	0	0	0	0	0	0	0	0	0	0	0	0	0	0	0	0
	C28	1.04415	1.65508	0	0	0	0	0	0	0	0	0	0	0.267539	0	0	0	0	0	0	0	0	0	0	0	0	0	0	0	0	0	1.19986	0	0	0	0	0	0	0	1.79606	0	0
	C29	1.19017	0.995237	0	0	0	0	0	0	0	0	0	0	0	0	0	0	0	0	0	0	0	0	0	0	0	0	0	0	0	0	0.484449	0	0	0	0	0	0	0	0	0.587414	0

## Sheet: 50%
group	cluster	CD45	CD3	CCR2	CD11c	CD172a	c_kit	CD69	CD27	CD86	Ly6C	CX3CR1	CD25	CD44	CD19	IgD	CD62L	CD103	CCR4	CD39	B220	F4_80	CD206	CD64	CXCR3	Ly6G	CD163	FOXP3	TCRgd	CD49b	CD317	TCRb	NK1.1	PD1	CD127	ICOS	CCR6	SiglecF	MHCII	CD4	CD8	CD11b
24m	C01	0.291176	1.916e-16	0.416479	0	0	1.03675e-07	0	0	0	0	0.0729128	0	0	0	0	0	0	0.279738	0.360515	0	3.73823e-10	1.99597	0	0	0	0	0	0	0	1.72218	0	0	0	0	0	0	0	0	0	0	0.119222
	C02	0.906139	7.84095e-17	0.569667	0	0	0	0	0	0	0	0.649812	0	0.109828	0.472093	1.18963	0	0	2.35013	0.0402471	0.345449	0	0	0	0	0	0	0	0	0	0	0	0	0	0	0	0	0	4.15177	0	0	0.257231
	C03	0.931921	0	0.307657	0	0	0	0	0	0	0	0	0	1.35294	2.17059	0.644907	0	0	0	0.486563	0.362894	0	0	0	0	0	0	0	0	0	0	0	0	0	0	0	0	0	5.32732	0	0	1.1327
	C04	1.29439	1.83919	0.079215	0	0	0	0	0	0	0	0	0	0.468907	1.77055	2.74586	0	0	0	0.0898994	0.734822	0	0	0	0	0	0	0	0	0	0	0	0	0	0	0	0	0	4.63572	0	0	0
	C05	0.909658	0	0.0489597	0	0	0	0	0	0	0	0	0	0	0.9262	2.54368	0	0	0	0	0.318995	0	0	0	0	0	0	0	0	0	0	0	0	0	0	0	0	0	4.71492	0	0	0
	C06	1.61582	0	0.0559258	0	0	0	0.30446	0	0.782818	0	0	0	0.777512	2.10238	2.97959	0	0	0	0	1.25219	0	0	0	0	0	0	0	0	0	0	0	0	0	0	0	0	0	6.06046	0	0	0
	C07	1.37084	0	4.62277e-18	5.35824e-06	0	0	0	0	0	0	0	0	0.347415	1.92383	3.02172	0	0	0	0	0.937984	0	0	0	0	0	0	0	0	0	0	0	0	0	0	0	0	0	4.7325	0	0	0.92259
	C08	1.53865	0	6.93889e-19	1.75014e-05	0	0	0	0	0	0	0	0	0.452055	2.08457	3.11905	0	0	0	0.0776854	1.17504	0	0	0	0	0	0	0	0	0	0	0	0	0	0	0	0	0	4.96866	0	0	0
	C09	1.48228	0	2.63678e-17	0	0	0	0	0	0	0.803161	0	0	0.338197	1.96937	2.97529	0	0	0	0	1.01799	0	0	0	0	0	0	0	0	0	0	0	0	0	0	0	0	0	4.991	0	0	0
	C10	1.3941	0	1.07501	3.1062	0.241945	0.0189902	0	0	0.127047	0	3.94617e-07	0	1.95666	0	0	0	0	0	1.27914	0	0	0	0	0	0	0	0	0	0	0.923284	0	0	0	0	0	0	0	5.60973	0	0	3.89445
	C11	0.647247	4.43066e-18	0.112172	0	0	0	0	0	4.06482e-05	0.310313	0	0	0.884219	0	0	0	0	0.105101	2.74817	0.288955	0	5.31873e-07	0	0	0	0	0	0	0	1.1978	0	0	0	0	0	0	0	4.82713	0	0	1.52863
	C12	0.759769	0	3.33067e-17	0	0	1.4196	0	0.120687	1.59792e-05	0.153656	0	0	2.64519	0	0	0	0	0	0.334295	0	0	0	0	0	0	0	0.0728054	0	0	0.77475	0	0	0	0	0	0	0.139659	2.96576	0	0	1.09259
	C13	0.856437	0	0.0875497	0	0	0	0	0	0	0	0	1.41892	2.23091	0	0	0	0	0.00041288	0	0	0	0	0	0	0	0	0	0	0	0.122853	0	0	0	1.0944	0	0	0	5.87396	0.10932	0	0
	C14	1.50617	0	4.44089e-17	1.12287	0	0	0	0	0	0.241305	0	0	0.367734	0	0	0	0	0	0.489814	0	0	0	0	0	0	0	0	0	1.70082	0	0	0	0	0	0	0	0	0	0	0	3.63769
	C15	1.3612	4.44089e-17	1.58131	0.0879466	0.852086	0	0	0	0.206925	3.67606	0.979259	0	1.78347	0	0	0	0	0	0.691422	0	0.0936781	0	0.845853	0	0	0	0	0	0	0.704602	0	0	0	0	0	0	0	4.46747	0	0	4.93985
	C16	1.32127	5.55112e-17	0.193444	0	0.632861	0	0	0	4.1e-05	1.41938	0	0	2.83589	0	0	0	0	0.0138497	1.39991	0	0.923288	0	0	0	0	0	0	0	0	0	0	0	0	0	0	0	1.32588	0	0	0	4.31898
	C17	1.13426	8.18039e-18	0.11931	0	0.781602	0	0	0	0.000178954	2.93756	0	0	1.71984	0	0	0	0	0.13485	0.483332	0	0	0	0	0	2.65661	0	0	0	0	0	0	0	0	0	0	0	0	0	0	0	5.94492
	C18	1.12354	0	1.93806	0	1.30828	0	0	0	0.0561401	5.18024	0.89964	0	1.84807	0	0	0	0	0	0.255537	0	0.17499	0	0.458939	0	0	0.00428273	0	0	0	0.170521	0	0	0	0	0	0	0	0	0	0	4.93491
	C19	0.844959	0	0.0174224	0	0.259982	0	0	0	0.000276083	3.83215	0	0	2.4148	0	0	0	0	0	0.508494	0	0	0.0436597	0	0	0	0	0.212178	0	0	0	0	0	0	0	0	0	0.238956	0	0	0	5.18861
	C20	1.02874	0	0.330696	2.3301	0	0	0	0	7.20779e-05	3.30266	0.127115	0	1.48305	0	0	0	0	0	0.280643	0	0	0	0	0	0	0	0	0	0	3.69635	0	0	0	0	0	0	0	1.78019	0	0	0.961424
	C21	1.33287	0.914683	0.0111986	0	0	0	0.700438	0	0.000197791	2.99862	0	0	1.49282	0	0	0	0	0	1.7631	0	0	0	0	0	0	0	0	0	0	0	0.866913	0	0	0.146753	0	0	0	0.125106	0.122955	0	0
	C22	1.79186	1.02739	6.66134e-17	0	0	0	0	0	0.000503994	3.96056	0	0	0.590062	0	0	0	0	0	0	0	0	0	0	0	0	0	0	0	0	0	0.976459	0	0	0.862253	0	0	0	0.077957	0	1.06143	0
	C23	1.36027	0	0.00687355	2.92374	0	0	0.239421	0	0	0	0	0	1.10693	0	0	0	0	0	1.17445	0	0	0	0	0	0	0	0	0	0	0	0	0	0	0	0	0	0	0.291716	0	0	0.888157
	C24	1.52553	0.907939	0.731813	0	0	0	0.160952	0	0	0	0.594944	0	0.77148	0	0	0	0	2.48181	1.0851	0	0	0	0	0	0	0	0	0	0	0	0.761735	0	0	0.241584	0	0	0	0.0305409	0.0858375	0	0.114228
	C25	1.21536	1.89049	0.306385	0	0	0	0	0	0	0	0	5.14454e-07	2.5125	0	0	0	0.413878	0	0	0	0	0	0	0	0	0	6.44521e-08	1.48832	0	0	0	0	0	1.74521	0	0	0	0	0	0	0
	C26	1.46761	0.831893	2.72127e-05	0	0	0	0.687679	0	3.43817e-06	0	0	0	1.6369	0	0	0	0	1.01499e-06	1.83899	0	0	0	0	0	0	0	0	0	0	0	0.819792	0	0	0.274658	0	0	0	0.119888	1.89487	0	0
	C27	1.32412	0.702397	0.0424006	0	0	0	0.516446	0	0	0	0	0	1.7817	0	0	0	0	1.3925e-06	1.5307	0	0	0	0	0	0	0	0	0	0	0	0.614843	0	0	0.586479	0	0	0	0.110965	0	0	0
	C28	1.77174	2.26425	3.46945e-17	0	0	0	0	0	7.63563e-06	0	0	0	1.42283	0	0	0	0	0	0.285744	0	0	0	0	0	0	0	0	0	0	0	2.12196	0	0.449494	0.40278	0.0997397	0	0	0.358566	2.48306	0	0
	C29	2.08553	1.43393	2.35922e-17	0	0	0	0.0534845	0	0.528371	0	0	0	0.69337	0	0	0	0	0	0.75057	0	0	0	0	0	0	0	0	0	0	0	1.42683	0	0.312431	0.115414	0	0	0	0.22041	0	1.37991	0
3m	C01	0.366694	5.63352e-17	0.523782	0	0	6.71549e-07	0	0	0	0	0.0577394	0	0	0	0	0	0	0.559525	0.275602	0	0	2.49449	0	0	0	0	0	0	0	2.06632	0	0	0	0	0	0	0	0.157457	0	0	0.110638
	C02	1.11266	3.51282e-18	0.440179	0	0	0	0	0	0	0	0.685119	0	0.00786026	0.505238	1.51992	0	0	2.3191	0	0.42435	0	0	0	0	0	0	0	0	0	0	0	0	0	0	0	0	0	3.72687	0	0	0.0127163
	C03	1.1843	0	0.129593	0	0	0	0	0	0	0	0	0	0.963153	1.87602	0.5642	0	0	0	0	0.177364	0	0	0	0	0	0	0	0	0	0	0	0	0	0	0	0	0	4.69159	0	0	0.156951
	C04	1.45515	1.98499	0.0833852	0	0	0	0	0	0	0	0	0	0.584537	1.84296	2.68441	0	0	0	0	0.742414	0	0	0	0	0	0	0	0	0	0	0	0	0	0	0	0	0	4.50357	0	0	0
	C05	1.01652	0	0.111137	0	0	0	0	0	0	0	0	0	0	0.762414	2.46685	0	0	0	0	0.254279	0	0	0	0	0	0	0	0	0	0	0	0	0	0	0	0	0	4.31997	0	0	0
	C06	1.49827	0	0.0450445	0	0	0	0.783511	0	0.641028	0	0	0	1.29348	1.8517	2.75439	0	0	0	0	0.720344	0	0	0	0	0	0	0	0	0	0	0	0	0	0	0	0	0	5.76684	0	0	0
	C07	1.50862	0	4.44992e-19	5.40953e-06	0	0	0	0	0	0	0	0	0.359355	1.88997	2.95369	0	0	0	0	0.925775	0	0	0	0	0	0	0	0	0	0	0	0	0	0	0	0	0	4.52717	0	0	0.858436
	C08	1.6751	0	1.17865e-19	1.71858e-05	0	0	0	0	0	0	0	0	0.472781	2.05992	2.99736	0	0	0	0	1.12316	0	0	0	0	0	0	0	0	0	0	0	0	0	0	0	0	0	4.72605	0	0	0
	C09	1.57134	0	0.107352	0	0	0	0	0	0	0.878615	0	0	0.403731	1.89305	2.85834	0	0	0	0	0.933058	0	0	0	0	0	0	0	0	0	0	0	0	0	0	0	0	0	4.72822	0	0	0
	C10	1.44741	0	1.05433	2.93252	0.0991533	0.0467957	0	0	0.12887	0	0	0	2.02353	0	0	0	0	0	0.943684	0	0	0	0	0	0	0	0	0	0	0.901723	0	0	0	0	0	0	0	5.58093	0	0	3.44672
	C11	0.700595	0	0.159124	0.0544251	0	0	0	0	4.19438e-05	0.011292	0.388823	0	1.19587	0	0	0	0	5.70142e-07	2.63827	0.172787	0	0	0.083088	0	0	0	0	0	0	0.915346	0	0	0	0	0	0	0	5.06893	0	0	2.25654
	C12	0.799295	0	0.0997764	0	0	0.688187	0	0	0.25386	0	0	0	2.46802	0	0	0	0	0	0.276033	0	0	0	0	0	0	0	0	0	0	0.31374	0	0	0	0	0	0	0	1.43706	0	0	1.16368
	C13	1.01163	0	0.0719396	0	0	0	0	0	0	0	0	1.78412	2.05321	0	0	0	0	0	0	0	0	0	0	0	0	0	0	0	0	0	0	0	0	0.426861	0	0	0	4.86867	0	0	0
	C14	1.70004	0	0.069534	0.95907	0	0	0	0	0	0.190723	0	0	0.367044	0	0	0	0	0	0.523223	0	0	0	0	0	0	0	0	0	1.87004	0	0	0	0	0	0	0	0	0	0	0	3.72248
	C15	1.30426	0	1.40882	0.200685	0.634234	0	0	0	0.0562808	3.4836	0.964886	0	1.75847	0	0	0	0	0	0.435932	0	0	0	0.308402	0	0	0	0	0	0	0.789047	0	0	0	0	0	0	0	4.40851	0	0	4.86346
	C16	1.41526	1.2819e-18	0.156144	0	0.571662	0	0	0	2.3179e-05	1.30547	0	0	2.96871	0	0	0	0	0	1.28114	0	1.20731	0	0	0	0	0	0	0	0	0	0	0	0	0	0	0	1.24444	0.0839333	0	0	4.61886
	C17	1.17742	1.30972e-17	0.182479	0	0.550807	0	0	0	0.00015394	2.86361	0	0	1.70521	0	0	0	0	0.822835	0.494737	0	0	0	0	0	2.64058	0	0	0	0	0	0	0	0	0	0	0	0	0	0	0	6.17091
	C18	1.18276	0	1.78556	0	1.64421	0	0	0	0.000697034	5.169	1.39184	0	1.79889	0	0	0	0	0	0.125586	0	0.268107	0	0.0434107	0	0	0.00562818	0	0	0	0.15059	0	0	0	0	0	0	0	0.115003	0	0	5.14292
	C19	0.723048	0	0.0711745	0	0.130267	0	0	0	0.000155099	3.13894	0	0	2.11716	0	0	0	0	0	0.196278	0	0	0	0	0	0	0	0	0	0	0	0	0	0	0	0	0	0	0	0	0	5.01126
	C20	1.25402	0	0.256348	1.84154	0	0	0	0	0.000178397	3.80157	2.62754e-05	0	1.73193	0	0	0	0	0	0.343566	0	0	0	0	0	0	0	0	0	0	4.12777	0	0	0	0	0	0	0	1.50697	0	0	0.421988
	C21	1.34323	0.633689	2.30371e-16	0	0	0	0.601773	0	0.000114049	2.54876	0	0	1.52717	0	0	0	0	0	1.48254	0	0	0	0	0	0	0	0	0	0	0	0.635199	0	0	0	0	0	0	0.0548097	0.887851	0	0
	C22	1.75511	1.16973	0.00566693	0	0	0	0	0	0.000804699	3.36916	0	0	0.52154	0	0	0	0	0	0	0	0	0	0	0	0	0	0	0	0	0	0.963705	0	0	0.607864	0	0	0	0.162322	0	1.01019	0
	C23	1.46507	0	8.04966e-17	2.68037	0	0	0.366267	0	0	0	0	0	1.30686	0	0	0	0	0	1.81081	0.00807142	0	0	0	0	0	0	0	0	0	0	0	0	0	0	0	0	0	0.314047	0	0	0.123304
	C24	1.3808	0.727812	0.597247	0	0	0	0.0475362	0	0	0	0.631842	0	0.690723	0	0	0	0	2.38504	0.730246	0	0	0	0	0	0	0	0	0	0	0	0.477835	0	0	0.0181663	0	0	0	0.110038	0.118724	0	0.0635567
	C25	1.50081	1.74447	0.242538	0	0	0	0	0	0	0	0	0	2.26333	0	0	0	0.154542	0	0	0	0	0	0	0	0	0	4.98609e-08	1.78903	0	0	0	0	0	1.18069	0	0	0	0.301629	0	0	0
	C26	1.34419	0.633112	1.62891e-16	0	0	0	0.687011	0	0	0	0	0	1.66923	0	0	0	0	0	1.6097	0	0	0	0	0	0	0	0	0	0	0	0.711174	0	0	0.0330108	0	0	0	0.0992466	1.83695	0	0
	C27	1.35456	0.516155	0.0219223	0	0	0	0.597922	0	0	0	0	0	1.63278	0	0	0	0	0	1.43369	0	0	0	0	0	0	0	0	0	0	0	0.390877	0	0	0.155648	0	0	0	0.117099	0	0	0
	C28	1.58383	2.22459	3.60822e-17	0	0	0	0	0	4.06571e-06	0	0	0	1.09021	0	0	0	0	0	0	0	0	0	0	0	0	0	0	0	0	0	1.94943	0	0	0.544637	0	0	0	0.154166	2.31637	0	0
	C29	1.74888	1.60412	4.65773e-17	0	0	0	0	0	2.89818e-05	0	0	0	0.255132	0	0	0	0	0	0	0	0	0	0	0	0	0	0	0	0	0	1.34502	0	0	0.00976188	0	0	0	0.19225	0	1.28608	0

## Sheet: 75%
group	cluster	CD45	CD3	CCR2	CD11c	CD172a	c_kit	CD69	CD27	CD86	Ly6C	CX3CR1	CD25	CD44	CD19	IgD	CD62L	CD103	CCR4	CD39	B220	F4_80	CD206	CD64	CXCR3	Ly6G	CD163	FOXP3	TCRgd	CD49b	CD317	TCRb	NK1.1	PD1	CD127	ICOS	CCR6	SiglecF	MHCII	CD4	CD8	CD11b
24m	C01	0.480632	0.346683	0.994832	1.08767e-06	0	0.112362	4.58146e-06	0	0	0.0313793	0.651108	0	0.123372	2.82783e-08	0	0	0	1.10065	1.52558	0.322104	1.20597e-08	2.70011	4.40079e-07	0	0	0	0.0372583	0	0	2.59971	0	0	0	0	0	0	0	0.661602	0	0	0.718211
	C02	1.44538	0.228049	1.21558	0.0284364	8.09608e-07	0	5.19939e-18	0	0	0.0607079	1.25283	0	0.74986	1.17695	2.07013	0	0	3.09004	0.620889	0.906049	0	0.28137	0	0	0	0	0.0365924	0	0	0.207229	0	0	0	0	0	0	0	4.97886	0.0117159	0	1.01229
	C03	1.43711	1.46305e-16	0.826188	0.074007	0.0284313	0	0	0	0.156804	0.145056	0	0	1.97498	2.67684	1.56008	0	0	0.32316	1.14678	0.995327	2.41001e-09	0.121524	0	0	0	0	0.0662537	0	0	0.152656	0	0	0	0	0	0	0	5.97194	0	0	2.28566
	C04	1.84324	2.88314	0.507801	0.000146861	4.21048e-07	0	3.14894e-24	0	9.44144e-06	0.106333	0	0	1.18382	2.29881	3.31668	0	0	0.172352	0.600325	1.3825	0	0.0427469	0	0	0	0	0.0191006	0	0	0.111691	0	0	0	0	0	0	0	5.39098	0	0	0.651073
	C05	1.32794	2.29543e-17	0.54659	7.64764e-05	0	0	0	0	0	0	0	0	0.321744	1.4438	3.01938	0	0	0.00862049	0.128062	0.753726	0	8.06759e-05	0	0	0	0	0	0	0	0	0	0	0	0	0	0	0	5.30515	0	0	0.0547236
	C06	2.07402	1.3649e-16	0.422005	0.00021002	0	0	1.20869	0	1.15926	0.0973586	0	0	1.38248	2.54463	3.46229	0	0	0.188205	0.32768	1.76741	0	0.0286398	0	0	0	0	0.024784	0	0	0.172012	0	0	0	0	0	0	0	6.65829	0	0	0.176554
	C07	1.86123	5.60212e-17	0.260775	8.57232e-05	0	0	0	0	0	0.0497819	0	0	0.867995	2.38302	3.46194	0	0	0.0848589	0.382281	1.49629	0	0.0359635	0	0	0	0	5.89555e-09	0	0	0.0474044	0	0	0	0	0	0	0	5.41068	0	0	1.29079
	C08	2.05779	3.7405e-17	0.25743	0.000116685	0	0	0	0	0	0	0	0	0.981024	2.50046	3.5319	0	0	0.130293	0.576736	1.71548	0	0.0679874	0	0	0	0	0.000144206	0	0	0.130961	0	0	0	0	0	0	0	5.67658	0	0	0.0490804
	C09	1.96821	8.79019e-17	0.334792	0	0	0	0	0	1.9708e-05	1.05326	0	0	0.864017	2.41242	3.44368	0	0	0.0766241	0.405572	1.61768	0	3.53749e-05	0	0	0	0	0	0	0	0.0290487	0	0	0	0	0	0	0	5.66109	0	0	0.15475
	C10	1.98895	3.66057e-16	1.78409	3.85462	0.989576	0.649559	0	0	0.845678	0.39299	0.531012	0	2.58301	0	0	0	0.0666807	0.303025	2.27658	0.44312	6.6905e-09	0.22383	0.141074	0	0	0	0.0706256	0	0	1.69075	0	0	0	0	0	0	0.0606109	6.30566	0	0	4.84239
	C11	1.11081	0.0478261	0.516595	0.345138	0.0671966	0	0.130142	0	0.247697	1.59991	0.335572	0	1.7009	0.342122	0	0	0	0.597395	3.49444	0.881544	3.68933e-08	0.30498	0.127336	0	0	0	0.11603	0	0	2.18466	0	0	0	0	0	0	0	5.61025	0.0475034	0	3.05676
	C12	1.16238	9.40654e-17	0.235328	0	0.17326	1.88	0.0680319	0.630297	0.348925	0.703662	1.00062e-05	0	3.11884	0	0	0	0	0.124024	0.866135	0.0231501	4.9326e-10	0.321119	0	0	0	0	0.477677	0	0	1.41708	0	0	0	0	0	0	0.873814	4.38039	0	0	1.79321
	C13	1.34314	1.1614e-16	0.422456	0	0.0472163	0.358565	0.185049	0	7.01131e-06	0.0893671	2.82334e-05	2.05793	2.8782	3.27223e-07	0.102049	0	0	0.295772	0.148715	0.0440014	2.7629e-08	0.00623743	0	0	0	0	0.0730376	0	0	0.629038	0	0	0	1.95788	0	0	0	6.7709	2.21551	0	0.17153
	C14	2.1126	1.02696e-16	0.404081	2.06376	0	0	0.134172	0	4.69803e-05	1.72431	0.436383	0	0.946881	0	0	1.23821e-06	0	0.238977	1.52064	0.241151	0	0.0213308	0	0	0	0	0.0336224	0	2.3959	0	0	0.28304	0	0	0	0	0	0.54069	0	0	4.33875
	C15	1.94156	5.32907e-16	2.30721	1.2915	1.60088	0	0.00830004	0	1.1094	4.51685	1.65316	0	2.32443	0	0	0	0	0.246993	1.48024	0.116557	0.613987	0.177642	1.68082	0	0	0.192802	0.125021	0	0	1.47663	0	0	0	0	0	0	0	5.51856	0	0	5.30517
	C16	1.90996	0.270228	0.949197	0.24372	1.47593	0	0.0693063	0	0.0162802	2.24786	0.118042	0.0958175	3.29364	0	0.0748884	0	1.03935e-18	0.49981	2.18297	0.347019	1.70628	0.156928	0.0430853	0	0.110471	0.118162	0.22135	0	0.0103518	0.094341	0	0	0	0.012574	0	0	2.12285	0.45774	0.020373	0	5.10277
	C17	1.65146	3.21965e-16	0.528557	0	1.38831	0	0	0	0.000394127	3.36389	0.0305362	0	2.24243	0	0	0	0	0.751919	1.08946	0.0494848	0	0.269973	0	0	3.24804	0.127342	0.325034	0	0	0	0	0	0	0	0	0	0.00952093	0.232515	0	0	6.26464
	C18	1.66852	3.27288e-16	2.59088	0	1.9801	0	0	0	0.482876	5.522	1.57107	0	2.38256	0	0	0	0	0.116011	0.814752	1.32395e-18	0.66419	0.0723406	1.26011	0	0	0.756367	0.121522	0	0	0.731845	0	0	0	0	0	0	0	0.554546	0	0	5.30287
	C19	1.2516	9.15067e-17	0.30145	0	0.702908	0	0	0	0.00051282	4.31478	0.000104027	0	2.86376	0	0	0	0	0.0835053	1.03658	0.00914415	2.22463e-08	0.394882	0	0	0.47542	0.189657	0.65885	0	0	0.0425713	0	0	0	0	0	0	0.87898	0.219934	0	0	5.52906
	C20	1.58132	2.19041e-16	0.911699	2.882	0.171672	0	0	0	0.000503212	4.23115	0.71362	0	2.06393	0	0	0	0	0.137466	0.920357	0.26192	0	0.0797035	0	0	0	0.12886	0.119038	0.0540772	0.142337	4.3518	0	0	0	0	0	0	0	3.46987	0.0107158	0	2.28421
	C21	1.86531	1.3611	0.353028	0	0	0	1.28131	0	0.0393049	3.81688	0.000175258	0	2.0404	0	0	0	0	0.219471	2.29829	0.262994	0	3.56219e-06	0	0	0	0.0280974	5.66718e-09	0	0	0.0647586	1.52259	0	0	0.708587	0.29525	0	0	0.780108	1.26844	0	0.161376
	C22	2.36748	1.48029	0.307652	0.726405	0	0	0	0.00911257	0.308296	4.48666	0.131064	0	1.12251	0	0	0	0	0.018277	0.502491	0	0	4.29065e-06	0	0	0	0.251733	7.75185e-09	0	0	0.00608493	1.68438	0	0	1.57989	0	0	0	0.789598	0	1.56646	0.381241
	C23	1.88967	1.54824e-16	0.347565	3.43777	0.285534	0	0.910646	0.00652173	0.0137406	0.166038	0.165038	0	1.72957	0	0	0	0	0.277123	2.11497	0.404206	4.63087e-10	0.0202222	0.0391307	0	0	0	0.0187752	0	0	0.00761411	0	0.0310814	0	0.615174	0	0	0	1.05986	0	0	3.07388
	C24	2.16471	1.58681	1.34227	0.0096906	0.00284506	0	0.690057	0	0.23081	0.442652	1.189	0	1.45993	0	0.0105535	0	0	3.15309	1.89865	0.411887	0	0.0365191	0	0.231065	0	0	0	0	0	0.0305195	1.53793	0	0.2878	0.895131	0.0463491	0	0	0.647831	1.16996	0.222845	0.669332
	C25	1.78947	2.51642	0.992986	0	0	0	0.535516	0	2.01239e-06	0.0337655	3.1447e-06	0.270389	3.09328	3.19762e-09	0	0	1.91559	0.287666	0.050318	0	0	0.110097	0	0	0	0	0.0557742	2.30327	0	0.217136	0	0	0.103462	2.40798	0.168614	0.045103	0	0.600766	0	0	0.217293
	C26	2.03681	1.28711	0.345467	0	0	0	1.23172	0	0.154163	0.200297	9.42926e-07	0	2.20785	0	0	0	0	0.277	2.37252	0.30641	0	3.22205e-06	0	0	0	0	5.66419e-09	0	0	0.0364599	1.45936	0	0	0.884002	0.24131	0	0	0.777775	2.3701	0	0.209093
	C27	1.90068	1.19371	0.449683	0	0	0	1.12633	0	0.0306951	0.187984	5.08169e-06	0	2.37138	0	0	0	0	0.264849	2.24002	0.237888	0	5.26505e-06	0	0	0	0	2.28439e-08	0	0	0.0380085	1.34477	0	0	1.4761	0.464157	0	0	0.76837	0.0106743	0	0.200965
	C28	2.42525	2.75925	0.263017	0	0	0	0.30785	0.0202778	0.419957	0.22788	5.49882e-10	0	2.06262	0	0	0	2.68146e-06	0.11581	1.12961	0.0643347	0	4.30142e-06	0	0	0	0	0.0672305	0	0	0.145095	2.87284	0	1.44348	1.20049	0.747261	0	0	1.16821	2.90353	0	0.276319
	C29	2.74157	1.88397	0.230897	0.362781	0	0	0.782109	0.207208	1.23344	0.226058	0.168745	0	1.3634	0	0	0	5.99493e-07	0.200656	1.91262	0.189045	0	1.14552e-05	0	0	0	0	0.0299058	0	0	0	2.13002	0	1.46828	0.808503	0.0507707	0	0	0.963743	0	1.94994	0.417673
3m	C01	0.585647	0.303132	1.10315	2.79853e-10	2.30546e-07	0.240098	0	0	0	0.104726	0.612687	0	0.21809	4.50159e-08	0.00516385	0	0	1.61381	1.29773	0.377919	3.58156e-08	3.21018	8.41456e-07	0	0	0	3.35927e-10	0	0	2.87021	0	0	0	0	0	0	0	0.875199	0	0	0.693842
	C02	1.64117	0.106513	0.993447	5.57375e-05	0	0	0	0	0	0.0945145	1.25268	0	0.488943	1.17021	2.21579	0	0	3.07163	0.395552	1.00689	0	0.237909	0	0	0	0	2.3568e-08	0	0	0.0942697	0	0	0	0	0	0	0	4.47729	0	0	0.619149
	C03	1.70469	4.71845e-17	0.593881	8.03836e-05	2.38929e-23	0	0	0	0.0058698	0.169446	0.00416403	0	1.70351	2.43652	1.27949	0	0	0.086849	0.528233	0.724031	0	0.000249905	0	0	0	0	0	0	0	0.0636614	0	0	0	0	0	0	0	5.44887	0	0	1.06908
	C04	1.96125	3.00897	0.529749	8.49314e-05	1.18267e-08	0	0	0	0	0.149681	0	0	1.29557	2.36345	3.26677	0	0	0.0716703	0.444645	1.34807	0	6.96245e-05	0	0	0	0	1.36922e-13	0	0	0.0628859	0	0	0	0	0	0	0	5.15493	0	0	0.619627
	C05	1.44939	1.15324e-17	0.633724	5.22728e-05	0	0	0	0	0	0	0	0	0.340015	1.26915	2.96172	0	0	0	0.0291006	0.704821	0	3.15583e-05	0	0	0	0	0	0	0	0	0	0	0	0	0	0	0	4.92379	0	0	0
	C06	2.00162	8.32667e-17	0.39578	0.000132607	0	0	1.46724	0	1.05981	0.129866	0	0	2.03697	2.32112	3.24302	0	0	0.0462361	0.221787	1.3251	0	0.0245417	0	0	0	0	6.64343e-09	0	0	0.0664894	0	0	0	0	0	0	0	6.41384	0	0	0.300555
	C07	1.99349	2.86812e-17	0.281003	7.05807e-05	0	0	0	0	0	0.0750174	0	0	0.881918	2.3387	3.37962	0	0	0	0.239699	1.45961	0	1.73959e-05	0	0	0	0	0	0	0	0	0	0	0	0	0	0	0	5.16914	0	0	1.17191
	C08	2.19383	1.78998e-17	0.276588	9.44193e-05	0	0	0	0	0	0	0	0	0.991003	2.46891	3.41548	0	0	0.0151662	0.391048	1.65328	0	1.92385e-05	0	0	0	0	0	0	0	0.023808	0	0	0	0	0	0	0	5.38143	0	0	0.0216017
	C09	2.08198	3.05311e-17	0.507272	0	0	0	0	0	1.08671e-05	1.1655	0.0544302	0	0.938526	2.35043	3.30924	0	0	0	0.253398	1.50799	0	1.68938e-05	0	0	0	0	0	0	0	0	0	0	0	0	0	0	0	5.37055	0	0	0.105565
	C10	2.00651	2.55351e-16	1.65913	3.67444	0.683429	0.715587	0	0	0.871375	0.459491	0.425399	0	2.68124	0	0.0895832	0	0	0.202352	1.92096	0.370758	0	0.187274	0	0	0	0	0.0492281	0	0	1.63197	0	0	0	0	0	0	0.038635	6.27237	0	0	4.7944
	C11	1.16297	3.07393e-16	0.618089	0.923227	0.370717	0	1.23391e-05	0	0.407541	0.747586	1.57522	0	1.90305	0.00985078	0.048426	0	0	0.443757	3.26097	0.756134	0.344354	0.282428	1.47978	0	0	0	2.42446e-07	0	0	1.71926	0	0	0	0	0	0	0	5.75585	0.0171526	0	3.28748
	C12	1.22856	7.97973e-17	0.489492	0.158062	0.135247	1.39904	0.0923575	0.325721	1.26957	0.350444	0.0797378	0	2.90322	0	0.0688643	0	0	0.0414947	0.898881	0.119093	0	0.0587773	0	0	0	0	0.0477631	0	0	1.0205	0	0	0	0	0	0	0	2.72892	0	0	2.0328
	C13	1.52678	6.86083e-17	0.465074	0.0477468	0.0062034	0.220511	0.183101	0	8.77492e-06	0.176966	3.60663e-05	2.60167	2.88031	0.632976	0.604473	0	0	0.0720877	0.108713	0.295367	0	0.0628291	0	0	0	0	0.0844951	0	0	0.619257	0	0	0	1.81601	0	0	0	6.02034	2.48605	0	0.220535
	C14	2.31054	4.47837e-17	0.537279	1.82732	0	0	0	0	2.3229e-05	1.41278	0.30366	0	0.904624	0	0	2.0656e-06	0	0.155824	1.50149	0.30162	0	0	0	0	0	0	0	0	2.50712	0	0	0.26908	0	0	0	0	0	0.571867	0	0	4.31297
	C15	1.85848	3.52496e-16	2.02013	1.10672	1.42601	0	0	0	1.13431	4.31846	1.62337	0	2.26674	0	0.0931381	0	0	0.149254	1.17238	0.114161	0.429002	0.150716	1.01962	0	0	0.153698	0.033047	0	0	1.52564	0	0	0	0	0	0	0	5.42607	0	0	5.23374
	C16	1.97857	0.054478	0.748054	0.0981252	1.24253	0	0	0	9.06201e-05	2.07511	0.173179	0	3.4231	0	0.130941	0	0	0.365947	1.95026	0.292678	1.86236	0.0253976	0	0	0.0625235	0	0.0400394	0	0.0397189	0	0	0	0	0	0	0	1.96174	0.713829	0	0	5.12154
	C17	1.72844	3.9968e-16	0.614359	0	1.12887	0	0	0	0.00032694	3.28473	0.167792	0	2.25137	0	0.0692559	0	0	1.81848	1.10437	0.110888	0	0.133851	0	0	3.23989	0.0946583	0.0758814	0	0	0	0	0	0	0	0	0	0	0.540769	0	0	6.42181
	C18	1.68248	2.22045e-16	2.34542	0	2.22117	0	0	0	0.299641	5.50685	1.92375	0	2.28106	0	0.0809017	0	0	0.0905931	0.642701	0.000806366	0.816109	1.34867e-06	0.577028	0	0	0.79309	0.0179541	0	0	0.725221	0	0	0	0	0	0	0	0.775698	0	0	5.43029
	C19	1.1008	8.88178e-17	0.444594	0	0.649357	0	0	0	0.000436577	4.01183	0.0958205	0	2.63359	0	0.0496993	0	0	0.0944648	0.711507	0	0.178151	0.0419424	0	0	0.142114	0.0520784	0.0508399	0	0	0	0	0	0	0	0	0	0.3546	0.396648	0	0	5.67451
	C20	1.82666	1.23534e-16	0.77612	2.47535	0.212998	0	0	0	0.00066237	4.64337	0.450575	0	2.25316	0	0.0547841	0	0	0.0829989	1.012	0.351957	0	0.0550737	0	0	0	0.239165	0.0822251	0.106222	0.236809	4.75845	0	0	0	0	0	0	0	2.9367	0.276848	0	1.4317
	C21	1.86371	1.08904	0.358287	0	0	0	1.17987	0	0.000450976	3.37783	3.67348e-05	0	2.04762	0	0.00143198	0	0	0.043072	2.06414	0.191941	0	1.56513e-06	0	0	0	0	0	0	0	0.0211839	1.26078	0	0	0.488202	0.140909	0	0	0.692052	1.71697	0	0.134543
	C22	2.31887	1.71178	0.393199	0.0650481	0	0	0	0	0.615644	4.09564	0.191893	0	1.16812	0	0.0356496	0	0	7.77322e-06	0.1427	0	0	1.80435e-06	0	0	0	0.0703993	0	0	0	0	1.76291	0	0	1.35859	0	0	0	0.862711	0	1.61639	0.264731
	C23	2.00743	6.10623e-17	0.334434	3.20839	0.0236035	0	0.922194	0.0612485	7.66911e-05	0.170623	8.85847e-06	0	1.81422	0	0.0406536	0	0	0.146348	2.49954	0.496783	0	0	0	0	0	0	0	0	0	0	0	0.241045	0	0.619517	0	0	0	1.05255	0	0	1.17108
	C24	1.99758	1.45961	1.11086	0.135666	0	0	0.652709	0	5.07976e-05	0.673608	1.21863	0	1.39715	0	0.0542219	0	0	3.10716	1.63855	0.391632	0	0.104567	0	0.0412953	0	0	0	0	0	0.0243852	1.36287	0	0	0.652064	0	0	0	0.747998	1.08065	0.0214446	0.691611
	C25	2.10541	2.35519	0.826903	0.214828	0	0	0.277278	0	5.87564e-06	0.212784	0.176157	6.79602e-06	2.98018	0	0.0890519	0	1.81189	0.216881	0.341808	0.0895469	0	2.42752e-06	0	0	0	0	4.18485e-07	2.4474	0	0.060453	0	0	0.178804	2.05898	0.113794	0	0	1.08867	0	0.0524232	0.339532
	C26	1.86381	1.08114	0.354283	0	0	0	1.21316	0	5.02323e-05	0.252179	1.17113e-10	0	2.16904	0	0	0	0	0.0837774	2.15802	0.220726	0	1.53118e-06	0	0	0	0	0	0	0	0.0330451	1.34385	0	0	0.583483	0.15516	0	0	0.757651	2.28976	0	0.141337
	C27	1.89923	1.03465	0.424401	0	0	0	1.17376	0	3.3405e-05	0.225135	1.02267e-06	0	2.16556	0	0.00189495	0	0	0.0942648	2.10103	0.216122	0	2.21008e-06	0	0	0	0	0	0	0	0.0108485	1.16707	0	0	0.871954	0.141384	0	0	0.795223	0.0978306	0	0.18321
	C28	2.13683	2.62984	0.349787	0	0	0	0	7.50786e-22	0.160347	0.546237	5.09107e-11	0	1.8919	0	0.00206274	0	0	9.02139e-06	0.234939	0	0	2.04282e-06	0	0	0	0	0	0	0	0.0187065	2.64547	0	0.0331004	1.288	0.185577	0	0	0.864526	2.77094	0	0.195187
	C29	2.31643	2.08552	0.337766	0.751252	0	0	0.560549	0	0.682726	0.195224	0.0335778	0	0.996454	0	0.000482121	0	0.721879	0.00946121	0.933269	0.0592132	0	1.19267e-06	0	0	0	0	0	0	0	0	2.09103	0	0	0.773447	0	0	0	0.911326	0	1.78042	0.218339

## Sheet: max
group	cluster	CD45	CD3	CCR2	CD11c	CD172a	c_kit	CD69	CD27	CD86	Ly6C	CX3CR1	CD25	CD44	CD19	IgD	CD62L	CD103	CCR4	CD39	B220	F4_80	CD206	CD64	CXCR3	Ly6G	CD163	FOXP3	TCRgd	CD49b	CD317	TCRb	NK1.1	PD1	CD127	ICOS	CCR6	SiglecF	MHCII	CD4	CD8	CD11b
24m	C01	3.11374	4.2953	3.61355	2.38119	5.81087	3.43216	2.20609	1.40096	2.41716	5.1755	2.92696	1.39462	3.44072	1.67813	1.90879	1.57053	4.51737	4.98382	7.7068	5.08007	3.99372	5.054	3.29142	1.87688	1.45315	2.30305	2.33801	1.98341	2.88271	6.2717	4.41455	1.60165	2.20087	3.03299	2.82507	1.25424	1.42252	5.59017	3.83591	2.19923	4.03016
	C02	3.75181	4.2135	4.58959	4.58218	5.17322	2.74756	2.43859	2.7946	3.27907	3.99597	5.69128	2.34814	4.27099	3.63148	4.64515	1.59997	4.05319	8.05831	4.36498	3.6685	2.92254	3.21542	3.24119	1.83087	2.62231	3.57164	2.37051	2.10542	3.70259	3.69234	3.2877	1.45336	3.24903	3.8495	2.06528	4.81685	2.30084	7.87711	2.21711	2.93869	6.46685
	C03	3.68622	3.63007	8.07633	4.19828	3.76974	2.11527	2.84807	3.0255	3.75562	5.40172	2.32104	2.34529	5.98963	6.78212	4.48441	3.16024	2.49523	3.22201	4.50908	3.558	3.78843	2.85181	2.20035	1.80453	2.46333	2.60688	2.86983	1.9122	3.86889	3.08991	2.93167	2.4015	2.96595	3.74265	1.54421	2.34075	2.11226	8.39445	2.13397	2.67288	6.69681
	C04	3.60353	6.41462	3.86253	4.19003	3.00565	2.57478	2.57082	4.66498	2.58631	5.00513	2.42662	5.30189	3.79349	4.39035	4.98695	2.15841	2.77094	2.95449	5.29436	5.47232	2.05484	4.26825	1.94107	1.70547	1.47608	2.6211	3.85794	2.22934	2.45696	3.95381	3.63575	1.12754	3.41818	3.67553	3.12469	1.36536	1.44059	7.58661	3.48578	3.02035	5.8337
	C05	3.05996	1.39417	4.45443	2.69793	6.24563	2.22614	1.64894	2.26958	1.93233	1.67541	2.79765	2.42171	2.69188	3.42034	5.55481	2.08257	1.40419	1.63388	2.10221	2.63577	1.91365	2.02569	1.30748	1.40927	1.41077	1.8421	1.51171	1.24224	1.34091	2.00567	1.12831	0.955463	4.10181	1.58376	1.16005	1.39908	1.41764	7.63169	1.40194	1.32829	1.82417
	C06	4.05963	2.0283	2.75084	1.84288	2.6373	1.04233	4.14764	1.33499	3.35442	1.77538	1.70846	2.20616	3.97583	6.58994	5.02902	1.21266	2.151	2.1951	2.43807	3.49914	1.1726	1.65887	0.962357	1.05204	1.20517	0.987093	1.77196	0.921194	0.93559	3.18642	1.5346	1.41814	1.15741	0.545977	1.31461	0.878303	1.18188	8.33138	1.45632	1.76399	3.64628
	C07	3.67412	1.45619	2.7402	2.00267	2.81892	1.00426	1.7024	3.41592	1.72237	3.39021	2.48412	2.01616	3.30435	4.10134	5.24752	1.37187	2.06199	2.37259	2.86415	3.54628	3.12833	2.38501	1.58051	1.23979	1.89659	2.18382	2.02419	1.46963	1.99115	2.36774	1.49542	0.974276	0.901853	1.94622	2.51275	1.91919	0.895079	7.88573	2.33158	1.70971	5.77575
	C08	4.01158	1.47267	3.50786	3.13029	2.6457	1.6567	1.83661	3.07427	1.93203	1.70297	3.70726	2.59135	4.50478	6.27734	5.21841	2.03742	4.03001	2.24573	3.74407	4.92885	2.26086	3.12688	1.60223	1.48167	1.85152	1.91219	2.60615	2.83926	1.91254	3.04512	1.94997	1.24108	1.7189	1.9396	2.51179	2.72645	1.4979	8.01252	2.69562	1.39768	3.08967
	C09	3.63585	2.19822	2.73547	2.35416	1.89503	1.49129	2.88887	1.10843	1.35455	5.46948	2.69605	1.38211	2.82369	4.31248	5.06371	1.01895	1.14558	3.05349	3.91479	3.32042	1.82408	2.19114	1.22831	1.15826	0.844258	1.72769	1.49852	0.66958	1.27479	4.17028	3.66968	1.00225	1.17935	3.06942	1.43996	1.07998	1.01583	7.52906	2.85387	2.16842	3.78816
	C10	4.33452	4.16476	8.33839	5.70984	7.28078	3.38319	3.29405	2.00785	5.06051	4.38536	4.93557	3.85538	5.8146	3.03493	2.60954	3.17831	5.18862	3.95365	6.56581	4.10507	2.84183	4.42809	3.98839	2.18651	3.31511	4.17439	2.95794	2.61626	2.59191	5.10884	2.85428	1.8123	2.71328	2.92901	1.78271	1.22799	3.17599	8.71952	3.00271	2.79661	8.33393
	C11	3.47631	3.75366	3.65251	4.26093	4.09792	1.98242	4.2915	2.20446	4.74348	6.21285	3.80826	3.27823	5.41418	3.11619	2.27643	1.82785	2.41032	4.59586	7.21092	4.33602	3.67197	4.38884	3.91001	1.56301	2.31407	2.23454	3.89129	1.56955	2.78508	5.91365	2.69034	1.79169	1.88431	3.30101	2.68277	1.08151	1.4188	8.12661	4.59775	1.55371	6.73597
	C12	2.87542	1.6674	2.54936	1.57921	1.94011	3.59699	2.93938	2.5133	3.38344	5.99529	2.66931	1.79331	5.29143	1.12093	1.41787	1.51432	1.76664	2.43101	3.22417	1.90411	2.05724	2.49359	2.7307	1.67775	1.69016	1.76149	3.41775	1.46681	3.25269	4.9203	1.67665	1.18896	2.11485	3.28904	1.04624	0.966595	3.91254	8.50234	1.49244	1.17027	5.08092
	C13	2.8113	1.43763	2.2601	2.13978	4.28887	2.03023	3.16538	1.80646	2.15521	2.41012	1.61751	5.40924	4.74526	3.39364	4.58531	2.29672	4.03447	2.96757	2.0486	2.96118	2.76142	2.00567	1.2798	0.620005	0.616712	0.933306	1.41744	1.19203	2.92022	3.21864	2.60777	1.74593	2.81835	3.81854	2.61926	2.50009	1.40154	8.21725	5.07367	0.794734	3.34862
	C14	4.02447	2.07968	8.28452	4.18956	2.64129	1.7035	3.42567	1.69653	2.12811	5.13934	3.62965	1.93122	3.51332	1.83095	2.33954	2.07955	2.73687	4.79955	3.7754	2.12557	3.03343	3.70701	1.9238	2.23889	2.84751	2.92483	2.69445	6.73273	8.85038	7.58666	4.84784	5.09122	1.98893	4.01409	2.6042	1.49545	2.44724	5.94697	1.72951	2.04903	6.5908
	C15	3.66015	2.7961	4.92755	5.30516	6.23128	1.84203	3.41065	4.18527	5.41596	7.85617	4.11045	2.41107	5.13324	3.03708	4.21186	2.27191	2.69845	4.57051	5.12451	2.51105	3.57979	3.36474	4.23306	1.59239	4.12786	3.43386	2.92229	1.46251	2.32576	5.17705	3.08571	1.01411	2.62769	2.57075	1.48016	1.3162	2.2982	8.45524	2.19836	1.71291	7.63689
	C16	3.9659	6.43064	7.87533	4.43554	7.67311	3.71298	5.1006	4.56284	3.18053	4.95463	3.54806	6.35056	6.00905	3.27445	4.19347	4.5607	5.88031	5.92562	6.20427	3.74557	3.7754	3.27779	5.48721	4.46161	5.49181	5.564	3.77982	4.68567	4.24009	2.6877	4.03724	5.54749	4.30667	5.10436	3.75035	1.86933	4.39163	7.27459	3.27818	1.91331	7.05769
	C17	4.40183	5.20901	6.61247	4.35909	8.37056	4.29777	2.60832	3.92198	2.07286	6.85109	3.48769	2.58215	5.85183	2.1549	1.86069	5.14933	3.0761	6.63322	6.21241	3.53321	4.07769	3.62169	2.78461	1.85893	5.27138	3.15021	2.82594	1.79067	2.50605	5.27621	3.20959	2.91433	6.61883	3.25414	1.52	1.77407	3.34885	5.96628	3.81622	2.80322	9.06097
	C18	3.54509	4.98492	8.73815	4.99048	6.02632	5.16858	2.89157	1.49122	4.0979	8.19297	3.61278	2.29184	5.90715	1.42456	5.51871	3.28017	3.59805	5.44667	5.71022	2.42711	3.30695	4.40619	4.05447	2.16592	2.42513	4.10239	5.24635	1.51413	2.78279	4.30125	2.09025	1.89444	2.34791	3.07805	1.08528	1.99934	2.55831	4.18054	2.9091	2.46788	7.89436
	C19	4.62783	4.85648	2.95093	1.80816	2.60338	2.62979	2.50043	2.01863	1.76376	7.26761	1.64917	1.68183	5.47831	1.26213	1.66805	3.44862	3.84723	2.86772	4.11534	1.81964	2.52778	6.26425	2.00183	1.95466	2.7653	2.63344	3.35784	1.41127	1.60098	3.272	3.36696	0.91441	2.12409	1.95103	1.31007	1.19005	3.50326	4.49294	2.31544	1.37705	9.05479
	C20	3.17262	2.15486	4.0208	4.95438	3.89074	1.9804	2.65364	1.43778	2.37362	6.76121	3.22064	2.27585	4.21273	2.30656	3.50426	1.01944	2.76352	4.17977	3.562	2.52749	2.56006	3.7047	2.98636	1.47086	2.08783	3.2028	2.48775	1.61721	2.33419	6.36061	2.11601	1.25261	1.2814	1.82963	1.12747	1.76016	3.13809	7.50095	3.08877	1.89278	6.36104
	C21	4.09851	6.68894	4.73849	2.90586	4.75546	1.75845	4.0896	2.2472	3.48734	7.09344	2.41778	3.28553	5.25338	1.47543	1.65833	4.41792	2.47137	3.1934	4.12865	2.86869	2.99702	2.65772	1.59967	1.95961	2.91941	2.61512	3.10733	3.46971	2.89303	3.49068	3.8196	1.62206	2.82156	3.61617	2.94075	1.66655	1.45317	5.26676	4.01366	1.97857	3.65053
	C22	4.30878	4.79146	2.99682	4.94251	2.11081	1.43663	4.06848	2.51189	3.91232	8.09979	4.25877	2.1253	4.37335	2.34891	2.93675	2.91109	3.9485	2.86665	3.49303	1.98344	1.2369	3.4002	2.68132	2.19452	2.11643	2.56806	2.36079	4.02043	3.90832	3.04272	4.22348	2.26863	3.85732	3.86621	2.46217	1.01245	1.74291	5.73656	2.71927	3.50265	5.40972
	C23	4.07974	4.23973	3.928	5.5311	4.10759	2.09415	3.83937	2.02648	3.45714	4.09234	3.55138	2.4316	5.29307	2.22802	2.33298	3.40763	2.22269	3.6481	4.67104	2.51996	3.0787	3.38541	3.33894	2.8324	2.98924	2.17925	3.49904	2.27393	3.39176	3.09976	2.10664	3.08382	3.15487	3.52157	1.76813	1.38516	1.62083	6.1484	4.03229	2.05745	6.66142
	C24	4.51558	4.27209	5.19277	4.46273	8.1745	4.19925	3.19389	2.19876	3.32078	5.30154	4.02485	3.545	4.40522	1.58299	2.57682	3.00835	3.37531	8.16726	5.94779	2.45834	3.68788	3.2772	2.33863	2.65264	2.76872	1.85809	2.4897	3.029	3.16518	4.09621	4.72854	1.82788	5.55483	3.69999	3.19831	2.34186	3.16269	5.88802	3.65505	3.29056	6.16328
	C25	3.99828	3.87576	3.82599	3.4403	3.5178	2.08756	3.21361	1.65992	3.17741	2.95284	2.5074	2.07646	5.36567	2.05314	3.29886	1.84167	5.4343	4.6785	3.45843	1.86009	1.07567	2.63721	1.37128	1.45387	1.98359	1.53829	2.1556	4.58962	2.08056	2.95368	4.03835	0.968021	3.03293	4.86696	3.53919	2.78134	0.977416	6.54468	1.53425	2.3277	2.90203
	C26	4.29349	3.93267	4.16726	2.29356	3.26381	1.96991	3.79033	1.88112	3.65247	2.41296	1.9295	2.16797	5.10212	2.21935	1.81181	2.7408	2.13996	3.03801	5.09246	2.77393	3.37927	2.60196	1.91739	1.6795	1.58971	1.97167	2.28361	1.72797	3.13467	3.86938	4.47994	2.0342	2.62395	3.43801	3.08057	2.04754	1.20662	5.59237	5.48219	2.06238	4.37387
	C27	4.24945	7.27655	8.10628	3.24609	2.85076	1.70095	3.82644	2.73949	3.29605	2.50991	2.63016	2.85739	6.04444	2.11066	1.67964	2.24805	1.49337	3.78488	5.81425	2.78695	2.31392	3.0557	1.60511	2.64606	1.48173	2.71783	3.08225	2.11567	2.64204	3.79398	4.32954	1.95776	3.92575	4.51096	4.22002	2.00133	1.63201	7.46037	2.00578	2.61687	3.95781
	C28	4.68231	7.67549	4.97659	3.49949	5.02617	1.64773	4.73696	2.944	4.86702	5.08424	4.07435	4.20989	5.20464	2.394	3.22002	3.39495	4.89725	3.50925	5.2829	2.56594	1.78996	3.68762	3.13255	2.05007	2.09665	2.62577	3.55986	1.4959	3.50612	4.54245	5.73702	1.16482	4.74829	4.18752	4.69794	2.59001	2.09578	6.6995	4.67245	2.52865	5.36576
	C29	4.60276	8.99279	3.02281	4.23426	2.80706	1.88835	3.61387	3.24884	3.72555	5.12977	4.3171	1.98299	4.83052	1.62453	2.53765	2.56074	3.79649	2.85164	5.05714	2.80479	3.91117	4.60008	2.73547	3.23159	4.02162	1.78218	3.00519	1.50312	3.05563	5.16757	4.52702	2.36735	4.81497	4.0461	3.61341	1.48193	2.95346	7.01489	3.67493	4.01159	6.68178
3m	C01	3.08151	3.63065	3.11231	1.94629	1.70918	3.98833	2.25053	1.29288	1.78935	4.56915	2.88366	1.2135	3.49685	2.84631	2.00179	2.00106	2.4022	5.1024	7.97307	5.56445	3.58823	5.58333	2.95925	1.55911	1.3985	1.51115	2.01413	1.7223	3.36183	5.80184	4.01123	1.41097	2.20341	3.16157	3.18013	1.40938	1.13795	6.18716	3.8193	2.24406	4.81974
	C02	3.76353	6.79241	5.2429	4.78609	2.51632	2.4541	2.83403	2.18987	3.58759	3.76545	4.11775	2.39933	4.30512	3.9343	4.82315	2.56936	3.4192	5.7963	4.25939	3.53495	2.86702	2.96228	2.96052	1.59208	2.34068	2.3687	1.97244	2.79369	3.28226	3.15517	3.19804	1.50884	1.85737	2.42588	1.29688	2.02673	1.59183	7.8252	2.64407	1.90831	5.83141
	C03	3.54019	2.55067	6.66882	3.67622	2.12239	3.07478	2.62169	2.79069	4.12408	4.22402	3.00709	3.63662	5.02324	6.99105	4.87823	2.59222	2.69628	3.8738	3.75196	3.81433	3.61681	3.00197	1.73876	2.74788	2.83264	3.48903	4.3195	2.10581	3.40761	2.90636	2.49141	2.39732	1.78133	3.34802	2.41758	3.97909	1.82896	8.08808	2.91355	1.63774	6.40116
	C04	3.79353	7.0287	5.1276	4.13748	3.03717	1.89726	3.20262	4.30744	3.5171	3.96236	1.79642	5.13896	4.40942	3.95413	4.80615	3.11434	2.58758	5.37752	4.17178	4.8844	2.83459	4.08642	5.75015	3.49941	3.06244	3.07052	4.07187	2.72922	2.44671	4.47364	4.38977	2.91891	3.21562	3.22082	2.13835	1.47434	2.40608	7.74626	3.21808	1.98612	8.0148
	C05	3.31748	1.59236	5.35864	2.05239	1.92807	1.0617	1.61572	1.89082	1.38177	1.514	2.75542	2.384	2.94544	3.35871	4.91177	1.96895	1.38778	1.59944	2.65433	2.86237	3.02652	1.82957	1.24811	1.07358	1.19892	1.93659	1.72064	1.05994	1.5468	2.07667	2.26838	1.34653	1.75734	1.55452	1.04715	1.64606	1.25871	8.33193	1.1487	2.46598	1.97966
	C06	3.64713	3.42999	2.65682	1.81533	2.58905	1.65717	4.51879	1.89444	3.53405	2.55753	1.67647	2.86117	4.50325	3.97289	5.26411	1.90986	1.34435	2.52639	2.80836	3.27543	1.17079	1.82106	1.53394	1.04153	1.35068	1.56478	2.01792	1.42317	2.47906	2.47171	2.32478	1.29066	1.25404	1.35571	0.52339	1.10592	1.55201	8.12915	1.61613	1.0844	3.49952
	C07	3.55019	1.70962	2.7294	1.73433	1.78691	1.37619	1.62994	2.50018	1.72959	2.8812	2.47042	2.74348	4.35362	4.12191	5.2999	1.50772	1.61689	2.60542	3.36149	3.50237	1.1347	2.83425	1.95295	1.23853	2.17949	1.27525	1.75733	1.54462	2.0241	1.86056	1.78429	0.78397	1.00061	2.89463	1.14961	1.5648	1.56424	7.7548	1.54768	1.22353	5.10698
	C08	4.36473	2.18444	3.21433	2.58968	2.0818	4.45956	1.55708	3.15599	2.07479	1.80522	3.27359	2.42754	5.21891	6.81791	6.13304	2.60046	4.43466	2.33221	3.66121	6.63163	2.07196	3.03799	2.4188	2.17137	2.14691	1.81633	2.61056	2.2707	2.50217	2.70663	3.35109	1.71385	1.13009	2.37439	3.39763	2.02332	2.42903	8.17824	1.89557	2.12441	1.76739
	C09	3.68764	1.81877	2.83031	1.99702	1.79928	1.08612	1.82564	2.05087	2.0553	6.24703	2.01992	2.04188	3.33759	3.70804	5.01964	1.98297	1.66624	2.61714	4.49579	3.34093	1.94925	1.39107	1.1924	1.17369	1.28831	1.80964	1.76978	2.14142	1.85384	4.82927	2.4706	0.973526	1.15629	2.16727	1.39986	1.65402	1.33379	7.68325	1.79612	2.08103	2.5462
	C10	3.92306	4.45912	4.99464	6.244	4.03076	3.01493	3.15005	1.53724	5.61586	4.74265	3.68953	2.99923	5.89062	2.12671	2.6039	1.77492	5.1007	3.59528	5.93272	3.26159	3.5405	4.53028	3.38294	2.21179	2.88722	4.39575	2.57283	1.56295	2.56608	4.6335	1.75173	1.14156	2.41646	2.88122	1.25253	1.94009	2.8013	8.71704	2.59034	2.97058	9.18606
	C11	3.32476	3.09746	3.21201	4.26747	2.91185	2.04557	4.22493	1.53365	3.58344	6.7586	3.77064	2.61912	4.3898	3.23794	2.1448	1.13552	2.79374	3.92764	7.31086	4.57613	3.66283	4.7252	4.04252	1.52483	2.44355	3.04481	3.15143	1.33431	3.65619	5.7921	2.55265	2.10061	2.3155	3.21152	2.33072	1.19139	1.96278	8.03708	4.54862	1.76518	6.48292
	C12	2.72699	0.983061	1.83088	1.57522	2.0983	3.14337	2.11134	2.02911	3.36705	5.25536	2.58094	1.64102	4.73839	1.99976	1.50793	1.36089	0.992929	1.96377	2.94272	1.49671	1.29399	3.60802	0.929244	0.908642	1.16633	2.35703	4.43917	0.986915	2.46579	4.34678	1.05835	0.657561	1.3103	2.60067	0.935369	0.796028	2.89813	8.00536	1.25757	1.46157	5.77536
	C13	3.45941	1.96731	2.14422	2.85007	1.69309	1.93877	2.63592	1.22418	1.97319	2.10384	1.89831	6.13923	4.10614	3.71516	4.96955	1.04225	4.58389	2.38202	2.45531	2.64992	2.32018	1.99735	1.01177	1.06779	0.840729	1.37394	1.51085	1.88	2.96807	3.73041	1.91136	1.14961	2.58338	4.02485	2.06918	1.51569	1.27611	8.11255	4.91223	0.737203	3.32945
	C14	4.25213	1.99813	3.47494	3.9193	1.61824	1.68314	3.07279	2.25138	2.15793	4.83758	3.56328	1.44058	3.33018	2.17151	2.47652	2.71145	2.20673	4.73741	3.73238	2.36602	1.48259	2.54688	1.64459	1.80229	1.38503	1.98976	1.52522	2.5887	4.89763	3.26763	2.75839	2.46322	1.70238	3.13814	1.32907	1.93751	1.98562	4.81744	2.0655	2.05413	6.54594
	C15	3.68993	2.75952	4.40322	5.23178	3.82649	1.7782	2.75745	2.05611	5.9619	7.66784	3.945	1.76834	4.73393	2.96645	3.94264	1.66417	2.9525	4.79781	4.72106	2.70283	3.04595	3.73563	4.13791	1.32928	2.34236	2.80348	2.84133	1.33418	1.90639	5.05478	1.90063	1.15912	1.10715	1.80495	1.74972	1.24503	1.5647	8.41903	1.84689	1.32868	9.22349
	C16	3.67746	7.33797	6.95454	4.9329	6.71896	4.43081	5.62757	5.16754	4.39808	5.60645	3.84092	6.86522	5.99099	4.01305	4.04307	4.55748	5.38592	6.16848	6.77371	4.30231	4.06231	3.71897	5.78449	5.30746	3.64991	6.30179	1.9355	5.21843	4.69809	3.53387	4.34916	3.57932	4.33132	5.68945	4.29484	2.07317	4.31443	6.8649	2.74916	1.31779	6.84715
	C17	3.73794	3.37097	4.92995	3.42927	3.2327	1.84969	1.82382	2.87332	2.35819	6.89623	3.46327	2.20326	5.54079	1.48871	2.29348	3.24628	4.07268	5.17193	3.87656	3.6745	4.37325	3.73305	1.92282	1.85051	5.06597	3.25222	2.49015	2.11234	1.82316	3.78148	2.04275	1.13445	2.41112	2.78617	1.79824	1.55844	3.29019	4.94261	2.60595	2.31484	8.86891
	C18	3.57052	3.58463	6.04766	2.20919	3.86243	1.45762	2.52139	1.67396	4.46294	7.86104	3.71008	2.3329	5.34263	1.47794	2.23866	1.64267	1.80639	4.6474	4.09773	2.50849	3.77701	3.12667	3.95225	2.00236	1.93304	3.56083	2.34124	2.1769	1.99877	4.68892	2.06657	1.15698	1.78756	1.87508	1.38197	1.35199	1.65438	3.67305	2.79803	1.99008	8.93967
	C19	2.78961	4.10378	2.30145	1.54609	2.85796	1.81905	1.48901	1.65981	1.35704	7.41047	1.38239	1.20929	5.00947	1.02963	1.81629	1.16515	1.41896	2.47756	2.4227	1.71551	2.0822	1.82702	2.13636	1.03883	3.52142	2.64154	2.15819	1.14405	1.68547	3.36992	1.30054	0.909221	0.582105	1.62511	1.0136	0.994191	4.72336	2.52229	1.47662	1.35662	9.56928
	C20	3.51303	2.9328	3.33198	5.18155	2.33664	2.20257	3.51116	1.38014	4.16313	7.9605	3.17399	1.30465	5.50549	1.92215	2.77439	1.90184	1.64144	5.17282	4.33049	3.21537	1.32592	3.12139	2.66381	1.48122	2.31413	2.7523	2.39919	2.13274	2.56648	6.68815	1.8301	1.70273	1.67794	1.81916	1.43678	1.16064	2.72811	7.49033	3.98831	2.20769	6.17928
	C21	4.19023	3.79992	2.56296	3.52688	1.81515	1.47046	3.60772	2.03704	3.04145	7.50641	2.09438	2.48982	5.63752	1.77917	1.86091	2.72166	2.4769	2.92479	4.04554	2.11304	1.84976	2.8895	1.61856	1.73329	1.79041	3.26707	2.10169	3.44111	2.58329	3.70532	3.75924	1.68632	2.15067	3.59837	3.17674	1.38216	1.49806	4.68189	3.68168	1.95443	2.89048
	C22	4.18195	5.67675	2.63883	3.98165	1.64078	1.70766	3.51177	2.47884	3.84514	7.8683	3.80276	1.49378	4.01154	1.87256	1.94452	2.54486	3.57231	2.28809	3.78839	2.39799	1.51011	3.33403	1.28223	1.46287	2.97599	3.25404	1.89046	3.29101	3.31942	3.24654	4.52325	2.05791	2.83024	3.47427	2.4021	1.58894	1.30456	4.94322	2.63736	3.02698	4.02201
	C23	3.8628	1.87969	2.88653	4.98253	3.89939	1.88522	3.61568	1.79113	3.03075	4.60117	3.60143	1.99418	5.80045	1.65089	1.95024	1.74552	2.87227	3.05916	5.00511	2.44921	3.29975	4.08765	3.68217	2.18305	2.17303	1.95087	2.10782	2.38864	3.43028	3.1415	1.75474	2.80135	2.94617	3.36196	1.70771	1.30669	1.46008	5.93326	3.79359	1.78611	6.42954
	C24	3.92602	7.19662	4.53232	4.29808	3.14704	1.65825	3.11368	3.53062	3.11586	5.52214	3.80891	2.07067	4.4861	1.51657	2.47849	2.12948	4.20667	7.53817	6.20229	3.48651	2.43891	3.35515	2.10507	2.6477	2.31239	2.78084	2.39161	2.90378	3.40027	3.46357	4.64239	1.79829	3.70643	3.64849	3.06275	2.56365	1.52455	4.86495	3.56331	2.80378	5.99767
	C25	3.96607	5.25633	2.96037	3.90771	1.58536	1.49486	3.33626	2.02199	3.20818	4.32875	3.54257	1.60874	5.48066	1.14734	2.17359	1.11337	4.61955	4.80193	4.13844	1.88004	1.35072	3.6125	1.82539	1.69711	0.985584	1.25233	1.78737	4.47844	2.48932	3.2667	3.67238	1.95639	3.80872	4.11611	3.8724	1.79631	1.35284	6.10062	1.68763	2.67521	4.32704
	C26	4.0176	5.23583	3.43231	1.67857	1.5676	1.2552	3.60006	2.24857	3.40972	2.54438	1.93201	2.34608	5.13556	1.51691	2.3355	2.95994	2.10222	2.64077	4.66177	2.27734	1.66592	2.13164	1.44586	2.74075	1.63865	2.09418	2.83248	2.51763	3.29782	3.3976	3.94655	1.60266	2.27268	3.44005	3.60751	1.51573	1.73289	4.74475	4.41166	1.56048	5.63619
	C27	4.00722	6.89112	3.76082	1.63481	2.27891	2.01416	4.29101	2.37438	3.01115	3.22418	2.5002	3.24632	5.87357	1.79495	2.20075	1.51233	2.54859	2.55304	5.32428	4.8125	2.70825	3.47387	1.43934	1.61052	3.40948	2.49098	2.17971	2.21479	2.76734	3.26621	3.84785	2.22326	3.00685	4.22783	3.83898	1.69411	1.56599	5.26007	1.54382	2.07574	3.73523
	C28	4.273	7.62698	3.43001	1.91539	1.91116	1.50591	3.87476	2.63256	3.64658	5.59142	4.2361	3.23743	5.4186	2.2378	3.14095	3.06713	3.89606	4.07601	4.79599	1.93947	1.61605	2.81025	1.38311	2.7285	2.05527	1.93647	2.39844	1.60477	3.37341	5.12514	5.07522	1.18563	4.26418	3.98264	4.80475	2.64802	1.48931	5.40349	4.48171	1.75665	4.30528
	C29	4.11538	9.05507	2.66268	4.33778	1.86638	2.10235	4.16451	2.39465	3.73687	3.32973	4.03383	1.78089	4.2375	1.69478	2.72815	5.71501	3.79091	2.25016	4.63833	2.1791	1.40613	2.47529	1.51618	1.40799	1.2306	2.3182	2.35979	1.87724	2.60853	2.9785	4.37735	2.02751	3.95875	3.28142	2.46639	2.20713	1.23683	6.4914	2.65425	3.42362	4.25161
