# Supplementary material for: Single-cell CyTOF profiling reveals alterations in B, T and macrophage subsets during murine hepatic aging
Source: Front Immunol. 2026 Apr 28;17:1787641. doi: 10.3389/fimmu.2026.1787641 (PMC13160732; doi:10.3389/fimmu.2026.1787641)
Supplement: Supplementary file 3 [file SupplementaryFile2.zip › Statistics/Marker_Expression/group_cluster/max.csv]

group	cluster	CD45	CD3	CCR2	CD11c	CD172a	c_kit	CD69	CD27	CD86	Ly6C	CX3CR1	CD25	CD44	CD19	IgD	CD62L	CD103	CCR4	CD39	B220	F4_80	CD206	CD64	CXCR3	Ly6G	CD163	FOXP3	TCRgd	CD49b	CD317	TCRb	NK1.1	PD1	CD127	ICOS	CCR6	SiglecF	MHCII	CD4	CD8	CD11b
24m	C01	3.1137399673461914	4.295295238494873	3.6135475635528564	2.3811895847320557	5.810868740081787	3.432155132293701	2.2060904502868652	1.4009641408920288	2.4171624183654785	5.175504684448242	2.9269580841064453	1.3946220874786377	3.4407217502593994	1.6781340837478638	1.9087917804718018	1.5705348253250122	4.517373561859131	4.983818054199219	7.706796646118164	5.080072402954102	3.993720293045044	5.054003715515137	3.291416645050049	1.876876950263977	1.4531549215316772	2.303051710128784	2.3380074501037598	1.9834134578704834	2.8827083110809326	6.271700382232666	4.41455078125	1.601649284362793	2.20086932182312	3.032989025115967	2.8250699043273926	1.2542434930801392	1.4225200414657593	5.590171813964844	3.8359122276306152	2.1992297172546387	4.030156135559082
24m	C02	3.7518115043640137	4.213499069213867	4.58959436416626	4.582183837890625	5.173219680786133	2.7475593090057373	2.4385881423950195	2.7946035861968994	3.2790732383728027	3.9959704875946045	5.691284656524658	2.348140001296997	4.270987033843994	3.6314849853515625	4.645151138305664	1.5999739170074463	4.0531907081604	8.058313369750977	4.364978313446045	3.668499708175659	2.922541379928589	3.215423345565796	3.2411866188049316	1.8308671712875366	2.622307777404785	3.571641206741333	2.3705098628997803	2.105424642562866	3.7025935649871826	3.692343235015869	3.2877049446105957	1.453360915184021	3.249025583267212	3.8494954109191895	2.0652811527252197	4.816854000091553	2.300842046737671	7.877111434936523	2.217113494873047	2.9386870861053467	6.466852188110352
24m	C03	3.6862168312072754	3.6300692558288574	8.076333999633789	4.1982831954956055	3.769744873046875	2.1152725219726562	2.848069429397583	3.025499105453491	3.7556188106536865	5.401723384857178	2.321038007736206	2.345289707183838	5.989626407623291	6.782118797302246	4.484408855438232	3.160238742828369	2.4952280521392822	3.2220096588134766	4.5090765953063965	3.557995557785034	3.7884271144866943	2.851806402206421	2.200345516204834	1.8045258522033691	2.4633288383483887	2.606879234313965	2.869825839996338	1.9121977090835571	3.8688864707946777	3.0899126529693604	2.9316658973693848	2.4014973640441895	2.965951919555664	3.742650032043457	1.544211983680725	2.3407504558563232	2.1122593879699707	8.394453048706055	2.133971691131592	2.6728785037994385	6.696811199188232
24m	C04	3.603534460067749	6.414618015289307	3.8625295162200928	4.190030097961426	3.0056509971618652	2.574777603149414	2.570816993713379	4.664976119995117	2.5863075256347656	5.005133152008057	2.4266200065612793	5.301891803741455	3.7934911251068115	4.3903489112854	4.986949920654297	2.1584067344665527	2.7709383964538574	2.95448899269104	5.2943596839904785	5.472317695617676	2.054837465286255	4.268249034881592	1.941072940826416	1.7054712772369385	1.4760828018188477	2.621100425720215	3.8579440116882324	2.229341506958008	2.4569640159606934	3.9538066387176514	3.635746479034424	1.127535343170166	3.418178081512451	3.6755309104919434	3.124687433242798	1.365361213684082	1.440592885017395	7.586609840393066	3.485780715942383	3.020345449447632	5.833704948425293
24m	C05	3.05995774269104	1.394171118736267	4.454432487487793	2.6979329586029053	6.2456278800964355	2.226135015487671	1.6489440202713013	2.269583225250244	1.9323252439498901	1.6754132509231567	2.7976462841033936	2.4217121601104736	2.6918818950653076	3.420341730117798	5.554812431335449	2.0825698375701904	1.4041943550109863	1.6338754892349243	2.1022069454193115	2.635765790939331	1.9136494398117065	2.025691509246826	1.3074753284454346	1.4092730283737183	1.4107683897018433	1.8420997858047485	1.5117137432098389	1.2422442436218262	1.3409103155136108	2.0056686401367188	1.128308892250061	0.9554629921913147	4.101813793182373	1.5837572813034058	1.1600492000579834	1.3990777730941772	1.4176441431045532	7.631685733795166	1.4019380807876587	1.3282853364944458	1.8241709470748901
24m	C06	4.059628009796143	2.028301239013672	2.750840902328491	1.8428804874420166	2.6372997760772705	1.0423262119293213	4.147635459899902	1.3349862098693848	3.3544225692749023	1.7753827571868896	1.7084566354751587	2.2061612606048584	3.975834369659424	6.589944839477539	5.029018402099609	1.21265709400177	2.151000738143921	2.195101499557495	2.4380650520324707	3.499141216278076	1.172600269317627	1.658866286277771	0.962356686592102	1.0520350933074951	1.2051693201065063	0.9870929718017578	1.7719577550888062	0.9211941957473755	0.9355902671813965	3.1864230632781982	1.5345996618270874	1.4181362390518188	1.1574053764343262	0.5459766387939453	1.3146110773086548	0.8783031105995178	1.181883692741394	8.331376075744629	1.456319808959961	1.7639857530593872	3.6462759971618652
24m	C07	3.6741185188293457	1.4561944007873535	2.74019718170166	2.0026662349700928	2.818922996520996	1.004256248474121	1.7024022340774536	3.415924549102783	1.722366213798523	3.3902108669281006	2.484123468399048	2.016162157058716	3.304347276687622	4.101343154907227	5.24752140045166	1.37186861038208	2.0619924068450928	2.3725883960723877	2.864150047302246	3.546281576156616	3.1283252239227295	2.3850066661834717	1.580505609512329	1.2397865056991577	1.8965872526168823	2.1838150024414062	2.024190902709961	1.4696294069290161	1.9911456108093262	2.3677382469177246	1.4954216480255127	0.9742759466171265	0.9018533825874329	1.946218490600586	2.512751579284668	1.9191949367523193	0.895078718662262	7.8857269287109375	2.331580638885498	1.7097113132476807	5.775754451751709
24m	C08	4.011584758758545	1.4726742506027222	3.507861614227295	3.1302945613861084	2.6457033157348633	1.6566953659057617	1.8366050720214844	3.074273109436035	1.9320311546325684	1.702970266342163	3.7072582244873047	2.591346025466919	4.504777908325195	6.277340412139893	5.218414306640625	2.0374248027801514	4.030010223388672	2.2457289695739746	3.744070053100586	4.9288530349731445	2.2608635425567627	3.126878261566162	1.6022279262542725	1.4816678762435913	1.8515219688415527	1.9121862649917603	2.6061511039733887	2.8392550945281982	1.9125380516052246	3.0451173782348633	1.9499706029891968	1.2410763502120972	1.7188992500305176	1.9395992755889893	2.511789083480835	2.726447582244873	1.4978992938995361	8.012524604797363	2.6956233978271484	1.3976768255233765	3.089665174484253
24m	C09	3.635852813720703	2.198220729827881	2.735468626022339	2.3541555404663086	1.8950259685516357	1.4912902116775513	2.8888652324676514	1.1084320545196533	1.3545492887496948	5.469484806060791	2.6960506439208984	1.3821147680282593	2.8236873149871826	4.312482833862305	5.063706398010254	1.0189496278762817	1.1455796957015991	3.0534887313842773	3.9147915840148926	3.3204185962677	1.8240803480148315	2.1911401748657227	1.2283095121383667	1.1582562923431396	0.8442578315734863	1.7276861667633057	1.498515009880066	0.6695798635482788	1.274794340133667	4.170279026031494	3.6696760654449463	1.0022531747817993	1.1793477535247803	3.0694210529327393	1.4399629831314087	1.0799812078475952	1.0158331394195557	7.529057025909424	2.8538684844970703	2.1684188842773438	3.7881579399108887
24m	C10	4.334517002105713	4.164756774902344	8.338388442993164	5.709835529327393	7.28077507019043	3.383185625076294	3.294045925140381	2.0078468322753906	5.06050968170166	4.385364532470703	4.935574054718018	3.8553833961486816	5.814598083496094	3.034925937652588	2.6095385551452637	3.1783058643341064	5.1886186599731445	3.9536499977111816	6.565808296203613	4.105066299438477	2.8418304920196533	4.428093910217285	3.988389730453491	2.186508893966675	3.3151094913482666	4.174394130706787	2.957939386367798	2.616257429122925	2.5919065475463867	5.108835220336914	2.8542838096618652	1.8122981786727905	2.7132811546325684	2.929006814956665	1.782705307006836	1.2279942035675049	3.175987958908081	8.719515800476074	3.0027053356170654	2.796605348587036	8.333925247192383
24m	C11	3.4763052463531494	3.7536561489105225	3.652508497238159	4.260929107666016	4.097923278808594	1.9824204444885254	4.291502952575684	2.204463005065918	4.743480682373047	6.212845802307129	3.808257579803467	3.2782344818115234	5.414178371429443	3.1161913871765137	2.276432991027832	1.8278456926345825	2.410316228866577	4.595863342285156	7.210920810699463	4.336020469665527	3.671968936920166	4.388839244842529	3.9100077152252197	1.5630079507827759	2.3140738010406494	2.2345399856567383	3.891289234161377	1.5695527791976929	2.7850756645202637	5.9136481285095215	2.6903443336486816	1.7916901111602783	1.8843109607696533	3.3010077476501465	2.682772397994995	1.0815107822418213	1.418803095817566	8.126607894897461	4.597745418548584	1.553714632987976	6.735970497131348
24m	C12	2.8754191398620605	1.6674038171768188	2.5493602752685547	1.5792107582092285	1.9401118755340576	3.596994638442993	2.9393813610076904	2.5133042335510254	3.383443832397461	5.9952874183654785	2.669306516647339	1.7933131456375122	5.2914323806762695	1.1209285259246826	1.4178680181503296	1.5143241882324219	1.7666434049606323	2.431007146835327	3.2241733074188232	1.904109239578247	2.0572376251220703	2.493594169616699	2.730696678161621	1.677748203277588	1.6901626586914062	1.7614903450012207	3.4177515506744385	1.4668093919754028	3.2526888847351074	4.9202961921691895	1.6766464710235596	1.1889586448669434	2.1148462295532227	3.2890422344207764	1.0462443828582764	0.9665946960449219	3.912540912628174	8.502338409423828	1.4924365282058716	1.170270323753357	5.080915451049805
24m	C13	2.81130051612854	1.4376291036605835	2.2600998878479004	2.139777660369873	4.288870334625244	2.0302326679229736	3.165383815765381	1.8064643144607544	2.155211925506592	2.410123825073242	1.61751389503479	5.409237384796143	4.745264530181885	3.3936362266540527	4.585306644439697	2.2967190742492676	4.034468173980713	2.967573642730713	2.048600196838379	2.961179256439209	2.761418342590332	2.0056681632995605	1.2798048257827759	0.6200053691864014	0.6167117953300476	0.9333057999610901	1.4174437522888184	1.1920275688171387	2.920222043991089	3.2186357975006104	2.6077659130096436	1.7459298372268677	2.818347215652466	3.8185412883758545	2.6192641258239746	2.5000860691070557	1.4015363454818726	8.217252731323242	5.073669910430908	0.7947337627410889	3.348616123199463
24m	C14	4.024470329284668	2.079676866531372	8.284517288208008	4.189559459686279	2.641287088394165	1.7034993171691895	3.4256696701049805	1.6965299844741821	2.1281075477600098	5.139342308044434	3.6296463012695312	1.9312243461608887	3.513324737548828	1.8309520483016968	2.339540481567383	2.0795483589172363	2.736874580383301	4.7995500564575195	3.7753958702087402	2.12557315826416	3.033433675765991	3.7070131301879883	1.9237951040267944	2.238893508911133	2.8475120067596436	2.9248294830322266	2.6944477558135986	6.732725143432617	8.850383758544922	7.586657524108887	4.847840785980225	5.091222763061523	1.98893141746521	4.014087200164795	2.604203224182129	1.4954489469528198	2.44724178314209	5.946967124938965	1.7295129299163818	2.049025774002075	6.590800762176514
24m	C15	3.6601502895355225	2.7961013317108154	4.927553176879883	5.3051581382751465	6.231284141540527	1.8420276641845703	3.4106500148773193	4.185266017913818	5.415962219238281	7.856168270111084	4.110447883605957	2.411073684692383	5.13323974609375	3.037080764770508	4.211856365203857	2.271913528442383	2.698451519012451	4.5705084800720215	5.124511241912842	2.511050224304199	3.579791784286499	3.364736318588257	4.233063220977783	1.5923861265182495	4.127861022949219	3.4338619709014893	2.9222939014434814	1.462510585784912	2.3257551193237305	5.177048206329346	3.0857131481170654	1.0141056776046753	2.6276869773864746	2.570746421813965	1.4801608324050903	1.3161964416503906	2.2982020378112793	8.455239295959473	2.1983563899993896	1.71291184425354	7.63688850402832
24m	C16	3.965895414352417	6.430644989013672	7.875329971313477	4.435544967651367	7.673110485076904	3.712977170944214	5.100603103637695	4.562839984893799	3.180525302886963	4.954626083374023	3.5480570793151855	6.350559234619141	6.009048938751221	3.274454116821289	4.193472862243652	4.560703754425049	5.88031005859375	5.9256157875061035	6.204272747039795	3.7455689907073975	3.7754015922546387	3.277794361114502	5.487211227416992	4.461607456207275	5.4918131828308105	5.564001560211182	3.7798209190368652	4.685669898986816	4.240087032318115	2.6876983642578125	4.037240505218506	5.547486782073975	4.306667327880859	5.10436487197876	3.7503538131713867	1.8693323135375977	4.391634941101074	7.274590969085693	3.278184652328491	1.9133111238479614	7.057692527770996
24m	C17	4.401834011077881	5.209010601043701	6.6124701499938965	4.359091758728027	8.370555877685547	4.297770977020264	2.6083154678344727	3.921980142593384	2.072857618331909	6.85108757019043	3.4876885414123535	2.5821526050567627	5.851833343505859	2.154904365539551	1.8606901168823242	5.149331569671631	3.0760974884033203	6.6332244873046875	6.212414741516113	3.533212184906006	4.077688694000244	3.621689796447754	2.7846105098724365	1.8589316606521606	5.2713751792907715	3.1502134799957275	2.8259384632110596	1.7906672954559326	2.506047248840332	5.276206970214844	3.2095940113067627	2.91433048248291	6.618832588195801	3.2541403770446777	1.5199973583221436	1.774065375328064	3.3488473892211914	5.966276168823242	3.8162221908569336	2.8032162189483643	9.060972213745117
24m	C18	3.545088768005371	4.984923839569092	8.738152503967285	4.990480422973633	6.0263214111328125	5.168576240539551	2.891566514968872	1.4912177324295044	4.097900867462158	8.192973136901855	3.6127750873565674	2.291843891143799	5.907147407531738	1.424557089805603	5.518712520599365	3.280168294906616	3.5980539321899414	5.446671962738037	5.71021842956543	2.427107095718384	3.306950807571411	4.406191825866699	4.054472923278809	2.165922164916992	2.4251294136047363	4.10239315032959	5.246354103088379	1.514125108718872	2.782785177230835	4.301249980926514	2.090247392654419	1.8944369554519653	2.347907066345215	3.0780537128448486	1.0852787494659424	1.9993391036987305	2.558307647705078	4.180535316467285	2.909097194671631	2.4678828716278076	7.894356727600098
24m	C19	4.627834796905518	4.856478691101074	2.9509339332580566	1.8081576824188232	2.603384256362915	2.6297872066497803	2.50042724609375	2.0186338424682617	1.763762354850769	7.267611503601074	1.6491661071777344	1.6818329095840454	5.478312015533447	1.262131690979004	1.6680538654327393	3.4486236572265625	3.847229242324829	2.8677210807800293	4.1153435707092285	1.8196414709091187	2.5277750492095947	6.264248847961426	2.0018274784088135	1.954661250114441	2.7652995586395264	2.633443593978882	3.357837200164795	1.4112663269042969	1.6009809970855713	3.2719953060150146	3.366959810256958	0.9144100546836853	2.1240878105163574	1.9510319232940674	1.3100738525390625	1.1900479793548584	3.5032553672790527	4.49294376373291	2.3154399394989014	1.3770520687103271	9.054787635803223
24m	C20	3.172623634338379	2.1548595428466797	4.020796298980713	4.954381942749023	3.890739679336548	1.9803980588912964	2.6536409854888916	1.4377765655517578	2.3736236095428467	6.761209487915039	3.220641851425171	2.275846481323242	4.2127275466918945	2.30656099319458	3.5042622089385986	1.019442081451416	2.763521432876587	4.179773330688477	3.5619990825653076	2.5274851322174072	2.560058832168579	3.704702377319336	2.9863648414611816	1.4708572626113892	2.0878310203552246	3.2028019428253174	2.4877490997314453	1.6172072887420654	2.334188461303711	6.360608100891113	2.116013526916504	1.2526079416275024	1.281400442123413	1.8296303749084473	1.1274689435958862	1.7601618766784668	3.1380937099456787	7.500952243804932	3.0887744426727295	1.8927834033966064	6.361043453216553
24m	C21	4.098506450653076	6.688941478729248	4.738492488861084	2.905860185623169	4.755459785461426	1.7584506273269653	4.089599609375	2.247201681137085	3.487344980239868	7.093435764312744	2.417775869369507	3.285529136657715	5.253383159637451	1.4754343032836914	1.6583316326141357	4.417915344238281	2.4713664054870605	3.1934046745300293	4.12864875793457	2.8686885833740234	2.9970154762268066	2.657717227935791	1.5996688604354858	1.9596096277236938	2.9194130897521973	2.615119695663452	3.1073288917541504	3.469709634780884	2.893033504486084	3.4906764030456543	3.8195993900299072	1.6220594644546509	2.821556329727173	3.6161694526672363	2.940753936767578	1.6665539741516113	1.4531662464141846	5.266758441925049	4.0136613845825195	1.9785741567611694	3.650529146194458
24m	C22	4.308783054351807	4.7914628982543945	2.9968245029449463	4.942509651184082	2.1108057498931885	1.4366345405578613	4.068482875823975	2.51188588142395	3.9123241901397705	8.099785804748535	4.2587666511535645	2.1252951622009277	4.37334680557251	2.348907947540283	2.9367458820343018	2.911090850830078	3.9485011100769043	2.866654872894287	3.4930331707000732	1.9834411144256592	1.2369005680084229	3.4002020359039307	2.6813244819641113	2.194516181945801	2.1164262294769287	2.5680599212646484	2.360785484313965	4.020434856414795	3.908320426940918	3.042724847793579	4.2234787940979	2.2686333656311035	3.857316493988037	3.866213798522949	2.462167739868164	1.0124504566192627	1.7429137229919434	5.736564636230469	2.7192676067352295	3.5026485919952393	5.4097185134887695
24m	C23	4.079737186431885	4.239725112915039	3.927997589111328	5.531097888946533	4.107590198516846	2.0941529273986816	3.8393678665161133	2.026477336883545	3.4571449756622314	4.092335224151611	3.551379442214966	2.4315991401672363	5.293074131011963	2.2280235290527344	2.332975387573242	3.407634973526001	2.222691535949707	3.6480965614318848	4.671035289764404	2.519961357116699	3.0786993503570557	3.385406494140625	3.338942527770996	2.8324027061462402	2.9892377853393555	2.1792521476745605	3.4990363121032715	2.273928642272949	3.3917629718780518	3.0997555255889893	2.1066372394561768	3.0838232040405273	3.1548655033111572	3.5215706825256348	1.7681267261505127	1.3851608037948608	1.6208252906799316	6.148403167724609	4.032290458679199	2.057445764541626	6.66142463684082
24m	C24	4.515580177307129	4.272092819213867	5.192770481109619	4.462730884552002	8.174497604370117	4.19924783706665	3.193887233734131	2.1987619400024414	3.3207788467407227	5.301538467407227	4.024850845336914	3.5450031757354736	4.405219078063965	1.5829923152923584	2.576820135116577	3.0083463191986084	3.3753061294555664	8.167259216308594	5.947786331176758	2.4583358764648438	3.687882661819458	3.2771971225738525	2.338632106781006	2.652644634246826	2.768721580505371	1.8580862283706665	2.4896998405456543	3.0289976596832275	3.165184497833252	4.096214771270752	4.728536128997803	1.8278753757476807	5.554827690124512	3.6999857425689697	3.1983084678649902	2.3418643474578857	3.162689208984375	5.888024806976318	3.655052423477173	3.290557384490967	6.163281440734863
24m	C25	3.998276472091675	3.875764846801758	3.8259925842285156	3.440300226211548	3.5177977085113525	2.0875632762908936	3.213613748550415	1.659921407699585	3.1774075031280518	2.9528422355651855	2.5074033737182617	2.0764644145965576	5.365672588348389	2.053140163421631	3.298859119415283	1.841667652130127	5.4343037605285645	4.678503513336182	3.4584336280822754	1.860085129737854	1.0756685733795166	2.637209892272949	1.3712764978408813	1.453869342803955	1.9835916757583618	1.538285255432129	2.1556029319763184	4.589616775512695	2.0805649757385254	2.9536798000335693	4.03834867477417	0.9680213332176208	3.0329346656799316	4.866962432861328	3.5391898155212402	2.7813403606414795	0.9774155616760254	6.54468297958374	1.5342527627944946	2.327700614929199	2.9020349979400635
24m	C26	4.293489456176758	3.9326727390289307	4.16726016998291	2.2935619354248047	3.263807773590088	1.9699103832244873	3.7903292179107666	1.8811241388320923	3.6524713039398193	2.4129624366760254	1.9294984340667725	2.1679677963256836	5.102121353149414	2.219346046447754	1.811811923980713	2.74080491065979	2.139955759048462	3.0380098819732666	5.092463493347168	2.7739319801330566	3.3792736530303955	2.601961851119995	1.9173895120620728	1.6794986724853516	1.5897119045257568	1.9716672897338867	2.28361177444458	1.7279651165008545	3.134669303894043	3.869382381439209	4.479939937591553	2.0342020988464355	2.6239516735076904	3.4380109310150146	3.0805673599243164	2.0475387573242188	1.2066164016723633	5.592366695404053	5.482193470001221	2.062377452850342	4.373874664306641
24m	C27	4.249445915222168	7.276549339294434	8.106278419494629	3.2460861206054688	2.8507637977600098	1.7009512186050415	3.826444625854492	2.739487648010254	3.296048402786255	2.5099096298217773	2.630155563354492	2.8573861122131348	6.044437408447266	2.1106574535369873	1.6796449422836304	2.24804949760437	1.4933738708496094	3.7848775386810303	5.814245700836182	2.7869484424591064	2.3139162063598633	3.0557007789611816	1.6051071882247925	2.6460647583007812	1.4817346334457397	2.7178332805633545	3.0822479724884033	2.115666389465332	2.6420366764068604	3.7939810752868652	4.329538345336914	1.9577633142471313	3.9257490634918213	4.510959625244141	4.220020771026611	2.0013339519500732	1.6320115327835083	7.4603729248046875	2.0057783126831055	2.616870641708374	3.9578094482421875
24m	C28	4.682307720184326	7.675492763519287	4.976589679718018	3.499485969543457	5.026166915893555	1.6477316617965698	4.736964225769043	2.943995952606201	4.867021083831787	5.084235668182373	4.074353218078613	4.209892749786377	5.2046427726745605	2.393998146057129	3.2200236320495605	3.3949546813964844	4.897246837615967	3.5092523097991943	5.282900810241699	2.5659353733062744	1.78995943069458	3.6876220703125	3.132550001144409	2.05006742477417	2.096648931503296	2.6257712841033936	3.559861421585083	1.4959018230438232	3.506117820739746	4.542454719543457	5.737021446228027	1.1648207902908325	4.748288631439209	4.187523365020752	4.697942733764648	2.5900075435638428	2.0957789421081543	6.699499130249023	4.672450065612793	2.5286457538604736	5.365757465362549
24m	C29	4.6027631759643555	8.99278736114502	3.022810697555542	4.234264373779297	2.807055950164795	1.88834810256958	3.61386775970459	3.24884033203125	3.7255518436431885	5.129773139953613	4.317101955413818	1.9829882383346558	4.830522537231445	1.6245315074920654	2.537648916244507	2.560743570327759	3.7964935302734375	2.851641893386841	5.057141304016113	2.804790496826172	3.9111709594726562	4.600081443786621	2.735466480255127	3.2315869331359863	4.021623134613037	1.7821767330169678	3.0051865577697754	1.5031238794326782	3.0556280612945557	5.167574405670166	4.527024269104004	2.367353916168213	4.81497049331665	4.046103477478027	3.613405704498291	1.4819291830062866	2.9534595012664795	7.014889240264893	3.6749329566955566	4.011588096618652	6.681783676147461
3m	C01	3.0815110206604004	3.6306536197662354	3.112313747406006	1.9462937116622925	1.7091825008392334	3.988330125808716	2.25052547454834	1.2928791046142578	1.7893548011779785	4.569150447845459	2.883655071258545	1.2134966850280762	3.4968490600585938	2.846306324005127	2.001786708831787	2.0010619163513184	2.40220308303833	5.102400302886963	7.973067283630371	5.564451217651367	3.5882322788238525	5.583329200744629	2.959254741668701	1.5591115951538086	1.398504376411438	1.5111472606658936	2.0141310691833496	1.7222956418991089	3.3618311882019043	5.801835536956787	4.011225700378418	1.4109671115875244	2.2034108638763428	3.1615662574768066	3.1801319122314453	1.4093791246414185	1.13795006275177	6.187158584594727	3.8192989826202393	2.244062662124634	4.819741725921631
3m	C02	3.763533353805542	6.792410373687744	5.242903232574463	4.786093711853027	2.516324520111084	2.454101800918579	2.8340258598327637	2.1898674964904785	3.587592124938965	3.765446424484253	4.117745876312256	2.399326801300049	4.305117607116699	3.9343035221099854	4.823147773742676	2.5693581104278564	3.419198989868164	5.796301364898682	4.25939416885376	3.5349509716033936	2.8670170307159424	2.9622809886932373	2.960517644882202	1.5920804738998413	2.3406777381896973	2.3687024116516113	1.972436547279358	2.7936911582946777	3.2822558879852295	3.1551709175109863	3.198035717010498	1.5088363885879517	1.8573719263076782	2.425884485244751	1.296877384185791	2.0267298221588135	1.591827154159546	7.825199604034424	2.644071578979492	1.908305048942566	5.831406593322754
3m	C03	3.5401852130889893	2.5506701469421387	6.668817043304443	3.6762170791625977	2.1223886013031006	3.0747814178466797	2.6216914653778076	2.7906904220581055	4.124077796936035	4.224023342132568	3.007091999053955	3.6366214752197266	5.023244380950928	6.991045951843262	4.878232955932617	2.5922181606292725	2.6962838172912598	3.8737990856170654	3.7519640922546387	3.8143327236175537	3.616814374923706	3.001972198486328	1.738757610321045	2.7478790283203125	2.832636833190918	3.489025115966797	4.3195037841796875	2.1058125495910645	3.4076144695281982	2.9063642024993896	2.491405963897705	2.3973169326782227	1.7813321352005005	3.3480184078216553	2.4175822734832764	3.9790914058685303	1.8289573192596436	8.088081359863281	2.913551092147827	1.6377413272857666	6.401156425476074
3m	C04	3.7935261726379395	7.028702259063721	5.127601623535156	4.137478828430176	3.0371718406677246	1.8972595930099487	3.202620506286621	4.307443141937256	3.517099380493164	3.9623613357543945	1.796421766281128	5.138955116271973	4.409421920776367	3.9541332721710205	4.806148529052734	3.11434268951416	2.5875768661499023	5.3775200843811035	4.171781539916992	4.884397029876709	2.834592580795288	4.086417198181152	5.750153541564941	3.4994115829467773	3.062439203262329	3.070521354675293	4.071867942810059	2.7292227745056152	2.446709156036377	4.473639488220215	4.389765739440918	2.918905019760132	3.2156217098236084	3.2208168506622314	2.13835072517395	1.4743378162384033	2.406080722808838	7.746256351470947	3.218082904815674	1.9861187934875488	8.01480484008789
3m	C05	3.3174800872802734	1.5923560857772827	5.358644962310791	2.052391529083252	1.928067684173584	1.0616967678070068	1.6157160997390747	1.8908209800720215	1.3817733526229858	1.5140020847320557	2.755420207977295	2.3840019702911377	2.945436716079712	3.3587121963500977	4.911774635314941	1.9689478874206543	1.3877795934677124	1.5994446277618408	2.6543281078338623	2.8623738288879395	3.0265164375305176	1.8295691013336182	1.248109221458435	1.0735753774642944	1.198923945426941	1.9365935325622559	1.7206439971923828	1.0599398612976074	1.5467967987060547	2.076673984527588	2.268375873565674	1.3465280532836914	1.75734281539917	1.5545225143432617	1.047149896621704	1.646064043045044	1.258711576461792	8.331934928894043	1.1486982107162476	2.465981960296631	1.9796634912490845
3m	C06	3.647125244140625	3.429992437362671	2.656820058822632	1.8153339624404907	2.589048147201538	1.6571727991104126	4.518786907196045	1.894441843032837	3.5340540409088135	2.5575289726257324	1.6764739751815796	2.8611702919006348	4.503247261047363	3.9728870391845703	5.264105796813965	1.9098589420318604	1.3443541526794434	2.526390790939331	2.8083555698394775	3.2754297256469727	1.1707936525344849	1.8210551738739014	1.5339406728744507	1.041530728340149	1.3506823778152466	1.564776062965393	2.0179243087768555	1.4231667518615723	2.479055643081665	2.471705436706543	2.3247761726379395	1.290658712387085	1.2540446519851685	1.3557102680206299	0.5233895778656006	1.1059153079986572	1.5520082712173462	8.12915325164795	1.616126298904419	1.0844005346298218	3.499516248703003
3m	C07	3.5501933097839355	1.7096209526062012	2.7294044494628906	1.7343285083770752	1.786909818649292	1.376185417175293	1.6299419403076172	2.500181198120117	1.7295867204666138	2.881195068359375	2.4704244136810303	2.7434799671173096	4.3536176681518555	4.121913433074951	5.29989767074585	1.507724642753601	1.616885781288147	2.6054208278656006	3.361487865447998	3.5023698806762695	1.1346973180770874	2.8342535495758057	1.952951192855835	1.2385327816009521	2.1794939041137695	1.2752456665039062	1.757333517074585	1.5446175336837769	2.0240957736968994	1.8605563640594482	1.7842947244644165	0.7839701771736145	1.0006053447723389	2.894634485244751	1.1496143341064453	1.564804196357727	1.5642402172088623	7.754795074462891	1.547684669494629	1.223534345626831	5.106977462768555
3m	C08	4.364730358123779	2.184441566467285	3.214332342147827	2.5896823406219482	2.081803798675537	4.459556579589844	1.5570785999298096	3.155988931655884	2.0747857093811035	1.8052177429199219	3.273585081100464	2.4275400638580322	5.218914985656738	6.817910194396973	6.133037090301514	2.6004550457000732	4.43466329574585	2.3322064876556396	3.6612136363983154	6.631625175476074	2.071959972381592	3.0379867553710938	2.418797016143799	2.171367645263672	2.146908760070801	1.8163268566131592	2.610563039779663	2.270695209503174	2.5021727085113525	2.7066335678100586	3.3510942459106445	1.7138454914093018	1.1300873756408691	2.3743929862976074	3.39762806892395	2.0233209133148193	2.429025173187256	8.17823600769043	1.8955748081207275	2.1244115829467773	1.767388105392456
3m	C09	3.687638521194458	1.8187663555145264	2.830310106277466	1.997016429901123	1.7992761135101318	1.0861201286315918	1.825642466545105	2.0508670806884766	2.055304765701294	6.247032165527344	2.0199248790740967	2.041879177093506	3.337594509124756	3.708038568496704	5.019644737243652	1.982974648475647	1.6662416458129883	2.617138385772705	4.495787143707275	3.3409316539764404	1.9492472410202026	1.3910675048828125	1.1923961639404297	1.1736934185028076	1.2883098125457764	1.8096420764923096	1.7697826623916626	2.141422748565674	1.8538436889648438	4.829267501831055	2.470602035522461	0.9735263586044312	1.1562929153442383	2.167273998260498	1.3998600244522095	1.6540248394012451	1.3337925672531128	7.683251857757568	1.7961230278015137	2.0810279846191406	2.5462043285369873
3m	C10	3.923064708709717	4.459120750427246	4.994644641876221	6.244004249572754	4.030763626098633	3.014930009841919	3.150052070617676	1.537243366241455	5.6158647537231445	4.742648601531982	3.689528465270996	2.9992330074310303	5.890615940093994	2.126713991165161	2.6038999557495117	1.7749154567718506	5.100704669952393	3.5952773094177246	5.932724475860596	3.2615902423858643	3.540501356124878	4.530282020568848	3.3829445838928223	2.211794853210449	2.887221336364746	4.395749568939209	2.572834014892578	1.5629453659057617	2.5660810470581055	4.633496284484863	1.7517311573028564	1.141561508178711	2.416455030441284	2.881220579147339	1.2525250911712646	1.9400851726531982	2.801300048828125	8.717041969299316	2.5903425216674805	2.970580816268921	9.186057090759277
3m	C11	3.324760913848877	3.0974631309509277	3.2120115756988525	4.267474174499512	2.9118471145629883	2.045565605163574	4.224930286407471	1.533647060394287	3.5834360122680664	6.758601188659668	3.770643711090088	2.619117021560669	4.38979959487915	3.2379369735717773	2.144803285598755	1.1355202198028564	2.7937405109405518	3.9276390075683594	7.310861587524414	4.576131820678711	3.6628317832946777	4.7251973152160645	4.0425238609313965	1.5248327255249023	2.4435529708862305	3.0448110103607178	3.151428699493408	1.3343064785003662	3.6561875343322754	5.792098522186279	2.5526528358459473	2.100611925125122	2.315495014190674	3.2115206718444824	2.3307154178619385	1.191386103630066	1.9627817869186401	8.037083625793457	4.5486159324646	1.7651764154434204	6.482919216156006
3m	C12	2.7269930839538574	0.9830614328384399	1.830881118774414	1.575215220451355	2.098297595977783	3.1433682441711426	2.111342191696167	2.029108762741089	3.367049217224121	5.2553606033325195	2.580940008163452	1.6410245895385742	4.738391399383545	1.999755859375	1.5079255104064941	1.3608876466751099	0.9929287433624268	1.9637691974639893	2.9427242279052734	1.496710181236267	1.2939895391464233	3.6080214977264404	0.9292435646057129	0.9086421728134155	1.1663254499435425	2.3570313453674316	4.439167499542236	0.9869153499603271	2.465789318084717	4.346784591674805	1.0583497285842896	0.6575614213943481	1.310298204421997	2.600665807723999	0.9353689551353455	0.7960277199745178	2.898132085800171	8.005356788635254	1.2575678825378418	1.4615669250488281	5.775363445281982
3m	C13	3.4594082832336426	1.9673110246658325	2.144219160079956	2.8500661849975586	1.693087100982666	1.938774824142456	2.635918378829956	1.2241792678833008	1.9731886386871338	2.103839635848999	1.8983110189437866	6.139230251312256	4.106142520904541	3.715156078338623	4.9695515632629395	1.0422489643096924	4.583892822265625	2.382019519805908	2.4553096294403076	2.6499216556549072	2.3201756477355957	1.997348666191101	1.0117688179016113	1.0677934885025024	0.8407292366027832	1.3739432096481323	1.5108497142791748	1.8799993991851807	2.9680662155151367	3.73040771484375	1.9113646745681763	1.149606704711914	2.5833778381347656	4.024850368499756	2.069175958633423	1.515686273574829	1.2761143445968628	8.112546920776367	4.912225246429443	0.737202525138855	3.3294522762298584
3m	C14	4.252134799957275	1.9981292486190796	3.474936008453369	3.919297456741333	1.61823570728302	1.683142066001892	3.072793483734131	2.2513790130615234	2.1579349040985107	4.837583541870117	3.563281774520874	1.4405841827392578	3.3301782608032227	2.17151141166687	2.476518154144287	2.71144700050354	2.2067291736602783	4.737412452697754	3.7323758602142334	2.3660213947296143	1.4825869798660278	2.5468833446502686	1.6445856094360352	1.8022894859313965	1.3850284814834595	1.9897618293762207	1.525217056274414	2.588698625564575	4.897633075714111	3.2676312923431396	2.758392572402954	2.4632153511047363	1.7023752927780151	3.138136386871338	1.329074740409851	1.9375089406967163	1.9856153726577759	4.817436218261719	2.0655038356781006	2.054131269454956	6.545942306518555
3m	C15	3.689929723739624	2.759517192840576	4.403221130371094	5.231784820556641	3.8264875411987305	1.7781972885131836	2.7574539184570312	2.056105375289917	5.961903095245361	7.6678361892700195	3.9449961185455322	1.768336296081543	4.7339348793029785	2.9664511680603027	3.9426443576812744	1.664170742034912	2.952502727508545	4.797812461853027	4.7210564613342285	2.7028329372406006	3.0459511280059814	3.7356324195861816	4.137905597686768	1.3292814493179321	2.34236478805542	2.8034794330596924	2.841329574584961	1.3341807126998901	1.9063935279846191	5.054778575897217	1.9006264209747314	1.1591229438781738	1.107154130935669	1.8049464225769043	1.7497235536575317	1.2450313568115234	1.5647022724151611	8.419029235839844	1.8468902111053467	1.3286799192428589	9.22348690032959
3m	C16	3.677462577819824	7.33796501159668	6.9545440673828125	4.9329023361206055	6.718963146209717	4.430810928344727	5.627573490142822	5.167537212371826	4.398083686828613	5.606447696685791	3.8409249782562256	6.865220546722412	5.990991115570068	4.0130534172058105	4.043071269989014	4.5574750900268555	5.385915756225586	6.168478965759277	6.773709297180176	4.302311897277832	4.0623064041137695	3.718972682952881	5.7844929695129395	5.307463645935059	3.649914503097534	6.301789283752441	1.935495376586914	5.2184271812438965	4.6980881690979	3.533870220184326	4.349157810211182	3.5793235301971436	4.3313212394714355	5.6894450187683105	4.2948431968688965	2.073172092437744	4.31442928314209	6.864897727966309	2.749156951904297	1.3177859783172607	6.847147464752197
3m	C17	3.7379443645477295	3.370971202850342	4.929945945739746	3.429266929626465	3.232696294784546	1.8496915102005005	1.823822259902954	2.873321771621704	2.3581912517547607	6.896225929260254	3.4632673263549805	2.203263998031616	5.540788173675537	1.4887144565582275	2.2934839725494385	3.2462830543518066	4.072678565979004	5.171934127807617	3.8765649795532227	3.674504041671753	4.373249053955078	3.7330522537231445	1.9228230714797974	1.8505057096481323	5.065967082977295	3.2522170543670654	2.490145444869995	2.1123385429382324	1.8231611251831055	3.7814807891845703	2.042745590209961	1.1344537734985352	2.411123752593994	2.786174774169922	1.7982370853424072	1.5584402084350586	3.2901923656463623	4.942610740661621	2.605952262878418	2.3148434162139893	8.868906021118164
3m	C18	3.570523738861084	3.584627866744995	6.047657012939453	2.2091944217681885	3.862433433532715	1.4576165676116943	2.521388053894043	1.6739555597305298	4.462940216064453	7.861037254333496	3.710078001022339	2.3329005241394043	5.342630863189697	1.4779363870620728	2.2386574745178223	1.6426677703857422	1.8063924312591553	4.64739990234375	4.097734451293945	2.508488178253174	3.7770066261291504	3.1266658306121826	3.9522485733032227	2.0023574829101562	1.933035135269165	3.5608322620391846	2.3412444591522217	2.17690110206604	1.9987740516662598	4.688922882080078	2.0665712356567383	1.156982660293579	1.787559986114502	1.875076413154602	1.3819665908813477	1.3519891500473022	1.654381513595581	3.6730470657348633	2.7980282306671143	1.9900779724121094	8.939668655395508
3m	C19	2.7896101474761963	4.103780269622803	2.301445484161377	1.5460875034332275	2.857964515686035	1.8190456628799438	1.4890055656433105	1.6598111391067505	1.3570433855056763	7.410472869873047	1.3823894262313843	1.209291934967041	5.009474754333496	1.029632806777954	1.8162875175476074	1.1651496887207031	1.4189553260803223	2.4775571823120117	2.422700881958008	1.7155143022537231	2.0821993350982666	1.8270161151885986	2.1363565921783447	1.038825511932373	3.5214178562164307	2.641544818878174	2.158189058303833	1.1440539360046387	1.6854681968688965	3.369920015335083	1.300538420677185	0.909221351146698	0.5821054577827454	1.625112533569336	1.013596534729004	0.9941914081573486	4.723357200622559	2.5222885608673096	1.476616621017456	1.3566229343414307	9.5692777633667
3m	C20	3.513025999069214	2.9328036308288574	3.3319759368896484	5.181550979614258	2.3366401195526123	2.2025740146636963	3.511162042617798	1.380135178565979	4.1631317138671875	7.960503578186035	3.1739916801452637	1.304646611213684	5.505492687225342	1.9221473932266235	2.7743852138519287	1.9018439054489136	1.6414438486099243	5.172820091247559	4.3304901123046875	3.2153732776641846	1.3259239196777344	3.1213927268981934	2.663814067840576	1.4812170267105103	2.3141322135925293	2.75229811668396	2.3991947174072266	2.132737636566162	2.5664806365966797	6.6881513595581055	1.8301005363464355	1.7027344703674316	1.6779425144195557	1.8191590309143066	1.436780333518982	1.1606401205062866	2.728111982345581	7.490330696105957	3.988313913345337	2.207688331604004	6.179277420043945
3m	C21	4.190232753753662	3.7999212741851807	2.562959909439087	3.526878595352173	1.8151494264602661	1.4704580307006836	3.6077187061309814	2.0370428562164307	3.0414528846740723	7.506406784057617	2.0943849086761475	2.489823341369629	5.637521266937256	1.7791664600372314	1.860913634300232	2.721662998199463	2.4769039154052734	2.924792528152466	4.045536041259766	2.113041639328003	1.8497591018676758	2.8895018100738525	1.6185550689697266	1.7332872152328491	1.7904144525527954	3.267072916030884	2.1016910076141357	3.4411075115203857	2.583294153213501	3.7053213119506836	3.759239912033081	1.6863175630569458	2.1506669521331787	3.5983667373657227	3.176740884780884	1.3821613788604736	1.4980629682540894	4.681891441345215	3.6816787719726562	1.9544318914413452	2.890475273132324
3m	C22	4.181949615478516	5.676753044128418	2.63883376121521	3.98164701461792	1.6407839059829712	1.7076630592346191	3.511772871017456	2.478839159011841	3.845139503479004	7.868296146392822	3.8027639389038086	1.4937787055969238	4.011535167694092	1.872558832168579	1.9445240497589111	2.5448641777038574	3.5723137855529785	2.2880895137786865	3.788386583328247	2.3979878425598145	1.5101064443588257	3.334033727645874	1.2822283506393433	1.462873101234436	2.9759857654571533	3.2540369033813477	1.89046049118042	3.291013479232788	3.319416046142578	3.2465431690216064	4.523249626159668	2.0579147338867188	2.830242156982422	3.4742729663848877	2.402104616165161	1.5889350175857544	1.304561972618103	4.943215370178223	2.6373612880706787	3.02698016166687	4.022005558013916
3m	C23	3.8628015518188477	1.879687786102295	2.886528491973877	4.982526779174805	3.899388551712036	1.8852229118347168	3.615675926208496	1.7911256551742554	3.030745029449463	4.601174831390381	3.6014304161071777	1.9941786527633667	5.800452709197998	1.6508870124816895	1.950244665145874	1.7455179691314697	2.8722681999206543	3.0591607093811035	5.005113124847412	2.4492053985595703	3.2997500896453857	4.087649822235107	3.68217134475708	2.183048725128174	2.17303204536438	1.9508745670318604	2.107818126678467	2.388638496398926	3.430284261703491	3.14150333404541	1.7547416687011719	2.8013486862182617	2.9461746215820312	3.361962080001831	1.7077066898345947	1.306686282157898	1.4600805044174194	5.933263301849365	3.793593406677246	1.786107063293457	6.429543972015381
3m	C24	3.926021099090576	7.196619033813477	4.532320499420166	4.298079490661621	3.147040843963623	1.6582509279251099	3.1136844158172607	3.5306200981140137	3.115856647491455	5.522144794464111	3.808906316757202	2.0706701278686523	4.4861040115356445	1.516571044921875	2.47849440574646	2.129483938217163	4.206667900085449	7.538172245025635	6.202291965484619	3.4865121841430664	2.4389116764068604	3.3551547527313232	2.1050732135772705	2.6476964950561523	2.312389850616455	2.7808423042297363	2.3916101455688477	2.903782606124878	3.4002699851989746	3.463569402694702	4.64238977432251	1.798285961151123	3.7064263820648193	3.648488998413086	3.062747001647949	2.5636541843414307	1.5245498418807983	4.8649492263793945	3.5633087158203125	2.8037829399108887	5.9976701736450195
3m	C25	3.966069221496582	5.2563252449035645	2.960369110107422	3.9077088832855225	1.5853636264801025	1.4948627948760986	3.336261510848999	2.0219929218292236	3.2081823348999023	4.3287506103515625	3.542571544647217	1.60874342918396	5.4806623458862305	1.1473448276519775	2.173591375350952	1.1133675575256348	4.619553565979004	4.801934242248535	4.1384429931640625	1.880035400390625	1.350724697113037	3.6124985218048096	1.8253854513168335	1.697108268737793	0.9855837821960449	1.2523342370986938	1.7873749732971191	4.478442192077637	2.4893176555633545	3.26669979095459	3.672384023666382	1.9563872814178467	3.8087196350097656	4.116111755371094	3.8724019527435303	1.7963123321533203	1.3528364896774292	6.1006245613098145	1.687626838684082	2.6752054691314697	4.327043533325195
3m	C26	4.017601013183594	5.235830783843994	3.4323112964630127	1.6785683631896973	1.5676017999649048	1.2551956176757812	3.6000566482543945	2.2485740184783936	3.4097235202789307	2.544377088546753	1.932012677192688	2.346083879470825	5.135561943054199	1.5169144868850708	2.335496187210083	2.9599437713623047	2.1022229194641113	2.6407711505889893	4.661769390106201	2.277341365814209	1.6659190654754639	2.1316447257995605	1.4458622932434082	2.740753412246704	1.6386454105377197	2.094176769256592	2.832484722137451	2.5176329612731934	3.297821283340454	3.3975963592529297	3.946549654006958	1.6026555299758911	2.2726786136627197	3.4400534629821777	3.6075141429901123	1.5157310962677002	1.7328870296478271	4.744750499725342	4.411655426025391	1.5604829788208008	5.636194229125977
3m	C27	4.007217884063721	6.891118049621582	3.760819911956787	1.63480806350708	2.2789087295532227	2.0141632556915283	4.291013240814209	2.374380588531494	3.0111498832702637	3.224177122116089	2.50020170211792	3.246321678161621	5.873569965362549	1.7949457168579102	2.2007524967193604	1.5123317241668701	2.548593521118164	2.5530362129211426	5.324282169342041	4.812502384185791	2.7082457542419434	3.4738709926605225	1.439337968826294	1.6105196475982666	3.409477949142456	2.4909796714782715	2.179713010787964	2.2147912979125977	2.7673404216766357	3.266214370727539	3.8478472232818604	2.2232649326324463	3.0068469047546387	4.2278265953063965	3.8389830589294434	1.694108247756958	1.5659925937652588	5.260071277618408	1.5438244342803955	2.0757415294647217	3.735225200653076
3m	C28	4.272995471954346	7.626980781555176	3.430006265640259	1.9153910875320435	1.9111636877059937	1.5059114694595337	3.8747599124908447	2.6325600147247314	3.646575450897217	5.591421127319336	4.2361016273498535	3.237433910369873	5.4185991287231445	2.23779559135437	3.1409549713134766	3.0671300888061523	3.8960561752319336	4.076013088226318	4.795990943908691	1.9394742250442505	1.6160531044006348	2.810253858566284	1.383110761642456	2.7284958362579346	2.055267810821533	1.9364742040634155	2.3984434604644775	1.604774832725525	3.3734140396118164	5.125138282775879	5.075220584869385	1.1856250762939453	4.264181613922119	3.9826419353485107	4.804752349853516	2.648021697998047	1.4893051385879517	5.403491973876953	4.481705188751221	1.7566475868225098	4.305281162261963
3m	C29	4.115384101867676	9.055069923400879	2.6626813411712646	4.337782859802246	1.8663825988769531	2.1023473739624023	4.164508819580078	2.3946499824523926	3.736870765686035	3.3297324180603027	4.033825397491455	1.7808947563171387	4.237498760223389	1.6947834491729736	2.7281510829925537	5.715012073516846	3.7909064292907715	2.2501580715179443	4.63832950592041	2.179104804992676	1.4061285257339478	2.475285053253174	1.5161795616149902	1.4079949855804443	1.2306023836135864	2.3182036876678467	2.3597917556762695	1.87723708152771	2.608534574508667	2.978496551513672	4.377349376678467	2.027512550354004	3.958754062652588	3.2814159393310547	2.4663875102996826	2.207134962081909	1.2368334531784058	6.491400718688965	2.654247522354126	3.4236199855804443	4.251608848571777
