# Supplementary material for: Single-cell CyTOF profiling reveals alterations in B, T and macrophage subsets during murine hepatic aging
Source: Front Immunol. 2026 Apr 28;17:1787641. doi: 10.3389/fimmu.2026.1787641 (PMC13160732; doi:10.3389/fimmu.2026.1787641)
Supplement: Supplementary file 3 [file SupplementaryFile2.zip › Statistics/Marker_Expression/group_cluster/mean.csv]

group	cluster	CD45	CD3	CCR2	CD11c	CD172a	c_kit	CD69	CD27	CD86	Ly6C	CX3CR1	CD25	CD44	CD19	IgD	CD62L	CD103	CCR4	CD39	B220	F4_80	CD206	CD64	CXCR3	Ly6G	CD163	FOXP3	TCRgd	CD49b	CD317	TCRb	NK1.1	PD1	CD127	ICOS	CCR6	SiglecF	MHCII	CD4	CD8	CD11b
24m	C01	0.38568881154060364	0.24018172919750214	0.6113505363464355	0.06158909574151039	0.07791737467050552	0.1886497437953949	0.08555042743682861	0.02184063382446766	0.03673764318227768	0.11651599407196045	0.389233261346817	0.03144743666052818	0.15932577848434448	0.021837374195456505	0.07271256297826767	0.01959746517241001	0.05462587997317314	0.7052221298217773	1.0459411144256592	0.3260232210159302	0.07937195897102356	1.9624249935150146	0.1044674813747406	0.023713869974017143	0.03288313373923302	0.035915497690439224	0.09323184937238693	0.04483772814273834	0.053973935544490814	1.7331994771957397	0.05907650291919708	0.011848948895931244	0.023255852982401848	0.06532852351665497	0.05671743303537369	0.025698712095618248	0.011288473382592201	0.4392440617084503	0.08665468543767929	0.033499859273433685	0.4204937219619751
24m	C02	1.0118108987808228	0.17905785143375397	0.8082760572433472	0.25476107001304626	0.1316017061471939	0.06393598020076752	0.07442543655633926	0.021053610369563103	0.08819399774074554	0.12409555166959763	0.7583400011062622	0.04247865825891495	0.47936126589775085	0.6937021613121033	1.240682601928711	0.03855150565505028	0.07668962329626083	2.385910749435425	0.41662517189979553	0.5324400663375854	0.05459563806653023	0.23500977456569672	0.06911550462245941	0.04873887822031975	0.05668822303414345	0.04603258892893791	0.08837870508432388	0.02095424011349678	0.0227934792637825	0.20842203497886658	0.059632208198308945	0.008804191835224628	0.038747675716876984	0.04104217514395714	0.008510579355061054	0.06658659130334854	0.03384733945131302	4.074476718902588	0.0637110099196434	0.034197330474853516	0.6905797719955444
24m	C03	1.0200486183166504	0.058513395488262177	0.5116217732429504	0.13799144327640533	0.08905141800642014	0.017336145043373108	0.03998640924692154	0.018571440130472183	0.1794707477092743	0.14209581911563873	0.07785072177648544	0.038267191499471664	1.3438307046890259	2.085108757019043	0.8944425582885742	0.03532654792070389	0.023357896134257317	0.21693205833435059	0.6835712194442749	0.5867754817008972	0.09731277823448181	0.1354106217622757	0.021464891731739044	0.016365421935915947	0.019762428477406502	0.018222279846668243	0.10367732495069504	0.013188423588871956	0.03672676533460617	0.1483524888753891	0.027160363271832466	0.005465107504278421	0.004175569862127304	0.006060298066586256	0.0031626257114112377	0.008610821329057217	0.03443964198231697	5.26982307434082	0.03221181780099869	0.025792038068175316	1.337507963180542
24m	C04	1.3589797019958496	2.0640969276428223	0.36429059505462646	0.09207241237163544	0.100714772939682	0.0266895592212677	0.1105867475271225	0.09265581518411636	0.1099315956234932	0.15261059999465942	0.06819603592157364	0.11291612684726715	0.7024909257888794	1.6913427114486694	2.436722993850708	0.037744708359241486	0.041305068880319595	0.16146905720233917	0.4088054597377777	0.868920624256134	0.042035192251205444	0.12992918491363525	0.03363492712378502	0.03039472922682762	0.017660651355981827	0.04107502102851868	0.10621300339698792	0.030720043927431107	0.026276051998138428	0.17255884408950806	0.11557076871395111	0.008184254169464111	0.024729344993829727	0.06282240897417068	0.01589496247470379	0.0176236629486084	0.023173442110419273	4.54465913772583	0.12680281698703766	0.044468462467193604	0.5198155045509338
24m	C05	0.9643173217773438	0.0316794328391552	0.3711472749710083	0.03942864388227463	0.08449240028858185	0.016816217452287674	0.0294317826628685	0.017741337418556213	0.04488027095794678	0.045392755419015884	0.04781855270266533	0.03156471997499466	0.2114168405532837	0.9860143065452576	2.4981415271759033	0.02546277828514576	0.012957983650267124	0.07008581608533859	0.11967743933200836	0.45412617921829224	0.01984366402029991	0.07924589514732361	0.011891518719494343	0.009594581089913845	0.01411475706845522	0.01224958524107933	0.057349126785993576	0.009111261926591396	0.009785792790353298	0.08125672489404678	0.01575661264359951	0.004083395469933748	0.004100893158465624	0.006164093967527151	0.003912210464477539	0.013996546156704426	0.017442109063267708	4.628355026245117	0.026976749300956726	0.025226164609193802	0.08233459293842316
24m	C06	1.6131649017333984	0.05072310194373131	0.2585534155368805	0.04476844146847725	0.06409549713134766	0.02057350054383278	0.6855093240737915	0.029192712157964706	0.7888657450675964	0.10206136107444763	0.05727755278348923	0.038508571684360504	0.8746415376663208	2.034682273864746	2.8869874477386475	0.043479036539793015	0.022119572386145592	0.1412523090839386	0.21811825037002563	1.2310103178024292	0.03236856311559677	0.09202779084444046	0.02116195484995842	0.015553212724626064	0.01996622607111931	0.015523039735853672	0.07844793796539307	0.011713654734194279	0.011058815754950047	0.1501561552286148	0.036640506237745285	0.00809885561466217	0.002342636464163661	0.0018623414216563106	0.0024212172720581293	0.002428850159049034	0.051854703575372696	5.987557888031006	0.03327488899230957	0.025151614099740982	0.166556254029274
24m	C07	1.402449607849121	0.03836096450686455	0.18670493364334106	0.039636239409446716	0.04608369618654251	0.014003175310790539	0.026110757142305374	0.016686677932739258	0.05230007320642471	0.09544204920530319	0.04314480349421501	0.02216382510960102	0.5192564129829407	1.8657417297363281	2.9855799674987793	0.0350978709757328	0.017006222158670425	0.10655304044485092	0.24428856372833252	0.9809396862983704	0.027455436065793037	0.09899625182151794	0.016542572528123856	0.01059133093804121	0.026128260418772697	0.012582303024828434	0.06457836180925369	0.010298469103872776	0.01183229684829712	0.10144215077161789	0.022197164595127106	0.0043232436291873455	0.003163478570058942	0.005106987431645393	0.003842611564323306	0.019739624112844467	0.01851702854037285	4.718925952911377	0.02751799114048481	0.024897605180740356	1.0820369720458984
24m	C08	1.555989146232605	0.034083519130945206	0.18403981626033783	0.039866745471954346	0.04995707422494888	0.014058427885174751	0.029517147690057755	0.016888203099370003	0.05092082917690277	0.05719972029328346	0.045613717287778854	0.02635006234049797	0.5913369655609131	2.077570915222168	3.064120292663574	0.042530421167612076	0.020139209926128387	0.1302030384540558	0.33731940388679504	1.1836295127868652	0.024826595559716225	0.12097875028848648	0.014829856343567371	0.011686607263982296	0.01701236143708229	0.014220846816897392	0.07867242395877838	0.010906925424933434	0.010778620839118958	0.1405896246433258	0.02716832235455513	0.004710230976343155	0.0031104593072086573	0.0046807522885501385	0.003972835838794708	0.019977416843175888	0.025868341326713562	4.943121433258057	0.027840571478009224	0.026148702949285507	0.07635556161403656
24m	C09	1.497216820716858	0.061948202550411224	0.22315815091133118	0.05291394516825676	0.047560323029756546	0.015790527686476707	0.04229241982102394	0.020213240757584572	0.06142239272594452	0.9332530498504639	0.05086732655763626	0.029217932373285294	0.5156482458114624	1.9250996112823486	2.9252636432647705	0.03900180384516716	0.018191054463386536	0.09827887266874313	0.26163449883461	1.0498405694961548	0.02330046519637108	0.06629976630210876	0.014387452974915504	0.01221308670938015	0.016714157536625862	0.01696055941283703	0.05916360393166542	0.00932804774492979	0.010783674195408821	0.09373163431882858	0.05414167419075966	0.005045747384428978	0.005537101533263922	0.01909000054001808	0.006230327300727367	0.01438545249402523	0.026631981134414673	4.966412544250488	0.032752737402915955	0.046206921339035034	0.13020941615104675
24m	C10	1.4426159858703613	0.05074210837483406	1.1597468852996826	2.9397172927856445	0.6028992533683777	0.3875388205051422	0.07074926048517227	0.03303435817360878	0.524965226650238	0.27839580178260803	0.3541925251483917	0.03937704861164093	1.9088106155395508	0.02685312181711197	0.0710509642958641	0.02081272378563881	0.42158105969429016	0.21614836156368256	1.4344587326049805	0.2841937243938446	0.07891233265399933	0.19114698469638824	0.2071920484304428	0.023540867492556572	0.0231411661952734	0.02808675728738308	0.10172510147094727	0.01875990256667137	0.024993300437927246	1.0558099746704102	0.028383463621139526	0.008918780833482742	0.0041900742799043655	0.003949421923607588	0.004171016160398722	0.001401154207997024	0.11196110397577286	5.560449123382568	0.03747803717851639	0.044910773634910583	3.4236209392547607
24m	C11	0.7762147784233093	0.09601951390504837	0.3275061249732971	0.33637937903404236	0.12796495854854584	0.03221025690436363	0.21280446648597717	0.029333187267184258	0.23574191331863403	0.9859665036201477	0.3261871039867401	0.041800495237112045	1.0253254175186157	0.2650259733200073	0.07242389023303986	0.020962165668606758	0.03958718851208687	0.3766513764858246	2.749279499053955	0.5308763980865479	0.1665182262659073	0.21931670606136322	0.36394113302230835	0.02629942260682583	0.032971788197755814	0.04873288422822952	0.1184491366147995	0.025907086208462715	0.03606829047203064	1.3878395557403564	0.05198574811220169	0.011703582480549812	0.008995603770017624	0.017084164544939995	0.02484412118792534	0.004691990092396736	0.029581081122159958	4.195804595947266	0.10198517888784409	0.04511956870555878	1.7669490575790405
24m	C12	0.8206006288528442	0.026611333712935448	0.16352064907550812	0.06207475811243057	0.13513213396072388	1.3561431169509888	0.11934470385313034	0.3694799244403839	0.2786601781845093	0.5011182427406311	0.08499014377593994	0.027965746819972992	2.606602430343628	0.015841340646147728	0.06495777517557144	0.017324162647128105	0.01816367171704769	0.12661610543727875	0.5169026851654053	0.07905993610620499	0.04029926285147667	0.20729990303516388	0.025951458141207695	0.024106962606310844	0.030628524720668793	0.02318091318011284	0.3040253520011902	0.01806577295064926	0.09444242715835571	0.8882878422737122	0.034646473824977875	0.006403095554560423	0.018640710040926933	0.02804368920624256	0.009415079839527607	0.007958788424730301	0.5284579396247864	2.8015189170837402	0.03841054067015648	0.029947232455015182	1.1540307998657227
24m	C13	0.9640416502952576	0.05913473293185234	0.2828432619571686	0.0837337002158165	0.14576172828674316	0.23291954398155212	0.20992599427700043	0.07166384160518646	0.06162676215171814	0.11160219460725784	0.08499263226985931	1.3998812437057495	2.1116182804107666	0.14425237476825714	0.3198789656162262	0.03755343705415726	0.07319127768278122	0.21110209822654724	0.15770776569843292	0.1502905786037445	0.10241953283548355	0.09525346755981445	0.02258010394871235	0.02159835956990719	0.014796937815845013	0.01726910099387169	0.09527549892663956	0.04839378967881203	0.09676171094179153	0.3924861252307892	0.04019206762313843	0.026927223429083824	0.0738726481795311	1.1146795749664307	0.147526815533638	0.02573753520846367	0.06876322627067566	5.429585933685303	1.0936150550842285	0.027531657367944717	0.17923195660114288
24m	C14	1.530417561531067	0.05484500527381897	0.3065364956855774	1.2066181898117065	0.07957911491394043	0.04158954694867134	0.17174777388572693	0.06732343137264252	0.04849158599972725	0.9509950876235962	0.34117722511291504	0.031189700588583946	0.5674878358840942	0.015234909951686859	0.05413806065917015	0.07068115472793579	0.018506035208702087	0.31966885924339294	0.8401558995246887	0.18260997533798218	0.025517422705888748	0.0995047390460968	0.025679105892777443	0.027724048122763634	0.023747282102704048	0.04301820322871208	0.09312159568071365	0.02666134014725685	1.6582865715026855	0.09866727888584137	0.037960316985845566	0.22039732336997986	0.021778685972094536	0.10683858394622803	0.0261393953114748	0.017399964854121208	0.02245728112757206	0.3573598563671112	0.031423576176166534	0.03326599299907684	3.2682101726531982
24m	C15	1.400546908378601	0.0575091578066349	1.5925191640853882	0.776873767375946	0.9772863388061523	0.031096076592803	0.11772284656763077	0.03044186905026436	0.715444028377533	3.593438148498535	1.044805645942688	0.035779934376478195	1.7354565858840942	0.03466710448265076	0.07282477617263794	0.02932496927678585	0.024219216778874397	0.2095971256494522	0.9216418862342834	0.1344878375530243	0.3770510256290436	0.1588762253522873	1.0180484056472778	0.033503372222185135	0.038966428488492966	0.18247248232364655	0.12580689787864685	0.021272581070661545	0.019395848736166954	0.9052700400352478	0.026311442255973816	0.006605991628021002	0.007227624300867319	0.010212262161076069	0.004319004714488983	0.0048483796417713165	0.04526052623987198	4.508613109588623	0.0351724699139595	0.02777354046702385	4.810435771942139
24m	C16	1.3771566152572632	0.541490912437439	0.8502156138420105	0.28360915184020996	1.0192359685897827	0.131158709526062	0.27318084239959717	0.1781214326620102	0.12965522706508636	1.4604800939559937	0.1880560666322708	0.40213677287101746	2.737239360809326	0.047940943390131	0.1244380921125412	0.11208565533161163	0.28438037633895874	0.4552936553955078	1.4792091846466064	0.26746273040771484	1.0281050205230713	0.14162777364253998	0.2595694661140442	0.14457522332668304	0.15236541628837585	0.2848312556743622	0.16329121589660645	0.18873098492622375	0.1702776700258255	0.11984819918870926	0.08814504742622375	0.08803079277276993	0.18009227514266968	0.2388618141412735	0.09739203751087189	0.03570740297436714	1.3434958457946777	0.3373367488384247	0.07031196355819702	0.035353004932403564	3.9847729206085205
24m	C17	1.1880112886428833	0.058049969375133514	0.3415997326374054	0.07204408198595047	0.9304953217506409	0.03634710609912872	0.04010484740138054	0.027307072654366493	0.07088027894496918	2.882997751235962	0.11087533831596375	0.031825195997953415	1.6724679470062256	0.016423793509602547	0.06241503357887268	0.03178564831614494	0.022928066551685333	0.5014181733131409	0.6586021184921265	0.09367507696151733	0.05914127826690674	0.19100601971149445	0.037598513066768646	0.048698246479034424	2.626361131668091	0.13378384709358215	0.21319462358951569	0.021297140046954155	0.012651000171899796	0.08851242065429688	0.02355777658522129	0.0035993566270917654	0.018723832443356514	0.036454979330301285	0.008055038750171661	0.02951289527118206	0.09692277759313583	0.20626524090766907	0.04011636599898338	0.02855200134217739	5.895338535308838
24m	C18	1.1910954713821411	0.044763706624507904	1.8811191320419312	0.04410586133599281	1.2587535381317139	0.015082140453159809	0.04671669378876686	0.019812194630503654	0.3197498619556427	5.053329944610596	0.9693673253059387	0.0182543583214283	1.8078556060791016	0.027776652947068214	0.0621185228228569	0.04352409392595291	0.019048070535063744	0.16358080506324768	0.48303595185279846	0.06874088943004608	0.4005656838417053	0.10715518146753311	0.7383300065994263	0.024991722777485847	0.032464876770973206	0.42203232645988464	0.12180042266845703	0.01679629646241665	0.011947667226195335	0.4551730751991272	0.01758619397878647	0.003851506859064102	0.011665151454508305	0.016384098678827286	0.006071100477129221	0.013158641755580902	0.02880805730819702	0.36180004477500916	0.032175298780202866	0.026222679764032364	4.686866283416748
24m	C19	0.8949887752532959	0.03285077214241028	0.19543719291687012	0.03680121526122093	0.41582363843917847	0.12131277471780777	0.06788185238838196	0.035966549068689346	0.02754642628133297	3.8112399578094482	0.05724494531750679	0.026267575100064278	2.3990554809570312	0.013645184226334095	0.05580529943108559	0.02029523253440857	0.025738324970006943	0.10579891502857208	0.631268322467804	0.07008691877126694	0.054994694888591766	0.24505676329135895	0.04391214996576309	0.017720505595207214	0.2980634570121765	0.164171501994133	0.3986123204231262	0.015540414489805698	0.009650560095906258	0.12977251410484314	0.020469259470701218	0.002488976577296853	0.014899308793246746	0.02033187635242939	0.006959418300539255	0.010695761069655418	0.5243497490882874	0.18309926986694336	0.03003685362637043	0.028434334322810173	4.899940490722656
24m	C20	1.1088478565216064	0.0445832833647728	0.5674107670783997	2.1928443908691406	0.15208980441093445	0.04107283055782318	0.06927838176488876	0.02939707413315773	0.05533693730831146	3.1452059745788574	0.41899627447128296	0.0283646322786808	1.443633794784546	0.02503041736781597	0.06843555718660355	0.016573941335082054	0.01605992764234543	0.17474471032619476	0.5413424372673035	0.18454648554325104	0.02374328300356865	0.12234030663967133	0.042918022722005844	0.01830448769032955	0.015171898528933525	0.16724807024002075	0.1294620931148529	0.10091876238584518	0.14756667613983154	3.609515428543091	0.04508655518293381	0.041207049041986465	0.013492531143128872	0.021732468158006668	0.007556819822639227	0.013308549299836159	0.04579039663076401	2.057297945022583	0.11015520989894867	0.054139841347932816	1.3382208347320557
24m	C21	1.3786725997924805	0.9232105612754822	0.243792325258255	0.04951130971312523	0.060472406446933746	0.021788179874420166	0.7864264845848083	0.06647107005119324	0.11566030979156494	2.945176362991333	0.07634121179580688	0.03742619976401329	1.4719014167785645	0.021706419065594673	0.06307601183652878	0.013863008469343185	0.014608599245548248	0.16733160614967346	1.7247754335403442	0.18185220658779144	0.016130072996020317	0.08499976247549057	0.02546040341258049	0.01972549594938755	0.011498766951262951	0.11379848420619965	0.07270746678113937	0.018048640340566635	0.0658160150051117	0.11818978190422058	0.954611599445343	0.01374330185353756	0.024662423878908157	0.431774765253067	0.2089240700006485	0.017873525619506836	0.011789252981543541	0.4543922543525696	0.65285325050354	0.04153110459446907	0.15058879554271698
24m	C22	1.8153406381607056	1.0177851915359497	0.22482897341251373	0.47316962480545044	0.04177163168787956	0.019485829398036003	0.09053830057382584	0.1136840209364891	0.2936243712902069	3.729036808013916	0.26049095392227173	0.031037993729114532	0.6960068345069885	0.026978177949786186	0.060960620641708374	0.04119129106402397	0.030861584469676018	0.10065369307994843	0.3375485837459564	0.0774521455168724	0.014623926021158695	0.08883893489837646	0.014473584480583668	0.023866042494773865	0.016744913533329964	0.20015698671340942	0.07588271051645279	0.02322283759713173	0.17141097784042358	0.1034545972943306	1.0680631399154663	0.01312241330742836	0.13250553607940674	0.9774174094200134	0.07467668503522873	0.01229136809706688	0.009744558483362198	0.46833837032318115	0.03721363842487335	1.0153619050979614	0.2810109257698059
24m	C23	1.3978480100631714	0.05702689662575722	0.2361302375793457	2.8136842250823975	0.28787869215011597	0.06641189754009247	0.5115757584571838	0.08427926898002625	0.11655616015195847	0.1575857251882553	0.22505336999893188	0.03495996072888374	1.1583993434906006	0.018545392900705338	0.06164713576436043	0.011885777115821838	0.02351091243326664	0.20174597203731537	1.2519863843917847	0.25025397539138794	0.10779460519552231	0.09459283947944641	0.19153475761413574	0.019813640043139458	0.014897915534675121	0.013948865234851837	0.0843333974480629	0.027960853651165962	0.09786078333854675	0.09601137042045593	0.031755734235048294	0.1239994615316391	0.0725056529045105	0.38458988070487976	0.05184118449687958	0.021330049261450768	0.012467578984797001	0.6416164040565491	0.04573564603924751	0.03825698047876358	1.6312522888183594
24m	C24	1.5465794801712036	1.0233752727508545	0.8785420656204224	0.2015053629875183	0.14981606602668762	0.025153031572699547	0.40779733657836914	0.039953071624040604	0.22258982062339783	0.48745232820510864	0.7268878817558289	0.044113922864198685	0.9076133370399475	0.02136949636042118	0.08206027001142502	0.0372496135532856	0.06306947022676468	2.481891393661499	1.1506859064102173	0.24969135224819183	0.029700597748160362	0.10577277094125748	0.03983701393008232	0.18843871355056763	0.029111189767718315	0.052534278482198715	0.0747779831290245	0.025282885879278183	0.08443183451890945	0.10311749577522278	0.93690025806427	0.021057546138763428	0.26432090997695923	0.5353411436080933	0.11996486037969589	0.05862145125865936	0.016498694196343422	0.4007895588874817	0.6073727011680603	0.2833212614059448	0.4186911880970001
24m	C25	1.2852063179016113	1.725974678993225	0.5851812362670898	0.07684376090765	0.058992650359869	0.01998339220881462	0.3653826117515564	0.029766762629151344	0.04693122208118439	0.09504911303520203	0.09630072116851807	0.2033056616783142	2.4143576622009277	0.02354218065738678	0.07405467331409454	0.0128372423350811	0.9904749989509583	0.34342896938323975	0.14719434082508087	0.07890632003545761	0.018793663010001183	0.13164657354354858	0.020301654934883118	0.021488726139068604	0.016047684475779533	0.020106151700019836	0.11208458244800568	1.443789005279541	0.05722225829958916	0.19041550159454346	0.16933013498783112	0.006764379795640707	0.17797188460826874	1.7255768775939941	0.21193954348564148	0.13550996780395508	0.01061033084988594	0.41057151556015015	0.03503726050257683	0.07229592651128769	0.18389476835727692
24m	C26	1.512679934501648	0.8683976531028748	0.23701374232769012	0.043653205037117004	0.06480985134840012	0.018093721941113472	0.7698454260826111	0.0595085546374321	0.1695994883775711	0.15406516194343567	0.06826747208833694	0.037459563463926315	1.6016772985458374	0.020544508472085	0.0674172043800354	0.01173891220241785	0.021656230092048645	0.19324401021003723	1.7862504720687866	0.2016555368900299	0.015546373091638088	0.08693587779998779	0.023609649389982224	0.01998874358832836	0.012660564854741096	0.015200591646134853	0.07920011878013611	0.011152246035635471	0.10173792392015457	0.11373704671859741	0.9256817102432251	0.010979998856782913	0.07180678099393845	0.5251534581184387	0.18443189561367035	0.02022886462509632	0.010904476046562195	0.45807328820228577	1.8961527347564697	0.03847208619117737	0.17447608709335327
24m	C27	1.3821094036102295	0.752987265586853	0.3058058023452759	0.051525503396987915	0.05584041774272919	0.023134944960474968	0.6624029278755188	0.05607888102531433	0.125351220369339	0.15072999894618988	0.07370384782552719	0.06871698796749115	1.7253286838531494	0.019536254927515984	0.06679865717887878	0.01203711424022913	0.020096594467759132	0.19075345993041992	1.427811861038208	0.1750459522008896	0.015641698613762856	0.08466768264770508	0.024144021794199944	0.01981254667043686	0.011127037927508354	0.014548159204423428	0.08213067799806595	0.019823582842946053	0.06959867477416992	0.11029474437236786	0.7880657315254211	0.013054677285254002	0.05527804046869278	0.8722754716873169	0.31945115327835083	0.027109485119581223	0.013051021844148636	0.45585396885871887	0.0693482980132103	0.044686391949653625	0.16642744839191437
24m	C28	1.8252367973327637	2.216461658477783	0.20497512817382812	0.05775364488363266	0.05481724441051483	0.015330740250647068	0.30666714906692505	0.12513718008995056	0.3364279866218567	0.2426561713218689	0.09113843739032745	0.08764893561601639	1.403941035270691	0.026393868029117584	0.06263250857591629	0.01550491526722908	0.15663471817970276	0.13127467036247253	0.7062681913375854	0.11153621971607208	0.015101165510714054	0.07258980721235275	0.018116053193807602	0.01895919069647789	0.015082362107932568	0.01579185202717781	0.11272776126861572	0.010966017842292786	0.09183197468519211	0.15837129950523376	2.1133127212524414	0.00830998457968235	0.8351194858551025	0.6960720419883728	0.477232962846756	0.03613968938589096	0.012061663903295994	0.7012495994567871	2.4336159229278564	0.042191874235868454	0.21805459260940552
24m	C29	2.1039187908172607	1.4009010791778564	0.17666275799274445	0.36907944083213806	0.04653433337807655	0.01862349919974804	0.445252925157547	0.21083572506904602	0.7260165214538574	0.19269108772277832	0.2562994658946991	0.028376201167702675	0.8468220829963684	0.027111927047371864	0.05929985269904137	0.021093498915433884	0.0702255368232727	0.16674283146858215	1.0858947038650513	0.16847510635852814	0.01652815379202366	0.09395506232976913	0.0220923013985157	0.024887047708034515	0.021695580333471298	0.015397493727505207	0.09370580315589905	0.01155838742852211	0.07099814713001251	0.08886891603469849	1.4540152549743652	0.00870202574878931	0.8220425844192505	0.49733513593673706	0.13168396055698395	0.017928307875990868	0.010821383446455002	0.5716899633407593	0.06484469026327133	1.3506213426589966	0.32857319712638855
3m	C01	0.4595501124858856	0.23141805827617645	0.6653102040290833	0.05405015870928764	0.0838618054986	0.28435271978378296	0.07313767820596695	0.02242967113852501	0.043988436460494995	0.14667901396751404	0.3677494525909424	0.029542196542024612	0.1966700553894043	0.023183593526482582	0.09197867661714554	0.022055819630622864	0.07085908949375153	0.9673080444335938	0.9517757892608643	0.3537953794002533	0.10976295918226242	2.3788232803344727	0.11369870603084564	0.030051590874791145	0.022567985579371452	0.03254392743110657	0.0677897185087204	0.042039502412080765	0.060553498566150665	2.062377691268921	0.06140716001391411	0.013929076492786407	0.02440820448100567	0.0558868944644928	0.050334978848695755	0.03228481858968735	0.0164126455783844	0.5238821506500244	0.08686541765928268	0.03520363196730614	0.4109075963497162
3m	C02	1.180555820465088	0.13349293172359467	0.6201224327087402	0.13018319010734558	0.055349815636873245	0.02120959386229515	0.04832209646701813	0.02148173190653324	0.05013877525925636	0.13759201765060425	0.762816846370697	0.035699162632226944	0.32163944840431213	0.6986546516418457	1.4676681756973267	0.03790097311139107	0.06049812212586403	2.34069561958313	0.2856815457344055	0.5863767266273499	0.03822777047753334	0.1899891495704651	0.040423158556222916	0.028781579807400703	0.04324066638946533	0.0395503006875515	0.08469328284263611	0.01644684001803398	0.015875764191150665	0.13679571449756622	0.053020019084215164	0.005822267383337021	0.02569611184298992	0.03873337060213089	0.008261156268417835	0.08918407559394836	0.032102517783641815	3.687610387802124	0.05503920838236809	0.03130080923438072	0.41932278871536255
3m	C03	1.2428903579711914	0.040184617042541504	0.36610060930252075	0.060293495655059814	0.06558746099472046	0.013327482156455517	0.042304880917072296	0.02645832858979702	0.14028052985668182	0.16471141576766968	0.09013679623603821	0.02582499384880066	1.0810527801513672	1.805769920349121	0.7828360795974731	0.03402569144964218	0.017718791961669922	0.12710781395435333	0.33298128843307495	0.42962175607681274	0.024900825694203377	0.0896865651011467	0.009205850772559643	0.012311253696680069	0.014760324731469154	0.01259462721645832	0.08214949816465378	0.008242351934313774	0.010730489157140255	0.11492811888456345	0.022098733112215996	0.004128507804125547	0.003586173290386796	0.0059762392193078995	0.004178720060735941	0.02230880968272686	0.030033832415938377	4.659102916717529	0.035029634833335876	0.02619168907403946	0.688183069229126
3m	C04	1.4832106828689575	2.1463682651519775	0.3504287302494049	0.07686840742826462	0.11444676667451859	0.02090207301080227	0.08411208540201187	0.1625165343284607	0.06728830188512802	0.16313709318637848	0.09028458595275879	0.14674441516399384	0.8117580413818359	1.7698243856430054	2.443168878555298	0.03979231044650078	0.033426884561777115	0.12687130272388458	0.31045961380004883	0.8610720634460449	0.05322125926613808	0.11689960211515427	0.025104042142629623	0.03506304696202278	0.01772247441112995	0.031612809747457504	0.09675224870443344	0.01642184890806675	0.01755174808204174	0.14867691695690155	0.06555101275444031	0.006526914890855551	0.008789163082838058	0.04015805944800377	0.009767107665538788	0.021215543150901794	0.028744304552674294	4.414535999298096	0.06455643475055695	0.031030908226966858	0.5113622546195984
3m	C05	1.0681273937225342	0.02118851989507675	0.374978631734848	0.03461184725165367	0.04887694865465164	0.008832180872559547	0.018019890412688255	0.02349766716361046	0.02392408810555935	0.060660284012556076	0.06695399433374405	0.016571199521422386	0.2263672947883606	0.838771402835846	2.4339704513549805	0.022753512486815453	0.009688125923275948	0.047613583505153656	0.08750507980585098	0.41904446482658386	0.014207255095243454	0.04670020192861557	0.005557872820645571	0.007346371654421091	0.008436392061412334	0.007912912406027317	0.04866509884595871	0.004801429808139801	0.0052973548881709576	0.054873064160346985	0.014006818644702435	0.0029035061597824097	0.0026566183660179377	0.004414744209498167	0.0035732125397771597	0.015560794621706009	0.018842075020074844	4.281920909881592	0.028048334643244743	0.026358673349022865	0.0649118646979332
3m	C06	1.5053322315216064	0.0386766642332077	0.24600616097450256	0.043681614100933075	0.0579964816570282	0.018315497785806656	0.8540629148483276	0.03943464905023575	0.6669050455093384	0.13629887998104095	0.07237252593040466	0.0321778804063797	1.3031730651855469	1.783875823020935	2.6543655395507812	0.04956207796931267	0.018725894391536713	0.10385818779468536	0.1648038774728775	0.809207022190094	0.022487754002213478	0.09377064555883408	0.019846638664603233	0.014723020605742931	0.01590578816831112	0.013912995345890522	0.07709003984928131	0.008007878437638283	0.010447333566844463	0.11788547039031982	0.027724066749215126	0.00631397869437933	0.0014143366133794188	0.003423364134505391	0.002132802503183484	0.004523730371147394	0.053198643028736115	5.6820783615112305	0.031198885291814804	0.02226606197655201	0.23256078362464905
3m	C07	1.5216466188430786	0.02621881105005741	0.18916068971157074	0.03709346428513527	0.045560386031866074	0.009721877053380013	0.020895348861813545	0.02194790728390217	0.03223203495144844	0.11025115847587585	0.06100517511367798	0.01910201832652092	0.5250353813171387	1.8175206184387207	2.9071507453918457	0.030845049768686295	0.014559588395059109	0.07779467850923538	0.17221440374851227	0.950877845287323	0.017832649871706963	0.060918133705854416	0.007882797159254551	0.008615318685770035	0.01926604099571705	0.009272631257772446	0.058510921895504	0.00597630999982357	0.0061951130628585815	0.07540644705295563	0.0188449677079916	0.0036047345492988825	0.002424771199002862	0.0045689912512898445	0.004347747191786766	0.018673161044716835	0.02266053669154644	4.516419887542725	0.028142958879470825	0.02607467770576477	0.9782698750495911
3m	C08	1.675236701965332	0.021074652671813965	0.18829010426998138	0.04149562492966652	0.045396603643894196	0.010457664728164673	0.019345898181200027	0.02419169619679451	0.029634682461619377	0.06137940287590027	0.0718931034207344	0.020290791988372803	0.5929549932479858	2.0395443439483643	2.9477169513702393	0.040188975632190704	0.0167330764234066	0.0963871031999588	0.2453978806734085	1.1234748363494873	0.018778540194034576	0.07486201822757721	0.008225815370678902	0.00961952842772007	0.011296303942799568	0.00963830016553402	0.06802073866128922	0.007025337312370539	0.006023766472935677	0.10007693618535995	0.022071683779358864	0.0038004706148058176	0.00236037140712142	0.004290509968996048	0.0038010631687939167	0.022040175274014473	0.027746595442295074	4.702083587646484	0.028828799724578857	0.024750787764787674	0.06551266461610794
3m	C09	1.5806922912597656	0.02627885900437832	0.30373695492744446	0.05284973233938217	0.07182357460260391	0.01095843967050314	0.028082730248570442	0.03750378265976906	0.03740576282143593	0.9663323760032654	0.10344994813203812	0.021006759256124496	0.5477854609489441	1.8277424573898315	2.7880496978759766	0.03254275768995285	0.014220706187188625	0.0735785961151123	0.1852601170539856	0.9625400304794312	0.017469830811023712	0.05371541157364845	0.008107809349894524	0.009616440162062645	0.0097530921921134	0.014593181200325489	0.06279388070106506	0.0069889528676867485	0.007050256244838238	0.0842781811952591	0.028007594868540764	0.004366725217550993	0.0026286309584975243	0.004925785586237907	0.004099012352526188	0.014564631506800652	0.02671149931848049	4.715225696563721	0.02951177954673767	0.02706027589738369	0.11104268580675125
3m	C10	1.4778069257736206	0.03881380334496498	1.1028802394866943	2.7720327377319336	0.44808197021484375	0.4040589928627014	0.05545463040471077	0.04022670164704323	0.5399637222290039	0.30847474932670593	0.29527363181114197	0.0329204797744751	1.9838865995407104	0.03501907363533974	0.1149013340473175	0.021862074732780457	0.3333042860031128	0.17471541464328766	1.1670594215393066	0.2473011612892151	0.07291723042726517	0.17136433720588684	0.09950405359268188	0.021676816046237946	0.019973475486040115	0.030752936378121376	0.09872131049633026	0.014917353168129921	0.022189343348145485	1.0232003927230835	0.0237572118639946	0.00846940279006958	0.0027290810830891132	0.0033106550108641386	0.0037582269869744778	0.0013562237145379186	0.10437466949224472	5.5474042892456055	0.043228812515735626	0.062218938022851944	3.2149057388305664
3m	C11	0.8241947889328003	0.06334523856639862	0.3733512759208679	0.5587555766105652	0.24709957838058472	0.023904725909233093	0.11082773655653	0.03411943465471268	0.29480504989624023	0.6350635886192322	0.81952965259552	0.033854495733976364	1.1867702007293701	0.1391802281141281	0.10450040549039841	0.020241178572177887	0.03592768311500549	0.2930935025215149	2.623981237411499	0.4459235966205597	0.313713937997818	0.22317123413085938	0.7325194478034973	0.02912917733192444	0.026399442926049232	0.03836562857031822	0.08692998439073563	0.017398539930582047	0.02772047556936741	1.1016548871994019	0.0343996025621891	0.008694840595126152	0.005072262603789568	0.011061674915254116	0.020788324996829033	0.006006077863276005	0.036408111453056335	4.360609531402588	0.09446331113576889	0.03189130872488022	2.0547351837158203
3m	C12	0.8778635263442993	0.029162418097257614	0.28500404953956604	0.12931881844997406	0.1304028034210205	0.8048017621040344	0.13277050852775574	0.22042740881443024	0.6589322090148926	0.3112906515598297	0.10894091427326202	0.024027882143855095	2.3805699348449707	0.040574319660663605	0.10797328501939774	0.021131712943315506	0.011398560367524624	0.10277912765741348	0.5213741064071655	0.1311524659395218	0.022917356342077255	0.10943830758333206	0.009959341958165169	0.013679677620530128	0.013350963592529297	0.015125344507396221	0.11432071775197983	0.01165815070271492	0.09803557395935059	0.6096642017364502	0.023908909410238266	0.0058037517592310905	0.013606714084744453	0.06251242011785507	0.018206430599093437	0.012587647885084152	0.09231042861938477	1.795290231704712	0.06433065235614777	0.02938850410282612	1.2758703231811523
3m	C13	1.0987627506256104	0.04046769067645073	0.2938444912433624	0.1028776541352272	0.08747779577970505	0.1760767698287964	0.20227186381816864	0.06118200346827507	0.055482883006334305	0.15611940622329712	0.11305010318756104	1.7180694341659546	1.8916654586791992	0.5051420331001282	0.6823229789733887	0.023970065638422966	0.12845192849636078	0.13335970044136047	0.1446952521800995	0.2444615364074707	0.05942891538143158	0.11980847269296646	0.011006629094481468	0.017583725973963737	0.013898595236241817	0.022680141031742096	0.12034302949905396	0.054145943373441696	0.14228655397891998	0.36855244636535645	0.04293054714798927	0.013205616734921932	0.09050292521715164	0.9397236108779907	0.10183562338352203	0.0414591021835804	0.05098268389701843	4.547258377075195	1.1464345455169678	0.042301129549741745	0.23381957411766052
3m	C14	1.7232633829116821	0.04218442738056183	0.3468974530696869	1.0730462074279785	0.05454027280211449	0.023351425305008888	0.09675811976194382	0.07601971924304962	0.03597357124090195	0.8152971863746643	0.25481149554252625	0.020146243274211884	0.5320506691932678	0.019136274233460426	0.07736663520336151	0.0836758017539978	0.013272439129650593	0.37056365609169006	0.8226268887519836	0.21106302738189697	0.01860596053302288	0.07178113609552383	0.010919496417045593	0.01909356750547886	0.010968177579343319	0.0321648046374321	0.05818614736199379	0.022613707929849625	1.8559720516204834	0.07330437749624252	0.025472871959209442	0.20390601456165314	0.013499414548277855	0.04535113275051117	0.014434159733355045	0.014590395614504814	0.014496196061372757	0.35462096333503723	0.03188156336545944	0.03144306689500809	3.428133726119995
3m	C15	1.356153964996338	0.04002198576927185	1.4115140438079834	0.6850637197494507	0.8368362784385681	0.03535809740424156	0.1199398785829544	0.039403852075338364	0.7296401262283325	3.4194324016571045	1.0267692804336548	0.03165009617805481	1.7037161588668823	0.0455801747739315	0.12638992071151733	0.022818485274910927	0.017548641189932823	0.17557698488235474	0.7346089482307434	0.1348516345024109	0.28701192140579224	0.15485139191150665	0.5917938351631165	0.0236945990473032	0.025907069444656372	0.1756654977798462	0.09082002937793732	0.016485383734107018	0.019472209736704826	0.9541969299316406	0.019646888598799706	0.0071611227467656136	0.003700163448229432	0.009904473088681698	0.004512681160122156	0.005381516180932522	0.047581419348716736	4.432313442230225	0.0374157652258873	0.028849907219409943	4.693344593048096
3m	C16	1.4367785453796387	0.39664673805236816	0.6187640428543091	0.18247883021831512	0.7801706194877625	0.06314848363399506	0.19258345663547516	0.12646794319152832	0.06814295798540115	1.3499573469161987	0.19697998464107513	0.23016056418418884	2.893219470977783	0.045962538570165634	0.14635007083415985	0.07940208911895752	0.1442233920097351	0.31751173734664917	1.336289882659912	0.225361168384552	1.2257757186889648	0.09533300995826721	0.12149703502655029	0.09011877328157425	0.15660229325294495	0.15282781422138214	0.09772512316703796	0.10451710969209671	0.1551213562488556	0.08213930577039719	0.058798596262931824	0.013961780816316605	0.08328528702259064	0.15250486135482788	0.0509679950773716	0.029899099841713905	1.277565598487854	0.4255782961845398	0.05826756730675697	0.03661211580038071	4.448468208312988
3m	C17	1.2449599504470825	0.06408197432756424	0.3715519905090332	0.09227018058300018	0.6836921572685242	0.024628007784485817	0.03339356556534767	0.030425941571593285	0.06716406345367432	2.7964513301849365	0.1733691543340683	0.027338944375514984	1.6437451839447021	0.02348109893500805	0.10580900311470032	0.02895466797053814	0.022641746327280998	1.0878568887710571	0.6563664078712463	0.12936733663082123	0.05571693927049637	0.1424727886915207	0.025440750643610954	0.044768448919057846	2.6052539348602295	0.12896184623241425	0.1069691851735115	0.017347875982522964	0.011738074943423271	0.07680240273475647	0.02474995143711567	0.003666533390060067	0.011186935007572174	0.034991052001714706	0.00693403510376811	0.0394330695271492	0.07876837253570557	0.3424229025840759	0.04362373426556587	0.029953375458717346	6.063143253326416
3m	C18	1.2298773527145386	0.030521225184202194	1.7571706771850586	0.04738989472389221	1.51524817943573	0.014524372294545174	0.034300949424505234	0.02619558572769165	0.2239837944507599	5.055080890655518	1.3551527261734009	0.01792239397764206	1.7422215938568115	0.03965434432029724	0.10428940504789352	0.036049555987119675	0.013884915970265865	0.1447567641735077	0.38309764862060547	0.08393985033035278	0.48519396781921387	0.07896584272384644	0.35639357566833496	0.01880217343568802	0.015989694744348526	0.43911370635032654	0.08292002230882645	0.012726572342216969	0.010175921022891998	0.45048707723617554	0.013353192247450352	0.004010055214166641	0.0043627112172544	0.009633233770728111	0.004139740951359272	0.013665922917425632	0.01761014200747013	0.4481023848056793	0.03291052207350731	0.027484729886054993	5.011501312255859
3m	C19	0.8047391176223755	0.044041238725185394	0.2701294720172882	0.07513934373855591	0.3910743296146393	0.04554189369082451	0.042271148413419724	0.03343933820724487	0.045152854174375534	3.207643985748291	0.10900150239467621	0.026645246893167496	2.0504097938537598	0.019313517957925797	0.09791982918977737	0.01552911289036274	0.013557838276028633	0.13358084857463837	0.41572922468185425	0.08323007822036743	0.1403702348470688	0.10347820818424225	0.03490101918578148	0.013923443853855133	0.1681590974330902	0.13728748261928558	0.11397574841976166	0.011103848926723003	0.029774684458971024	0.08030984550714493	0.013999595306813717	0.005198673810809851	0.003810410387814045	0.017657864838838577	0.006046127527952194	0.010945218615233898	0.2651328146457672	0.27030107378959656	0.042527936398983	0.03638165816664696	4.768122673034668
3m	C20	1.30989670753479	0.03098972514271736	0.4675646722316742	1.760482907295227	0.1732477992773056	0.028662722557783127	0.05685802921652794	0.0359085351228714	0.052464161068201065	3.606593132019043	0.2933897078037262	0.022301919758319855	1.6568150520324707	0.030464084818959236	0.09892719238996506	0.017011990770697594	0.01230822317302227	0.1504383534193039	0.5873902440071106	0.23027649521827698	0.025481030344963074	0.10403366386890411	0.018776221200823784	0.015379915945231915	0.012831136584281921	0.22175538539886475	0.11738181859254837	0.1289006620645523	0.19251371920108795	4.050838470458984	0.05483311787247658	0.05698036029934883	0.010882475413382053	0.02383185364305973	0.009085985831916332	0.014510273933410645	0.026869745925068855	1.7637133598327637	0.31754806637763977	0.0713043138384819	0.9124624133110046
3m	C21	1.3823729753494263	0.6921963095664978	0.2282794713973999	0.044223010540008545	0.04417114704847336	0.01796228066086769	0.7101185917854309	0.08276534825563431	0.08749964088201523	2.5731399059295654	0.07380373775959015	0.026208817958831787	1.493665099143982	0.022281859070062637	0.08349013328552246	0.011795761995017529	0.012896870262920856	0.1060594916343689	1.4514540433883667	0.15498320758342743	0.013228418305516243	0.0686686560511589	0.018726758658885956	0.015277355909347534	0.010348801501095295	0.08279865235090256	0.057005640119314194	0.014045016840100288	0.05610530450940132	0.10874947905540466	0.7649476528167725	0.023930801078677177	0.023728642612695694	0.31608712673187256	0.1499072015285492	0.013330317102372646	0.012367328628897667	0.41414302587509155	0.9735106825828552	0.03096221573650837	0.14218631386756897
3m	C22	1.761613368988037	1.1376926898956299	0.24920089542865753	0.2400663048028946	0.04882612079381943	0.01621438004076481	0.0702732503414154	0.10348530113697052	0.38007262349128723	3.227834939956665	0.23734641075134277	0.022043589502573013	0.6813595294952393	0.03296590596437454	0.09288383275270462	0.03258447349071503	0.10311175882816315	0.07418282330036163	0.17061462998390198	0.07944288849830627	0.01354004256427288	0.06085246801376343	0.008182480931282043	0.014244492165744305	0.011045005172491074	0.13830912113189697	0.0636223629117012	0.0353345051407814	0.12215676158666611	0.06530322134494781	1.0826728343963623	0.012903735972940922	0.04268105700612068	0.787657618522644	0.06462197750806808	0.012755190953612328	0.013689594343304634	0.49663516879081726	0.04620117321610451	0.9734606742858887	0.22419418394565582
3m	C23	1.4992319345474243	0.03852756693959236	0.21786250174045563	2.567622423171997	0.14301469922065735	0.04022148251533508	0.5418059229850769	0.1015569269657135	0.120180144906044	0.17188678681850433	0.11766564846038818	0.019259408116340637	1.2863051891326904	0.03054574690759182	0.09679056704044342	0.011021074838936329	0.015086510218679905	0.14880715310573578	1.693296194076538	0.29608142375946045	0.03829426318407059	0.07772324979305267	0.026082562282681465	0.01386945229023695	0.012805193662643433	0.01058453880250454	0.07191304862499237	0.01078241690993309	0.09500662237405777	0.068210668861866	0.02670968696475029	0.19341476261615753	0.037973757833242416	0.3822021782398224	0.04299239069223404	0.014757661148905754	0.014276428148150444	0.6059132218360901	0.058527711778879166	0.03879230469465256	0.8763910531997681
3m	C24	1.4344745874404907	0.8946990370750427	0.6924716830253601	0.3037761151790619	0.050382643938064575	0.01760282926261425	0.37720784544944763	0.03774240240454674	0.11736153811216354	0.5220483541488647	0.7364969253540039	0.03805295377969742	0.8441978096961975	0.025692518800497055	0.10585472732782364	0.032284531742334366	0.08912961184978485	2.4305741786956787	0.9458678364753723	0.24686472117900848	0.027318967506289482	0.12891896069049835	0.031579554080963135	0.117695152759552	0.026887046173214912	0.046006057411432266	0.08104208111763	0.02733217552304268	0.053348809480667114	0.10253738611936569	0.7822840213775635	0.026573223993182182	0.1015375629067421	0.4016477167606354	0.08970268070697784	0.056750569492578506	0.020170431584119797	0.4450864791870117	0.5861223936080933	0.13658024370670319	0.43492186069488525
3m	C25	1.545769214630127	1.6690353155136108	0.4993000328540802	0.373762309551239	0.05288678780198097	0.01896107941865921	0.2848997712135315	0.04814569279551506	0.07032092660665512	0.20590846240520477	0.24375316500663757	0.06468761712312698	2.084425926208496	0.03388947248458862	0.1194775179028511	0.018153011798858643	0.903894305229187	0.32977500557899475	0.3716582953929901	0.12886753678321838	0.018123745918273926	0.07397954910993576	0.012731616385281086	0.020679373294115067	0.010705538094043732	0.01748725399374962	0.08088093996047974	1.7068164348602295	0.063056081533432	0.11942794919013977	0.15991367399692535	0.018517034128308296	0.2601214051246643	1.2256323099136353	0.20983517169952393	0.0588841587305069	0.01490606740117073	0.69429612159729	0.04717285558581352	0.1289772093296051	0.29282569885253906
3m	C26	1.3832036256790161	0.6918636560440063	0.22865059971809387	0.04595239460468292	0.03959187865257263	0.014718298800289631	0.7589002847671509	0.07543206959962845	0.10193724185228348	0.17240670323371887	0.0629887580871582	0.02829081192612648	1.6244083642959595	0.020679552108049393	0.08120159059762955	0.010162760503590107	0.01173082459717989	0.11807718127965927	1.5667654275894165	0.16652953624725342	0.01333627849817276	0.068417489528656	0.01810952089726925	0.014653916470706463	0.009781824424862862	0.010004912503063679	0.0597066804766655	0.007465153932571411	0.04037473723292351	0.1090545728802681	0.8280260562896729	0.02784098871052265	0.029931141063570976	0.36276179552078247	0.1517685204744339	0.014820227399468422	0.012842006050050259	0.4477234482765198	1.8275845050811768	0.031069336459040642	0.14509326219558716
3m	C27	1.393939733505249	0.6210986375808716	0.271592915058136	0.05966205894947052	0.04302211105823517	0.019424164667725563	0.7083582878112793	0.0759505107998848	0.09484387934207916	0.16563691198825836	0.07387904822826385	0.03509168699383736	1.5886152982711792	0.02237890660762787	0.08628521114587784	0.011172430589795113	0.016788551583886147	0.1261133849620819	1.3812893629074097	0.1670370250940323	0.014990180730819702	0.07410965859889984	0.017945602536201477	0.01598670333623886	0.010775069706141949	0.010803586803376675	0.06556668132543564	0.02038639411330223	0.04407864063978195	0.1015167310833931	0.6572152972221375	0.035694725811481476	0.03363730385899544	0.5165238976478577	0.16796983778476715	0.01712598279118538	0.015276051126420498	0.4663253128528595	0.09921258687973022	0.03724570572376251	0.167210653424263
3m	C28	1.6103723049163818	2.098684549331665	0.23228700459003448	0.03986918553709984	0.04478412866592407	0.01141360029578209	0.09738581627607346	0.09040060639381409	0.22669975459575653	0.3845621347427368	0.08368948847055435	0.043990813195705414	1.1731743812561035	0.026490429416298866	0.08753202855587006	0.017377931624650955	0.05511551350355148	0.07661885768175125	0.222150519490242	0.07539717853069305	0.012900947593152523	0.059342045336961746	0.00807376578450203	0.012440447695553303	0.010294882580637932	0.01452925056219101	0.07642339915037155	0.006867027375847101	0.07669118791818619	0.10796154290437698	1.9190881252288818	0.00758949713781476	0.20717209577560425	0.7539258599281311	0.2197909951210022	0.02229919843375683	0.013844768516719341	0.5074556469917297	2.256671190261841	0.03561561927199364	0.17560163140296936
3m	C29	1.7618855237960815	1.5253058671951294	0.22181199491024017	0.5406649708747864	0.046573854982852936	0.017567768692970276	0.3769139349460602	0.08576490730047226	0.407225102186203	0.1640702188014984	0.15872913599014282	0.0196088794618845	0.5654062628746033	0.028521552681922913	0.08762724697589874	0.01912204548716545	0.4431602954864502	0.10813423991203308	0.5838683843612671	0.12129239737987518	0.01641102507710457	0.06909775733947754	0.014635606668889523	0.012866443023085594	0.011666887439787388	0.012319204397499561	0.06297211349010468	0.016798684373497963	0.04033106565475464	0.06441622227430344	1.354024887084961	0.013973179273307323	0.15268373489379883	0.4474110007286072	0.048974085599184036	0.014613471925258636	0.014843768440186977	0.5285684466362	0.04637967422604561	1.1939303874969482	0.19372299313545227
