# Supplementary material for: Single-cell CyTOF profiling reveals alterations in B, T and macrophage subsets during murine hepatic aging
Source: Front Immunol. 2026 Apr 28;17:1787641. doi: 10.3389/fimmu.2026.1787641 (PMC13160732; doi:10.3389/fimmu.2026.1787641)
Supplement: Supplementary file 3 [file SupplementaryFile2.zip › Statistics/Marker_Expression/group_cluster/std.csv]

group	cluster	CD45	CD3	CCR2	CD11c	CD172a	c_kit	CD69	CD27	CD86	Ly6C	CX3CR1	CD25	CD44	CD19	IgD	CD62L	CD103	CCR4	CD39	B220	F4_80	CD206	CD64	CXCR3	Ly6G	CD163	FOXP3	TCRgd	CD49b	CD317	TCRb	NK1.1	PD1	CD127	ICOS	CCR6	SiglecF	MHCII	CD4	CD8	CD11b
24m	C01	0.332642138004303	0.41132184863090515	0.6603760719299316	0.1845824420452118	0.23906108736991882	0.44148966670036316	0.226956307888031	0.09750033169984818	0.15004046261310577	0.366306871175766	0.5471422672271729	0.116077721118927	0.37012675404548645	0.09879503399133682	0.19056057929992676	0.09272051602602005	0.1993369311094284	0.9422249794006348	1.5173462629318237	0.7272272706031799	0.25477221608161926	1.045088768005371	0.3073262870311737	0.10157217085361481	0.12248930335044861	0.1385488063097	0.2147504687309265	0.15194866061210632	0.19125042855739594	1.2467015981674194	0.2520265281200409	0.0695490762591362	0.1179497167468071	0.2416733056306839	0.23646040260791779	0.10386035591363907	0.06940700113773346	0.7299524545669556	0.32809513807296753	0.12507140636444092	0.5686947107315063
24m	C02	0.6511028409004211	0.3498872220516205	0.8479414582252502	0.7081077098846436	0.39332637190818787	0.24809111654758453	0.21747882664203644	0.10228806734085083	0.25179174542427063	0.3138994872570038	0.6771947741508484	0.15059830248355865	0.6986483931541443	0.7455108761787415	1.0403602123260498	0.1344721019268036	0.2982659339904785	0.9741464257240295	0.663075864315033	0.5840827226638794	0.20475690066814423	0.44535982608795166	0.25757017731666565	0.16215454041957855	0.19043244421482086	0.15410752594470978	0.20554831624031067	0.09879812598228455	0.12123497575521469	0.44633007049560547	0.2071329653263092	0.06417419761419296	0.16235800087451935	0.17073887586593628	0.06527341157197952	0.2172413319349289	0.13513551652431488	1.279957890510559	0.17397649586200714	0.11767538636922836	0.978010356426239
24m	C03	0.6298794746398926	0.18113847076892853	0.5965569615364075	0.3540652394294739	0.2276393622159958	0.08423015475273132	0.14959296584129333	0.08872982859611511	0.40144628286361694	0.3038163185119629	0.19728751480579376	0.1473906934261322	0.8657382726669312	0.8278918862342834	0.9097166657447815	0.12689800560474396	0.10760705173015594	0.3593185842037201	0.7160575985908508	0.6565760374069214	0.28142234683036804	0.2880133092403412	0.09783731400966644	0.07976938039064407	0.09157580137252808	0.09764108061790466	0.23545706272125244	0.07291578501462936	0.1865270733833313	0.3046245276927948	0.11744556576013565	0.04597616568207741	0.04635220021009445	0.06898283213376999	0.035717274993658066	0.08604887127876282	0.11720507591962814	1.0135374069213867	0.10687004774808884	0.08806879818439484	1.1948051452636719
24m	C04	0.7372788786888123	1.2070024013519287	0.5910400748252869	0.32762929797172546	0.29193785786628723	0.13569995760917664	0.31977227330207825	0.40911993384361267	0.30664902925491333	0.39697226881980896	0.2040608674287796	0.4531662166118622	0.7636772394180298	0.8458569049835205	1.2028286457061768	0.13578611612319946	0.17656928300857544	0.33430665731430054	0.6360933184623718	0.7778844833374023	0.1670784056186676	0.3673365116119385	0.15835729241371155	0.14174629747867584	0.08893664926290512	0.1909879744052887	0.3098171055316925	0.15516600012779236	0.15439927577972412	0.4456036686897278	0.42125698924064636	0.0587453655898571	0.16501428186893463	0.280038982629776	0.1268896907567978	0.09914844483137131	0.10326514393091202	1.1980479955673218	0.4716050624847412	0.192373126745224	0.9286628365516663
24m	C05	0.5312166810035706	0.112369604408741	0.5923455357551575	0.14453813433647156	0.32370996475219727	0.09068921208381653	0.12066759914159775	0.09476800262928009	0.13969729840755463	0.1270671933889389	0.16076011955738068	0.14982636272907257	0.3373912274837494	0.6713676452636719	0.725907564163208	0.10339434444904327	0.07323914766311646	0.16608810424804688	0.24393242597579956	0.48551440238952637	0.09572715312242508	0.21554715931415558	0.07177608460187912	0.06161070615053177	0.07554233074188232	0.07456042617559433	0.16012634336948395	0.06086275726556778	0.06384748220443726	0.20653961598873138	0.08158013969659805	0.03826674818992615	0.05609510466456413	0.05828971788287163	0.0390244722366333	0.08447523415088654	0.07833954691886902	0.9738401770591736	0.09552395343780518	0.08871740847826004	0.18238282203674316
24m	C06	0.6687918901443481	0.15354463458061218	0.37972143292427063	0.1419590413570404	0.1890886425971985	0.08710359781980515	0.8188765048980713	0.11238891631364822	0.6076899766921997	0.2175624519586563	0.15879639983177185	0.14209416508674622	0.7337512969970703	0.7134837508201599	0.8088345527648926	0.13966940343379974	0.10679168999195099	0.2700459063053131	0.3520877957344055	0.7559882402420044	0.1156754195690155	0.21710766851902008	0.08997584879398346	0.07548779994249344	0.08743009716272354	0.0748547837138176	0.18814736604690552	0.06465520709753036	0.06337088346481323	0.3077736496925354	0.13097625970840454	0.05453480780124664	0.03128735348582268	0.02586979791522026	0.038058601319789886	0.03592095524072647	0.13725221157073975	0.9406619071960449	0.1086382120847702	0.09383683651685715	0.3652837872505188
24m	C07	0.6773037314414978	0.12848089635372162	0.3264423906803131	0.1288723647594452	0.15759675204753876	0.07075338810682297	0.10805907100439072	0.09759794175624847	0.15770983695983887	0.23559656739234924	0.1427089422941208	0.09813503921031952	0.5777034163475037	0.7311097383499146	0.6727518439292908	0.11953508853912354	0.08602471649646759	0.2319023609161377	0.37675586342811584	0.7154442667961121	0.11549849808216095	0.23937048017978668	0.08595399558544159	0.06509105116128922	0.1188417449593544	0.07415125519037247	0.16795764863491058	0.06399016082286835	0.07385098934173584	0.23328587412834167	0.0946490690112114	0.04153198003768921	0.03391134366393089	0.05418919399380684	0.04529201239347458	0.10492779314517975	0.07791406661272049	1.0035675764083862	0.09645556658506393	0.08980872482061386	0.5998297333717346
24m	C08	0.7098863124847412	0.11427292227745056	0.3279978632926941	0.13595575094223022	0.166765958070755	0.07362167537212372	0.11326007544994354	0.0924224928021431	0.1473933905363083	0.13955359160900116	0.15253126621246338	0.11238012462854385	0.6072520017623901	0.5952476263046265	0.6600435972213745	0.14195692539215088	0.104141965508461	0.2646786868572235	0.46573013067245483	0.7359592914581299	0.1046418771147728	0.2743193805217743	0.0795440599322319	0.0666639506816864	0.08322645723819733	0.08149178326129913	0.19792276620864868	0.06757008284330368	0.0701262503862381	0.29320091009140015	0.1127624586224556	0.041633035987615585	0.035406991839408875	0.047820962965488434	0.0425044447183609	0.11202200502157211	0.10025902837514877	1.0362001657485962	0.0997394397854805	0.09174959361553192	0.16369381546974182
24m	C09	0.6908462643623352	0.19568058848381042	0.3775637745857239	0.16755150258541107	0.14374057948589325	0.07948402315378189	0.1637773960828781	0.09107038378715515	0.16839557886123657	0.5963447690010071	0.15985363721847534	0.11607751995325089	0.5686092972755432	0.679558515548706	0.7315183877944946	0.1237730011343956	0.08125640451908112	0.22126807272434235	0.4307315945625305	0.7426794767379761	0.10223199427127838	0.1790524125099182	0.07968223839998245	0.0722060278058052	0.07699237018823624	0.09189304709434509	0.15546730160713196	0.05410897731781006	0.07888930290937424	0.24992118775844574	0.2301270216703415	0.044256679713726044	0.04962635040283203	0.15703469514846802	0.05713193863630295	0.08341368287801743	0.09763380885124207	0.9989980459213257	0.12822270393371582	0.1751544326543808	0.27255192399024963
24m	C10	0.7819517850875854	0.16678990423679352	0.8724050521850586	1.1970926523208618	0.7854440212249756	0.5707588195800781	0.20380012691020966	0.1176563948392868	0.7542290091514587	0.4758536219596863	0.5654392242431641	0.15106575191020966	0.9534761905670166	0.11336361616849899	0.18132545053958893	0.09490778297185898	0.9602828621864319	0.380042165517807	1.177428126335144	0.4542655348777771	0.2262120395898819	0.3821161985397339	0.4603783190250397	0.09866195917129517	0.1009502187371254	0.1489163041114807	0.22999905049800873	0.08774271607398987	0.10718172043561935	0.9137400984764099	0.11667381972074509	0.05762743949890137	0.049124617129564285	0.054527562111616135	0.04369007423520088	0.025019541382789612	0.2742641866207123	1.0806142091751099	0.11969545483589172	0.15455834567546844	1.6887133121490479
24m	C11	0.5580446720123291	0.24161288142204285	0.47073668241500854	0.6595546007156372	0.31926608085632324	0.1285490244626999	0.498584121465683	0.1181521937251091	0.48891788721084595	1.3531861305236816	0.6267762184143066	0.18313360214233398	0.9285553097724915	0.488968163728714	0.18772444128990173	0.09468092024326324	0.1469394862651825	0.5430824160575867	1.077956199645996	0.6445847153663635	0.4480683505535126	0.4029760956764221	0.7519700527191162	0.10843528062105179	0.13952353596687317	0.1771535873413086	0.25379815697669983	0.1048622652888298	0.1483360379934311	1.1958407163619995	0.17149445414543152	0.0703098401427269	0.0668959990143776	0.12721727788448334	0.11759623885154724	0.04551359638571739	0.11229483783245087	2.032771587371826	0.2972352206707001	0.13051855564117432	1.5283725261688232
24m	C12	0.49136173725128174	0.10616499930620193	0.2852726876735687	0.16934923827648163	0.25162893533706665	0.7246119976043701	0.2794545590877533	0.4859870672225952	0.5162478089332581	0.7923641800880432	0.22511376440525055	0.11145398020744324	0.7611956000328064	0.08023107796907425	0.16963322460651398	0.08443668484687805	0.0945959985256195	0.26590678095817566	0.5652044415473938	0.19217321276664734	0.15244105458259583	0.3326084613800049	0.11939743906259537	0.09799592941999435	0.11437173187732697	0.1048821210861206	0.44286268949508667	0.0850510448217392	0.2896803915500641	0.7702493071556091	0.12219215929508209	0.04832906648516655	0.09130236506462097	0.14813736081123352	0.05903356149792671	0.05471561476588249	0.7361304759979248	1.8678220510482788	0.11268671602010727	0.08935628831386566	0.9168821573257446
24m	C13	0.5965853333473206	0.18834450840950012	0.41689956188201904	0.24084340035915375	0.451639324426651	0.3638361394405365	0.45285069942474365	0.20925499498844147	0.23847657442092896	0.24752625823020935	0.22332189977169037	1.0288958549499512	1.0618375539779663	0.48694297671318054	0.8848688006401062	0.182449609041214	0.3618485927581787	0.37946683168411255	0.33427512645721436	0.3926985263824463	0.31572768092155457	0.233268141746521	0.1012909784913063	0.08209340274333954	0.06476955860853195	0.0840892642736435	0.21678979694843292	0.14749391376972198	0.3474859595298767	0.5509074926376343	0.1867358237504959	0.13907189667224884	0.3187732696533203	1.0449340343475342	0.4120829999446869	0.17368178069591522	0.19675444066524506	1.7722307443618774	1.3621913194656372	0.090619295835495	0.40056920051574707
24m	C14	0.8157663941383362	0.17589005827903748	0.5660304427146912	1.0253335237503052	0.22414551675319672	0.1531730592250824	0.38119223713874817	0.20013616979122162	0.1767677366733551	1.2554347515106201	0.6181468963623047	0.13151341676712036	0.6336534023284912	0.08076418191194534	0.15767449140548706	0.2223202884197235	0.10670880973339081	0.736918032169342	0.9377920627593994	0.3339802026748657	0.12087295204401016	0.25089189410209656	0.11916864663362503	0.12822513282299042	0.1296566277742386	0.16165614128112793	0.22946447134017944	0.15415069460868835	1.0423310995101929	0.283560186624527	0.1732318252325058	0.4106169044971466	0.10851792991161346	0.3382258415222168	0.12138771265745163	0.09171618521213531	0.12630249559879303	0.6123731136322021	0.1046692281961441	0.10989070683717728	1.436219334602356
24m	C15	0.746612012386322	0.17980341613292694	0.9630751013755798	1.1184992790222168	0.8470598459243774	0.12346122413873672	0.3114513158798218	0.127249076962471	1.0030614137649536	1.181916356086731	0.8130216598510742	0.1456703394651413	0.8468114137649536	0.1498086005449295	0.21922579407691956	0.11105318367481232	0.10852481424808502	0.44015568494796753	0.9327811002731323	0.28995203971862793	0.5296534895896912	0.3228481411933899	0.9162337779998779	0.1227467805147171	0.14588557183742523	0.368147075176239	0.26470157504081726	0.09306146949529648	0.09372758120298386	0.8799920678138733	0.11556881666183472	0.04548951983451843	0.0656835064291954	0.07748077809810638	0.04190080240368843	0.04660108685493469	0.15046924352645874	1.4099222421646118	0.10977204144001007	0.0906505286693573	0.7221108675003052
24m	C16	0.7704443335533142	1.215018391609192	1.421264886856079	0.6320555806159973	1.230359673500061	0.40353676676750183	0.722968339920044	0.5469798445701599	0.35923483967781067	1.0677722692489624	0.4532272517681122	1.0254768133163452	0.8513401746749878	0.23162944614887238	0.3327022194862366	0.4017567038536072	0.8325961828231812	0.8760396838188171	1.1375941038131714	0.4977351725101471	0.8948427438735962	0.28718510270118713	0.6920642256736755	0.4860255718231201	0.3641289472579956	0.7503065466880798	0.30687272548675537	0.5609642267227173	0.48380246758461	0.27909740805625916	0.3244427740573883	0.42574650049209595	0.5494629740715027	0.6568878293037415	0.34988629817962646	0.14621882140636444	1.0148729085922241	0.6791955828666687	0.1978093832731247	0.10622794926166534	1.3985048532485962
24m	C17	0.65785813331604	0.17165705561637878	0.4834270179271698	0.21827584505081177	0.8525389432907104	0.13775187730789185	0.13984467089176178	0.10986175388097763	0.19970709085464478	0.7019606828689575	0.29759830236434937	0.12179327756166458	0.8342621922492981	0.08132820576429367	0.1678086817264557	0.12740933895111084	0.10564440488815308	0.7395220398902893	0.669040322303772	0.2164427936077118	0.17560631036758423	0.3381309509277344	0.13125063478946686	0.1509505808353424	0.8717567920684814	0.2750638425350189	0.3460940420627594	0.0904790535569191	0.07162098586559296	0.24447080492973328	0.10740292072296143	0.036370325833559036	0.09526991844177246	0.13258306682109833	0.05611007288098335	0.11818881332874298	0.2530480921268463	0.42143967747688293	0.12208102643489838	0.08891940116882324	0.528350293636322
24m	C18	0.6835289001464844	0.1640009880065918	0.9628902077674866	0.18495097756385803	0.9069758057594299	0.1017417460680008	0.16693219542503357	0.10662003606557846	0.49675366282463074	0.7155452370643616	0.7843765020370483	0.10558723658323288	0.835896372795105	0.09935936331748962	0.18055924773216248	0.1473011076450348	0.0921880453824997	0.4370442032814026	0.5768405199050903	0.17479254305362701	0.5129096508026123	0.2553592324256897	0.8179008364677429	0.10146224498748779	0.13006341457366943	0.5937294363975525	0.2567107677459717	0.07821785658597946	0.07136178016662598	0.6190218329429626	0.0866147130727768	0.03696729615330696	0.0771556869149208	0.09059251099824905	0.044557902961969376	0.07620558142662048	0.12179959565401077	0.5768644213676453	0.10364405065774918	0.08795012533664703	0.9406219720840454
24m	C19	0.5120885372161865	0.14039133489131927	0.30357882380485535	0.12766510248184204	0.4690781831741333	0.30588310956954956	0.18873560428619385	0.1441042721271515	0.10778605192899704	0.7257076501846313	0.15597017109394073	0.11017408967018127	0.7283304333686829	0.06751103699207306	0.15227872133255005	0.09616520255804062	0.11042457073926926	0.2344207763671875	0.5942490100860596	0.17306499183177948	0.15700988471508026	0.3573857843875885	0.14121432602405548	0.08121541142463684	0.45594367384910583	0.3194056451320648	0.482047438621521	0.0761813372373581	0.06039575859904289	0.32627615332603455	0.09409015625715256	0.0276607908308506	0.074734166264534	0.0917653813958168	0.049945034086704254	0.06225445494055748	0.6549375653266907	0.3608779311180115	0.09334927797317505	0.08560352772474289	1.011775255203247
24m	C20	0.6812669038772583	0.1479768007993698	0.663322389125824	0.9826667308807373	0.3122490346431732	0.14748640358448029	0.21139895915985107	0.11350888758897781	0.18871361017227173	1.4512512683868408	0.5651862621307373	0.1285644769668579	0.855537474155426	0.11097752302885056	0.18795238435268402	0.07998441159725189	0.10081244260072708	0.4302476644515991	0.6461648941040039	0.3278299868106842	0.10534249246120453	0.2834222912788391	0.1781199723482132	0.09219511598348618	0.08780372887849808	0.35790491104125977	0.27919214963912964	0.23577292263507843	0.30563831329345703	1.0688680410385132	0.14753898978233337	0.13367024064064026	0.07956967502832413	0.10425135493278503	0.05198296904563904	0.08577980101108551	0.1904640644788742	1.788220763206482	0.34763455390930176	0.16797959804534912	1.3514506816864014
24m	C21	0.7166582345962524	0.5993709564208984	0.4073063135147095	0.16088515520095825	0.20707596838474274	0.09545941650867462	0.6833000779151917	0.18516631424427032	0.28468871116638184	1.098514199256897	0.1947353035211563	0.14857584238052368	0.8234289884567261	0.09308218955993652	0.16542720794677734	0.08000215888023376	0.08178151398897171	0.31077808141708374	0.8210366368293762	0.3096413016319275	0.08404317498207092	0.22120729088783264	0.10779309272766113	0.0953187346458435	0.07044042646884918	0.27327030897140503	0.18989765644073486	0.10467079281806946	0.216596782207489	0.28310713171958923	0.7871781587600708	0.07564008980989456	0.122266985476017	0.5826293230056763	0.3623207211494446	0.0838559940457344	0.0674290806055069	0.6156747341156006	0.8388370275497437	0.129869282245636	0.3045100271701813
24m	C22	0.8039226531982422	0.6283166408538818	0.3984701931476593	0.7725438475608826	0.1508338898420334	0.0960918664932251	0.2891676425933838	0.2722812294960022	0.5676575899124146	1.023819088935852	0.6344950199127197	0.13419261574745178	0.6341292262077332	0.10475723445415497	0.16626326739788055	0.15013262629508972	0.19176770746707916	0.2509441375732422	0.5500614047050476	0.1947930008172989	0.07635963708162308	0.2445608377456665	0.0799650102853775	0.10636501014232635	0.08840318024158478	0.3737516403198242	0.19532938301563263	0.15092624723911285	0.44421830773353577	0.2671307623386383	0.8628036975860596	0.08958914875984192	0.38314980268478394	0.8471397757530212	0.2109038233757019	0.0682564526796341	0.0631682425737381	0.6625603437423706	0.12567630410194397	0.7107267379760742	0.5150688886642456
24m	C23	0.7208103537559509	0.18064135313034058	0.38695403933525085	0.8609271049499512	0.5856482982635498	0.18753419816493988	0.6187926530838013	0.20764368772506714	0.30384859442710876	0.3380999267101288	0.48780524730682373	0.1382918506860733	0.8320558667182922	0.08620817214250565	0.16690491139888763	0.07390633970499039	0.10958240181207657	0.36412313580513	1.070011019706726	0.38823994994163513	0.3058813214302063	0.24214547872543335	0.460834801197052	0.0936366617679596	0.08712712675333023	0.0810280293226242	0.20599272847175598	0.11720608174800873	0.2846921682357788	0.24637044966220856	0.1253669261932373	0.3013542890548706	0.2637200951576233	0.5997423529624939	0.1662926822900772	0.09490257501602173	0.06978848576545715	0.8384131193161011	0.1860855519771576	0.11503975093364716	1.767884373664856
24m	C24	0.829569935798645	0.8223748803138733	0.7841076850891113	0.577865719795227	0.5133675336837769	0.12998515367507935	0.5279996991157532	0.13879266381263733	0.45057937502861023	0.9504420161247253	0.6800388097763062	0.15426377952098846	0.8132013082504272	0.09585642069578171	0.20288294553756714	0.1378704011440277	0.20893405377864838	0.9151686429977417	0.9586775302886963	0.3746512234210968	0.12936057150363922	0.2656669318675995	0.1437457650899887	0.3565235733985901	0.11917752027511597	0.16249604523181915	0.1958962231874466	0.11009642481803894	0.2591531276702881	0.25607043504714966	0.8763242363929749	0.10596457868814468	0.529981255531311	0.6782824993133545	0.2931737005710602	0.17414583265781403	0.08987969905138016	0.6056805849075317	0.8236351013183594	0.5640613436698914	0.6263898015022278
24m	C25	0.7358125448226929	0.9850667715072632	0.6924877762794495	0.31389787793159485	0.21408553421497345	0.10298478603363037	0.6153160333633423	0.11539075523614883	0.2217385470867157	0.2401851862668991	0.28400710225105286	0.3671242594718933	0.9616590738296509	0.10645657032728195	0.19400259852409363	0.0791805163025856	1.1222001314163208	0.7612321376800537	0.3803510367870331	0.2066265195608139	0.08446123450994492	0.28631484508514404	0.0938529297709465	0.10286856442689896	0.08647323399782181	0.10361432284116745	0.26238569617271423	1.1310975551605225	0.20550066232681274	0.37662026286125183	0.4953646957874298	0.05412081629037857	0.4178042709827423	0.9177729487419128	0.4745473861694336	0.31969302892684937	0.06121406704187393	0.7392742037773132	0.11678192764520645	0.24980291724205017	0.3528377413749695
24m	C26	0.7702227234840393	0.6088150143623352	0.3951781392097473	0.13952770829200745	0.21319633722305298	0.08497031778097153	0.6532481908798218	0.1668340265750885	0.36198583245277405	0.2832983434200287	0.18564589321613312	0.14548683166503906	0.8737815618515015	0.09347619116306305	0.17660103738307953	0.07174317538738251	0.11087911576032639	0.336779922246933	0.8435633182525635	0.3315589725971222	0.08122579753398895	0.22434084117412567	0.1001814678311348	0.09674402326345444	0.07384014129638672	0.0849400982260704	0.20391054451465607	0.06832913309335709	0.2791566252708435	0.2834536135196686	0.7690961956977844	0.06984739005565643	0.20914842188358307	0.6331064701080322	0.3428950011730194	0.093263179063797	0.06364519149065018	0.6279199719429016	0.6605762243270874	0.11353038996458054	0.3451037108898163
24m	C27	0.7604655027389526	0.6151880621910095	0.488682359457016	0.15593154728412628	0.1883939802646637	0.10465492308139801	0.6540428400039673	0.1652817726135254	0.3122309148311615	0.28418970108032227	0.1955576241016388	0.2302766740322113	0.9113337993621826	0.09047745168209076	0.17493952810764313	0.07183631509542465	0.10061220079660416	0.3356165885925293	1.0347089767456055	0.3133711814880371	0.08033070713281631	0.2215047925710678	0.1038585752248764	0.09537176042795181	0.06700887531042099	0.08397074043750763	0.2115793377161026	0.10477868467569351	0.22498182952404022	0.2733299732208252	0.7786779403686523	0.08009008318185806	0.20056353509426117	0.921281099319458	0.5344134569168091	0.11499252915382385	0.0732269212603569	0.632785439491272	0.16821341216564178	0.1367655247449875	0.323144793510437
24m	C28	0.8735389709472656	0.7758359909057617	0.38574421405792236	0.19951704144477844	0.19379913806915283	0.0767509788274765	0.6047950983047485	0.3244280219078064	0.6091209650039673	0.5680791735649109	0.28463131189346313	0.30523577332496643	0.8918136358261108	0.10864508152008057	0.17107954621315002	0.09163977205753326	0.5310003757476807	0.2810378670692444	0.9307156205177307	0.25677230954170227	0.07745272666215897	0.203510582447052	0.09168270975351334	0.09436464309692383	0.08225645869970322	0.08891922235488892	0.26802799105644226	0.06528281420469284	0.3181372880935669	0.3452870845794678	1.071514368057251	0.05357355624437332	0.9711803793907166	0.7972875237464905	0.7007334232330322	0.14376762509346008	0.06745971739292145	0.8677695393562317	0.6738425493240356	0.1197584941983223	0.42274707555770874
24m	C29	0.8745736479759216	0.7040263414382935	0.32891005277633667	0.7122293710708618	0.1561671942472458	0.08813224732875824	0.6212065815925598	0.43927833437919617	0.7434007525444031	0.39498305320739746	0.5831736922264099	0.12059038132429123	0.7977402210235596	0.10972701013088226	0.16718529164791107	0.10984846949577332	0.306132435798645	0.3214128613471985	1.1367546319961548	0.33371543884277344	0.08495677262544632	0.2441703826189041	0.09982038289308548	0.11019373685121536	0.12407361716032028	0.07982903718948364	0.23210430145263672	0.07161521166563034	0.2451978474855423	0.24802489578723907	0.9346825480461121	0.06748108565807343	1.0283286571502686	0.7007565498352051	0.3296886384487152	0.08473314344882965	0.06568548083305359	0.7540928721427917	0.2377023845911026	0.8210130333900452	0.6513599157333374
3m	C01	0.3324398696422577	0.4231901466846466	0.6306965351104736	0.16894416511058807	0.21313652396202087	0.5949801206588745	0.21570315957069397	0.09631513804197311	0.1601322591304779	0.363955020904541	0.5264426469802856	0.11624854803085327	0.40543973445892334	0.11353651434183121	0.22791941463947296	0.10772106051445007	0.2269047200679779	1.1084529161453247	1.5008918046951294	0.7806103825569153	0.3106449842453003	1.1660367250442505	0.32293954491615295	0.11608415842056274	0.09870248287916183	0.13192546367645264	0.18473203480243683	0.145980566740036	0.22132427990436554	1.1933262348175049	0.2715927064418793	0.080904021859169	0.11527084559202194	0.20482587814331055	0.23785191774368286	0.12505385279655457	0.08420233428478241	0.7385639548301697	0.3189472258090973	0.11807896196842194	0.5703722238540649
3m	C02	0.666806161403656	0.32666754722595215	0.6533113121986389	0.4773038923740387	0.17255799472332	0.11406762897968292	0.17034868896007538	0.09972235560417175	0.1825171411037445	0.31641435623168945	0.6581153273582458	0.13603100180625916	0.5153920650482178	0.7232417464256287	0.9917650818824768	0.14146147668361664	0.2373087853193283	0.9981176853179932	0.519267201423645	0.6056013703346252	0.15384145081043243	0.35785672068595886	0.18042640388011932	0.11822683364152908	0.1689603179693222	0.1449119597673416	0.21076059341430664	0.09023932367563248	0.10518727451562881	0.3197349011898041	0.20020318031311035	0.048597004264593124	0.11628085374832153	0.15691228210926056	0.06125641614198685	0.24391959607601166	0.11989708989858627	1.1553857326507568	0.1591426432132721	0.1040610671043396	0.7051817178726196
3m	C03	0.6668453812599182	0.15410397946834564	0.5029662847518921	0.2035503387451172	0.18129774928092957	0.0768851637840271	0.15589025616645813	0.1169782504439354	0.37507104873657227	0.34742313623428345	0.22012419998645782	0.12138509750366211	0.92360520362854	0.8764187693595886	0.8306046724319458	0.1310568004846573	0.09510049223899841	0.28266310691833496	0.5113166570663452	0.5493131279945374	0.116667240858078	0.22817696630954742	0.06647643446922302	0.07592585682868958	0.08516035974025726	0.08149045705795288	0.21585798263549805	0.06068176031112671	0.08811092376708984	0.2676943242549896	0.10470818728208542	0.04222934693098068	0.040105078369379044	0.06260797381401062	0.04749933257699013	0.1335844248533249	0.11343934386968613	1.140013337135315	0.11561660468578339	0.08962530642747879	0.9866724014282227
3m	C04	0.7137628793716431	1.205788493156433	0.5362860560417175	0.2841436564922333	0.3293479084968567	0.10907599329948425	0.28246772289276123	0.5412284135818481	0.22460666298866272	0.3564092814922333	0.22763122618198395	0.541601836681366	0.849329948425293	0.8304348587989807	1.1208304166793823	0.15595386922359467	0.15884698927402496	0.31457313895225525	0.5291973352432251	0.7986540198326111	0.2386983036994934	0.3740784227848053	0.1560683399438858	0.18969100713729858	0.10583953559398651	0.16579636931419373	0.3181745707988739	0.10038720816373825	0.13239391148090363	0.40864288806915283	0.2872338593006134	0.07100595533847809	0.09392542392015457	0.2140551507472992	0.08722468465566635	0.11628692597150803	0.120772585272789	1.109572410583496	0.2606728672981262	0.1171652227640152	0.9241231083869934
3m	C05	0.5577772855758667	0.09211079031229019	0.5153920650482178	0.12073054164648056	0.15537714958190918	0.05649882182478905	0.08629000931978226	0.10464097559452057	0.09969879686832428	0.14685837924480438	0.19135811924934387	0.08910442143678665	0.36524707078933716	0.6431345343589783	0.7256588935852051	0.09833339601755142	0.0642235279083252	0.13543479144573212	0.20999203622341156	0.48184266686439514	0.07891751080751419	0.15261979401111603	0.04740515351295471	0.05284390226006508	0.058562733232975006	0.0611795149743557	0.15288913249969482	0.04321561008691788	0.047900326550006866	0.16354279220104218	0.08148498833179474	0.03341703489422798	0.033796440809965134	0.04394654929637909	0.03729740530252457	0.09135935455560684	0.0870886817574501	0.9467859864234924	0.09596758335828781	0.09122463315725327	0.15665946900844574
3m	C06	0.6784383058547974	0.15681856870651245	0.3597868084907532	0.13561207056045532	0.16175386309623718	0.08780369162559509	0.8412044048309326	0.13422471284866333	0.6335771679878235	0.2830522954463959	0.1861344873905182	0.13393647968769073	0.9322840571403503	0.7494791150093079	0.8306699991226196	0.1568441390991211	0.09441408514976501	0.252169132232666	0.30240002274513245	0.7050349712371826	0.0950542613863945	0.22354961931705475	0.09835100173950195	0.07558182626962662	0.08254300057888031	0.08091939985752106	0.19686511158943176	0.057078078389167786	0.0706527829170227	0.26464182138442993	0.12091843783855438	0.049042511731386185	0.028425471857190132	0.04896577075123787	0.02536582015454769	0.04737604036927223	0.15877686440944672	1.0140810012817383	0.10173424333333969	0.07830847799777985	0.4367746114730835
3m	C07	0.6710050702095032	0.10846075415611267	0.3168485164642334	0.1244582086801529	0.14347217977046967	0.059447258710861206	0.09691736847162247	0.10037609934806824	0.11961141228675842	0.24591964483261108	0.17168298363685608	0.09671054035425186	0.5698955059051514	0.7208765149116516	0.6618160605430603	0.11477191746234894	0.08195564895868301	0.20091193914413452	0.3087543845176697	0.6927882432937622	0.08426013588905334	0.17346550524234772	0.05914203077554703	0.059426140040159225	0.10595589131116867	0.06098112836480141	0.16535092890262604	0.047942932695150375	0.05328899621963501	0.19368775188922882	0.09116479009389877	0.03612504526972771	0.03103296086192131	0.05195394158363342	0.04314195364713669	0.10029769688844681	0.09195000678300858	0.9544845223426819	0.09809371829032898	0.08831539005041122	0.5058416724205017
3m	C08	0.7054195404052734	0.09099296480417252	0.31970590353012085	0.1382567286491394	0.1420716792345047	0.06435833871364594	0.08850787580013275	0.10883159190416336	0.10842186957597733	0.1441536843776703	0.1935495287179947	0.0978928878903389	0.5846627354621887	0.5941522121429443	0.6558787226676941	0.14303824305534363	0.09902369230985641	0.23268131911754608	0.3895786702632904	0.7143625617027283	0.08991143852472305	0.20266695320606232	0.059553153812885284	0.0643886998295784	0.0708213672041893	0.06636707484722137	0.18585681915283203	0.054631926119327545	0.05103696882724762	0.23883536458015442	0.10316839814186096	0.038964610546827316	0.030916569754481316	0.04567734897136688	0.04299889877438545	0.12090253084897995	0.10796690732240677	0.9648425579071045	0.09943302720785141	0.08649183064699173	0.1467077136039734
3m	C09	0.6950803399085999	0.11664121598005295	0.40454667806625366	0.15708023309707642	0.18091754615306854	0.06416724622249603	0.11857078969478607	0.13231049478054047	0.1338178813457489	0.44214802980422974	0.23473747074604034	0.09499132633209229	0.5649791359901428	0.7183282375335693	0.7242922782897949	0.11930307745933533	0.07683786004781723	0.1917136162519455	0.3442569673061371	0.7215815782546997	0.08422035723924637	0.15532949566841125	0.05645361915230751	0.06079161539673805	0.06127014383673668	0.0829944759607315	0.17317166924476624	0.05627818778157234	0.05640297755599022	0.24055831134319305	0.12301358580589294	0.041012488305568695	0.032767608761787415	0.054222725331783295	0.04260261356830597	0.08785080164670944	0.10254673659801483	0.9424551725387573	0.09937918931245804	0.09341823309659958	0.23206768929958344
3m	C10	0.7488840818405151	0.1418621689081192	0.7881023287773132	1.1690454483032227	0.6601713299751282	0.5619490146636963	0.17954502999782562	0.13480375707149506	0.774561882019043	0.5040996074676514	0.4973258972167969	0.12892527878284454	0.9888483285903931	0.12840279936790466	0.2475602626800537	0.10096472501754761	0.8110859990119934	0.3426651060581207	1.0735591650009155	0.41465336084365845	0.2218157947063446	0.35532793402671814	0.30588841438293457	0.09587818384170532	0.09409432858228683	0.18803754448890686	0.22777444124221802	0.07883606851100922	0.10155966877937317	0.8780404925346375	0.10296232998371124	0.05654757469892502	0.04078584536910057	0.04736395552754402	0.0418977253139019	0.028139987960457802	0.25734734535217285	1.0650848150253296	0.13622425496578217	0.20265337824821472	1.7483211755752563
3m	C11	0.544444739818573	0.21455468237400055	0.4882938265800476	0.8143055438995361	0.416597455739975	0.10266131162643433	0.33656540513038635	0.12981152534484863	0.5180180668830872	1.1498578786849976	0.9237247705459595	0.14726094901561737	0.9240455031394958	0.3510015606880188	0.23644979298114777	0.09456846117973328	0.14977693557739258	0.4815736711025238	0.961357831954956	0.5815961360931396	0.602039098739624	0.42718270421028137	0.9029359221458435	0.11935281753540039	0.11635366082191467	0.18038100004196167	0.22621069848537445	0.08761817216873169	0.14482459425926208	1.0192768573760986	0.13775765895843506	0.06488805264234543	0.056994423270225525	0.1039469763636589	0.11636483669281006	0.05670265480875969	0.12510919570922852	2.069183111190796	0.2770387530326843	0.10368724912405014	1.4939260482788086
3m	C12	0.514424741268158	0.11336676776409149	0.3807108402252197	0.24947884678840637	0.2627391815185547	0.746601939201355	0.2965880036354065	0.3671591281890869	0.8049954175949097	0.6663593053817749	0.24161206185817719	0.10733447968959808	0.7477272748947144	0.14801448583602905	0.24111340939998627	0.09448814392089844	0.0662529468536377	0.24240469932556152	0.6183668375015259	0.26628828048706055	0.1117955818772316	0.260554701089859	0.0678705945611	0.07454949617385864	0.07249312102794647	0.10058854520320892	0.28151798248291016	0.07666435092687607	0.29571840167045593	0.7483662962913513	0.09143052995204926	0.046121757477521896	0.08722486346960068	0.22339516878128052	0.08745260536670685	0.07019256800413132	0.28774821758270264	1.6384313106536865	0.1671767383813858	0.10151209682226181	1.050397276878357
3m	C13	0.6531506180763245	0.17231598496437073	0.42753276228904724	0.27072420716285706	0.221247136592865	0.3381817638874054	0.42941445112228394	0.1704646497964859	0.2066287100315094	0.31622037291526794	0.2768944203853607	1.3262256383895874	1.1655898094177246	0.9057366847991943	1.2363115549087524	0.1116102784872055	0.5515609979629517	0.30724695324897766	0.3133460283279419	0.4682391285896301	0.22674515843391418	0.2771332561969757	0.0812549963593483	0.085908442735672	0.0701688602566719	0.12755948305130005	0.2586711347103119	0.19614918529987335	0.45545703172683716	0.5654069781303406	0.17003488540649414	0.07565748691558838	0.32208001613616943	1.0825918912887573	0.32269909977912903	0.1830071657896042	0.17184382677078247	1.9868347644805908	1.5435012578964233	0.11955853551626205	0.5188903212547302
3m	C14	0.785007894039154	0.15940743684768677	0.5141248106956482	0.9369352459907532	0.16048386693000793	0.10804500430822372	0.27282795310020447	0.21042710542678833	0.15144483745098114	1.1147092580795288	0.48605790734291077	0.09566207230091095	0.5718885660171509	0.09404086321592331	0.19901640713214874	0.24466021358966827	0.08203841000795364	0.8674410581588745	0.8887285590171814	0.36891722679138184	0.09187446534633636	0.20309177041053772	0.0718473494052887	0.09994925558567047	0.06999748200178146	0.13515762984752655	0.17094393074512482	0.11088692396879196	0.923356294631958	0.20739856362342834	0.13517318665981293	0.37173211574554443	0.08773517608642578	0.21960477530956268	0.08174790441989899	0.08625564724206924	0.08175397664308548	0.5441823601722717	0.10766535997390747	0.105576291680336	1.2075508832931519
3m	C15	0.7022625803947449	0.1483391374349594	0.8443737030029297	0.950628936290741	0.8290685415267944	0.14124247431755066	0.32334697246551514	0.14498470723628998	1.1043423414230347	1.1585745811462402	0.8078359961509705	0.12641207873821259	0.8248296976089478	0.17216777801513672	0.29829639196395874	0.09929054975509644	0.09462529420852661	0.42628127336502075	0.8671597242355347	0.2884574234485626	0.47307565808296204	0.32657870650291443	0.7063316702842712	0.10067050158977509	0.11658328026533127	0.3678770363330841	0.2187892347574234	0.08355465531349182	0.10111124068498611	0.8824136257171631	0.09706543385982513	0.051470834761857986	0.0405554436147213	0.08221883326768875	0.04855979233980179	0.05146293342113495	0.1532456874847412	1.3967174291610718	0.11610504239797592	0.09387451410293579	0.8136045932769775
3m	C16	0.7259477376937866	1.0426740646362305	1.0591479539871216	0.4693261981010437	0.8480692505836487	0.2749173939228058	0.6020044088363647	0.42961499094963074	0.2543596625328064	0.9930521249771118	0.42948251962661743	0.7355250716209412	0.7728296518325806	0.1988028883934021	0.3364931344985962	0.3431866466999054	0.5253531336784363	0.6580821871757507	0.959321141242981	0.43557849526405334	0.8474615812301636	0.22970600426197052	0.45797112584114075	0.3702848255634308	0.3815392851829529	0.5300344824790955	0.22568687796592712	0.4084881842136383	0.40328675508499146	0.22632572054862976	0.255437970161438	0.10297727584838867	0.3473738133907318	0.5235567092895508	0.25174298882484436	0.12912887334823608	0.9200716614723206	0.6355207562446594	0.1578609198331833	0.11009407043457031	0.9738821387290955
3m	C17	0.6950219869613647	0.17926380038261414	0.4655459225177765	0.26178598403930664	0.648435115814209	0.10452750325202942	0.12797428667545319	0.12043377012014389	0.2021399736404419	0.7064861059188843	0.3754355013370514	0.11498799920082092	0.8520387411117554	0.1013115793466568	0.23504853248596191	0.12113899737596512	0.1098773330450058	1.0712826251983643	0.6579205393791199	0.2724247872829437	0.17273466289043427	0.30744457244873047	0.11208626627922058	0.14955565333366394	0.9030874371528625	0.27782997488975525	0.23494955897331238	0.08654224872589111	0.06983086466789246	0.21602033078670502	0.11774437874555588	0.038258280605077744	0.07376344501972198	0.13865719735622406	0.05427003651857376	0.1415633112192154	0.24324417114257812	0.5454574823379517	0.12702791392803192	0.09765930473804474	0.5682072639465332
3m	C18	0.6474329829216003	0.13356608152389526	0.8451437950134277	0.18175487220287323	0.9041706323623657	0.08899431675672531	0.14088763296604156	0.1274920552968979	0.42114344239234924	0.677060067653656	0.7636547088623047	0.10325049608945847	0.790448009967804	0.12842842936515808	0.22774457931518555	0.1286924034357071	0.0760478600859642	0.37369778752326965	0.5162623524665833	0.2070106565952301	0.5722477436065674	0.20702961087226868	0.5278781056404114	0.08845168352127075	0.08716999739408493	0.6115137934684753	0.20324616134166718	0.07076719403266907	0.06804036349058151	0.6225230693817139	0.07761450856924057	0.036442626267671585	0.04337947070598602	0.06553446501493454	0.03978653997182846	0.07587304711341858	0.08805186301469803	0.6017326712608337	0.10705333203077316	0.09207044541835785	0.6657798886299133
3m	C19	0.4720292091369629	0.18808384239673615	0.3766893148422241	0.20370346307754517	0.518223762512207	0.1762801855802536	0.14825621247291565	0.13781964778900146	0.15077434480190277	1.0727295875549316	0.2204206883907318	0.11350374668836594	0.8580323457717896	0.08262394368648529	0.2224799543619156	0.07843764871358871	0.08488604426383972	0.3040144145488739	0.5097241401672363	0.20898881554603577	0.2742745578289032	0.24399302899837494	0.14681850373744965	0.07552099972963333	0.3544313311576843	0.31585320830345154	0.26766523718833923	0.06915528327226639	0.12626969814300537	0.24479711055755615	0.0822402611374855	0.04909137263894081	0.031192436814308167	0.10099374502897263	0.05161174759268761	0.06692980229854584	0.4819389879703522	0.4519132077693939	0.1286177933216095	0.1238492950797081	1.2355376482009888
3m	C20	0.7112247943878174	0.12753215432167053	0.5598766803741455	0.9668977856636047	0.3255566358566284	0.12615899741649628	0.20009957253932953	0.13878114521503448	0.18002615869045258	1.4135805368423462	0.471678227186203	0.10639891028404236	0.8206145167350769	0.11894987523555756	0.2241925448179245	0.08572906255722046	0.07074078917503357	0.4040236473083496	0.6716547012329102	0.37974315881729126	0.10666467249393463	0.24257782101631165	0.10992861539125443	0.0834108516573906	0.07962624728679657	0.43910762667655945	0.2613085210323334	0.27600207924842834	0.3610890209674835	1.0072612762451172	0.16615253686904907	0.16766756772994995	0.06801202148199081	0.10730721801519394	0.057512350380420685	0.07899785786867142	0.11939558386802673	1.56061589717865	0.6334012746810913	0.19760484993457794	1.1584410667419434
3m	C21	0.6994122266769409	0.5566828846931458	0.35492366552352905	0.14541523158550262	0.1425982415676117	0.0866265669465065	0.6552841067314148	0.21274982392787933	0.2461867481470108	1.037264108657837	0.19767451286315918	0.11309956759214401	0.7890424728393555	0.09872829169034958	0.20476305484771729	0.07232075184583664	0.08254339545965195	0.2514747083187103	0.8392485976219177	0.2925129234790802	0.07508675009012222	0.18889521062374115	0.09264324605464935	0.08468807488679886	0.06820576637983322	0.228215754032135	0.16547943651676178	0.10514279454946518	0.20060373842716217	0.27308112382888794	0.7137089967727661	0.10761672258377075	0.11683965474367142	0.5044713020324707	0.3172447979450226	0.07682615518569946	0.07295756787061691	0.5956099629402161	0.891140878200531	0.10098887979984283	0.29440873861312866
3m	C22	0.777910053730011	0.7358528971672058	0.3854404389858246	0.5833514928817749	0.154439777135849	0.08630374819040298	0.2503311038017273	0.2601698338985443	0.5801637768745422	1.1078602075576782	0.5282288193702698	0.10115904361009598	0.6831669807434082	0.12230640649795532	0.21676185727119446	0.13972978293895721	0.34937945008277893	0.21069829165935516	0.37783321738243103	0.20745831727981567	0.07750832289457321	0.18418996036052704	0.05861346051096916	0.08040695637464523	0.07215563952922821	0.3123187720775604	0.17661838233470917	0.2171897143125534	0.3861819803714752	0.19645461440086365	0.9354620575904846	0.08770497888326645	0.1987573355436325	0.7817142605781555	0.1969238519668579	0.07447874546051025	0.07469245791435242	0.6485844850540161	0.14211250841617584	0.7744392156600952	0.4562121033668518
3m	C23	0.725932240486145	0.14503799378871918	0.3505571782588959	0.8445157408714294	0.42805472016334534	0.13950830698013306	0.5844232439994812	0.2253590077161789	0.3097556233406067	0.3634842038154602	0.32667624950408936	0.09275718778371811	0.7418938875198364	0.1197584792971611	0.22332508862018585	0.07142338156700134	0.09846627712249756	0.30659130215644836	1.0708502531051636	0.4313015937805176	0.1857687532901764	0.2053280919790268	0.12997637689113617	0.08073864132165909	0.08344060927629471	0.07085364311933517	0.18825623393058777	0.08124783635139465	0.26010188460350037	0.20115630328655243	0.12140437960624695	0.3634186387062073	0.18501393496990204	0.5875341892242432	0.14749863743782043	0.07976480573415756	0.07879916578531265	0.7298574447631836	0.2372390627861023	0.12796294689178467	1.3736804723739624
3m	C24	0.789167046546936	0.8238627910614014	0.6092228293418884	0.6972413063049316	0.16323009133338928	0.08861587196588516	0.531542956829071	0.1338459998369217	0.31530991196632385	0.8897656202316284	0.6637079119682312	0.14317616820335388	0.7948120832443237	0.10883744060993195	0.24104568362236023	0.13114359974861145	0.3045630156993866	0.9704492092132568	0.9395420551300049	0.392598420381546	0.11548084020614624	0.28179633617401123	0.1298590749502182	0.2773384749889374	0.11859607696533203	0.15778963267803192	0.21208080649375916	0.13921795785427094	0.21393579244613647	0.24658718705177307	0.8762299418449402	0.12420643121004105	0.28477510809898376	0.60108882188797	0.2510646879673004	0.17313700914382935	0.09465005248785019	0.6177125573158264	0.7805491089820862	0.3561549484729767	0.6654621362686157
3m	C25	0.7607545852661133	0.8807080388069153	0.6148462295532227	0.7804876565933228	0.15967068076133728	0.09828250110149384	0.5519061088562012	0.16019129753112793	0.258288711309433	0.4413291811943054	0.537513792514801	0.19026675820350647	1.176176905632019	0.12669137120246887	0.2529204785823822	0.09167521446943283	1.0936886072158813	0.7539992332458496	0.7546675205230713	0.2829553782939911	0.09098897129297256	0.20710134506225586	0.0819048136472702	0.10912143439054489	0.06744744628667831	0.09252028167247772	0.20859389007091522	1.0498079061508179	0.21979102492332458	0.2839815020561218	0.45605745911598206	0.10533317923545837	0.5639703869819641	1.0314490795135498	0.49142763018608093	0.1875610202550888	0.08054664731025696	0.9792165160179138	0.14557673037052155	0.3281285762786865	0.5965834259986877
3m	C26	0.7047285437583923	0.5552298426628113	0.3617241084575653	0.14066453278064728	0.12961110472679138	0.07425373047590256	0.6363458037376404	0.19292059540748596	0.27160680294036865	0.29635533690452576	0.18216200172901154	0.11872641742229462	0.7890142798423767	0.09592343121767044	0.20299135148525238	0.067031629383564	0.07603447139263153	0.2588326036930084	0.8259201645851135	0.30428197979927063	0.07362478226423264	0.1867026835680008	0.08903925120830536	0.0820087417960167	0.0633198618888855	0.06604503095149994	0.17259597778320312	0.058688919991254807	0.1696808636188507	0.26929357647895813	0.7319726943969727	0.1155635416507721	0.12595167756080627	0.5396716594696045	0.3111177384853363	0.08013440668582916	0.07300956547260284	0.6218167543411255	0.6256110072135925	0.09699145704507828	0.30673351883888245
3m	C27	0.7171974778175354	0.5912230610847473	0.4164266586303711	0.16480416059494019	0.13925136625766754	0.09442425519227982	0.6532732844352722	0.19747141003608704	0.2651297450065613	0.30048152804374695	0.20286791026592255	0.14503610134124756	0.8293458819389343	0.10041580349206924	0.2094258815050125	0.06989962607622147	0.09973660111427307	0.27784010767936707	0.9491283893585205	0.3105854094028473	0.08212321996688843	0.19981278479099274	0.09130537509918213	0.08873791247606277	0.07183261960744858	0.07124954462051392	0.18410131335258484	0.1158972904086113	0.17294710874557495	0.25836098194122314	0.7449817657470703	0.14657606184482574	0.14994335174560547	0.6981087923049927	0.36748501658439636	0.08966679871082306	0.0846770703792572	0.6373822689056396	0.19800813496112823	0.12307772785425186	0.3379616439342499
3m	C28	0.7600969076156616	0.7250620126724243	0.37731751799583435	0.1341695636510849	0.1415124237537384	0.06452783197164536	0.30723637342453003	0.23148377239704132	0.4964703917503357	0.6551507711410522	0.2474595308303833	0.19978544116020203	0.9567631483078003	0.11219318211078644	0.21416142582893372	0.09501184523105621	0.2981434166431427	0.21405160427093506	0.4553947448730469	0.19975177943706512	0.07391072064638138	0.1790398806333542	0.05907066911458969	0.07817745953798294	0.06850775331258774	0.08543725311756134	0.21434547007083893	0.05580366402864456	0.2911002039909363	0.26890987157821655	1.0152602195739746	0.05568860471248627	0.5219525098800659	0.7795395851135254	0.48725414276123047	0.10985086858272552	0.07712405920028687	0.6855558156967163	0.6881527304649353	0.10730970650911331	0.35589003562927246
3m	C29	0.7896842956542969	0.7762982845306396	0.3585359752178192	0.929145336151123	0.14615191519260406	0.09332383424043655	0.6427478790283203	0.22164252400398254	0.6132102012634277	0.31684792041778564	0.4222993850708008	0.09840723127126694	0.6892995238304138	0.11355756968259811	0.21534213423728943	0.11876516044139862	0.7154107093811035	0.26077699661254883	0.9164203405380249	0.2725580930709839	0.08618822693824768	0.2009987235069275	0.08583038300275803	0.0767788514494896	0.06927403807640076	0.07709099352359772	0.17953944206237793	0.10532132536172867	0.18261471390724182	0.1938091367483139	0.9852831363677979	0.08790255337953568	0.4561924338340759	0.6443678140640259	0.17153829336166382	0.08227528631687164	0.08254576474428177	0.7035864591598511	0.14329369366168976	0.7596123218536377	0.4015469551086426
