# Supplementary material for: Single-cell CyTOF profiling reveals alterations in B, T and macrophage subsets during murine hepatic aging
Source: Front Immunol. 2026 Apr 28;17:1787641. doi: 10.3389/fimmu.2026.1787641 (PMC13160732; doi:10.3389/fimmu.2026.1787641)
Supplement: Supplementary file 3 [file SupplementaryFile2.zip › Statistics/Marker_Expression/sample/50%.csv]

sample	CD45	CD3	CCR2	CD11c	CD172a	c_kit	CD69	CD27	CD86	Ly6C	CX3CR1	CD25	CD44	CD19	IgD	CD62L	CD103	CCR4	CD39	B220	F4_80	CD206	CD64	CXCR3	Ly6G	CD163	FOXP3	TCRgd	CD49b	CD317	TCRb	NK1.1	PD1	CD127	ICOS	CCR6	SiglecF	MHCII	CD4	CD8	CD11b
M01_T001	1.2153728604316711	2.7293201505546472e-17	0.08394820615649223	0.0	0.27065952122211456	0.0	0.0	0.0	0.0002608661452541128	3.055837631225586	0.0	0.0	2.0497220754623413	0.0	0.0	0.0	0.0	0.0	0.5267356634140015	0.0	0.0	0.0	0.0	0.0	0.07968094199895859	0.0	0.0819145068526268	0.0	0.0	0.0	0.0	0.0	0.0	0.0	0.0	0.0	0.0	0.0	0.0	0.0	5.0659754276275635
M01_T002	1.385367512702942	0.3963035047054291	0.12793657183647156	0.0	0.0	0.0	2.429095603666822e-24	0.0	3.224291140213609e-05	0.0	0.0	0.0	1.3789119720458984	0.0	0.0	0.0	0.0	7.434220606228337e-06	0.6226677298545837	0.0	0.0	0.0	0.0	0.0	0.0	0.0	0.0	0.0	0.0	0.0	0.1426287293434143	0.0	0.0	0.0	0.0	0.0	0.0	0.7080206274986267	0.0	0.0	0.08654062449932098
M01_T003	1.4152851104736328	0.17368005216121674	0.23846454918384552	0.0	0.0	0.0	0.0	0.0	6.9925108618917875e-06	0.11040010675787926	0.0	0.0	1.3708285093307495	0.0	0.0	0.0	0.0	6.618717520723294e-07	0.8226087391376495	0.0	0.0	0.0	0.0	0.0	0.0	0.0	0.0	0.0	0.0	0.0	0.0	0.0	0.0	0.0	0.0	0.0	0.0	1.1061345338821411	0.0	0.0	0.1999303549528122
M01_T004	1.2975330352783203	1.2862248243615754e-16	0.12632963061332703	0.0	0.0	0.0	0.0	0.0	5.054552821093239e-05	0.0021376508520916104	0.0	0.0	1.2095916271209717	0.0	0.0	0.0	0.0	0.0	0.6162042021751404	0.02836913149803877	0.0	0.0	0.0	0.0	0.0	0.0	0.0	0.0	0.0	0.0	0.0	0.0	0.0	0.0	0.0	0.0	0.0	1.7006998658180237	0.0	0.0	0.4543299525976181
M01_T005	1.151942491531372	4.0332320816460765e-17	0.14408663660287857	0.0	0.0	0.0	0.0	0.0	0.0	0.07783688604831696	0.0	0.0	0.8476652503013611	0.0	0.0	0.0	0.0	0.0	0.3244067132472992	0.0	0.0	0.0	0.0	0.0	0.0	0.0	0.0	0.0	0.0	0.0	0.0	0.0	0.0	0.0	0.0	0.0	0.0	1.1714322566986084	0.0	0.0	0.438937246799469
M01_T008	1.6679106950759888	1.9081958649335184e-18	0.1159784346818924	2.6791578420670703e-05	0.0	0.0	0.0	0.0	0.0	0.0	0.0	0.0	0.9535989165306091	0.30684345960617065	0.589618444442749	0.0	0.0	0.0	0.24432337284088135	0.35039544105529785	0.0	0.0	0.0	0.0	0.0	0.0	0.0	0.0	0.0	0.0	0.0	0.0	0.0	0.0	0.0	0.0	0.0	3.958040714263916	0.0	0.0	0.11859127879142761
M01_T010	1.21882963180542	0.0056630324106663465	0.06092376075685024	0.0	0.0	0.0	0.0	0.0	7.516914138250286e-06	0.13190223276615143	0.0	0.0	1.1807379722595215	0.0	0.0	0.0	0.0	0.0	0.6428394317626953	0.0	0.0	0.0	0.0	0.0	0.0	0.0	0.0	0.0	0.0	0.0	0.0	0.0	0.0	0.0	0.0	0.0	0.0	0.2953004539012909	0.0	0.0	0.10930419340729713
M01_T012	1.3624110221862793	0.06287111341953278	0.06610491871833801	0.0	0.0	0.0	0.03839229419827461	0.0	0.0	0.0	0.0	0.0	1.2817126512527466	0.0	0.0	0.0	0.0	0.0	0.9317210912704468	1.3024932243865806e-08	0.0	0.0	0.0	0.0	0.0	0.0	0.0	0.0	0.0	0.0	0.0	0.0	0.0	0.0	0.0	0.0	0.0	0.5778485536575317	0.0	0.0	0.0
M01_T013	1.4365378618240356	1.387778801460961e-18	0.03563717380166054	0.0	0.0	0.0	0.0	0.0	0.0	0.0	0.0	0.0	1.0058445930480957	0.0017612014198675752	0.24583104252815247	0.0	0.0	0.0	0.15183709561824799	0.164038747549057	0.0	0.0	0.0	0.0	0.0	0.0	0.0	0.0	0.0	0.0	0.0	0.0	0.0	0.0	0.0	0.0	0.0	3.043741464614868	0.0	0.0	0.1874006986618042
M01_T015	1.4930995106697083	1.4492790802983345e-17	0.11524933204054832	0.0	0.0	0.0	0.0	0.0	0.0	0.0	0.0	0.0	1.0009141564369202	5.651954815277804e-08	0.21618152409791946	0.0	0.0	0.0	0.13179519027471542	0.1115926206111908	0.0	0.0	0.0	0.0	0.0	0.0	0.0	0.0	0.0	0.0	0.0	0.0	0.0	0.0	0.0	0.0	0.0	2.957648515701294	0.0	0.0	0.10471857711672783
M01_T016	1.3040390014648438	6.938893903907228e-18	0.33251142501831055	0.0	0.0	0.0	0.0	0.0	0.0	0.29048289358615875	0.0	0.0	0.7321438789367676	0.053131530061364174	0.43157361447811127	0.0	0.0	0.0	0.0	0.0353148989379406	0.0	0.0	0.0	0.0	0.0	0.0	0.0	0.0	0.0	0.0	0.0	0.0	0.0	0.0	0.0	0.0	0.0	2.9223732948303223	0.0	0.0	0.0
M02_T001+T002	1.1827457547187805	6.217248832021758e-16	1.1136817932128906	0.0	1.2745590806007385	0.0	0.0	0.0	0.00015715913468739018	0.9599667191505432	0.00013744543684879318	0.0	1.546072006225586	0.0	0.0	0.0	0.0	0.4625460058450699	1.0128289461135864	0.03802727907896042	0.0	0.0	0.0	0.0	0.0	0.0	0.0	0.0	0.0	0.0	0.0	0.0	0.0	0.0	0.0	0.0	0.0	0.147996187210083	0.04679941199719906	0.0	1.3441073894500732
