# Supplementary material for: Single-cell CyTOF profiling reveals alterations in B, T and macrophage subsets during murine hepatic aging
Source: Front Immunol. 2026 Apr 28;17:1787641. doi: 10.3389/fimmu.2026.1787641 (PMC13160732; doi:10.3389/fimmu.2026.1787641)
Supplement: Supplementary file 3 [file SupplementaryFile2.zip › Statistics/Marker_Expression/sample/75%.csv]

sample	CD45	CD3	CCR2	CD11c	CD172a	c_kit	CD69	CD27	CD86	Ly6C	CX3CR1	CD25	CD44	CD19	IgD	CD62L	CD103	CCR4	CD39	B220	F4_80	CD206	CD64	CXCR3	Ly6G	CD163	FOXP3	TCRgd	CD49b	CD317	TCRb	NK1.1	PD1	CD127	ICOS	CCR6	SiglecF	MHCII	CD4	CD8	CD11b
M01_T001	1.877035140991211	0.05617196951061487	0.5171716958284378	0.0	0.8807791769504547	0.0	0.0	0.0	0.12509537115693092	3.9394524693489075	0.1300792321562767	0.0	2.6087120175361633	0.0	0.0	0.0	0.0	0.2279447615146637	1.2120582163333893	0.07154143415391445	4.994480384823419e-08	0.27541840821504593	0.011449654819443822	0.0	1.879365086555481	0.08227641135454178	0.4723231866955757	0.0	0.0	0.2156771533191204	0.0	0.0	0.0	0.0	0.0	0.0	0.28060857206583023	0.5849684178829193	0.005097201676107943	0.0	5.628513336181641
M01_T002	1.9527597427368164	1.4542711973190308	0.6701041460037231	0.19524167478084564	0.04025904834270477	0.0	0.7039855122566223	0.0	0.35235586762428284	0.8896176815032959	0.3586440682411194	0.0	2.119223117828369	0.007726110517978668	0.2183753252029419	0.0	0.0	0.5281843543052673	1.6282967329025269	0.4407496154308319	0.0	6.409892989722721e-07	0.0	0.0	0.0	0.0	1.839653429591692e-12	0.0	0.0	0.2992449402809143	1.2891178131103516	0.0	0.0	0.5538370013237	0.0	0.0	0.0	4.2283477783203125	0.9786714911460876	0.0939846858382225	1.189015507698059
M01_T003	1.9920615255832672	1.1456278264522552	0.8472109138965607	0.5101199448108673	0.14746813848614693	0.0	0.47377411276102066	0.0	0.19005396589636803	1.155518889427185	0.36529747396707535	0.0	2.0262885689735413	0.1652989313006401	0.23912391811609268	0.0	0.0	0.3515567481517792	1.7580728828907013	0.40175075829029083	0.0	7.746087067062035e-05	0.0	0.0	0.0	0.0	0.055356952361762524	0.0	0.0	0.23433245345950127	1.1251330971717834	0.0	0.0	0.49627697467803955	0.0	0.0	0.0	4.698342442512512	0.46180005371570587	0.0	2.112182140350342
M01_T004	1.9399774074554443	0.7151010930538177	0.7294496148824692	0.2764813080430031	0.20134326443076134	0.0	0.10741313174366951	0.0	0.2612817585468292	2.019454538822174	0.07995360530912876	0.0	1.9670310020446777	1.343150943517685	0.8083483874797821	0.0	0.0	0.39964617788791656	1.5941587388515472	0.6595325469970703	9.687084814857805e-11	0.2446502111852169	0.0	0.0	0.0	0.0	0.056889633648097515	0.0	0.0	0.4247873052954674	0.38013243675231934	0.0	0.0	0.17628049105405807	0.0	0.0	0.0	4.992727160453796	0.03106739465147257	0.0	3.09020859003067
M01_T005	1.7135168313980103	0.361216276884079	0.7159224152565002	0.20338763669133186	0.21114489063620567	0.0	1.313152495185932e-06	0.0	0.0008353215380338952	2.5817440152168274	0.06913376040756702	0.0	1.6239322423934937	1.2062951922416687	1.5555189549922943	0.0	0.0	0.21780137717723846	1.2161563038825989	0.5489706099033356	0.0	0.23047065362334251	0.0	0.0	0.0	0.0	0.02799627324566245	0.0	0.0	0.2926343306899071	0.015401900978758931	0.0	0.0	0.0	0.0	0.0	0.0	4.649823904037476	0.01713829068467021	0.0	4.00324022769928
M01_T008	2.177184581756592	0.09539734572172165	0.6649377346038818	0.37962329387664795	0.07837463915348053	0.0	0.07938719540834427	0.0	0.04983999580144882	0.6864518523216248	0.20606468617916107	0.0	1.6814534664154053	2.124364137649536	2.765481948852539	0.0	0.0	0.105621837079525	1.1829286813735962	1.0620936155319214	0.0	5.519859405467287e-05	0.0	0.0	0.0	0.0	0.08437342196702957	0.0	0.0	0.2160993218421936	0.021307185292243958	0.0	0.0	0.0	0.0	0.0	0.0	5.158612251281738	0.08312800526618958	0.0	1.089327335357666
M01_T010	1.7322189807891846	0.921983540058136	0.5279795676469803	0.1842123605310917	0.03609742131084204	0.0	0.47334180772304535	0.0	0.0005006615829188377	1.9000239968299866	9.990024409489706e-05	0.0	1.8949240446090698	6.063691216695588e-06	0.29886407405138016	0.0	0.0	0.17942247167229652	1.5592427551746368	0.3579235300421715	0.0	0.06025424972176552	0.0	0.0	0.0	0.0	0.0	0.0	0.0	0.13913461193442345	0.7509910762310028	0.0	0.0	0.27214303612709045	0.0	0.0	0.0	3.79684716463089	1.1321791410446167	0.0	2.056984007358551
M01_T012	1.9020654559135437	0.8444680571556091	0.4992016851902008	0.13707423210144043	0.0	0.0	0.7986389398574829	0.0	0.010937280021607876	0.6700523197650909	0.053853774443268776	0.0	1.9675160646438599	0.29698555171489716	0.6297103762626648	0.0	0.0	0.1882225200533867	1.8945363759994507	0.5485162734985352	0.0	1.5772552615089808e-06	0.0	0.0	0.0	0.0	0.0	0.0	0.0	0.11796135827898979	0.8548703789710999	0.0	0.0	0.233172208070755	0.0	0.0	0.0	3.689158320426941	1.3283239603042603	0.0	0.5333573520183563
M01_T013	1.985274314880371	0.17119525372982025	0.5563897490501404	0.004359715152531862	0.14132899791002274	0.0	0.0	0.0	0.00026206349139101803	1.1696367859840393	0.3631717711687088	0.0	1.939389705657959	1.7251383066177368	2.607312798500061	0.0	0.0	0.42040471732616425	0.929595947265625	0.900288999080658	0.0	0.012858258094638586	0.0	0.0	0.0	0.0	0.0	0.0	0.0	0.2420048490166664	0.0	0.0	0.0	0.0	0.0	0.0	0.0	4.7511584758758545	0.0393202118575573	0.0	1.9637067914009094
M01_T015	2.1102558970451355	0.3320549204945564	0.6832923293113708	0.12752699479460716	0.07617461867630482	0.0	3.73500880792714e-27	0.0	0.025041972286999226	0.8935833722352982	0.21653149276971817	0.0	1.9350751340389252	1.7039533257484436	2.558749258518219	0.0	0.0	0.2608236074447632	0.9471859335899353	0.8740061819553375	0.0	0.08235794305801392	0.0	0.0	0.0	0.0	7.312444205709312e-09	0.0	0.0	0.2204228900372982	0.10296167060732841	0.0	0.0	0.0	0.0	0.0	0.0	4.942487835884094	0.060418086126446724	0.0	1.529157668352127
M01_T016	1.8383276164531708	0.23963912203907967	0.858535423874855	0.0878906324505806	0.15235694125294685	0.0	0.0	0.0	0.00014753268987988122	1.2961201965808868	0.27757544070482254	0.0	1.5223695039749146	1.435382217168808	2.4747284650802612	0.0	0.0	0.006526772980578244	0.632916733622551	0.6924188286066055	0.0	4.0059751427179435e-06	0.0	0.0	0.0	0.0	0.0	0.0	0.0	0.053796871565282345	0.0024156435974873602	0.0	0.0	0.0	0.0	0.0	0.0	4.587773323059082	0.10517925955355167	0.0	1.135743647813797
M02_T001+T002	1.7385551631450653	0.6430000066757202	1.8393445014953613	0.03570007532835007	2.412440538406372	0.0	0.09714406542479992	0.0	0.1568613089621067	3.459563136100769	0.3648299351334572	0.0	2.1711565256118774	1.116686054736249e-08	0.17562898620963097	0.0	0.0	1.7966712713241577	1.7984086275100708	0.4449062719941139	0.02209733659401536	0.11428871564567089	0.0	0.0	2.4519113898277283	0.0	0.012341598980128765	0.0	0.0	0.055977326817810535	0.6072866022586823	0.0	0.0	0.1460266038775444	0.0	0.0	0.0	1.4408045411109924	0.5209914743900299	0.03731436748057604	6.056896209716797
