# Supplementary material for: Single-cell CyTOF profiling reveals alterations in B, T and macrophage subsets during murine hepatic aging
Source: Front Immunol. 2026 Apr 28;17:1787641. doi: 10.3389/fimmu.2026.1787641 (PMC13160732; doi:10.3389/fimmu.2026.1787641)
Supplement: Supplementary file 3 [file SupplementaryFile2.zip › Statistics/Marker_Expression/sample/max.csv]

sample	CD45	CD3	CCR2	CD11c	CD172a	c_kit	CD69	CD27	CD86	Ly6C	CX3CR1	CD25	CD44	CD19	IgD	CD62L	CD103	CCR4	CD39	B220	F4_80	CD206	CD64	CXCR3	Ly6G	CD163	FOXP3	TCRgd	CD49b	CD317	TCRb	NK1.1	PD1	CD127	ICOS	CCR6	SiglecF	MHCII	CD4	CD8	CD11b
M01_T001	4.682307720184326	8.815103530883789	6.444649696350098	5.599038124084473	6.043883800506592	3.596994638442993	5.061944484710693	4.389707088470459	5.415962219238281	8.192973136901855	4.089257717132568	6.021823883056641	5.812865734100342	3.9434287548065186	4.0972113609313965	5.149331569671631	5.082473278045654	8.167259216308594	6.43787956237793	3.7455689907073975	3.7754015922546387	6.264248847961426	4.833492279052734	4.184962272644043	5.076658725738525	5.263696670532227	3.559861421585083	4.685669898986816	4.541402816772461	5.91223669052124	5.5507893562316895	3.0838232040405273	4.81497049331665	5.001548767089844	4.697942733764648	2.3418643474578857	4.391634941101074	8.719515800476074	4.672450065612793	3.229647397994995	9.054787635803223
M01_T002	4.3402018547058105	8.761627197265625	8.076333999633789	5.365232467651367	6.0454277992248535	3.5961570739746094	5.100603103637695	4.562839984893799	5.18163537979126	7.533366680145264	4.935574054718018	6.264749526977539	6.009048938751221	4.172375202178955	5.24752140045166	4.560703754425049	4.675834655761719	5.9256157875061035	6.007713794708252	4.9288530349731445	3.7024004459381104	3.6298184394836426	4.876673221588135	4.461607456207275	4.836694717407227	5.40330171585083	2.652982473373413	4.554347038269043	4.296370983123779	6.0483622550964355	5.335021018981934	2.213632822036743	4.713349342346191	5.10436487197876	4.426834583282471	4.816854000091553	4.056037902832031	8.297810554504395	4.425939083099365	3.6988272666931152	9.060972213745117
M01_T003	4.48686408996582	7.740817546844482	5.192770481109619	5.531097888946533	4.059242248535156	3.07211971282959	4.220396995544434	3.672086238861084	4.923609733581543	7.856168270111084	4.317101955413818	4.7203803062438965	6.044437408447266	6.589944839477539	5.554812431335449	3.160238742828369	4.631596565246582	8.058313369750977	6.252388000488281	5.472317695617676	3.3792736530303955	5.052506923675537	4.11865758895874	2.6460647583007812	5.108826637268066	3.9534997940063477	3.4990363121032715	4.589616775512695	4.43447208404541	6.00474214553833	5.478176116943359	2.52400541305542	4.64257287979126	4.123687744140625	4.567599296569824	2.7813403606414795	3.175987958908081	8.496969223022461	4.721431255340576	3.267930507659912	7.516022682189941
M01_T004	4.6027631759643555	6.414618015289307	7.093861103057861	5.686028957366943	5.3644609451293945	3.432155132293701	4.466544151306152	3.8315117359161377	5.06050968170166	8.182573318481445	5.691284656524658	5.534647464752197	5.814598083496094	6.782118797302246	5.218414306640625	3.3949546813964844	5.097537994384766	5.403315544128418	7.706796646118164	5.080072402954102	3.993720293045044	4.983386993408203	3.84249210357666	3.4359960556030273	5.2713751792907715	4.174394130706787	3.891289234161377	4.370589256286621	4.548708915710449	6.360608100891113	5.737021446228027	2.8303821086883545	4.483006477355957	4.510959625244141	4.67305326461792	2.304373025894165	4.055115699768066	8.531205177307129	5.073669910430908	3.694497585296631	8.333925247192383
M01_T005	4.401834011077881	8.99278736114502	6.234694957733154	5.709835529327393	5.371365070343018	3.2236783504486084	4.154555320739746	4.664976119995117	5.0102925300598145	7.082860946655273	4.561427116394043	5.301891803741455	5.102121353149414	6.352840423583984	5.098268985748291	3.144757032394409	4.9696502685546875	5.097912788391113	7.339061260223389	4.683115005493164	3.6209657192230225	5.054003715515137	3.696166515350342	2.897258758544922	5.001622676849365	3.9664950370788574	3.8579440116882324	3.6455795764923096	4.419302463531494	6.0907440185546875	5.39470911026001	2.340545892715454	4.202168941497803	4.334467887878418	4.033278942108154	2.726447582244873	3.8929240703582764	8.363525390625	5.482193470001221	3.290604591369629	8.420737266540527
M01_T008	4.272995471954346	7.227695465087891	6.632096767425537	5.307587623596191	6.244160175323486	4.1529541015625	5.366388320922852	4.800435543060303	4.751904487609863	7.868296146392822	3.4110357761383057	6.573941707611084	5.890615940093994	6.630437850952148	5.186280250549316	4.260683059692383	5.041579246520996	5.918885231018066	6.479472637176514	4.714754104614258	4.373249053955078	3.9824166297912598	5.7844929695129395	5.226941108703613	4.9345269203186035	6.301789283752441	2.841329574584961	4.962194442749023	4.495975494384766	6.6881513595581055	4.667490482330322	3.5793235301971436	4.264181613922119	5.446915149688721	3.8389830589294434	3.9790914058685303	4.723357200622559	8.549127578735352	4.912225246429443	2.8760600090026855	9.22348690032959
M01_T010	4.1811747550964355	7.822132587432861	6.047657012939453	5.430873870849609	4.724069118499756	3.1433682441711426	4.164508819580078	2.8078348636627197	5.961903095245361	7.6678361892700195	3.5499014854431152	4.848316669464111	5.540788173675537	6.817910194396973	5.060145854949951	2.535313844680786	4.525219917297363	5.3775200843811035	7.254755973815918	4.812502384185791	3.26953387260437	4.933826923370361	4.137905597686768	3.1086578369140625	5.065967082977295	3.9526314735412598	2.572834014892578	3.9960286617279053	4.592319011688232	6.101121425628662	5.075220584869385	2.299609422683716	3.958754062652588	3.8403639793395996	4.077113151550293	1.9337537288665771	3.340184211730957	8.65583324432373	4.622478008270264	3.285909652709961	7.1366753578186035
M01_T012	4.137330532073975	6.792410373687744	5.939226150512695	5.578859329223633	4.643381118774414	3.091836929321289	4.302068710327148	4.307443141937256	5.6158647537231445	7.5813069343566895	4.2361016273498535	5.233099937438965	5.9043474197387695	6.991045951843262	5.8688130378723145	2.8613734245300293	4.642928600311279	6.977532863616943	7.973067283630371	5.564451217651367	3.7770066261291504	4.9446892738342285	3.9270262718200684	3.4994115829467773	4.9130706787109375	3.825875759124756	2.9997618198394775	4.303649425506592	4.286200523376465	6.285458564758301	4.846365928649902	2.8013486862182617	3.8232696056365967	4.017635822296143	3.8664724826812744	2.648021697998047	4.01057767868042	8.557051658630371	4.867232799530029	3.2861030101776123	8.394015312194824
M01_T013	4.044172763824463	8.448519706726074	6.347226619720459	6.244004249572754	5.709720611572266	4.459556579589844	4.832545280456543	4.5399274826049805	4.4072699546813965	7.960503578186035	4.033825397491455	5.995987892150879	5.49665641784668	5.992324352264404	6.133037090301514	4.46779727935791	5.100704669952393	7.538172245025635	7.765950679779053	5.400228977203369	4.0623064041137695	5.172057151794434	5.486683368682861	5.307463645935059	5.003901481628418	6.2144293785095215	4.439167499542236	5.2184271812438965	4.6980881690979	6.408761501312256	4.701354026794434	2.9463658332824707	4.047575950622559	5.6894450187683105	4.804752349853516	2.5769665241241455	4.31442928314209	8.65863037109375	4.323533058166504	3.0860233306884766	8.868906021118164
M01_T015	4.115384101867676	9.041394233703613	6.9545440673828125	5.563557147979736	6.718963146209717	4.430810928344727	5.627573490142822	5.167537212371826	5.1042304039001465	7.433254718780518	4.117745876312256	6.865220546722412	5.5531158447265625	4.136204242706299	5.264105796813965	4.5574750900268555	5.385915756225586	6.168478965759277	7.891759872436523	5.348410606384277	3.81057071685791	5.583329200744629	5.079090595245361	4.642061710357666	5.06104040145874	5.734661102294922	3.5909533500671387	4.478442192077637	4.897633075714111	6.451150417327881	5.048625946044922	2.399873733520508	4.3313212394714355	5.327394485473633	4.68311882019043	2.073172092437744	4.133583068847656	8.717041969299316	4.041182041168213	3.2180917263031006	9.5692777633667
M01_T016	4.364730358123779	9.055069923400879	6.668817043304443	5.3044819831848145	5.781406402587891	3.6454930305480957	5.198539733886719	4.281787395477295	4.919632911682129	7.51091194152832	3.770643711090088	6.279921531677246	5.990991115570068	6.222764015197754	5.29989767074585	5.715012073516846	5.19257926940918	6.722495079040527	6.914397239685059	6.631625175476074	3.604459047317505	4.7251973152160645	4.892032623291016	4.132297039031982	4.951345443725586	5.459285736083984	4.071867942810059	4.141552448272705	4.848099708557129	6.395512104034424	4.549441814422607	2.283621072769165	4.173031330108643	5.049915790557861	4.112594127655029	2.5636541843414307	4.091692924499512	8.419029235839844	3.914079427719116	3.4236199855804443	9.186057090759277
M02_T001+T002	4.515580177307129	6.430644989013672	8.738152503967285	5.278999328613281	8.370555877685547	5.168576240539551	3.8316307067871094	3.9931061267852783	4.86842155456543	6.570552825927734	4.147822380065918	6.350559234619141	5.365672588348389	4.393470764160156	5.518712520599365	3.0083463191986084	5.88031005859375	6.6332244873046875	6.465622901916504	3.922593593597412	4.077688694000244	4.430944919586182	5.487211227416992	4.37119197845459	5.4918131828308105	5.564001560211182	5.246354103088379	6.732725143432617	8.850383758544922	7.586657524108887	4.9670305252075195	5.547486782073975	6.618832588195801	4.318086624145508	4.024126052856445	2.0475387573242188	3.572334051132202	8.394445419311523	4.257519245147705	4.011588096618652	7.483676910400391
