# Supplementary material for: Single-cell CyTOF profiling reveals alterations in B, T and macrophage subsets during murine hepatic aging
Source: Front Immunol. 2026 Apr 28;17:1787641. doi: 10.3389/fimmu.2026.1787641 (PMC13160732; doi:10.3389/fimmu.2026.1787641)
Supplement: Supplementary file 3 [file SupplementaryFile2.zip › Statistics/Marker_Expression/sample/mean.csv]

sample	CD45	CD3	CCR2	CD11c	CD172a	c_kit	CD69	CD27	CD86	Ly6C	CX3CR1	CD25	CD44	CD19	IgD	CD62L	CD103	CCR4	CD39	B220	F4_80	CD206	CD64	CXCR3	Ly6G	CD163	FOXP3	TCRgd	CD49b	CD317	TCRb	NK1.1	PD1	CD127	ICOS	CCR6	SiglecF	MHCII	CD4	CD8	CD11b
M01_T001	1.3650163412094116	0.2789228856563568	0.40837952494621277	0.2333364188671112	0.5236585736274719	0.1527545154094696	0.11638922244310379	0.103148452937603	0.2080419957637787	2.781179189682007	0.20554278790950775	0.034619610756635666	1.971851110458374	0.018535014241933823	0.05061950534582138	0.029107695445418358	0.05399813875555992	0.22692589461803436	0.7994333505630493	0.11571162194013596	0.10598745197057724	0.18635781109333038	0.2186071276664734	0.035835813730955124	0.92431640625	0.1416882574558258	0.2942159175872803	0.0224103182554245	0.03793768584728241	0.25300198793411255	0.3221004009246826	0.009959402494132519	0.22873447835445404	0.10160104185342789	0.06185755878686905	0.01648143120110035	0.2632613182067871	0.7425671219825745	0.24394971132278442	0.07795661687850952	4.131577491760254
M01_T002	1.4271550178527832	0.8088091611862183	0.4581963121891022	0.46965155005455017	0.1855897456407547	0.04272244870662689	0.422173410654068	0.045044880360364914	0.29020625352859497	0.8924418687820435	0.30653825402259827	0.04416597634553909	1.3867554664611816	0.3263595402240753	0.45856156945228577	0.02234528958797455	0.05892367288470268	0.476747065782547	0.9256814122200012	0.31591954827308655	0.052609894424676895	0.05589381977915764	0.1114632785320282	0.03453153371810913	0.04526086896657944	0.05600704252719879	0.06790225952863693	0.02045285329222679	0.07214047759771347	0.3296554684638977	0.7103840708732605	0.017067955806851387	0.21069900691509247	0.3781264126300812	0.1441580355167389	0.023505330085754395	0.025857435539364815	1.9372830390930176	0.5957116484642029	0.22138124704360962	1.0932600498199463
M01_T003	1.4570724964141846	0.6436924934387207	0.5481369495391846	0.6373192667961121	0.23260612785816193	0.05034240707755089	0.31647035479545593	0.05913887917995453	0.21909567713737488	0.9915814995765686	0.30226930975914	0.05321713536977768	1.369645118713379	0.44112080335617065	0.37274813652038574	0.020559187978506088	0.07088534533977509	0.32160258293151855	1.0315215587615967	0.283717542886734	0.06307901442050934	0.07516494393348694	0.13354526460170746	0.02996806800365448	0.030034691095352173	0.0617048516869545	0.09474693238735199	0.029272014275193214	0.07195831835269928	0.2924771308898926	0.6271503567695618	0.01599273644387722	0.1323401778936386	0.3712216019630432	0.1540793776512146	0.022245075553655624	0.03357650712132454	2.2162022590637207	0.4764089286327362	0.0977381095290184	1.2666361331939697
M01_T004	1.3816136121749878	0.4803846478462219	0.5065734386444092	0.5702601075172424	0.2845314145088196	0.07756145298480988	0.20940226316452026	0.048572856932878494	0.26691389083862305	1.0687766075134277	0.21121098101139069	0.04683069884777069	1.2674942016601562	0.6507000923156738	0.7020940184593201	0.03163907304406166	0.1199219822883606	0.342611163854599	0.9518066048622131	0.4160308241844177	0.09105236828327179	0.2156699299812317	0.07896605879068375	0.028186941519379616	0.2836059331893921	0.07445842772722244	0.10330674797296524	0.04282381385564804	0.07163415849208832	0.35531216859817505	0.4268259108066559	0.013903622515499592	0.1119629368185997	0.3085925877094269	0.08641800284385681	0.020684299990534782	0.03959764167666435	2.593378782272339	0.3309288024902344	0.19299830496311188	1.6797256469726562
M01_T005	1.2200847864151	0.34818994998931885	0.5036839246749878	0.4765675961971283	0.2627277374267578	0.055655449628829956	0.1356162130832672	0.04013008996844292	0.14225441217422485	1.2122007608413696	0.19925303757190704	0.03906278312206268	0.984914243221283	0.598262369632721	0.8126247525215149	0.028820009902119637	0.07118509709835052	0.25785115361213684	0.7291418313980103	0.3527986407279968	0.07962878793478012	0.23000487685203552	0.06895194202661514	0.02288150042295456	0.33552417159080505	0.07951757311820984	0.09132498502731323	0.026061756536364555	0.05587845295667648	0.30263760685920715	0.2760765254497528	0.013358148746192455	0.0376434251666069	0.20450471341609955	0.052249521017074585	0.016097988933324814	0.03545794636011124	2.3222875595092773	0.26463308930397034	0.09637421369552612	1.8266655206680298
M01_T008	1.6765697002410889	0.25780948996543884	0.43958935141563416	0.5916533470153809	0.1797909140586853	0.05513091757893562	0.18740706145763397	0.05603647604584694	0.17579619586467743	0.740504264831543	0.21678631007671356	0.03454962372779846	1.0686265230178833	1.0198777914047241	1.3384133577346802	0.03131136670708656	0.05726487934589386	0.20455142855644226	0.6923602819442749	0.6028097867965698	0.07668891549110413	0.07868795096874237	0.04897536709904671	0.018298054113984108	0.08502589166164398	0.05092359706759453	0.10963457077741623	0.023555979132652283	0.05061904340982437	0.2843100428581238	0.27269789576530457	0.0433867871761322	0.029015395790338516	0.22067445516586304	0.04301777482032776	0.017784669995307922	0.05638108029961586	3.3215222358703613	0.30438923835754395	0.05745534226298332	1.109026312828064
M01_T010	1.2668870687484741	0.5342699289321899	0.36117950081825256	0.4906371831893921	0.1703934371471405	0.05811642110347748	0.3157520294189453	0.05012140050530434	0.15479040145874023	1.0139884948730469	0.13717612624168396	0.02698771469295025	1.2247660160064697	0.35457536578178406	0.5326017141342163	0.021153859794139862	0.05689437314867973	0.2514944076538086	0.8891765475273132	0.2627541422843933	0.03763032704591751	0.1181478276848793	0.047006603330373764	0.018082106485962868	0.2441193014383316	0.048722486943006516	0.06118958443403244	0.01721614971756935	0.06480355560779572	0.22571539878845215	0.46624791622161865	0.019416192546486855	0.03704167529940605	0.26865118741989136	0.06438340991735458	0.014555947855114937	0.03610626980662346	1.6599502563476562	0.6229985356330872	0.06459898501634598	1.3960840702056885
M01_T012	1.3976877927780151	0.4928954243659973	0.3509178161621094	0.44546690583229065	0.12284298241138458	0.039069779217243195	0.44299712777137756	0.059989675879478455	0.14391915500164032	0.6872794032096863	0.1569167971611023	0.030494289472699165	1.2914016246795654	0.4479672312736511	0.6516960859298706	0.021922536194324493	0.04479825496673584	0.24201259016990662	1.1030973196029663	0.35322123765945435	0.054950568825006485	0.07230807095766068	0.03630984574556351	0.020961645990610123	0.08163270354270935	0.03827078267931938	0.055163998156785965	0.024717343971133232	0.059695497155189514	0.20691312849521637	0.5022367835044861	0.037489280104637146	0.032378263771533966	0.24583345651626587	0.08196046203374863	0.01892419345676899	0.04742736741900444	1.6935642957687378	0.6455565094947815	0.06615719944238663	0.7753995060920715
M01_T013	1.4592337608337402	0.3201873302459717	0.4144686162471771	0.32743212580680847	0.2987023890018463	0.04075736925005913	0.12889209389686584	0.03836360201239586	0.11622985452413559	0.9891594648361206	0.33193591237068176	0.03119383379817009	1.1716299057006836	0.8019236326217651	1.1837799549102783	0.029666626825928688	0.058928512036800385	0.44530588388442993	0.5874396562576294	0.513012170791626	0.13554775714874268	0.11945268511772156	0.07691104710102081	0.02307961881160736	0.11179084330797195	0.07073252648115158	0.058291979134082794	0.026995979249477386	0.08927278220653534	0.34447965025901794	0.2691003084182739	0.013692354783415794	0.027815714478492737	0.12524394690990448	0.049971021711826324	0.02983427792787552	0.06995521485805511	2.7229368686676025	0.23520267009735107	0.0680505633354187	1.3335667848587036
M01_T015	1.5305336713790894	0.4073604643344879	0.4597206115722656	0.40051504969596863	0.21844294667243958	0.044372543692588806	0.1719595342874527	0.045952510088682175	0.16436558961868286	0.8405134081840515	0.2653403878211975	0.04435588791966438	1.1646642684936523	0.7874047756195068	1.1515942811965942	0.03659737855195999	0.08889666944742203	0.38240671157836914	0.6013448238372803	0.5030518770217896	0.10128672420978546	0.15877629816532135	0.05893426761031151	0.02456229366362095	0.1153743788599968	0.06517966091632843	0.08423545211553574	0.034835852682590485	0.1123734787106514	0.32348310947418213	0.3623219430446625	0.02045019529759884	0.04928787425160408	0.17842940986156464	0.0561705008149147	0.026465680450201035	0.0769491121172905	2.758631944656372	0.25018689036369324	0.12400421500205994	1.2160388231277466
M01_T016	1.3527952432632446	0.3637974262237549	0.5408048033714294	0.2915239930152893	0.2164718359708786	0.027595680207014084	0.10726022720336914	0.06512553989887238	0.11406843364238739	1.0106600522994995	0.2492723912000656	0.030424797907471657	0.9186917543411255	0.6976620554924011	1.1760611534118652	0.029429594054818153	0.04573614522814751	0.1732642501592636	0.43947193026542664	0.41078248620033264	0.0680595263838768	0.06320733577013016	0.049566108733415604	0.01566513068974018	0.05182507634162903	0.05806291475892067	0.07471314817667007	0.022156817838549614	0.10250847786664963	0.22767160832881927	0.26637548208236694	0.017366813495755196	0.027347279712557793	0.13199052214622498	0.04083508625626564	0.015429724007844925	0.05030733719468117	2.667637348175049	0.3029310703277588	0.097935751080513	1.1039867401123047
M02_T001+T002	1.257938265800476	0.44747254252433777	1.2887839078903198	0.2726321816444397	1.5010731220245361	0.07102514058351517	0.16555126011371613	0.03912251070141792	0.19894368946552277	1.727013349533081	0.2639715373516083	0.06422527879476547	1.5159235000610352	0.2227771282196045	0.32943210005760193	0.0436323918402195	0.08823095262050629	1.0434329509735107	1.1176577806472778	0.29627877473831177	0.13285857439041138	0.13087713718414307	0.0841100886464119	0.07914235442876816	0.9909923076629639	0.11625386029481888	0.0817057341337204	0.03210402652621269	0.0668446272611618	0.1739356368780136	0.436436265707016	0.03804294392466545	0.09846365451812744	0.22056956589221954	0.07613366842269897	0.06922168284654617	0.067557692527771	1.2970421314239502	0.42163705825805664	0.08474656939506531	2.8346920013427734
