# Supplementary material for: Single-cell CyTOF profiling reveals alterations in B, T and macrophage subsets during murine hepatic aging
Source: Front Immunol. 2026 Apr 28;17:1787641. doi: 10.3389/fimmu.2026.1787641 (PMC13160732; doi:10.3389/fimmu.2026.1787641)
Supplement: Supplementary file 3 [file SupplementaryFile2.zip › Statistics/Marker_Expression/sample/sample.xlsx]

## Sheet: mean
sample	CD45	CD3	CCR2	CD11c	CD172a	c_kit	CD69	CD27	CD86	Ly6C	CX3CR1	CD25	CD44	CD19	IgD	CD62L	CD103	CCR4	CD39	B220	F4_80	CD206	CD64	CXCR3	Ly6G	CD163	FOXP3	TCRgd	CD49b	CD317	TCRb	NK1.1	PD1	CD127	ICOS	CCR6	SiglecF	MHCII	CD4	CD8	CD11b
M01_T001	1.36502	0.278923	0.40838	0.233336	0.523659	0.152755	0.116389	0.103148	0.208042	2.78118	0.205543	0.0346196	1.97185	0.018535	0.0506195	0.0291077	0.0539981	0.226926	0.799433	0.115712	0.105987	0.186358	0.218607	0.0358358	0.924316	0.141688	0.294216	0.0224103	0.0379377	0.253002	0.3221	0.0099594	0.228734	0.101601	0.0618576	0.0164814	0.263261	0.742567	0.24395	0.0779566	4.13158
M01_T002	1.42716	0.808809	0.458196	0.469652	0.18559	0.0427224	0.422173	0.0450449	0.290206	0.892442	0.306538	0.044166	1.38676	0.32636	0.458562	0.0223453	0.0589237	0.476747	0.925681	0.31592	0.0526099	0.0558938	0.111463	0.0345315	0.0452609	0.056007	0.0679023	0.0204529	0.0721405	0.329655	0.710384	0.017068	0.210699	0.378126	0.144158	0.0235053	0.0258574	1.93728	0.595712	0.221381	1.09326
M01_T003	1.45707	0.643692	0.548137	0.637319	0.232606	0.0503424	0.31647	0.0591389	0.219096	0.991581	0.302269	0.0532171	1.36965	0.441121	0.372748	0.0205592	0.0708853	0.321603	1.03152	0.283718	0.063079	0.0751649	0.133545	0.0299681	0.0300347	0.0617049	0.0947469	0.029272	0.0719583	0.292477	0.62715	0.0159927	0.13234	0.371222	0.154079	0.0222451	0.0335765	2.2162	0.476409	0.0977381	1.26664
M01_T004	1.38161	0.480385	0.506573	0.57026	0.284531	0.0775615	0.209402	0.0485729	0.266914	1.06878	0.211211	0.0468307	1.26749	0.6507	0.702094	0.0316391	0.119922	0.342611	0.951807	0.416031	0.0910524	0.21567	0.0789661	0.0281869	0.283606	0.0744584	0.103307	0.0428238	0.0716342	0.355312	0.426826	0.0139036	0.111963	0.308593	0.086418	0.0206843	0.0395976	2.59338	0.330929	0.192998	1.67973
M01_T005	1.22008	0.34819	0.503684	0.476568	0.262728	0.0556554	0.135616	0.0401301	0.142254	1.2122	0.199253	0.0390628	0.984914	0.598262	0.812625	0.02882	0.0711851	0.257851	0.729142	0.352799	0.0796288	0.230005	0.0689519	0.0228815	0.335524	0.0795176	0.091325	0.0260618	0.0558785	0.302638	0.276077	0.0133581	0.0376434	0.204505	0.0522495	0.016098	0.0354579	2.32229	0.264633	0.0963742	1.82667
M01_T008	1.67657	0.257809	0.439589	0.591653	0.179791	0.0551309	0.187407	0.0560365	0.175796	0.740504	0.216786	0.0345496	1.06863	1.01988	1.33841	0.0313114	0.0572649	0.204551	0.69236	0.60281	0.0766889	0.078688	0.0489754	0.0182981	0.0850259	0.0509236	0.109635	0.023556	0.050619	0.28431	0.272698	0.0433868	0.0290154	0.220674	0.0430178	0.0177847	0.0563811	3.32152	0.304389	0.0574553	1.10903
M01_T010	1.26689	0.53427	0.36118	0.490637	0.170393	0.0581164	0.315752	0.0501214	0.15479	1.01399	0.137176	0.0269877	1.22477	0.354575	0.532602	0.0211539	0.0568944	0.251494	0.889177	0.262754	0.0376303	0.118148	0.0470066	0.0180821	0.244119	0.0487225	0.0611896	0.0172161	0.0648036	0.225715	0.466248	0.0194162	0.0370417	0.268651	0.0643834	0.0145559	0.0361063	1.65995	0.622999	0.064599	1.39608
M01_T012	1.39769	0.492895	0.350918	0.445467	0.122843	0.0390698	0.442997	0.0599897	0.143919	0.687279	0.156917	0.0304943	1.2914	0.447967	0.651696	0.0219225	0.0447983	0.242013	1.1031	0.353221	0.0549506	0.0723081	0.0363098	0.0209616	0.0816327	0.0382708	0.055164	0.0247173	0.0596955	0.206913	0.502237	0.0374893	0.0323783	0.245833	0.0819605	0.0189242	0.0474274	1.69356	0.645557	0.0661572	0.7754
M01_T013	1.45923	0.320187	0.414469	0.327432	0.298702	0.0407574	0.128892	0.0383636	0.11623	0.989159	0.331936	0.0311938	1.17163	0.801924	1.18378	0.0296666	0.0589285	0.445306	0.58744	0.513012	0.135548	0.119453	0.076911	0.0230796	0.111791	0.0707325	0.058292	0.026996	0.0892728	0.34448	0.2691	0.0136924	0.0278157	0.125244	0.049971	0.0298343	0.0699552	2.72294	0.235203	0.0680506	1.33357
M01_T015	1.53053	0.40736	0.459721	0.400515	0.218443	0.0443725	0.17196	0.0459525	0.164366	0.840513	0.26534	0.0443559	1.16466	0.787405	1.15159	0.0365974	0.0888967	0.382407	0.601345	0.503052	0.101287	0.158776	0.0589343	0.0245623	0.115374	0.0651797	0.0842355	0.0348359	0.112373	0.323483	0.362322	0.0204502	0.0492879	0.178429	0.0561705	0.0264657	0.0769491	2.75863	0.250187	0.124004	1.21604
M01_T016	1.3528	0.363797	0.540805	0.291524	0.216472	0.0275957	0.10726	0.0651255	0.114068	1.01066	0.249272	0.0304248	0.918692	0.697662	1.17606	0.0294296	0.0457361	0.173264	0.439472	0.410782	0.0680595	0.0632073	0.0495661	0.0156651	0.0518251	0.0580629	0.0747131	0.0221568	0.102508	0.227672	0.266375	0.0173668	0.0273473	0.131991	0.0408351	0.0154297	0.0503073	2.66764	0.302931	0.0979358	1.10399
M02_T001+T002	1.25794	0.447473	1.28878	0.272632	1.50107	0.0710251	0.165551	0.0391225	0.198944	1.72701	0.263972	0.0642253	1.51592	0.222777	0.329432	0.0436324	0.088231	1.04343	1.11766	0.296279	0.132859	0.130877	0.0841101	0.0791424	0.990992	0.116254	0.0817057	0.032104	0.0668446	0.173936	0.436436	0.0380429	0.0984637	0.22057	0.0761337	0.0692217	0.0675577	1.29704	0.421637	0.0847466	2.83469

## Sheet: std
sample	CD45	CD3	CCR2	CD11c	CD172a	c_kit	CD69	CD27	CD86	Ly6C	CX3CR1	CD25	CD44	CD19	IgD	CD62L	CD103	CCR4	CD39	B220	F4_80	CD206	CD64	CXCR3	Ly6G	CD163	FOXP3	TCRgd	CD49b	CD317	TCRb	NK1.1	PD1	CD127	ICOS	CCR6	SiglecF	MHCII	CD4	CD8	CD11b
M01_T001	0.870223	0.693312	0.685971	0.740577	0.639395	0.429445	0.329155	0.321677	0.484371	1.64655	0.485925	0.167077	0.924283	0.128153	0.148249	0.131186	0.304064	0.516887	0.899616	0.276142	0.297532	0.31212	0.583503	0.13921	1.25182	0.325458	0.417872	0.121215	0.209809	0.552725	0.856037	0.0881729	0.676643	0.378701	0.273673	0.087281	0.521419	1.56301	0.770814	0.272508	2.02829
M01_T002	0.755974	0.951509	0.677888	1.00218	0.481811	0.185958	0.639329	0.154062	0.546732	1.56529	0.573482	0.189333	0.971153	0.750478	1.01064	0.100433	0.289024	0.871694	0.969145	0.538779	0.198509	0.169828	0.362266	0.142468	0.313534	0.221799	0.18477	0.132137	0.28009	0.712596	0.952284	0.101734	0.546992	0.645585	0.378334	0.110312	0.125369	2.34316	0.972056	0.541264	1.76923
M01_T003	0.772972	0.84919	0.725407	1.18819	0.537706	0.208255	0.531367	0.179492	0.485882	1.59778	0.557243	0.20449	0.907157	0.888398	0.828109	0.0958853	0.350134	0.674583	0.979307	0.485603	0.224065	0.20335	0.398044	0.128907	0.249641	0.230645	0.219368	0.185987	0.274229	0.667341	0.913024	0.0984166	0.433354	0.668193	0.403978	0.108524	0.136966	2.37863	0.853718	0.31389	1.82319
M01_T004	0.822249	0.812317	0.757384	1.19995	0.601373	0.283084	0.472428	0.172912	0.550933	1.66635	0.49438	0.20056	0.975117	1.02874	1.20173	0.128237	0.50151	0.664708	1.05309	0.631024	0.290193	0.456863	0.292052	0.127587	0.845627	0.24751	0.242073	0.249044	0.291302	0.709649	0.841756	0.0936411	0.408389	0.661042	0.318118	0.112748	0.18966	2.46112	0.822339	0.527803	2.19785
M01_T005	0.726302	0.67907	0.751466	1.05522	0.546378	0.211455	0.351277	0.153709	0.397905	1.69696	0.472603	0.170169	0.887741	0.943447	1.26303	0.119918	0.354126	0.588226	0.929031	0.555816	0.264568	0.509672	0.266012	0.108251	0.882647	0.257216	0.218213	0.165576	0.254103	0.672073	0.650189	0.0880587	0.210309	0.507845	0.220618	0.092429	0.174347	2.36069	0.705205	0.338568	2.35899
M01_T008	0.697592	0.606002	0.644279	1.15433	0.446438	0.225864	0.423884	0.179626	0.466169	1.40208	0.456121	0.1742	0.886899	1.14097	1.41539	0.128992	0.310415	0.552624	0.904559	0.6823	0.292957	0.206649	0.218904	0.104705	0.480031	0.225747	0.238938	0.182134	0.25521	0.652721	0.657044	0.186487	0.18822	0.528288	0.18752	0.100374	0.222495	2.19571	0.729934	0.206925	1.83862
M01_T010	0.685429	0.778448	0.567819	1.05356	0.435041	0.232319	0.53691	0.16447	0.443531	1.45598	0.363631	0.145178	0.930604	0.770605	1.06783	0.104829	0.299866	0.593794	0.907987	0.46794	0.182846	0.297418	0.225176	0.0979518	0.755214	0.197114	0.172374	0.131442	0.295296	0.562192	0.768702	0.107306	0.205816	0.535897	0.221318	0.0842255	0.177498	2.20595	0.992705	0.25911	2.14472
M01_T012	0.724643	0.704129	0.566238	1.00901	0.3731	0.184253	0.61238	0.179666	0.39211	1.27797	0.398854	0.149084	0.943522	0.849573	1.14187	0.104171	0.266184	0.578408	1.01779	0.551171	0.254487	0.233183	0.179394	0.108485	0.44747	0.178856	0.16282	0.178413	0.275001	0.558361	0.777786	0.156551	0.173391	0.502223	0.244164	0.0990169	0.244025	2.10804	0.95811	0.267483	1.59315
M01_T013	0.732435	0.709251	0.691877	0.840624	0.675606	0.202874	0.380459	0.168002	0.334089	1.68225	0.627154	0.191091	1.02808	1.00349	1.42025	0.13153	0.303632	0.904025	0.844611	0.669414	0.399738	0.362345	0.304748	0.121514	0.530458	0.271516	0.17682	0.170119	0.388061	0.871186	0.673297	0.0915506	0.174848	0.399392	0.226684	0.136067	0.309635	2.24475	0.580662	0.273192	1.98343
M01_T015	0.789015	0.809898	0.696224	0.916136	0.543572	0.209451	0.45276	0.191064	0.416395	1.49579	0.553659	0.241932	1.04274	1.01489	1.40411	0.156028	0.382503	0.854486	0.877715	0.683697	0.349354	0.440224	0.265026	0.134975	0.536123	0.263608	0.218083	0.23066	0.452705	0.832242	0.809761	0.120327	0.253603	0.495959	0.252262	0.128532	0.326027	2.38663	0.622855	0.375553	1.90808
M01_T016	0.707381	0.755853	0.636157	0.729401	0.500741	0.1423	0.31437	0.196656	0.335529	1.51205	0.488702	0.167089	0.883237	0.885124	1.32693	0.13321	0.259597	0.49964	0.728455	0.591998	0.263348	0.211567	0.236194	0.0990419	0.330517	0.240642	0.200204	0.1743	0.416868	0.688865	0.648232	0.105864	0.171675	0.405038	0.196463	0.0926815	0.236111	2.1463	0.696091	0.326817	1.8599
M02_T001+T002	0.682634	0.743403	1.04113	0.77027	1.24518	0.269327	0.381924	0.161687	0.466326	1.77243	0.451644	0.323497	0.922298	0.624647	0.790845	0.1571	0.407672	1.25667	0.951608	0.466265	0.366918	0.326055	0.340789	0.245505	1.47994	0.3395	0.213225	0.206864	0.298972	0.509144	0.765393	0.208983	0.344857	0.481762	0.256713	0.190695	0.256073	2.08075	0.689132	0.260298	2.75209

## Sheet: min
sample	CD45	CD3	CCR2	CD11c	CD172a	c_kit	CD69	CD27	CD86	Ly6C	CX3CR1	CD25	CD44	CD19	IgD	CD62L	CD103	CCR4	CD39	B220	F4_80	CD206	CD64	CXCR3	Ly6G	CD163	FOXP3	TCRgd	CD49b	CD317	TCRb	NK1.1	PD1	CD127	ICOS	CCR6	SiglecF	MHCII	CD4	CD8	CD11b
M01_T001	0.0799793	0	0	0	0	0	0	0	0	0	0	0	0	0	0	0	0	0	0	0	0	0	0	0	0	0	0	0	0	0	0	0	0	0	0	0	0	0	0	0	0
M01_T002	0.0800012	0	0	0	0	0	0	0	0	0	0	0	0	0	0	0	0	0	0	0	0	0	0	0	0	0	0	0	0	0	0	0	0	0	0	0	0	0	0	0	0
M01_T003	0.0799474	0	0	0	0	0	0	0	0	0	0	0	0	0	0	0	0	0	0	0	0	0	0	0	0	0	0	0	0	0	0	0	0	0	0	0	0	0	0	0	0
M01_T004	0.0799682	0	0	0	0	0	0	0	0	0	0	0	0	0	0	0	0	0	0	0	0	0	0	0	0	0	0	0	0	0	0	0	0	0	0	0	0	0	0	0	0
M01_T005	0.0799415	0	0	0	0	0	0	0	0	0	0	0	0	0	0	0	0	0	0	0	0	0	0	0	0	0	0	0	0	0	0	0	0	0	0	0	0	0	0	0	0
M01_T008	0.265376	0	0	0	0	0	0	0	0	0	0	0	0	0	0	0	0	0	0	0	0	0	0	0	0	0	0	0	0	0	0	0	0	0	0	0	0	0	0	0	0
M01_T010	0.0945936	0	0	0	0	0	0	0	0	0	0	0	0	0	0	0	0	0	0	0	0	0	0	0	0	0	0	0	0	0	0	0	0	0	0	0	0	0	0	0	0
M01_T012	0.0799483	0	0	0	0	0	0	0	0	0	0	0	0	0	0	0	0	0	0	0	0	0	0	0	0	0	0	0	0	0	0	0	0	0	0	0	0	0	0	0	0
M01_T013	0.131635	0	0	0	0	0	0	0	0	0	0	0	0	0	0	0	0	0	0	0	0	0	0	0	0	0	0	0	0	0	0	0	0	0	0	0	0	0	0	0	0
M01_T015	0.154241	0	0	0	0	0	0	0	0	0	0	0	0	0	0	0	0	0	0	0	0	0	0	0	0	0	0	0	0	0	0	0	0	0	0	0	0	0	0	0	0
M01_T016	0.139095	0	0	0	0	0	0	0	0	0	0	0	0	0	0	0	0	0	0	0	0	0	0	0	0	0	0	0	0	0	0	0	0	0	0	0	0	0	0	0	0
M02_T001+T002	0.192751	0	0	0	0	0	0	0	0	0	0	0	0	0	0	0	0	0	0	0	0	0	0	0	0	0	0	0	0	0	0	0	0	0	0	0	0	0	0	0	0

## Sheet: 25%
sample	CD45	CD3	CCR2	CD11c	CD172a	c_kit	CD69	CD27	CD86	Ly6C	CX3CR1	CD25	CD44	CD19	IgD	CD62L	CD103	CCR4	CD39	B220	F4_80	CD206	CD64	CXCR3	Ly6G	CD163	FOXP3	TCRgd	CD49b	CD317	TCRb	NK1.1	PD1	CD127	ICOS	CCR6	SiglecF	MHCII	CD4	CD8	CD11b
M01_T001	0.68847	0	0	0	0	0	0	0	8.23657e-05	1.63195	0	0	1.3764	0	0	0	0	0	0.0355485	0	0	0	0	0	0	0	0	0	0	0	0	0	0	0	0	0	0	0	0	0	2.80005
M01_T002	0.839011	2.77556e-18	0	0	0	0	0	0	0	0	0	0	0.553008	0	0	0	0	0	0	0	0	0	0	0	0	0	0	0	0	0	0	0	0	0	0	0	0	0	0	0	0
M01_T003	0.855965	0	0	0	0	0	0	0	0	0	0	0	0.631668	0	0	0	0	0	0.048865	0	0	0	0	0	0	0	0	0	0	0	0	0	0	0	0	0	0	0.0745988	0	0	0
M01_T004	0.717611	0	0	0	0	0	0	0	0	0	0	0	0.397396	0	0	0	0	0	0	0	0	0	0	0	0	0	0	0	0	0	0	0	0	0	0	0	0	0	0	0	0
M01_T005	0.630469	0	0	0	0	0	0	0	0	0	0	0	0.111604	0	0	0	0	0	0	0	0	0	0	0	0	0	0	0	0	0	0	0	0	0	0	0	0	0	0	0	0
M01_T008	1.16105	0	0	0	0	0	0	0	0	0	0	0	0.280078	0	0	0	0	0	0	0	0	0	0	0	0	0	0	0	0	0	0	0	0	0	0	0	0	1.11447	0	0	0
M01_T010	0.730195	0	0	0	0	0	0	0	0	0	0	0	0.397161	0	0	0	0	0	0	0	0	0	0	0	0	0	0	0	0	0	0	0	0	0	0	0	0	0	0	0	0
M01_T012	0.838528	0	0	0	0	0	0	0	0	0	0	0	0.469229	0	0	0	0	0	0.0404549	0	0	0	0	0	0	0	0	0	0	0	0	0	0	0	0	0	0	0	0	0	0
M01_T013	0.886957	0	0	0	0	0	0	0	0	0	0	0	0.184899	0	0	0	0	0	0	0	0	0	0	0	0	0	0	0	0	0	0	0	0	0	0	0	0	0.284394	0	0	0
M01_T015	0.90184	0	0	0	0	0	0	0	0	0	0	0	0.135856	0	0	0	0	0	0	0	0	0	0	0	0	0	0	0	0	0	0	0	0	0	0	0	0	0.101113	0	0	0
M01_T016	0.795923	0	0	0	0	0	0	0	0	0	0	0	0.0460751	0	0	0	0	0	0	0	0	0	0	0	0	0	0	0	0	0	0	0	0	0	0	0	0	0.409699	0	0	0
M02_T001+T002	0.695034	0	0.484831	0	0.445618	0	0	0	0	0	0	0	0.804117	0	0	0	0	0	0.227014	0	0	0	0	0	0	0	0	0	0	0	0	0	0	0	0	0	0	0	0	0	0.193068

## Sheet: 50%
sample	CD45	CD3	CCR2	CD11c	CD172a	c_kit	CD69	CD27	CD86	Ly6C	CX3CR1	CD25	CD44	CD19	IgD	CD62L	CD103	CCR4	CD39	B220	F4_80	CD206	CD64	CXCR3	Ly6G	CD163	FOXP3	TCRgd	CD49b	CD317	TCRb	NK1.1	PD1	CD127	ICOS	CCR6	SiglecF	MHCII	CD4	CD8	CD11b
M01_T001	1.21537	2.72932e-17	0.0839482	0	0.27066	0	0	0	0.000260866	3.05584	0	0	2.04972	0	0	0	0	0	0.526736	0	0	0	0	0	0.0796809	0	0.0819145	0	0	0	0	0	0	0	0	0	0	0	0	0	5.06598
M01_T002	1.38537	0.396304	0.127937	0	0	0	2.4291e-24	0	3.22429e-05	0	0	0	1.37891	0	0	0	0	7.43422e-06	0.622668	0	0	0	0	0	0	0	0	0	0	0	0.142629	0	0	0	0	0	0	0.708021	0	0	0.0865406
M01_T003	1.41529	0.17368	0.238465	0	0	0	0	0	6.99251e-06	0.1104	0	0	1.37083	0	0	0	0	6.61872e-07	0.822609	0	0	0	0	0	0	0	0	0	0	0	0	0	0	0	0	0	0	1.10613	0	0	0.19993
M01_T004	1.29753	1.28622e-16	0.12633	0	0	0	0	0	5.05455e-05	0.00213765	0	0	1.20959	0	0	0	0	0	0.616204	0.0283691	0	0	0	0	0	0	0	0	0	0	0	0	0	0	0	0	0	1.7007	0	0	0.45433
M01_T005	1.15194	4.03323e-17	0.144087	0	0	0	0	0	0	0.0778369	0	0	0.847665	0	0	0	0	0	0.324407	0	0	0	0	0	0	0	0	0	0	0	0	0	0	0	0	0	0	1.17143	0	0	0.438937
M01_T008	1.66791	1.9082e-18	0.115978	2.67916e-05	0	0	0	0	0	0	0	0	0.953599	0.306843	0.589618	0	0	0	0.244323	0.350395	0	0	0	0	0	0	0	0	0	0	0	0	0	0	0	0	0	3.95804	0	0	0.118591
M01_T010	1.21883	0.00566303	0.0609238	0	0	0	0	0	7.51691e-06	0.131902	0	0	1.18074	0	0	0	0	0	0.642839	0	0	0	0	0	0	0	0	0	0	0	0	0	0	0	0	0	0	0.2953	0	0	0.109304
M01_T012	1.36241	0.0628711	0.0661049	0	0	0	0.0383923	0	0	0	0	0	1.28171	0	0	0	0	0	0.931721	1.30249e-08	0	0	0	0	0	0	0	0	0	0	0	0	0	0	0	0	0	0.577849	0	0	0
M01_T013	1.43654	1.38778e-18	0.0356372	0	0	0	0	0	0	0	0	0	1.00584	0.0017612	0.245831	0	0	0	0.151837	0.164039	0	0	0	0	0	0	0	0	0	0	0	0	0	0	0	0	0	3.04374	0	0	0.187401
M01_T015	1.4931	1.44928e-17	0.115249	0	0	0	0	0	0	0	0	0	1.00091	5.65195e-08	0.216182	0	0	0	0.131795	0.111593	0	0	0	0	0	0	0	0	0	0	0	0	0	0	0	0	0	2.95765	0	0	0.104719
M01_T016	1.30404	6.93889e-18	0.332511	0	0	0	0	0	0	0.290483	0	0	0.732144	0.0531315	0.431574	0	0	0	0	0.0353149	0	0	0	0	0	0	0	0	0	0	0	0	0	0	0	0	0	2.92237	0	0	0
M02_T001+T002	1.18275	6.21725e-16	1.11368	0	1.27456	0	0	0	0.000157159	0.959967	0.000137445	0	1.54607	0	0	0	0	0.462546	1.01283	0.0380273	0	0	0	0	0	0	0	0	0	0	0	0	0	0	0	0	0	0.147996	0.0467994	0	1.34411

## Sheet: 75%
sample	CD45	CD3	CCR2	CD11c	CD172a	c_kit	CD69	CD27	CD86	Ly6C	CX3CR1	CD25	CD44	CD19	IgD	CD62L	CD103	CCR4	CD39	B220	F4_80	CD206	CD64	CXCR3	Ly6G	CD163	FOXP3	TCRgd	CD49b	CD317	TCRb	NK1.1	PD1	CD127	ICOS	CCR6	SiglecF	MHCII	CD4	CD8	CD11b
M01_T001	1.87704	0.056172	0.517172	0	0.880779	0	0	0	0.125095	3.93945	0.130079	0	2.60871	0	0	0	0	0.227945	1.21206	0.0715414	4.99448e-08	0.275418	0.0114497	0	1.87937	0.0822764	0.472323	0	0	0.215677	0	0	0	0	0	0	0.280609	0.584968	0.0050972	0	5.62851
M01_T002	1.95276	1.45427	0.670104	0.195242	0.040259	0	0.703986	0	0.352356	0.889618	0.358644	0	2.11922	0.00772611	0.218375	0	0	0.528184	1.6283	0.44075	0	6.40989e-07	0	0	0	0	1.83965e-12	0	0	0.299245	1.28912	0	0	0.553837	0	0	0	4.22835	0.978671	0.0939847	1.18902
M01_T003	1.99206	1.14563	0.847211	0.51012	0.147468	0	0.473774	0	0.190054	1.15552	0.365297	0	2.02629	0.165299	0.239124	0	0	0.351557	1.75807	0.401751	0	7.74609e-05	0	0	0	0	0.055357	0	0	0.234332	1.12513	0	0	0.496277	0	0	0	4.69834	0.4618	0	2.11218
M01_T004	1.93998	0.715101	0.72945	0.276481	0.201343	0	0.107413	0	0.261282	2.01945	0.0799536	0	1.96703	1.34315	0.808348	0	0	0.399646	1.59416	0.659533	9.68708e-11	0.24465	0	0	0	0	0.0568896	0	0	0.424787	0.380132	0	0	0.17628	0	0	0	4.99273	0.0310674	0	3.09021
M01_T005	1.71352	0.361216	0.715922	0.203388	0.211145	0	1.31315e-06	0	0.000835322	2.58174	0.0691338	0	1.62393	1.2063	1.55552	0	0	0.217801	1.21616	0.548971	0	0.230471	0	0	0	0	0.0279963	0	0	0.292634	0.0154019	0	0	0	0	0	0	4.64982	0.0171383	0	4.00324
M01_T008	2.17718	0.0953973	0.664938	0.379623	0.0783746	0	0.0793872	0	0.04984	0.686452	0.206065	0	1.68145	2.12436	2.76548	0	0	0.105622	1.18293	1.06209	0	5.51986e-05	0	0	0	0	0.0843734	0	0	0.216099	0.0213072	0	0	0	0	0	0	5.15861	0.083128	0	1.08933
M01_T010	1.73222	0.921984	0.52798	0.184212	0.0360974	0	0.473342	0	0.000500662	1.90002	9.99002e-05	0	1.89492	6.06369e-06	0.298864	0	0	0.179422	1.55924	0.357924	0	0.0602542	0	0	0	0	0	0	0	0.139135	0.750991	0	0	0.272143	0	0	0	3.79685	1.13218	0	2.05698
M01_T012	1.90207	0.844468	0.499202	0.137074	0	0	0.798639	0	0.0109373	0.670052	0.0538538	0	1.96752	0.296986	0.62971	0	0	0.188223	1.89454	0.548516	0	1.57726e-06	0	0	0	0	0	0	0	0.117961	0.85487	0	0	0.233172	0	0	0	3.68916	1.32832	0	0.533357
M01_T013	1.98527	0.171195	0.55639	0.00435972	0.141329	0	0	0	0.000262063	1.16964	0.363172	0	1.93939	1.72514	2.60731	0	0	0.420405	0.929596	0.900289	0	0.0128583	0	0	0	0	0	0	0	0.242005	0	0	0	0	0	0	0	4.75116	0.0393202	0	1.96371
M01_T015	2.11026	0.332055	0.683292	0.127527	0.0761746	0	3.73501e-27	0	0.025042	0.893583	0.216531	0	1.93508	1.70395	2.55875	0	0	0.260824	0.947186	0.874006	0	0.0823579	0	0	0	0	7.31244e-09	0	0	0.220423	0.102962	0	0	0	0	0	0	4.94249	0.0604181	0	1.52916
M01_T016	1.83833	0.239639	0.858535	0.0878906	0.152357	0	0	0	0.000147533	1.29612	0.277575	0	1.52237	1.43538	2.47473	0	0	0.00652677	0.632917	0.692419	0	4.00598e-06	0	0	0	0	0	0	0	0.0537969	0.00241564	0	0	0	0	0	0	4.58777	0.105179	0	1.13574
M02_T001+T002	1.73856	0.643	1.83934	0.0357001	2.41244	0	0.0971441	0	0.156861	3.45956	0.36483	0	2.17116	1.11669e-08	0.175629	0	0	1.79667	1.79841	0.444906	0.0220973	0.114289	0	0	2.45191	0	0.0123416	0	0	0.0559773	0.607287	0	0	0.146027	0	0	0	1.4408	0.520991	0.0373144	6.0569

## Sheet: max
sample	CD45	CD3	CCR2	CD11c	CD172a	c_kit	CD69	CD27	CD86	Ly6C	CX3CR1	CD25	CD44	CD19	IgD	CD62L	CD103	CCR4	CD39	B220	F4_80	CD206	CD64	CXCR3	Ly6G	CD163	FOXP3	TCRgd	CD49b	CD317	TCRb	NK1.1	PD1	CD127	ICOS	CCR6	SiglecF	MHCII	CD4	CD8	CD11b
M01_T001	4.68231	8.8151	6.44465	5.59904	6.04388	3.59699	5.06194	4.38971	5.41596	8.19297	4.08926	6.02182	5.81287	3.94343	4.09721	5.14933	5.08247	8.16726	6.43788	3.74557	3.7754	6.26425	4.83349	4.18496	5.07666	5.2637	3.55986	4.68567	4.5414	5.91224	5.55079	3.08382	4.81497	5.00155	4.69794	2.34186	4.39163	8.71952	4.67245	3.22965	9.05479
M01_T002	4.3402	8.76163	8.07633	5.36523	6.04543	3.59616	5.1006	4.56284	5.18164	7.53337	4.93557	6.26475	6.00905	4.17238	5.24752	4.5607	4.67583	5.92562	6.00771	4.92885	3.7024	3.62982	4.87667	4.46161	4.83669	5.4033	2.65298	4.55435	4.29637	6.04836	5.33502	2.21363	4.71335	5.10436	4.42683	4.81685	4.05604	8.29781	4.42594	3.69883	9.06097
M01_T003	4.48686	7.74082	5.19277	5.5311	4.05924	3.07212	4.2204	3.67209	4.92361	7.85617	4.3171	4.72038	6.04444	6.58994	5.55481	3.16024	4.6316	8.05831	6.25239	5.47232	3.37927	5.05251	4.11866	2.64606	5.10883	3.9535	3.49904	4.58962	4.43447	6.00474	5.47818	2.52401	4.64257	4.12369	4.5676	2.78134	3.17599	8.49697	4.72143	3.26793	7.51602
M01_T004	4.60276	6.41462	7.09386	5.68603	5.36446	3.43216	4.46654	3.83151	5.06051	8.18257	5.69128	5.53465	5.8146	6.78212	5.21841	3.39495	5.09754	5.40332	7.7068	5.08007	3.99372	4.98339	3.84249	3.436	5.27138	4.17439	3.89129	4.37059	4.54871	6.36061	5.73702	2.83038	4.48301	4.51096	4.67305	2.30437	4.05512	8.53121	5.07367	3.6945	8.33393
M01_T005	4.40183	8.99279	6.23469	5.70984	5.37137	3.22368	4.15456	4.66498	5.01029	7.08286	4.56143	5.30189	5.10212	6.35284	5.09827	3.14476	4.96965	5.09791	7.33906	4.68312	3.62097	5.054	3.69617	2.89726	5.00162	3.9665	3.85794	3.64558	4.4193	6.09074	5.39471	2.34055	4.20217	4.33447	4.03328	2.72645	3.89292	8.36353	5.48219	3.2906	8.42074
M01_T008	4.273	7.2277	6.6321	5.30759	6.24416	4.15295	5.36639	4.80044	4.7519	7.8683	3.41104	6.57394	5.89062	6.63044	5.18628	4.26068	5.04158	5.91889	6.47947	4.71475	4.37325	3.98242	5.78449	5.22694	4.93453	6.30179	2.84133	4.96219	4.49598	6.68815	4.66749	3.57932	4.26418	5.44692	3.83898	3.97909	4.72336	8.54913	4.91223	2.87606	9.22349
M01_T010	4.18117	7.82213	6.04766	5.43087	4.72407	3.14337	4.16451	2.80783	5.9619	7.66784	3.5499	4.84832	5.54079	6.81791	5.06015	2.53531	4.52522	5.37752	7.25476	4.8125	3.26953	4.93383	4.13791	3.10866	5.06597	3.95263	2.57283	3.99603	4.59232	6.10112	5.07522	2.29961	3.95875	3.84036	4.07711	1.93375	3.34018	8.65583	4.62248	3.28591	7.13668
M01_T012	4.13733	6.79241	5.93923	5.57886	4.64338	3.09184	4.30207	4.30744	5.61586	7.58131	4.2361	5.2331	5.90435	6.99105	5.86881	2.86137	4.64293	6.97753	7.97307	5.56445	3.77701	4.94469	3.92703	3.49941	4.91307	3.82588	2.99976	4.30365	4.2862	6.28546	4.84637	2.80135	3.82327	4.01764	3.86647	2.64802	4.01058	8.55705	4.86723	3.2861	8.39402
M01_T013	4.04417	8.44852	6.34723	6.244	5.70972	4.45956	4.83255	4.53993	4.40727	7.9605	4.03383	5.99599	5.49666	5.99232	6.13304	4.4678	5.1007	7.53817	7.76595	5.40023	4.06231	5.17206	5.48668	5.30746	5.0039	6.21443	4.43917	5.21843	4.69809	6.40876	4.70135	2.94637	4.04758	5.68945	4.80475	2.57697	4.31443	8.65863	4.32353	3.08602	8.86891
M01_T015	4.11538	9.04139	6.95454	5.56356	6.71896	4.43081	5.62757	5.16754	5.10423	7.43325	4.11775	6.86522	5.55312	4.1362	5.26411	4.55748	5.38592	6.16848	7.89176	5.34841	3.81057	5.58333	5.07909	4.64206	5.06104	5.73466	3.59095	4.47844	4.89763	6.45115	5.04863	2.39987	4.33132	5.32739	4.68312	2.07317	4.13358	8.71704	4.04118	3.21809	9.56928
M01_T016	4.36473	9.05507	6.66882	5.30448	5.78141	3.64549	5.19854	4.28179	4.91963	7.51091	3.77064	6.27992	5.99099	6.22276	5.2999	5.71501	5.19258	6.7225	6.9144	6.63163	3.60446	4.7252	4.89203	4.1323	4.95135	5.45929	4.07187	4.14155	4.8481	6.39551	4.54944	2.28362	4.17303	5.04992	4.11259	2.56365	4.09169	8.41903	3.91408	3.42362	9.18606
M02_T001+T002	4.51558	6.43064	8.73815	5.279	8.37056	5.16858	3.83163	3.99311	4.86842	6.57055	4.14782	6.35056	5.36567	4.39347	5.51871	3.00835	5.88031	6.63322	6.46562	3.92259	4.07769	4.43094	5.48721	4.37119	5.49181	5.564	5.24635	6.73273	8.85038	7.58666	4.96703	5.54749	6.61883	4.31809	4.02413	2.04754	3.57233	8.39445	4.25752	4.01159	7.48368
