# Supplementary material for: Single-cell CyTOF profiling reveals alterations in B, T and macrophage subsets during murine hepatic aging
Source: Front Immunol. 2026 Apr 28;17:1787641. doi: 10.3389/fimmu.2026.1787641 (PMC13160732; doi:10.3389/fimmu.2026.1787641)
Supplement: Supplementary file 3 [file SupplementaryFile2.zip › Statistics/Marker_Expression/sample/std.csv]

sample	CD45	CD3	CCR2	CD11c	CD172a	c_kit	CD69	CD27	CD86	Ly6C	CX3CR1	CD25	CD44	CD19	IgD	CD62L	CD103	CCR4	CD39	B220	F4_80	CD206	CD64	CXCR3	Ly6G	CD163	FOXP3	TCRgd	CD49b	CD317	TCRb	NK1.1	PD1	CD127	ICOS	CCR6	SiglecF	MHCII	CD4	CD8	CD11b
M01_T001	0.8702229261398315	0.6933117508888245	0.6859714388847351	0.7405773401260376	0.6393952369689941	0.42944520711898804	0.3291550278663635	0.32167714834213257	0.4843714237213135	1.6465542316436768	0.4859250485897064	0.16707743704319	0.9242831468582153	0.12815286219120026	0.14824874699115753	0.13118600845336914	0.3040638864040375	0.5168871879577637	0.8996164798736572	0.2761422097682953	0.2975318431854248	0.31212007999420166	0.5835033059120178	0.13921017944812775	1.2518236637115479	0.3254576623439789	0.41787195205688477	0.12121541798114777	0.20980939269065857	0.5527254343032837	0.8560370802879333	0.08817292004823685	0.6766425967216492	0.3787010610103607	0.27367302775382996	0.08728096634149551	0.5214187502861023	1.563014030456543	0.7708137035369873	0.27250775694847107	2.028289556503296
M01_T002	0.7559741735458374	0.9515088200569153	0.6778879761695862	1.0021800994873047	0.48181068897247314	0.18595804274082184	0.6393293738365173	0.15406186878681183	0.546732485294342	1.56528639793396	0.5734816789627075	0.18933306634426117	0.9711534380912781	0.7504780888557434	1.0106359720230103	0.10043291747570038	0.28902408480644226	0.8716942071914673	0.9691449403762817	0.5387794375419617	0.19850879907608032	0.1698276549577713	0.3622659742832184	0.1424679160118103	0.3135344386100769	0.22179915010929108	0.18477016687393188	0.13213667273521423	0.28009042143821716	0.7125961184501648	0.9522839784622192	0.10173369944095612	0.5469921827316284	0.6455849409103394	0.3783341944217682	0.11031176894903183	0.1253686100244522	2.343163013458252	0.9720562100410461	0.5412642359733582	1.769233226776123
M01_T003	0.7729718089103699	0.8491904735565186	0.7254073023796082	1.18819260597229	0.5377060770988464	0.20825499296188354	0.5313671231269836	0.1794918328523636	0.485881507396698	1.5977809429168701	0.5572429895401001	0.2044898122549057	0.9071566462516785	0.888397753238678	0.8281086683273315	0.09588534384965897	0.3501339256763458	0.674582839012146	0.9793074131011963	0.48560336232185364	0.22406519949436188	0.2033495157957077	0.3980436623096466	0.12890730798244476	0.2496408075094223	0.23064497113227844	0.2193680852651596	0.185987189412117	0.27422940731048584	0.667341411113739	0.9130235314369202	0.09841662645339966	0.4333544373512268	0.6681931614875793	0.4039778411388397	0.10852406919002533	0.13696561753749847	2.3786256313323975	0.8537180423736572	0.31388962268829346	1.8231858015060425
M01_T004	0.8222492337226868	0.8123165965080261	0.7573839426040649	1.199947476387024	0.6013728380203247	0.2830843925476074	0.47242841124534607	0.17291159927845	0.5509331226348877	1.66635000705719	0.4943803548812866	0.2005597949028015	0.9751172065734863	1.0287381410598755	1.2017340660095215	0.12823686003684998	0.5015096068382263	0.6647076606750488	1.053088903427124	0.6310239434242249	0.29019343852996826	0.4568626582622528	0.2920520305633545	0.1275874674320221	0.8456273674964905	0.24751001596450806	0.24207313358783722	0.24904382228851318	0.29130226373672485	0.7096486687660217	0.8417561650276184	0.09364110231399536	0.40838879346847534	0.6610416769981384	0.3181177079677582	0.11274753510951996	0.18966013193130493	2.4611222743988037	0.822338879108429	0.5278027057647705	2.1978542804718018
M01_T005	0.7263020277023315	0.6790697574615479	0.7514663338661194	1.0552241802215576	0.5463777184486389	0.21145464479923248	0.35127681493759155	0.15370874106884003	0.3979050815105438	1.6969624757766724	0.47260287404060364	0.17016948759555817	0.8877410888671875	0.9434467554092407	1.2630339860916138	0.11991847306489944	0.35412612557411194	0.5882264971733093	0.9290308356285095	0.5558156967163086	0.26456785202026367	0.5096721053123474	0.26601213216781616	0.10825149714946747	0.8826470375061035	0.25721561908721924	0.2182134985923767	0.16557639837265015	0.254102885723114	0.67207270860672	0.6501888632774353	0.08805869519710541	0.2103089839220047	0.5078449249267578	0.22061821818351746	0.0924290120601654	0.17434749007225037	2.360686779022217	0.7052047252655029	0.3385680317878723	2.3589935302734375
M01_T008	0.6975923180580139	0.6060022711753845	0.6442789435386658	1.1543290615081787	0.4464380741119385	0.2258639931678772	0.4238842725753784	0.17962613701820374	0.4661692976951599	1.402075171470642	0.45612096786499023	0.17420002818107605	0.8868987560272217	1.1409728527069092	1.4153887033462524	0.12899237871170044	0.310415118932724	0.5526235699653625	0.9045591950416565	0.6822995543479919	0.2929573953151703	0.206648588180542	0.21890388429164886	0.10470493137836456	0.48003071546554565	0.22574719786643982	0.23893755674362183	0.18213418126106262	0.2552100419998169	0.6527214646339417	0.6570444107055664	0.18648745119571686	0.1882200539112091	0.5282875895500183	0.18751955032348633	0.10037434846162796	0.22249504923820496	2.195711612701416	0.7299343943595886	0.2069254219532013	1.8386191129684448
M01_T010	0.6854290962219238	0.7784481048583984	0.567819356918335	1.0535637140274048	0.43504050374031067	0.2323187291622162	0.536910355091095	0.16447032988071442	0.44353076815605164	1.4559764862060547	0.36363062262535095	0.14517827332019806	0.9306041598320007	0.7706047296524048	1.067834496498108	0.1048285961151123	0.2998664677143097	0.5937939882278442	0.9079867601394653	0.4679398238658905	0.18284550309181213	0.29741814732551575	0.22517575323581696	0.09795180708169937	0.7552140355110168	0.19711367785930634	0.17237426340579987	0.13144239783287048	0.29529616236686707	0.562192440032959	0.7687018513679504	0.10730615258216858	0.20581571757793427	0.5358965992927551	0.2213180810213089	0.08422548323869705	0.1774979829788208	2.2059481143951416	0.9927048683166504	0.25910958647727966	2.1447243690490723
M01_T012	0.7246431708335876	0.704129159450531	0.5662375092506409	1.009008526802063	0.3731004297733307	0.18425288796424866	0.6123802661895752	0.1796657145023346	0.39211031794548035	1.2779651880264282	0.3988535404205322	0.14908382296562195	0.9435220956802368	0.8495729565620422	1.1418739557266235	0.1041707769036293	0.26618388295173645	0.5784083604812622	1.017786979675293	0.5511709451675415	0.25448736548423767	0.23318324983119965	0.1793939769268036	0.1084846779704094	0.4474700689315796	0.1788560003042221	0.16281956434249878	0.17841282486915588	0.27500078082084656	0.5583613514900208	0.7777861952781677	0.15655149519443512	0.1733914017677307	0.5022225975990295	0.24416403472423553	0.09901689738035202	0.24402453005313873	2.108036756515503	0.9581100940704346	0.2674829959869385	1.5931451320648193
M01_T013	0.732434868812561	0.7092514634132385	0.6918774843215942	0.8406239748001099	0.6756055951118469	0.20287388563156128	0.3804588317871094	0.16800172626972198	0.3340889811515808	1.6822513341903687	0.6271542310714722	0.19109056890010834	1.0280827283859253	1.003486156463623	1.4202526807785034	0.13153022527694702	0.303631991147995	0.9040253162384033	0.8446106910705566	0.6694144606590271	0.3997383117675781	0.362345427274704	0.304747998714447	0.12151391059160233	0.5304581522941589	0.2715158760547638	0.17681995034217834	0.17011886835098267	0.388060986995697	0.8711855411529541	0.6732967495918274	0.09155058860778809	0.1748484969139099	0.3993922770023346	0.22668404877185822	0.13606661558151245	0.3096351623535156	2.2447502613067627	0.580661952495575	0.27319225668907166	1.9834264516830444
M01_T015	0.7890152931213379	0.8098984360694885	0.69622403383255	0.9161356687545776	0.5435718297958374	0.20945097506046295	0.4527604877948761	0.19106383621692657	0.4163946509361267	1.4957941770553589	0.5536592602729797	0.2419317215681076	1.042738676071167	1.014893889427185	1.4041088819503784	0.1560276597738266	0.3825026750564575	0.8544859290122986	0.8777147531509399	0.6836965680122375	0.3493541479110718	0.4402239918708801	0.2650262415409088	0.13497485220432281	0.5361230373382568	0.2636077404022217	0.21808302402496338	0.2306598722934723	0.45270490646362305	0.8322422504425049	0.8097608089447021	0.12032657861709595	0.2536027431488037	0.49595868587493896	0.25226226449012756	0.1285322904586792	0.3260268568992615	2.386626958847046	0.6228545308113098	0.37555307149887085	1.9080764055252075
M01_T016	0.7073813080787659	0.7558526992797852	0.6361566185951233	0.7294012308120728	0.5007409453392029	0.14230021834373474	0.31436994671821594	0.19665613770484924	0.33552905917167664	1.5120502710342407	0.48870226740837097	0.1670885533094406	0.8832368850708008	0.8851237893104553	1.3269349336624146	0.13320958614349365	0.2595973312854767	0.49963998794555664	0.7284550666809082	0.5919982194900513	0.2633476257324219	0.21156668663024902	0.23619428277015686	0.0990418866276741	0.33051660656929016	0.24064183235168457	0.2002035677433014	0.1742999404668808	0.4168682098388672	0.6888654828071594	0.6482318639755249	0.10586444288492203	0.17167532444000244	0.4050382077693939	0.19646307826042175	0.09268146753311157	0.2361113578081131	2.1463005542755127	0.696090579032898	0.32681676745414734	1.859898567199707
M02_T001+T002	0.6826344132423401	0.7434025406837463	1.0411330461502075	0.7702704071998596	1.2451777458190918	0.2693268656730652	0.38192397356033325	0.161686509847641	0.4663263261318207	1.7724337577819824	0.4516437351703644	0.32349738478660583	0.9222983121871948	0.6246466636657715	0.7908445000648499	0.157100111246109	0.4076716899871826	1.2566688060760498	0.9516079425811768	0.46626463532447815	0.36691781878471375	0.3260546028614044	0.34078869223594666	0.24550458788871765	1.4799387454986572	0.33949965238571167	0.21322473883628845	0.20686396956443787	0.298972487449646	0.509144127368927	0.7653932571411133	0.2089834362268448	0.3448573350906372	0.48176199197769165	0.2567131519317627	0.19069470465183258	0.25607261061668396	2.080753803253174	0.6891322731971741	0.2602981925010681	2.7520911693573
