# Supplementary material for: Single-cell CyTOF profiling reveals alterations in B, T and macrophage subsets during murine hepatic aging
Source: Front Immunol. 2026 Apr 28;17:1787641. doi: 10.3389/fimmu.2026.1787641 (PMC13160732; doi:10.3389/fimmu.2026.1787641)
Supplement: Supplementary file 3 [file SupplementaryFile2.zip › Statistics/Marker_Expression/sample_cluster/25%.csv]

sample	cluster	CD45	CD3	CCR2	CD11c	CD172a	c_kit	CD69	CD27	CD86	Ly6C	CX3CR1	CD25	CD44	CD19	IgD	CD62L	CD103	CCR4	CD39	B220	F4_80	CD206	CD64	CXCR3	Ly6G	CD163	FOXP3	TCRgd	CD49b	CD317	TCRb	NK1.1	PD1	CD127	ICOS	CCR6	SiglecF	MHCII	CD4	CD8	CD11b
M01_T001	C01	0.20597876608371735	0.0	0.0	0.0	0.0	0.0	0.0	0.0	0.0	0.0	0.0	0.0	0.0	0.0	0.0	0.0	0.0	0.0	0.0	0.0	0.0	0.0	0.0	0.0	0.0	0.0	0.0	0.0	0.0	0.4127805829048157	0.0	0.0	0.0	0.0	0.0	0.0	0.0	0.0	0.0	0.0	0.000304761400911957
M01_T001	C02	0.40520719438791275	1.5070952166285856e-16	0.4906477779150009	0.0	0.0	0.0	0.0	0.0	0.0	0.0	1.001550331711769	0.0	0.9084977507591248	0.0	0.0	0.0	0.0	2.0893033146858215	0.0	0.0	0.0	0.0	0.0	0.0	0.0	0.0	0.0	0.0	0.0	0.0	0.0	0.0	0.0	0.0	0.0	0.0	0.0	3.0075262784957886	0.0	0.0	0.2993007227778435
M01_T001	C03	0.511319100856781	0.0	0.0	0.0	0.0	0.0	0.0	0.0	0.0	0.0	0.0	0.0	0.41750478744506836	0.0	0.0	0.0	0.0	0.0	0.0	0.0	0.0	0.0	0.0	0.0	0.0	0.0	0.0	0.0	0.0	0.0	0.0	0.0	0.0	0.0	0.0	0.0	0.0	4.961786270141602	0.0	0.0	0.0
M01_T001	C04	0.7038867622613907	3.6125794649124146	0.78734908439219	0.021524859592318535	0.3131377846002579	0.3714503049850464	0.24291351437568665	0.20134969055652618	0.08010832965373993	0.9861064851284027	0.844393864274025	0.0	0.7403122782707214	0.013041971251368523	0.0	0.0	0.18087548948824406	0.9227951765060425	1.655791848897934	0.3458099365234375	2.8663649572990835e-05	0.02135229855775833	0.0	0.12171195447444916	0.2794448733329773	0.0	0.17226886376738548	0.012807181105017662	0.18124201893806458	0.5815378129482269	0.5280550122261047	0.0	0.12154543399810791	0.010707954876124859	0.0	0.0	0.069020576775074	3.094551920890808	0.0423906784853898	0.17914409935474396	1.8270564675331116
M01_T001	C06	0.547438457608223	2.702916049093587e-17	0.029737578704953194	0.0	0.07017640769481659	0.15529175382107496	1.179227739572525	0.0	5.917502221564064e-06	0.3201550915837288	0.13299265503883362	0.0	1.7009980380535126	0.0	0.0	0.0	0.0	0.381698876619339	0.2126750648021698	0.053755927830934525	0.0	0.0	0.023969512432813644	0.013972578570246696	0.20727226790040731	0.0	0.14747642679139972	0.0	0.0	0.0	0.0	0.0	0.07305669784545898	0.0	0.0	0.0	0.0	4.113678932189941	0.0	0.0	0.6327705904841423
M01_T001	C07	1.9378454685211182	0.0	0.0	7.974406616995111e-05	0.0	0.0	0.0	0.0	0.0	0.0	0.0	0.0	0.1747056543827057	1.7958992719650269	1.921678066253662	0.0	0.0	0.5178900957107544	0.25534144043922424	0.6982170343399048	0.0	0.3006082773208618	0.0	0.0	0.0	5.037731299825654e-13	0.030856672674417496	0.0	0.0	0.0	0.0	0.0	0.0	0.0	0.0	0.0	0.0	5.069155216217041	0.0	0.14320731163024902	1.0803948640823364
M01_T001	C08	1.6533068418502808	0.0	3.3306692062243676e-17	0.0	0.0	0.0	0.0	0.0	0.06376577168703079	0.41575688123703003	0.0	0.0	1.241642713546753	2.386962652206421	3.3128684759140015	0.2562941759824753	0.0	0.0	0.4221434146165848	1.5574889779090881	0.0	0.0	0.0	0.0	0.0	0.0	0.0	0.0	0.0	0.0	0.0	0.0	0.0	0.0	0.0	0.0	0.0	4.9816648960113525	0.0	0.0	0.0
M01_T001	C10	1.2925486266613007	0.0	0.3962899371981621	2.2303218841552734	0.0	0.0	0.0	0.0	0.0	0.0	0.0	0.0	1.3134245574474335	0.0	0.0	0.0	0.0	0.0	0.5901145040988922	0.0	0.0	0.0	0.0	0.0	0.0	0.0	0.0	0.0	0.0	0.716025710105896	0.0	0.0	0.0	0.0	0.0	0.0	0.0	5.319614887237549	0.0	0.0	1.8643546998500824
M01_T001	C11	0.3951186314225197	0.0	0.0	0.0	0.0	0.0	0.0	0.0	0.0	0.05396063160151243	0.0	0.0	0.3293759822845459	0.0	0.0	0.0	0.0	0.0	1.4387226998806	0.0	0.0	0.0	0.0	0.0	0.0	0.0	0.0	0.0	0.0	0.4049469828605652	0.0	0.0	0.0	0.0	0.0	0.0	0.0	3.2823163866996765	0.0	0.0	0.9035233408212662
M01_T001	C12	0.4214121699333191	0.0	0.0	0.0	0.0	0.973909467458725	0.0	0.0	0.0	0.0	0.0	0.0	2.2182036638259888	0.0	0.0	0.0	0.0	0.0	0.0	0.0	0.0	0.0	0.0	0.0	0.0	0.0	0.0	0.0	0.0	0.25926706194877625	0.0	0.0	0.0	0.0	0.0	0.0	0.0	1.4388442635536194	0.0	0.0	0.3419286161661148
M01_T001	C13	0.8806985914707184	0.0	0.0	0.0	0.0	0.0	0.0	0.0	0.0	0.0	0.0	0.0	0.9745067954063416	0.0	0.0	0.0	0.0	0.0	0.0	0.0	0.0	0.0	0.0	0.0	0.0	0.0	0.0	0.0	0.0	0.0	0.0	0.0	0.0	0.5254301428794861	0.0	0.0	0.0	3.9338008165359497	0.0	0.0	0.0
M01_T001	C14	0.5337352156639099	0.0	0.0	0.0	0.0	0.0	0.0	0.0	0.0	0.0	0.0	0.0	0.24545232951641083	0.0	0.0	0.0	0.0	0.0	0.0	0.0	0.0	0.0	0.0	0.0	0.0	0.0	0.0	0.0	0.7267159223556519	0.0	0.0	0.0	0.0	0.0	0.0	0.0	0.0	0.0	0.0	0.0	1.8118948936462402
M01_T001	C15	1.1670794486999512	0.0	0.9384348392486572	0.0	0.2671954035758972	0.0	0.0	0.0	0.00011850296141346917	3.1930646896362305	0.15995047986507416	0.0	1.3407443761825562	0.0	0.0	0.0	0.0	0.0	0.23092862963676453	0.0	0.0	0.0	1.1588081121444702	0.0	0.0	0.0	0.0	0.0	0.0	0.06605401635169983	0.0	0.0	0.0	0.0	0.0	0.0	0.0	3.134962320327759	0.0	0.0	4.2190728187561035
M01_T001	C16	0.8320945054292679	0.0	0.0	0.0	0.0	0.0	0.0	0.0	3.7707861793023767e-06	0.8303999155759811	0.0	0.0	2.412622570991516	0.0	0.0	0.0	0.0	0.0	0.4749974012374878	0.0	4.1849382625969156e-08	0.0	0.0	0.0	0.0	0.0	0.0	0.0	0.0	0.0	0.0	0.0	0.0	0.0	0.0	0.0	0.6166975945234299	0.0	0.0	0.0	2.8085933923721313
M01_T001	C17	0.723607063293457	0.0	0.0	0.0	0.1406078189611435	0.0	0.0	0.0	8.476941002300009e-05	2.3854563236236572	0.0	0.0	1.2889033555984497	0.0	0.0	0.0	0.0	0.0	0.0	0.0	0.0	0.0	0.0	0.0	1.954806923866272	0.0	0.0	0.0	0.0	0.0	0.0	0.0	0.0	0.0	0.0	0.0	0.0	0.0	0.0	0.0	5.457636833190918
M01_T001	C18	0.8378658294677734	0.0	0.6411616802215576	0.0	0.21425774693489075	0.0	0.0	0.0	0.0007528141723014414	4.836738109588623	0.0	0.0	1.658576488494873	0.0	0.0	0.0	0.0	0.0	0.01597878523170948	0.0	0.0	0.0	0.28885480761528015	0.0	0.0	0.0	0.0	0.0	0.0	0.0	0.0	0.0	0.0	0.0	0.0	0.0	0.0	0.0	0.0	0.0	3.5655248165130615
M01_T001	C19	0.48121124505996704	0.0	0.0	0.0	0.0	0.0	0.0	0.0	0.00014560570707544684	3.3574466705322266	0.0	0.0	1.9712005853652954	0.0	0.0	0.0	0.0	0.0	0.07166650146245956	0.0	0.0	0.0	0.0	0.0	0.0	0.0	0.0	0.0	0.0	0.0	0.0	0.0	0.0	0.0	0.0	0.0	0.0	0.0	0.0	0.0	4.627894401550293
M01_T001	C20	0.7624010443687439	0.0	0.0	0.5521210432052612	0.0	0.0	0.0	0.0	0.0	1.1187785267829895	0.0	0.0	0.8772493004798889	0.0	0.0	0.0	0.0	0.0	0.0	0.0	0.0	0.0	0.0	0.0	0.0	0.0	0.0	0.0	0.0	2.8638066053390503	0.0	0.0	0.0	0.0	0.0	0.0	0.0	1.7716050744056702	0.0	0.0	0.06085552088916302
M01_T001	C21	0.8007800281047821	0.0	0.0	0.0	0.0	0.0	0.0	0.0	9.918931755237281e-05	2.63607120513916	0.0	0.0	0.9630046188831329	0.0	0.0	0.0	0.0	0.0	0.37332092225551605	0.0	0.0	0.0	0.0	0.0	0.0	0.0	0.0	0.0	0.0	0.0	0.0	0.0	0.0	0.0	0.0	0.0	0.0	0.0	0.0	0.0	0.0
M01_T001	C22	2.009272813796997	0.4312441796064377	0.0	0.0	0.0	0.0	0.0	0.0	0.00020991466954001226	2.3004857897758484	0.0	0.0	0.22012942656874657	0.0	0.0	0.0	0.0	0.0	0.0	0.0	0.0	0.0	0.0	0.0	0.0	0.0	0.0	0.0	0.0	0.0	0.8356891870498657	0.0	0.0	0.0	0.0	0.0	0.0	0.0	0.0	0.21763218566775322	0.0
M01_T001	C23	1.091886043548584	0.0	0.0	2.232679605484009	0.0	0.0	0.0	0.0	0.0	0.0	0.0	0.0	0.628498375415802	0.0	0.0	0.0	0.0	0.0	0.0	0.0	0.0	0.0	0.0	0.0	0.0	0.0	0.0	0.0	0.0	0.0	0.0	0.0	0.0	0.0	0.0	0.0	0.0	0.0	0.0	0.0	0.6206717789173126
M01_T001	C24	1.3384031355381012	0.30713602155447006	0.1676608882844448	0.0	0.0	0.0	0.0	0.0	0.0	0.0	0.5051000863313675	0.0	0.0	0.0	0.0	0.0	0.0	1.9308779835700989	0.0754244364798069	0.0	0.0	0.0	0.0	0.0	0.0	0.0	0.0	0.0	0.0	0.0	0.19885801896452904	0.0	0.0	0.0	0.0	0.0	0.0	0.0	0.0	0.0	0.0
M01_T001	C25	1.1179385483264923	1.1832728683948517	0.0338928111596033	0.0	0.0	0.0	0.0	0.0	0.0	0.0	0.0	0.0	1.7743803262710571	0.0	0.0	0.0	0.0	0.0	0.0	0.0	0.0	0.0	0.0	0.0	0.0	0.0	0.0	0.21173237264156342	0.0	0.0	0.0	0.0	0.0	1.3754249215126038	0.0	0.0	0.0	0.0	0.0	0.0	0.0
M01_T001	C26	1.5651676654815674	0.6943925023078918	0.0	0.0	0.0	0.0	0.0	0.0	0.0	0.0	0.0	0.0	0.3681158721446991	0.0	0.0	0.0	0.0	0.0	0.8590264022350311	0.0	0.0	0.0	0.0	0.0	0.0	0.0	0.0	0.0	0.0	0.0	0.4151943773031235	0.0	0.0	0.0	0.0	0.0	0.0	0.0	2.1690133810043335	0.0	0.0
M01_T001	C27	0.9818912446498871	1.0457874809993547e-21	0.0	0.0	0.0	0.0	0.0	0.0	0.0	0.0	0.0	0.0	0.8841092884540558	0.0	0.0	0.0	0.0	0.0	0.0	0.0	0.0	0.0	0.0	0.0	0.0	0.0	0.0	0.0	0.0	0.0	0.0	0.0	0.0	0.0	0.0	0.0	0.0	0.0	0.0	0.0	0.0
M01_T001	C28	2.2683634757995605	1.7864830493927002	0.0	0.0	0.0	0.0	0.0	0.0	1.663596776779741e-06	0.0	0.0	0.0	0.6598043441772461	0.0	0.0	0.0	0.0	0.0	0.6017444133758545	0.0	0.0	0.0	0.0	0.0	0.0	0.0	0.0	0.0	0.0	0.0	2.078740358352661	0.0	0.8029330968856812	0.0	0.0	0.0	0.0	0.0	2.5979652404785156	0.0	0.0
M01_T001	C29	2.2684978246688843	0.8507973998785019	0.0	0.0	0.0	0.0	0.0	0.0	0.006139440927654505	0.0	0.0	0.0	0.2162763625383377	0.0	0.0	0.0	0.0	0.0	1.0962369441986084	0.0	0.0	0.0	0.0	0.0	0.0	0.0	0.0	0.0	0.0	0.0	1.165598064661026	0.0	1.1206448674201965	0.0	0.0	0.0	0.0	0.0	0.0	0.3260994255542755	0.0
M01_T002	C01	0.15613096952438354	0.0	0.0166490231640637	0.0	0.0	0.0	0.0	0.0	0.0	0.0	0.0	0.0	0.0	0.0	0.0	0.0	0.0	0.0	0.0	0.0	0.0	0.0	0.0	0.0	0.0	0.0	0.0	0.0	0.0	0.6445805728435516	0.0	0.0	0.0	0.0	0.0	0.0	0.0	0.0	0.0	0.0	0.0
M01_T002	C02	0.5475939214229584	0.0	0.12371987849473953	0.0	0.0	0.0	0.0	0.0	0.0	0.0	0.15987099707126617	0.0	0.0	0.0	0.21037500351667404	0.0	0.0	1.6873135566711426	0.0	0.00436629680916667	0.0	0.0	0.0	0.0	0.0	0.0	0.0	0.0	0.0	0.0	0.0	0.0	0.0	0.0	0.0	0.0	0.0	3.6637884378433228	0.0	0.0	0.0
M01_T002	C03	0.612487256526947	0.0	1.0842021724855044e-19	0.0	0.0	0.0	0.0	0.0	0.0	0.0	0.0	0.0	0.5621789693832397	1.3956141471862793	0.0	0.0	0.0	0.0	0.0	0.05107595771551132	0.0	0.0	0.0	0.0	0.0	0.0	0.0	0.0	0.0	0.0	0.0	0.0	0.0	0.0	0.0	0.0	0.0	4.532313346862793	0.0	0.0	0.0
M01_T002	C04	0.8710037171840668	0.939805418252945	0.0	0.0	0.0	0.0	0.0	0.0	0.0	0.0	0.0	0.0	0.0	1.3256609737873077	2.027536153793335	0.0	0.0	0.0	0.0	0.3312024548649788	0.0	0.0	0.0	0.0	0.0	0.0	0.0	0.0	0.0	0.0	0.0	0.0	0.0	0.0	0.0	0.0	0.0	4.181680083274841	0.0	0.0	0.0
M01_T002	C05	0.5888466835021973	0.0	0.0	0.0	0.0	0.0	0.0	0.0	0.0	0.0	0.0	0.0	0.0	0.4785568416118622	2.0401718616485596	0.0	0.0	0.0	0.0	0.05301720276474953	0.0	0.0	0.0	0.0	0.0	0.0	0.0	0.0	0.0	0.0	0.0	0.0	0.0	0.0	0.0	0.0	0.0	4.450451374053955	0.0	0.0	0.0
M01_T002	C06	1.1937399208545685	0.0	0.0	0.0	0.0	0.0	0.0	0.0	0.20944147929549217	0.0	0.0	0.0	0.17481716722249985	1.638760507106781	2.4843088388442993	0.0	0.0	0.0	0.0	0.7726288884878159	0.0	0.0	0.0	0.0	0.0	0.0	0.0	0.0	0.0	0.0	0.0	0.0	0.0	0.0	0.0	0.0	0.0	5.636576771736145	0.0	0.0	0.0
M01_T002	C07	0.9731700420379639	0.0	0.0	0.0	0.0	0.0	0.0	0.0	0.0	0.0	0.0	0.0	0.0	1.4813486337661743	2.6040433645248413	0.0	0.0	0.0	0.0	0.6312380433082581	0.0	0.0	0.0	0.0	0.0	0.0	0.0	0.0	0.0	0.0	0.0	0.0	0.0	0.0	0.0	0.0	0.0	4.535282135009766	0.0	0.0	0.640281617641449
M01_T002	C08	1.1255174279212952	0.0	0.0	0.0	0.0	0.0	0.0	0.0	0.0	0.0	0.0	0.0	0.04612765461206436	1.6780256628990173	2.6668267250061035	0.0	0.0	0.0	0.0	0.8692111819982529	0.0	0.0	0.0	0.0	0.0	0.0	0.0	0.0	0.0	0.0	0.0	0.0	0.0	0.0	0.0	0.0	0.0	4.7464762926101685	0.0	0.0	0.0
M01_T002	C09	1.0626667141914368	0.0	0.0	0.0	0.0	0.0	0.0	0.0	0.0	0.6373351514339447	0.0	0.0	0.0	1.519720733165741	2.6414380073547363	0.0	0.0	0.0	0.0	0.5833433717489243	0.0	0.0	0.0	0.0	0.0	0.0	0.0	0.0	0.0	0.0	0.0	0.0	0.0	0.0	0.0	0.0	0.0	4.673226594924927	0.0	0.0	0.0
M01_T002	C10	0.8125263303518295	0.0	0.25181037932634354	1.9112029671669006	0.0	0.0	0.0	0.0	0.0	0.0	0.0	0.0	1.4006165862083435	0.0	0.0	0.0	0.0	0.0	0.0944568682461977	0.0	0.0	0.0	0.0	0.0	0.0	0.0	0.0	0.0	0.0	0.44080064445734024	0.0	0.0	0.0	0.0	0.0	0.0	0.0	5.003747344017029	0.0	0.0	3.100052058696747
M01_T002	C11	0.38786664605140686	0.0	0.0	0.0	0.0	0.0	0.0	0.0	0.0	0.0	0.0	0.0	0.39575323462486267	0.0	0.0	0.0	0.0	0.0	2.136549472808838	0.0	0.0	0.0	0.0	0.0	0.0	0.0	0.0	0.0	0.0	1.0321491956710815	0.0	0.0	0.0	0.0	0.0	0.0	0.0	4.2526726722717285	0.0	0.0	0.6210979223251343
M01_T002	C12	0.33542540669441223	0.0	0.0	0.0	0.0	0.5119148194789886	0.0	0.0	0.0	0.0	0.0	0.0	2.0497058629989624	0.0	0.0	0.0	0.0	0.0	0.0	0.0	0.0	0.0	0.0	0.0	0.0	0.0	0.0	0.0	0.0	0.0	0.0	0.0	0.0	0.0	0.0	0.0	0.0	0.19432225078344345	0.0	0.0	0.0
M01_T002	C13	0.45606590062379837	0.0	0.0	0.0	0.0	0.0	0.0	0.0	0.0	0.0	0.0	0.6219102591276169	1.581789255142212	0.0	0.0	0.0	0.0	0.0	0.0	0.0	0.0	0.0	0.0	0.0	0.0	0.0	0.0	0.0	0.0	0.0	0.0	0.0	0.0	0.0	0.0	0.0	0.0	4.995437383651733	0.0	0.0	0.0
M01_T002	C14	1.1149456202983856	0.0	0.0	0.3085528165102005	0.0	0.0	0.0	0.0	0.0	0.0	0.0	0.0	0.0	0.0	0.0	0.0	0.0	0.0	0.12943705916404724	0.0	0.0	0.0	0.0	0.0	0.0	0.0	0.0	0.0	1.239805519580841	0.0	0.0	0.0	0.0	0.0	0.0	0.0	0.0	0.0	0.0	0.0	2.9688007831573486
M01_T002	C15	0.7676189243793488	0.0	0.6649181246757507	0.0	0.09641342610120773	0.0	0.0	0.0	0.0	2.6794707775115967	0.33496664464473724	0.0	1.5154266953468323	0.0	0.0	0.0	0.0	0.0	0.0	0.0	0.0	0.0	0.2267429679632187	0.0	0.0	0.0	0.0	0.0	0.0	0.4439709782600403	0.0	0.0	0.0	0.0	0.0	0.0	0.0	3.630679965019226	0.0	0.0	4.266894817352295
M01_T002	C16	0.6322764456272125	0.0	0.0	0.0	0.00043046248898548356	0.0	0.0	0.0	0.0	0.16719594970345497	0.0	0.0	2.4135378003120422	0.0	0.0	0.0	0.0	0.0	0.5295344889163971	0.0	0.0	0.0	0.0	0.0	0.0	0.0	0.0	0.0	0.0	0.0	0.0	0.0	0.0	0.0	0.0	0.0	0.0	0.0	0.0	0.0	2.38864266872406
M01_T002	C17	0.4933188557624817	0.0	0.0	0.0	0.0	0.0	0.0	0.0	4.4360953324940056e-05	2.3117566108703613	0.0	0.0	1.040734052658081	0.0	0.0	0.0	0.0	0.18098501861095428	0.0	0.0	0.0	0.0	0.0	0.0	2.083911895751953	0.0	0.0	0.0	0.0	0.0	0.0	0.0	0.0	0.0	0.0	0.0	0.0	0.0	0.0	0.0	5.4797587394714355
M01_T002	C18	0.5667791962623596	0.0	1.2660517990589142	0.0	0.09193081222474575	0.0	0.0	0.0	0.0	4.764017939567566	0.527747631072998	0.0	1.4922621250152588	0.0	0.0	0.0	0.0	0.0	0.0	0.0	0.0	0.0	0.11790456809103489	0.0	0.0	0.0	0.0	0.0	0.0	0.0	0.0	0.0	0.0	0.0	0.0	0.0	0.0	0.0	0.0	0.0	4.373414397239685
M01_T002	C19	0.36081700772047043	0.0	0.0	0.0	0.0	0.0	0.0	0.0	0.0001565604834468104	3.4719103574752808	0.0	0.0	1.8181361556053162	0.0	0.0	0.0	0.0	0.0	0.0	0.0	0.0	0.0	0.0	0.0	0.0	0.0	0.0	0.0	0.0	0.0	0.0	0.0	0.0	0.0	0.0	0.0	0.0	0.0	0.0	0.0	4.586366415023804
M01_T002	C20	0.611263632774353	0.0	2.4980017392321532e-17	1.7245361804962158	0.0	0.0	0.0	0.0	0.0	2.1676130294799805	0.0	0.0	1.1528934240341187	0.0	0.0	0.0	0.0	0.0	0.0	0.0	0.0	0.0	0.0	0.0	0.0	0.0	0.0	0.0	0.0	2.923931121826172	0.0	0.0	0.0	0.0	0.0	0.0	0.0	0.40982139110565186	0.0	0.0	0.109980508685112
M01_T002	C21	0.7146354913711548	0.5349167287349701	0.0	0.0	0.0	0.0	0.45775625854730606	0.0	6.402826693374664e-05	1.9461899995803833	0.0	0.0	1.1606943309307098	0.0	0.0	0.0	0.0	0.0	1.2130873799324036	0.0	0.0	0.0	0.0	0.0	0.0	0.0	0.0	0.0	0.0	0.0	0.2339618131518364	0.0	0.0	0.0	0.0	0.0	0.0	0.0	0.0	0.0	0.0
M01_T002	C22	1.2044550776481628	0.6156466454267502	0.0	0.0	0.0	0.0	0.0	0.0	0.00017799306806409732	2.6367788910865784	0.0	0.0	0.03669865056872368	0.0	0.0	0.0	0.0	0.0	0.0	0.0	0.0	0.0	0.0	0.0	0.0	0.0	0.0	0.0	0.0	0.0	0.3621252700686455	0.0	0.0	0.0	0.0	0.0	0.0	0.0	0.0	0.4752485379576683	0.0
M01_T002	C23	0.767448753118515	0.0	0.0	2.1120189428329468	0.0	0.0	0.1689709648489952	0.0	0.0	0.0	0.0	0.0	0.7327480167150497	0.0	0.0	0.0	0.0	0.0	0.6321617066860199	0.0	0.0	0.0	0.0	0.0	0.0	0.0	0.0	0.0	0.0	0.0	0.0	0.0	0.0	0.0	0.0	0.0	0.0	0.0	0.0	0.0	0.0
M01_T002	C24	0.9512928873300552	0.4084361121058464	0.13369519636034966	0.0	0.0	0.0	0.0	0.0	0.0	0.0	0.09869243763387203	0.0	0.1952478513121605	0.0	0.0	0.0	0.0	1.8276073336601257	0.25492244958877563	0.0	0.0	0.0	0.0	0.0	0.0	0.0	0.0	0.0	0.0	0.0	0.16358914971351624	0.0	0.0	0.0	0.0	0.0	0.0	0.0	0.0	0.0	0.0
M01_T002	C25	0.5462899208068848	1.1330164670944214	0.0	0.0	0.0	0.0	0.0	0.0	0.0	0.0	0.0	0.0	1.8489584922790527	0.0	0.0	0.0	0.0	0.0	0.0	0.0	0.0	0.0	0.0	0.0	0.0	0.0	0.0	0.0	0.0	0.0	0.0	0.0	0.0	1.2008144855499268	0.0	0.0	0.0	0.0	0.0	0.0	0.0
M01_T002	C26	0.8656319081783295	0.4335143491625786	0.0	0.0	0.0	0.0	0.3129449933767319	0.0	0.0	0.0	0.0	0.0	1.137889415025711	0.0	0.0	0.0	0.0	0.0	1.1471322774887085	0.0	0.0	0.0	0.0	0.0	0.0	0.0	0.0	0.0	0.0	0.0	0.22484993189573288	0.0	0.0	0.0	0.0	0.0	0.0	0.0	1.3413801491260529	0.0	0.0
M01_T002	C27	0.7268919348716736	0.199484720826149	0.0	0.0	0.0	0.0	0.14172020554542542	0.0	0.0	0.0	0.0	0.0	1.208213448524475	0.0	0.0	0.0	0.0	0.0	0.5927657186985016	0.0	0.0	0.0	0.0	0.0	0.0	0.0	0.0	0.0	0.0	0.0	0.0	0.0	0.0	0.0	0.0	0.0	0.0	0.0	0.0	0.0	0.0
M01_T002	C28	1.093249499797821	1.7541604042053223	0.0	0.0	0.0	0.0	0.0	0.0	0.0	0.0	0.0	0.0	0.8259042799472809	0.0	0.0	0.0	0.0	0.0	0.0	0.0	0.0	0.0	0.0	0.0	0.0	0.0	0.0	0.0	0.0	0.0	1.2504221200942993	0.0	0.0	0.0	0.0	0.0	0.0	0.0	1.9454413056373596	0.0	0.0
M01_T002	C29	1.389653354883194	1.0236460268497467	0.0	0.0	0.0	0.0	0.0	0.0	0.011078759329393506	0.0	0.0	0.0	0.2652486562728882	0.0	0.0	0.0	0.0	0.0	0.0	0.0	0.0	0.0	0.0	0.0	0.0	0.0	0.0	0.0	0.0	0.0	0.6094246804714203	0.0	0.0	0.0	0.0	0.0	0.0	0.0	0.0	1.019810825586319	0.0
M01_T003	C01	0.25160282850265503	0.0	3.5619925683520747e-19	0.0	0.0	0.0	0.0	0.0	0.0	0.0	0.0	0.0	0.0	0.0	0.0	0.0	0.0	0.0	0.0	0.0	0.0	0.0	0.0	0.0	0.0	0.0	0.0	0.0	0.0	0.12685658037662506	0.0	0.0	0.0	0.0	0.0	0.0	0.0	0.0	0.0	0.0	0.0
M01_T003	C02	0.48835333436727524	0.0	0.26034656167030334	0.0	0.0	0.0	0.0	0.0	0.0	0.0	0.2886848896741867	0.0	0.0	0.0	0.0	0.0	0.0	1.7030196785926819	0.0	0.0	0.0	0.0	0.0	0.0	0.0	0.0	0.0	0.0	0.0	0.0	0.0	0.0	0.0	0.0	0.0	0.0	0.0	3.717066168785095	0.0	0.0	0.0
M01_T003	C03	0.49851667135953903	0.0	0.10642196051776409	0.0	0.0	0.0	0.0	0.0	0.0	0.0	0.0	0.0	0.5834259688854218	1.6028738021850586	0.0	0.0	0.0	0.0	0.09353168494999409	0.0	0.0	0.0	0.0	0.0	0.0	0.0	0.0	0.0	0.0	0.0	0.0	0.0	0.0	0.0	0.0	0.0	0.0	4.9263694286346436	0.0	0.0	0.19520068541169167
M01_T003	C04	0.8410911560058594	1.359023094177246	0.0	0.0	0.0	0.0	0.0	0.0	0.0	0.0	0.0	0.0	0.02838236466050148	1.2300812005996704	1.234028935432434	0.0	0.0	0.0	0.0	0.3163743317127228	0.0	0.0	0.0	0.0	0.0	0.0	0.0	0.0	0.0	0.0	0.0	0.0	0.0	0.0	0.0	0.0	0.0	4.286672115325928	0.0	0.0	0.0
M01_T003	C05	0.5120362043380737	0.0	0.0	0.0	0.0	0.0	0.0	0.0	0.0	0.0	0.0	0.0	0.0	0.4996296167373657	1.781445473432541	0.0	0.0	0.0	0.0	0.0	0.0	0.0	0.0	0.0	0.0	0.0	0.0	0.0	0.0	0.0	0.0	0.0	0.0	0.0	0.0	0.0	0.0	4.407887578010559	0.0	0.0	0.0
M01_T003	C06	1.2368547916412354	0.0	0.0	0.0	0.0	0.0	0.0	0.0	0.20764044672250748	0.0	0.0	0.0	0.26214441657066345	1.6005640029907227	2.271320343017578	0.0	0.0	0.0	0.0	0.7651998400688171	0.0	0.0	0.0	0.0	0.0	0.0	0.0	0.0	0.0	0.0	0.0	0.0	0.0	0.0	0.0	0.0	0.0	5.428290367126465	0.0	0.0	0.0
M01_T003	C07	0.9851001501083374	0.0	0.0	0.0	0.0	0.0	0.0	0.0	0.0	0.0	0.0	0.0	0.0	1.6165460348129272	2.524038553237915	0.0	0.0	0.0	0.0	0.513980507850647	0.0	0.0	0.0	0.0	0.0	0.0	0.0	0.0	0.0	0.0	0.0	0.0	0.0	0.0	0.0	0.0	0.0	4.63861608505249	0.0	0.0	0.7384829521179199
M01_T003	C08	1.1674699783325195	0.0	0.0	0.0	0.0	0.0	0.0	0.0	0.0	0.0	0.0	0.0	0.0	1.742139220237732	2.5258822441101074	0.0	0.0	0.0	0.0	0.8161560297012329	0.0	0.0	0.0	0.0	0.0	0.0	0.0	0.0	0.0	0.0	0.0	0.0	0.0	0.0	0.0	0.0	0.0	4.559226989746094	0.0	0.0	0.0
M01_T003	C09	1.0402441620826721	0.0	0.0	0.0	0.0	0.0	0.0	0.0	0.0	0.6856367737054825	0.0	0.0	0.0	1.621110200881958	2.2815980911254883	0.0	0.0	0.0	0.0	0.4979100897908211	0.0	0.0	0.0	0.0	0.0	0.0	0.0	0.0	0.0	0.0	0.0	0.0	0.0	0.0	0.0	0.0	0.0	4.605116248130798	0.0	0.0	0.0
M01_T003	C10	0.9477380663156509	0.0	0.33957549929618835	2.0068742632865906	0.0	0.0	0.0	0.0	0.0	0.0	0.0	0.0	1.1637987792491913	0.0	0.0	0.0	0.0	0.0	0.21477559581398964	0.0	0.0	0.0	0.0	0.0	0.0	0.0	0.0	0.0	0.0	0.37659546732902527	0.0	0.0	0.0	0.0	0.0	0.0	0.0	4.909170031547546	0.0	0.0	2.7225369811058044
M01_T003	C11	0.40356209874153137	0.0	0.0	0.0	0.0	0.0	0.0	0.0	0.0	0.0	0.0	0.0	0.1655871495604515	0.0	0.0	0.0	0.0	0.0	1.904137909412384	0.0	0.0	0.0	0.0	0.0	0.0	0.0	0.0	0.0	0.0	0.4317411184310913	0.0	0.0	0.0	0.0	0.0	0.0	0.0	4.144926309585571	0.0	0.0	0.39460451900959015
M01_T003	C12	0.4130963087081909	0.0	0.0	0.0	0.0	0.613990068435669	0.0	0.0	0.0	0.0	0.0	0.0	2.0230820178985596	0.0	0.0	0.0	0.0	0.0	0.0	0.0	0.0	0.0	0.0	0.0	0.0	0.0	0.0	0.0	0.0	0.0	0.0	0.0	0.0	0.0	0.0	0.0	0.0	0.17962534725666046	0.0	0.0	0.34547725319862366
M01_T003	C13	0.5296671837568283	0.0	0.0	0.0	0.0	0.0	0.0	0.0	0.0	0.0	0.0	0.6134622693061829	2.0711267590522766	0.0	0.0	0.0	0.0	0.0	0.0	0.0	0.0	0.0	0.0	0.0	0.0	0.0	0.0	0.0	0.0	0.0	0.0	0.0	0.0	0.0	0.0	0.0	0.0	4.336243033409119	0.0	0.0	0.0
M01_T003	C14	0.996016800403595	0.0	0.0	0.34235870838165283	0.0	0.0	0.0	0.0	0.0	0.0	0.0	0.0	0.0	0.0	0.0	0.0	0.0	0.0	0.0	0.0	0.0	0.0	0.0	0.0	0.0	0.0	0.0	0.0	0.7446260750293732	0.0	0.0	0.0	0.0	0.0	0.0	0.0	0.0	0.0	0.0	0.0	3.039410948753357
M01_T003	C15	0.9398841261863708	0.0	0.8364298343658447	0.0	0.15316972136497498	0.0	0.0	0.0	0.0	2.713925838470459	0.4750868082046509	0.0	1.1526954174041748	0.0	0.0	0.0	0.0	0.0	0.0	0.0	0.0	0.0	0.17912279069423676	0.0	0.0	0.0	0.0	0.0	0.0	0.28030160069465637	0.0	0.0	0.0	0.0	0.0	0.0	0.0	3.5881850719451904	0.0	0.0	4.476703643798828
M01_T003	C16	0.6017456650733948	0.0	0.0	0.0	0.0	0.0	0.0	0.0	0.0	0.0	0.0	0.0	1.1873798370361328	0.0	0.0	0.0	0.0	0.0	0.04716339148581028	0.0	0.0	0.0	0.0	0.0	0.0	0.0	0.0	0.0	0.0	0.0	0.0	0.0	0.0	0.0	0.0	0.0	0.0	0.0	0.0	0.0	2.236712098121643
M01_T003	C17	0.6096791326999664	0.0	0.0	0.0	0.13752517849206924	0.0	0.0	0.0	7.752364035695791e-05	2.831793427467346	0.0	0.0	0.8467089533805847	0.0	0.0	0.0	0.0	0.12395301461219788	0.0	0.0	0.0	0.0	0.0	0.0	2.0343343019485474	0.0	0.0	0.0	0.0	0.0	0.0	0.0	0.0	0.0	0.0	0.0	0.0	0.0	0.0	0.0	5.572786808013916
M01_T003	C18	0.72260682284832	0.0	1.4099860191345215	0.0	0.48636431992053986	0.0	0.0	0.0	0.0	4.793689966201782	0.5868687927722931	0.0	1.0563859045505524	0.0	0.0	0.0	0.0	0.0	0.0	0.0	0.0	0.0	0.05715493205934763	0.0	0.0	0.0	0.0	0.0	0.0	0.0	0.0	0.0	0.0	0.0	0.0	0.0	0.0	0.0	0.0	0.0	4.592012643814087
M01_T003	C19	0.4279822111129761	0.0	0.0	0.0	0.0	0.0	0.0	0.0	0.00011658915173029527	3.0878751277923584	0.0	0.0	1.313333511352539	0.0	0.0	0.0	0.0	0.0	0.0	0.0	0.0	0.0	0.0	0.0	0.0	0.0	0.0	0.0	0.0	0.0	0.0	0.0	0.0	0.0	0.0	0.0	0.0	0.0	0.0	0.0	4.816818714141846
M01_T003	C20	0.6798727214336395	0.0	0.04018236603587866	1.9002171754837036	0.0	0.0	0.0	0.0	0.0	2.42074191570282	0.0	0.0	0.860236257314682	0.0	0.0	0.0	0.0	0.0	0.0	0.0	0.0	0.0	0.0	0.0	0.0	0.0	0.0	0.0	0.0	3.067837119102478	0.0	0.0	0.0	0.0	0.0	0.0	0.0	1.1045047342777252	0.0	0.0	0.5321587026119232
M01_T003	C21	0.9321673512458801	0.5198583602905273	0.0	0.0	0.0	0.0	0.15877828001976013	0.0	4.533614992396906e-05	2.134784698486328	0.0	0.0	0.9666357040405273	0.0	0.0	0.0	0.0	0.0	1.2333309650421143	0.0	0.0	0.0	0.0	0.0	0.0	0.0	0.0	0.0	0.0	0.0	0.34050318598747253	0.0	0.0	0.0	0.0	0.0	0.0	0.0	0.0	0.0	0.0
M01_T003	C22	1.3129663467407227	0.5778091102838516	0.0	0.0	0.0	0.0	0.0	0.0	0.00019789837097050622	2.903507888317108	0.0	0.0	0.05383601412177086	0.0	0.0	0.0	0.0	0.0	0.0	0.0	0.0	0.0	0.0	0.0	0.0	0.0	0.0	0.0	0.0	0.0	0.3774803429841995	0.0	0.0	0.009582292987033725	0.0	0.0	0.0	0.0	0.0	0.2652377560734749	0.0
M01_T003	C23	0.9272202104330063	0.0	0.0	2.3481247425079346	0.0	0.0	0.0	0.0	0.0	0.0	0.0	0.0	0.6011561751365662	0.0	0.0	0.0	0.0	0.0	0.0	0.0	0.0	0.0	0.0	0.0	0.0	0.0	0.0	0.0	0.0	0.0	0.0	0.0	0.0	0.0	0.0	0.0	0.0	0.0	0.0	0.0	0.47954007238149643
M01_T003	C24	0.9200402200222015	0.35100650787353516	0.31075654923915863	0.0	0.0	0.0	0.0	0.0	0.0	0.0	0.28260141611099243	0.0	0.3045540302991867	0.0	0.0	0.0	0.0	1.857796311378479	0.23041854053735733	0.0	0.0	0.0	0.0	0.0	0.0	0.0	0.0	0.0	0.0	0.0	0.045973680913448334	0.0	0.0	0.0	0.0	0.0	0.0	0.0	0.0	0.0	0.0
M01_T003	C25	0.9350785613059998	1.1785223186016083	0.0009940773888956755	0.0	0.0	0.0	0.0	0.0	0.0	0.0	0.0	0.0	1.996259868144989	0.0	0.0	0.0	0.0	0.0	0.0	0.0	0.0	0.0	0.0	0.0	0.0	0.0	0.0	0.7935878932476044	0.0	0.0	0.0	0.0	0.0	0.6753748953342438	0.0	0.0	0.0	0.0	0.0	0.0	0.0
M01_T003	C26	1.0377197265625	0.42224597930908203	0.0	0.0	0.0	0.0	0.19391882419586182	0.0	0.0	0.0	0.0	0.0	1.1112276315689087	0.0	0.0	0.0	0.0	0.0	1.3253154754638672	0.0	0.0	0.0	0.0	0.0	0.0	0.0	0.0	0.0	0.0	0.0	0.3375508189201355	0.0	0.0	0.0	0.0	0.0	0.0	0.0	1.3148224353790283	0.0	0.0
M01_T003	C27	0.8830603361129761	0.2952521741390228	0.0	0.0	0.0	0.0	0.0	0.0	0.0	0.0	0.0	0.0	1.2349597215652466	0.0	0.0	0.0	0.0	0.0	0.5333135724067688	0.0	0.0	0.0	0.0	0.0	0.0	0.0	0.0	0.0	0.0	0.0	0.08992773294448853	0.0	0.0	0.0	0.0	0.0	0.0	0.0	0.0	0.0	0.0
M01_T003	C28	1.1873149275779724	1.6988316178321838	0.0	0.0	0.0	0.0	0.0	0.0	0.0	0.0	0.0	0.0	0.7329725176095963	0.0	0.0	0.0	0.0	0.0	0.0	0.0	0.0	0.0	0.0	0.0	0.0	0.0	0.0	0.0	0.0	0.0	1.2955381870269775	0.0	0.0	0.0	0.0	0.0	0.0	0.0	1.8295921683311462	0.0	0.0
M01_T003	C29	1.466024935245514	0.8035415858030319	0.0	0.0	0.0	0.0	0.0	0.0	5.544421363059032e-20	0.0	0.0	0.0	0.01999825658276677	0.0	0.0	0.0	0.0	0.0	0.0	0.0	0.0	0.0	0.0	0.0	0.0	0.0	0.0	0.0	0.0	0.0	0.6626747250556946	0.0	0.0	0.0	0.0	0.0	0.0	0.0	0.0	0.3493514060974121	0.0
M01_T004	C01	0.17279181629419327	0.0	2.268150994470512e-17	0.0	0.0	0.0	0.0	0.0	0.0	0.0	0.0	0.0	0.0	0.0	0.0	0.0	0.0	0.0	0.0	0.0	0.0	1.230647325515747	0.0	0.0	0.0	0.0	0.0	0.0	0.0	0.7791113555431366	0.0	0.0	0.0	0.0	0.0	0.0	0.0	0.0	0.0	0.0	0.0
M01_T004	C02	0.4435445964336395	0.0	2.6044528116734905e-18	0.0	0.0	0.0	0.0	0.0	0.0	0.0	0.15966353565454483	0.0	0.0	0.02422099094837904	0.3759050965309143	0.0	0.0	1.6683757901191711	0.0	0.0	0.0	0.0	0.0	0.0	0.0	0.0	0.0	0.0	0.0	0.0	0.0	0.0	0.0	0.0	0.0	0.0	0.0	3.2519675493240356	0.0	0.0	0.0
M01_T004	C03	0.5031820386648178	0.0	0.0	0.0	0.0	0.0	0.0	0.0	0.0	0.0	0.0	0.0	0.9884461313486099	1.7396983802318573	0.013804341200739145	0.0	0.0	0.0	0.0	0.0	0.0	0.0	0.0	0.0	0.0	0.0	0.0	0.0	0.0	0.0	0.0	0.0	0.0	0.0	0.0	0.0	0.0	4.662168860435486	0.0	0.0	0.2652730420231819
M01_T004	C04	0.7798270732164383	1.0960518419742584	0.0	0.0	0.0	0.0	0.0	0.0	0.0	0.0	0.0	0.0	0.024461067747324705	1.2541741132736206	1.8061349987983704	0.0	0.0	0.0	0.0	0.1328067108988762	0.0	0.0	0.0	0.0	0.0	0.0	0.0	0.0	0.0	0.0	0.0	0.0	0.0	0.0	0.0	0.0	0.0	3.714337170124054	0.0	0.0	0.0
M01_T004	C05	0.48687954992055893	0.0	0.0	0.0	0.0	0.0	0.0	0.0	0.0	0.0	0.0	0.0	0.0	0.39907965809106827	2.083978831768036	0.0	0.0	0.0	0.0	0.0	0.0	0.0	0.0	0.0	0.0	0.0	0.0	0.0	0.0	0.0	0.0	0.0	0.0	0.0	0.0	0.0	0.0	3.855635404586792	0.0	0.0	0.0
M01_T004	C06	1.093280851840973	0.0	0.0	0.0	0.0	0.0	0.0	0.0	0.2702820971608162	0.0	0.0	0.0	0.30373138189315796	1.622937560081482	2.460835814476013	0.0	0.0	0.0	0.0	0.5431005209684372	0.0	0.0	0.0	0.0	0.0	0.0	0.0	0.0	0.0	0.0	0.0	0.0	0.0	0.0	0.0	0.0	0.0	5.348273515701294	0.0	0.0	0.0
M01_T004	C07	0.9109134674072266	0.0	0.0	0.0	0.0	0.0	0.0	0.0	0.0	0.0	0.0	0.0	0.0	1.4528347253799438	2.6459507942199707	0.0	0.0	0.0	0.0	0.46314555406570435	0.0	0.0	0.0	0.0	0.0	0.0	0.0	0.0	0.0	0.0	0.0	0.0	0.0	0.0	0.0	0.0	0.0	4.020246982574463	0.0	0.0	0.7142369747161865
M01_T004	C08	1.0160174369812012	0.0	0.0	0.0	0.0	0.0	0.0	0.0	0.0	0.0	0.0	0.0	0.020204991102218628	1.6898736953735352	2.716160535812378	0.0	0.0	0.0	0.0	0.6507185697555542	0.0	0.0	0.0	0.0	0.0	0.0	0.0	0.0	0.0	0.0	0.0	0.0	0.0	0.0	0.0	0.0	0.0	4.185324668884277	0.0	0.0	0.0
M01_T004	C09	0.9587297439575195	0.0	0.0	0.0	0.0	0.0	0.0	0.0	0.0	0.5870639681816101	0.0	0.0	0.0	1.4531620740890503	2.4877734184265137	0.0	0.0	0.0	0.0	0.4858016073703766	0.0	0.0	0.0	0.0	0.0	0.0	0.0	0.0	0.0	0.0	0.0	0.0	0.0	0.0	0.0	0.0	0.0	4.09219217300415	0.0	0.0	0.0
M01_T004	C10	0.7616189122200012	0.0	0.566687285900116	2.5836668014526367	0.0	0.0	0.0	0.0	0.0	0.0	0.0	0.0	1.3101133704185486	0.0	0.0	0.0	0.0	0.0	0.8478316366672516	0.0	0.0	0.0	0.0	0.0	0.0	0.0	0.0	0.0	0.0	0.049450626596808434	0.0	0.0	0.0	0.0	0.0	0.0	0.0	4.797146797180176	0.0	0.0	1.407043695449829
M01_T004	C11	0.2618870958685875	0.0	0.0	0.0	0.0	0.0	0.0	0.0	0.0	0.0	0.0	0.0	0.0	0.0	0.0	0.0	0.0	0.0	1.9639202058315277	0.0	0.0	0.0	0.0	0.0	0.0	0.0	0.0	0.0	0.0	0.09217727370560169	0.0	0.0	0.0	0.0	0.0	0.0	0.0	1.1140038669109344	0.0	0.0	0.0
M01_T004	C12	0.4041801616549492	0.0	0.0	0.0	0.0	0.2989675775170326	0.0	0.0	0.0	0.0	0.0	0.0	1.8558223843574524	0.0	0.0	0.0	0.0	0.0	0.0	0.0	0.0	0.0	0.0	0.0	0.0	0.0	0.0	0.0	0.0	0.0	0.0	0.0	0.0	0.0	0.0	0.0	0.0	0.4728485196828842	0.0	0.0	0.6177795827388763
M01_T004	C13	0.5719266980886459	0.0	0.0	0.0	0.0	0.0	0.0	0.0	0.0	0.0	0.0	0.5557269006967545	0.907582625746727	0.0	0.0	0.0	0.0	0.0	0.0	0.0	0.0	0.0	0.0	0.0	0.0	0.0	0.0	0.0	0.0	0.0	0.0	0.0	0.0	0.0	0.0	0.0	0.0	3.9413111805915833	0.0	0.0	0.0
M01_T004	C14	0.8911415338516235	0.0	0.0	0.34172818809747696	0.0	0.0	0.0	0.0	0.0	0.0	0.0	0.0	0.0	0.0	0.0	0.0	0.0	0.0	0.0	0.0	0.0	0.0	0.0	0.0	0.0	0.0	0.0	0.0	0.958607017993927	0.0	0.0	0.0	0.0	0.0	0.0	0.0	0.0	0.0	0.0	0.0	2.3827458024024963
M01_T004	C15	0.6673336625099182	0.0	0.7895534038543701	0.0	0.19971957802772522	0.0	0.0	0.0	0.0	2.522404193878174	0.26171326637268066	0.0	0.924980103969574	0.0	0.0	0.0	0.0	0.0	0.2569114565849304	0.0	0.0	0.0	0.0	0.0	0.0	0.0	0.0	0.0	0.0	0.0	0.0	0.0	0.0	0.0	0.0	0.0	0.0	3.5641086101531982	0.0	0.0	4.744612216949463
M01_T004	C16	0.9617745280265808	0.0	0.0	0.0	0.40944187343120575	0.0	0.0	0.0	0.0	0.31845585256814957	0.0	0.0	2.4415252208709717	0.0	0.0	0.0	0.0	0.0	0.6233356446027756	0.0	0.7028086632490158	0.0	0.0	0.0	0.0	0.0	0.0	0.0	0.0	0.0	0.0	0.0	0.0	0.0	0.0	0.0	0.8298939019441605	0.0	0.0	0.0	4.474270462989807
M01_T004	C17	0.616931140422821	0.0	0.0	0.0	0.4289039224386215	0.0	0.0	0.0	9.985885844798759e-05	2.537546157836914	0.0	0.0	1.0066356658935547	0.0	0.0	0.0	0.0	0.0	0.19821979850530624	0.0	0.0	0.0	0.0	0.0	2.1557565927505493	0.0	0.0	0.0	0.0	0.0	0.0	0.0	0.0	0.0	0.0	0.0	0.0	0.0	0.0	0.0	5.842482089996338
M01_T004	C18	0.5341929495334625	0.0	1.6568763554096222	0.0	1.0413326919078827	0.0	0.0	0.0	0.0	4.660019516944885	0.6233755648136139	0.0	1.1005030870437622	0.0	0.0	0.0	0.0	0.0	0.0	0.0	0.0	0.0	0.0	0.0	0.0	0.0	0.0	0.0	0.0	0.0	0.0	0.0	0.0	0.0	0.0	0.0	0.0	0.0	0.0	0.0	4.846367001533508
M01_T004	C19	0.2946571558713913	0.0	0.0	0.0	0.0	0.0	0.0	0.0	7.219590042950585e-05	2.72658109664917	0.0	0.0	1.4197202324867249	0.0	0.0	0.0	0.0	0.0	0.0	0.0	0.0	0.0	0.0	0.0	0.0	0.0	0.0	0.0	0.0	0.0	0.0	0.0	0.0	0.0	0.0	0.0	0.0	0.0	0.0	0.0	5.058531284332275
M01_T004	C20	0.47974248230457306	0.0	0.0	1.7103478908538818	0.0	0.0	0.0	0.0	0.0	2.1972405910491943	0.0	0.0	0.7399493157863617	0.0	0.0	0.0	0.0	0.0	0.0	0.0	0.0	0.0	0.0	0.0	0.0	0.0	0.0	0.0	0.0	3.033851981163025	0.0	0.0	0.0	0.0	0.0	0.0	0.0	0.03417845629155636	0.0	0.0	0.0
M01_T004	C21	0.8643100410699844	0.441150926053524	0.0	0.0	0.0	0.0	0.08412615582346916	0.0	7.580930832773447e-05	2.0651503801345825	0.0	0.0	0.7027022540569305	0.0	0.0	0.0	0.0	0.0	1.2370217144489288	0.0	0.0	0.0	0.0	0.0	0.0	0.0	0.0	0.0	0.0	0.0	0.2268575094640255	0.0	0.0	0.0	0.0	0.0	0.0	0.0	0.0	0.0	0.0
M01_T004	C22	1.2730339169502258	0.5643471777439117	0.0	0.0	0.0	0.0	0.0	0.0	0.0002281722117913887	3.6549869775772095	0.0	0.0	0.12902454286813736	0.0	0.0	0.0	0.0	0.0	0.0	0.0	0.0	0.0	0.0	0.0	0.0	0.0	0.0	0.0	0.0	0.0	0.2310410439968109	0.0	0.0	0.3864009231328964	0.0	0.0	0.0	0.0	0.0	0.6191134452819824	0.0
M01_T004	C23	0.8112013041973114	0.0	0.0	2.4801727533340454	0.0	0.0	0.0	0.0	0.0	0.0	0.0	0.0	0.26271605491638184	0.0	0.0	0.0	0.0	0.0	0.14660222828388214	0.0	0.0	0.0	0.0	0.0	0.0	0.0	0.0	0.0	0.0	0.0	0.0	0.0	0.0	0.0	0.0	0.0	0.0	0.0	0.0	0.0	0.0
M01_T004	C24	0.8214463293552399	0.3715393617749214	0.1273038014769554	0.0	0.0	0.0	0.0	0.0	0.0	0.0	0.18273869156837463	0.0	0.0	0.0	0.0	0.0	0.0	1.753029614686966	0.010076969396322966	0.0	0.0	0.0	0.0	0.0	0.0	0.0	0.0	0.0	0.0	0.0	0.01265377877280116	0.0	0.0	0.0	0.0	0.0	0.0	0.0	0.0	0.0	0.0
M01_T004	C25	0.6732923686504364	0.572917252779007	0.0	0.0	0.0	0.0	0.0	0.0	0.0	0.0	0.0	0.0	1.768848955631256	0.0	0.0	0.0	0.0	0.0	0.0	0.0	0.0	0.0	0.0	0.0	0.0	0.0	0.0	0.23325423896312714	0.0	0.0	0.0	0.0	0.0	1.1983454823493958	0.0	0.0	0.0	0.0	0.0	0.0	0.0
M01_T004	C26	0.9967482089996338	0.3412788510322571	0.0	0.0	0.0	0.0	0.19392968714237213	0.0	0.0	0.0	0.0	0.0	0.7830941081047058	0.0	0.0	0.0	0.0	0.0	1.438408613204956	0.0	0.0	0.0	0.0	0.0	0.0	0.0	0.0	0.0	0.0	0.0	0.2123584747314453	0.0	0.0	0.0	0.0	0.0	0.0	0.0	1.7356761693954468	0.0	0.0
M01_T004	C27	0.7602490186691284	0.10264688730239868	0.0	0.0	0.0	0.0	0.0	0.0	0.0	0.0	0.0	0.0	0.8887110650539398	0.0	0.0	0.0	0.0	0.0	0.057388048619031906	0.0	0.0	0.0	0.0	0.0	0.0	0.0	0.0	0.0	0.0	0.0	0.0	0.0	0.0	0.045490287244319916	0.0	0.0	0.0	0.0	0.0	0.0	0.0
M01_T004	C28	1.137654423713684	1.7993347644805908	0.0	0.0	0.0	0.0	0.0	0.0	0.0	0.0	0.0	0.0	0.6333480477333069	0.0	0.0	0.0	0.0	0.0	0.0	0.0	0.0	0.0	0.0	0.0	0.0	0.0	0.0	0.0	0.0	0.0	1.391639232635498	0.0	0.0	0.0	0.0	0.0	0.0	0.0	2.2469377517700195	0.0	0.0
M01_T004	C29	1.4551502466201782	0.9674914181232452	0.0	0.0	0.0	0.0	0.0	0.0	0.0012760137469740584	0.0	0.0	0.0	0.06196757033467293	0.0	0.0	0.0	0.0	0.0	0.0	0.0	0.0	0.0	0.0	0.0	0.0	0.0	0.0	0.0	0.0	0.0	0.6998478919267654	0.0	0.0	0.0	0.0	0.0	0.0	0.0	0.0	1.0542326867580414	0.0
M01_T005	C01	0.16613033041357994	0.0	3.39978916267185e-17	0.0	0.0	0.0	0.0	0.0	0.0	0.0	0.0	0.0	0.0	0.0	0.0	0.0	0.0	0.0	0.0	0.0	0.0	1.244969367980957	0.0	0.0	0.0	0.0	0.0	0.0	0.0	0.5974176526069641	0.0	0.0	0.0	0.0	0.0	0.0	0.0	0.0	0.0	0.0	0.0
M01_T005	C02	0.4062806963920593	0.0	1.0587911998450935e-23	0.0	0.0	0.0	0.0	0.0	0.0	0.0	0.0	0.0	0.0	0.0	0.5398558378219604	0.0	0.0	1.3921148777008057	0.0	0.0	0.0	0.0	0.0	0.0	0.0	0.0	0.0	0.0	0.0	0.0	0.0	0.0	0.0	0.0	0.0	0.0	0.0	2.792469024658203	0.0	0.0	0.0
M01_T005	C03	0.483449250459671	0.0	0.0	0.0	0.0	0.0	0.0	0.0	0.0	0.0	0.0	0.0	0.4272911176085472	1.4367422461509705	0.0	0.0	0.0	0.0	0.0	0.0	0.0	0.0	0.0	0.0	0.0	0.0	0.0	0.0	0.0	0.0	0.0	0.0	0.0	0.0	0.0	0.0	0.0	4.310418486595154	0.0	0.0	0.0
M01_T005	C04	0.7770348787307739	1.0914136171340942	0.0	0.0	0.0	0.0	0.0	0.0	0.0	0.0	0.0	0.0	0.0	1.130340576171875	1.9604496359825134	0.0	0.0	0.0	0.0	0.08505158126354218	0.0	0.0	0.0	0.0	0.0	0.0	0.0	0.0	0.0	0.0	0.0	0.0	0.0	0.0	0.0	0.0	0.0	3.7365217208862305	0.0	0.0	0.0
M01_T005	C05	0.5564605891704559	0.0	0.0	0.0	0.0	0.0	0.0	0.0	0.0	0.0	0.0	0.0	0.0	0.448265939950943	2.0565208196640015	0.0	0.0	0.0	0.0	0.0	0.0	0.0	0.0	0.0	0.0	0.0	0.0	0.0	0.0	0.0	0.0	0.0	0.0	0.0	0.0	0.0	0.0	3.867924690246582	0.0	0.0	0.0
M01_T005	C06	1.014526128768921	0.0	0.0	0.0	0.0	0.0	0.0	0.0	0.30376647412776947	0.0	0.0	0.0	0.0	1.431092917919159	2.394368529319763	0.0	0.0	0.0	0.0	0.38853272795677185	0.0	0.0	0.0	0.0	0.0	0.0	0.0	0.0	0.0	0.0	0.0	0.0	0.0	0.0	0.0	0.0	0.0	4.860572338104248	0.0	0.0	0.0
M01_T005	C07	0.8473324775695801	0.0	0.0	0.0	0.0	0.0	0.0	0.0	0.0	0.0	0.0	0.0	0.0	1.3152691721916199	2.483766555786133	0.0	0.0	0.0	0.0	0.22445963323116302	0.0	0.0	0.0	0.0	0.0	0.0	0.0	0.0	0.0	0.0	0.0	0.0	0.0	0.0	0.0	0.0	0.0	3.8491488695144653	0.0	0.0	0.6657618582248688
M01_T005	C08	0.9978012442588806	0.0	0.0	0.0	0.0	0.0	0.0	0.0	0.0	0.0	0.0	0.0	0.0	1.6147118210792542	2.608400821685791	0.0	0.0	0.0	0.0	0.4461749196052551	0.0	0.0	0.0	0.0	0.0	0.0	0.0	0.0	0.0	0.0	0.0	0.0	0.0	0.0	0.0	0.0	0.0	4.030029535293579	0.0	0.0	0.0
M01_T005	C09	0.9363819360733032	0.0	0.0	0.0	0.0	0.0	0.0	0.0	0.0	0.5901066660881042	0.0	0.0	0.0	1.4162054061889648	2.494861364364624	0.0	0.0	0.0	0.0	0.2721364200115204	0.0	0.0	0.0	0.0	0.0	0.0	0.0	0.0	0.0	0.0	0.0	0.0	0.0	0.0	0.0	0.0	0.0	4.0165300369262695	0.0	0.0	0.0
M01_T005	C10	0.7158536314964294	0.0	0.47269415855407715	2.3096437454223633	0.0	0.0	0.0	0.0	0.0	0.0	0.0	0.0	1.1132371425628662	0.0	0.0	0.0	0.0	0.0	0.5019849538803101	0.0	0.0	0.0	0.0	0.0	0.0	0.0	0.0	0.0	0.0	0.0	0.0	0.0	0.0	0.0	0.0	0.0	0.0	4.794539928436279	0.0	0.0	1.7985289096832275
M01_T005	C11	0.2896422818303108	0.0	0.0	0.0	0.0	0.0	0.0	0.0	0.0	0.0	0.0	0.0	1.387739923972171e-18	0.0	0.0	0.0	0.0	0.0	1.9542294144630432	0.0	0.0	0.0	0.0	0.0	0.0	0.0	0.0	0.0	0.0	0.12349715456366539	0.0	0.0	0.0	0.0	0.0	0.0	0.0	2.6039974689483643	0.0	0.0	0.10458307154476643
M01_T005	C12	0.35634341835975647	0.0	0.0	0.0	0.0	0.0	0.0	0.0	0.0	0.0	0.0	0.0	1.4110912084579468	0.0	0.0	0.0	0.0	0.0	0.0	0.0	0.0	0.0	0.0	0.0	0.0	0.0	0.0	0.0	0.0	0.0	0.0	0.0	0.0	0.0	0.0	0.0	0.0	0.5810648798942566	0.0	0.0	0.16355174779891968
M01_T005	C13	0.4058147519826889	0.0	0.0	0.0	0.0	0.0	0.0	0.0	0.0	0.0	0.0	0.07509101182222366	0.4418288916349411	0.0	0.0	0.0	0.0	0.0	0.0	0.0	0.0	0.0	0.0	0.0	0.0	0.0	0.0	0.0	0.0	0.0	0.0	0.0	0.0	0.0	0.0	0.0	0.0	3.2125039100646973	0.0	0.0	0.0
M01_T005	C14	0.8069104701280594	0.0	0.0	0.12718429043889046	0.0	0.0	0.0	0.0	0.0	0.0	0.0	0.0	0.0	0.0	0.0	0.0	0.0	0.0	0.0	0.0	0.0	0.0	0.0	0.0	0.0	0.0	0.0	0.0	0.724005401134491	0.0	0.0	0.0	0.0	0.0	0.0	0.0	0.0	0.0	0.0	0.0	1.8827783465385437
M01_T005	C15	0.6397679001092911	0.0	0.9822887629270554	0.0	0.12223085388541222	0.0	0.0	0.0	0.0	2.582482695579529	0.3114224150776863	0.0	0.8787803202867508	0.0	0.0	0.0	0.0	0.0	0.0402607936412096	0.0	0.0	0.0	0.0	0.0	0.0	0.0	0.0	0.0	0.0	0.0	0.0	0.0	0.0	0.0	0.0	0.0	0.0	3.3768513202667236	0.0	0.0	4.789625644683838
M01_T005	C16	0.6721126139163971	0.0	4.5669465837689727e-26	0.0	0.08006085827946663	0.0	0.0	0.0	0.0	0.2575043737888336	0.0	0.0	1.983966886997223	0.0	0.0	0.0	0.0	0.0	0.3990416079759598	0.0	0.3568609058856964	0.0	0.0	0.0	0.0	0.0	0.0	0.0	0.0	0.0	0.0	0.0	0.0	0.0	0.0	0.0	0.382856085896492	0.0	0.0	0.0	4.248328685760498
M01_T005	C17	0.5809114873409271	0.0	0.0	0.0	0.16634567081928253	0.0	0.0	0.0	8.165634790202603e-05	2.4181623458862305	0.0	0.0	0.7341120541095734	0.0	0.0	0.0	0.0	0.0	0.017396527342498302	0.0	0.0	0.0	0.0	0.0	1.973350703716278	0.0	0.0	0.0	0.0	0.0	0.0	0.0	0.0	0.0	0.0	0.0	0.0	0.0	0.0	0.0	5.929215431213379
M01_T005	C18	0.5226956456899643	0.0	1.6280426681041718	0.0	0.5867626965045929	0.0	0.0	0.0	0.0	4.59478223323822	0.5488526970148087	0.0	0.9024923592805862	0.0	0.0	0.0	0.0	0.0	0.0	0.0	0.0	0.0	0.0	0.0	0.0	0.0	0.0	0.0	0.0	0.0	0.0	0.0	0.0	0.0	0.0	0.0	0.0	0.0	0.0	0.0	4.892987608909607
M01_T005	C19	0.3198249191045761	0.0	0.0	0.0	0.0	0.0	0.0	0.0	8.276179687527474e-05	2.586672782897949	0.0	0.0	1.2817419469356537	0.0	0.0	0.0	0.0	0.0	0.0	0.0	0.0	0.0	0.0	0.0	0.0	0.0	0.0	0.0	0.0	0.0	0.0	0.0	0.0	0.0	0.0	0.0	0.0	0.0	0.0	0.0	5.1754103899002075
M01_T005	C20	0.4416435584425926	0.0	0.0	1.4064777791500092	0.0	0.0	0.0	0.0	0.0	2.2737451791763306	0.0	0.0	0.513414055109024	0.0	0.0	0.0	0.0	0.0	0.0	0.0	0.0	0.0	0.0	0.0	0.0	0.0	0.0	0.0	0.0	2.8212907314300537	0.0	0.0	0.0	0.0	0.0	0.0	0.0	0.0	0.0	0.0	0.0
M01_T005	C21	0.8025221526622772	0.31431132555007935	0.0	0.0	0.0	0.0	0.0	0.0	5.6321800911973696e-05	2.120166838169098	0.0	0.0	0.5384939312934875	0.0	0.0	0.0	0.0	0.0	1.0186063051223755	0.0	0.0	0.0	0.0	0.0	0.0	0.0	0.0	0.0	0.0	0.0	0.06399598717689514	0.0	0.0	0.0	0.0	0.0	0.0	0.0	0.0	0.0	0.0
M01_T005	C22	1.0930239260196686	0.4379323720932007	0.0	0.0	0.0	0.0	0.0	0.0	0.0001398695821990259	3.3739171624183655	0.0	0.0	0.08914384432137012	0.0	0.0	0.0	0.0	0.0	0.0	0.0	0.0	0.0	0.0	0.0	0.0	0.0	0.0	0.0	0.0	0.0	0.17636021971702576	0.0	0.0	0.24363357201218605	0.0	0.0	0.0	0.0	0.0	0.22509051114320755	0.0
M01_T005	C23	0.7433158606290817	0.0	0.0	2.318957209587097	0.0	0.0	0.0	0.0	0.0	0.0	0.0	0.0	0.14379436522722244	0.0	0.0	0.0	0.0	0.0	0.36351797729730606	0.0	0.0	0.0	0.0	0.0	0.0	0.0	0.0	0.0	0.0	0.0	0.0	0.0	0.0	0.0	0.0	0.0	0.0	0.0	0.0	0.0	0.0
M01_T005	C24	0.5552021861076355	0.1480134353041649	0.04680899530649185	0.0	0.0	0.0	0.0	0.0	0.0	0.0	0.0	0.0	0.0	0.0	0.0	0.0	0.0	1.476194679737091	0.0	0.0	0.0	0.0	0.0	0.0	0.0	0.0	0.0	0.0	0.0	0.0	0.0	0.0	0.0	0.0	0.0	0.0	0.0	0.0	0.0	0.0	0.0
M01_T005	C25	0.6170290112495422	1.172492265701294	0.0	0.0	0.0	0.0	0.0	0.0	0.0	0.0	0.0	0.0	1.807708978652954	0.0	0.0	0.0	0.0	0.0	0.0	0.0	0.0	0.0	0.0	0.0	0.0	0.0	0.0	0.0	0.0	0.0	0.0	0.0	0.0	0.9373433589935303	0.0	0.0	0.0	0.0	0.0	0.0	0.0
M01_T005	C26	0.787253201007843	0.24401672929525375	0.0	0.0	0.0	0.0	0.0	0.0	0.0	0.0	0.0	0.0	0.6261816918849945	0.0	0.0	0.0	0.0	0.0	1.020334243774414	0.0	0.0	0.0	0.0	0.0	0.0	0.0	0.0	0.0	0.0	0.0	0.07336870208382607	0.0	0.0	0.0	0.0	0.0	0.0	0.0	1.5069581866264343	0.0	0.0
M01_T005	C27	0.6793866157531738	0.013713474618270993	0.0	0.0	0.0	0.0	0.0	0.0	0.0	0.0	0.0	0.0	0.6383737921714783	0.0	0.0	0.0	0.0	0.0	0.009127261117100716	0.0	0.0	0.0	0.0	0.0	0.0	0.0	0.0	0.0	0.0	0.0	0.0	0.0	0.0	0.0	0.0	0.0	0.0	0.0	0.0	0.0	0.0
M01_T005	C28	0.8852840065956116	1.52170529961586	0.0	0.0	0.0	0.0	0.0	0.0	0.0	0.0	0.0	0.0	0.38549403846263885	0.0	0.0	0.0	0.0	0.0	0.0	0.0	0.0	0.0	0.0	0.0	0.0	0.0	0.0	0.0	0.0	0.0	1.0281733572483063	0.0	0.0	0.0	0.0	0.0	0.0	0.0	2.0388578176498413	0.0	0.0
M01_T005	C29	1.057533621788025	0.8481805324554443	0.0	0.0	0.0	0.0	0.0	0.0	0.0	0.0	0.0	0.0	0.0	0.0	0.0	0.0	0.0	0.0	0.0	0.0	0.0	0.0	0.0	0.0	0.0	0.0	0.0	0.0	0.0	0.0	0.5747405886650085	0.0	0.0	0.0	0.0	0.0	0.0	0.0	0.0	0.6525815725326538	0.0
M01_T008	C01	0.3417975679039955	0.0	0.11769131571054459	0.0	0.0	0.0	0.0	0.0	0.0	0.0	3.6948140380577144e-10	0.0	0.0	0.0	0.0	0.0	0.0	0.0	0.0	0.0	0.0	0.8946256935596466	0.0	0.0	0.0	0.0	0.0	0.0	0.0	1.9352577328681946	0.0	0.0	0.0	0.0	0.0	0.0	0.0	0.014647342264652252	0.0	0.0	0.0
M01_T008	C02	0.8159452676773071	0.0	6.642781856177027e-18	0.0	0.0	0.0	0.0	0.0	0.0	0.0	5.344576619378122e-10	0.0	0.0	0.20991777256131172	0.9247399568557739	0.0	0.0	1.4160377383232117	0.0	0.05584383849054575	0.0	0.0	0.0	0.0	0.0	0.0	0.0	0.0	0.0	0.0	0.0	0.0	0.0	0.0	0.0	0.0	0.0	3.3126807808876038	0.0	0.0	0.0
M01_T008	C03	0.9321106821298599	0.0	0.0	0.0	0.0	0.0	0.0	0.0	0.0	0.0	0.0	0.0	0.2739360183477402	1.5329991281032562	0.07938988134264946	0.0	0.0	0.0	0.0	0.0	0.0	0.0	0.0	0.0	0.0	0.0	0.0	0.0	0.0	0.0	0.0	0.0	0.0	0.0	0.0	0.0	0.0	4.11746883392334	0.0	0.0	0.0
M01_T008	C04	1.186504602432251	1.1607006788253784	0.0	0.0	0.0	0.0	0.0	0.0	0.0	0.0	0.0	0.0	0.05997937172651291	1.5507435202598572	2.2318177223205566	0.0	0.0	0.0	0.0	0.3203510344028473	0.0	0.0	0.0	0.0	0.0	0.0	0.0	0.0	0.0	0.0	0.0	0.0	0.0	0.0	0.0	0.0	0.0	4.085176229476929	0.0	0.0	0.0
M01_T008	C05	0.7711290717124939	0.0	0.0	0.0	0.0	0.0	0.0	0.0	0.0	0.0	0.0	0.0	0.0	0.49056771397590637	1.9142404794692993	0.0	0.0	0.0	0.0	0.0	0.0	0.0	0.0	0.0	0.0	0.0	0.0	0.0	0.0	0.0	0.0	0.0	0.0	0.0	0.0	0.0	0.0	3.8566592931747437	0.0	0.0	0.0
M01_T008	C06	1.3452653884887695	0.0	0.0	0.0	0.0	0.0	0.0	0.0	0.5445983409881592	0.0	0.0	0.0	0.051046114414930344	1.7515190839767456	2.3376667499542236	0.0	0.0	0.0	0.0	0.6185254454612732	0.0	0.0	0.0	0.0	0.0	0.0	0.0	0.0	0.0	0.0	0.0	0.0	0.0	0.0	0.0	0.0	0.0	4.937553405761719	0.0	0.0	0.0
M01_T008	C07	1.191490650177002	0.0	0.0	0.0	0.0	0.0	0.0	0.0	0.0	0.0	0.0	0.0	0.0	1.6591202020645142	2.5124480724334717	0.0	0.0	0.0	0.0	0.46025656163692474	0.0	0.0	0.0	0.0	0.0	0.0	0.0	0.0	0.0	0.0	0.0	0.0	0.0	0.0	0.0	0.0	0.0	4.039161682128906	0.0	0.0	0.6033445298671722
M01_T008	C08	1.3478697538375854	0.0	0.0	0.0	0.0	0.0	0.0	0.0	0.0	0.0	0.0	0.0	0.018459537997841835	1.867293357849121	2.538811683654785	0.0	0.0	0.0	0.0	0.6620023846626282	0.0	0.0	0.0	0.0	0.0	0.0	0.0	0.0	0.0	0.0	0.0	0.0	0.0	0.0	0.0	0.0	0.0	4.267740726470947	0.0	0.0	0.0
M01_T008	C09	1.308714598417282	0.0	0.0	0.0	0.0	0.0	0.0	0.0	0.0	0.6693660765886307	0.0	0.0	0.04548332281410694	1.7908059060573578	2.4184412360191345	0.0	0.0	0.0	0.0	0.5685526877641678	0.0	0.0	0.0	0.0	0.0	0.0	0.0	0.0	0.0	0.0	0.0	0.0	0.0	0.0	0.0	0.0	0.0	4.328983664512634	0.0	0.0	0.0
M01_T008	C10	1.1826051473617554	0.0	0.5167120695114136	2.135577440261841	0.0	0.0	0.0	0.0	0.0	0.0	0.0	0.0	1.3057032823562622	0.0	0.0	0.0	0.0	0.0	0.2286275178194046	0.0	0.0	0.0	0.0	0.0	0.0	0.0	0.0	0.0	0.0	0.5571280121803284	0.0	0.0	0.0	0.0	0.0	0.0	0.0	5.238840103149414	0.0	0.0	2.144197940826416
M01_T008	C11	0.6406453251838684	0.0	0.0	0.0	0.0	0.0	0.0	0.0	0.0	0.0	0.0	0.0	0.5224266052246094	0.0	0.0	0.0	0.0	0.0	1.8009660243988037	0.0	0.0	0.0	0.0	0.0	0.0	0.0	0.0	0.0	0.0	0.17785975337028503	0.0	0.0	0.0	0.0	0.0	0.0	0.0	4.442793369293213	0.0	0.0	0.43125423789024353
M01_T008	C12	0.6915274858474731	0.0	0.0	0.0	0.0	0.23846019059419632	0.0	0.0	0.0	0.0	0.0	0.0	1.9262196123600006	0.0	0.0	0.0	0.0	0.0	0.0	0.0	0.0	0.0	0.0	0.0	0.0	0.0	0.0	0.0	0.0	0.0	0.0	0.0	0.0	0.0	0.0	0.0	0.0	0.7543724328279495	0.0	0.0	0.6323792040348053
M01_T008	C13	0.703723132610321	0.0	0.0	0.0	0.0	0.0	0.0	0.0	0.0	0.0	0.0	0.828993022441864	1.8303050994873047	0.0	0.0	0.0	0.0	0.0	0.0	0.0	0.0	0.0	0.0	0.0	0.0	0.0	0.0	0.0	0.0	0.0	0.0	0.0	0.0	0.1398542821407318	0.0	0.0	0.0	4.566269874572754	0.07139011472463608	0.0	0.0
M01_T008	C14	1.3522974848747253	0.0	0.0	0.36618348956108093	0.0	0.0	0.0	0.0	0.0	0.0	0.0	0.0	0.014847906772047281	0.0	0.0	0.0	0.0	0.0	0.0	0.0	0.0	0.0	0.0	0.0	0.0	0.0	0.0	0.0	1.3338178396224976	0.0	0.0	0.0	0.0	0.0	0.0	0.0	0.0	0.0	0.0	0.0	3.013332486152649
M01_T008	C15	1.0673186779022217	0.0	0.7913967370986938	0.0	0.0	0.0	0.0	0.0	0.0	2.452465772628784	0.4005887508392334	0.0	1.205861210823059	0.0	0.0	0.0	0.0	0.0	0.0	0.0	0.0	0.0	0.0	0.0	0.0	0.0	0.0	0.0	0.0	0.34098756313323975	0.0	0.0	0.0	0.0	0.0	0.0	0.0	3.7506558895111084	0.0	0.0	4.5235090255737305
M01_T008	C16	1.1837633848190308	0.0	0.0	0.0	0.10837090760469437	0.0	0.0	0.0	0.0	1.176642507314682	0.0	0.0	2.221880853176117	0.0	0.0	0.0	0.0	0.0	0.6750364750623703	0.0	0.8364042639732361	0.0	0.0	0.0	0.0	0.0	0.0	0.0	0.0	0.0	0.0	0.0	0.0	0.0	0.0	0.0	0.7572476416826248	0.02277661394327879	0.0	0.0	3.746551752090454
M01_T008	C17	0.9983885288238525	0.0	2.2204460823375376e-17	0.0	0.13352307677268982	0.0	0.0	0.0	2.0711549950647168e-05	2.4807846546173096	0.0	0.0	1.1054410934448242	0.0	0.0	0.0	0.0	0.48652011156082153	0.0887821689248085	0.0	0.0	0.0	0.0	0.0	2.515641689300537	0.0	0.0	0.0	0.0	0.0	0.0	0.0	0.0	0.0	0.0	0.0	0.0	0.0	0.0	0.0	5.748229026794434
M01_T008	C18	0.938073068857193	0.0	1.2179591953754425	0.0	0.5817966163158417	0.0	0.0	0.0	0.0	4.868961691856384	0.8056041300296783	0.0	1.2476624548435211	0.0	0.0	0.0	0.0	0.0	0.0	0.0	0.02310497360303998	0.0	0.0	0.0	0.0	0.0	0.0	0.0	0.0	0.0	0.0	0.0	0.0	0.0	0.0	0.0	0.0	0.0	0.0	0.0	4.9228211641311646
M01_T008	C19	0.600907027721405	0.0	0.0	0.0	0.0	0.0	0.0	0.0	6.393653166014701e-05	2.796957015991211	0.0	0.0	1.5850905179977417	0.0	0.0	0.0	0.0	0.0	0.0	0.0	0.0	0.0	0.0	0.0	0.0	0.0	0.0	0.0	0.0	0.0	0.0	0.0	0.0	0.0	0.0	0.0	0.0	0.0	0.0	0.0	4.048007488250732
M01_T008	C20	0.943576455116272	0.0	0.0669916570186615	1.586929202079773	0.0	0.0	0.0	0.0	0.0	2.5431759357452393	0.0	0.0	1.285605549812317	0.0	0.0	0.0	0.0	0.0	0.0	0.0	0.0	0.0	0.0	0.0	0.0	0.0	0.0	0.0	0.0	3.1821346282958984	0.0	0.0	0.0	0.0	0.0	0.0	0.0	1.3899811506271362	0.0	0.0	0.5255379676818848
M01_T008	C21	1.160231351852417	0.15478341281414032	0.0	0.0	0.0	0.0	0.009887184016406536	0.0	3.650588041637093e-05	1.745849847793579	0.0	0.0	0.9587125778198242	0.0	0.0	0.0	0.0	0.0	1.013259768486023	0.0	0.0	0.0	0.0	0.0	0.0	0.0	0.0	0.0	0.0	0.0	0.192164346575737	0.0	0.0	0.0	0.0	0.0	0.0	0.08306880295276642	0.0	0.0	0.0
M01_T008	C22	1.4879422783851624	0.6773011684417725	0.0	0.0	0.0	0.0	0.0	0.0	0.0001688976408331655	2.8389317989349365	0.0	0.0	0.08531301096081734	0.0	0.0	0.0	0.0	0.0	0.0	0.0	0.0	0.0	0.0	0.0	0.0	0.0	0.0	0.0	0.0	0.0	0.3697885721921921	0.0	0.0	0.4038197249174118	0.0	0.0	0.0	0.04030197486281395	0.0	0.0	0.0
M01_T008	C23	1.2088525295257568	0.0	0.0	2.3189281225204468	0.0	0.0	0.0	0.0	0.0	0.0	0.0	0.0	0.7727384269237518	0.0	0.0	0.0	0.0	0.0	1.0185846090316772	0.0	0.0	0.0	0.0	0.0	0.0	0.0	0.0	0.0	0.0	0.0	0.0	0.0	0.0	0.0	0.0	0.0	0.0	0.3153444677591324	0.0	0.0	0.0
M01_T008	C24	1.0160361528396606	0.05744992941617966	0.1740388572216034	0.0	0.0	0.0	0.0	0.0	0.0	0.0	0.07045575231313705	0.0	0.20403237640857697	0.0	0.0	0.0	0.0	1.7962005138397217	0.0	0.0	0.0	0.0	0.0	0.0	0.0	0.0	0.0	0.0	0.0	0.0	0.0	0.0	0.0	0.0	0.0	0.0	0.0	0.18281418085098267	0.0	0.0	0.0
M01_T008	C25	1.1414836049079895	1.21695077419281	0.0	0.0	0.0	0.0	0.0	0.0	0.0	0.0	0.0	0.0	1.7335925102233887	0.0	0.0	0.0	0.0	0.0	0.0	0.0	0.0	0.0	0.0	0.0	0.0	0.0	0.0	1.0279744863510132	0.0	0.0	0.0	0.0	0.0	1.0133805871009827	0.0	0.0	0.0	0.034029655158519745	0.0	0.0	0.0
M01_T008	C26	1.1411422193050385	0.0830021072179079	0.0	0.0	0.0	0.0	0.16021493822336197	0.0	0.0	0.0	0.0	0.0	1.087883472442627	0.0	0.0	0.0	0.0	0.0	1.1714063882827759	0.0	0.0	0.0	0.0	0.0	0.0	0.0	0.0	0.0	0.0	0.0	0.243271104991436	0.0	0.0	0.0	0.0	0.0	0.0	0.11810670979321003	1.4395115673542023	0.0	0.0
M01_T008	C27	1.1078364849090576	1.4382755101998478e-16	0.0	0.0	0.0	0.0	0.07102571800351143	0.0	0.0	0.0	0.0	0.0	1.0739892721176147	0.0	0.0	0.0	0.0	0.0	0.6593803465366364	0.0	0.0	0.0	0.0	0.0	0.0	0.0	0.0	0.0	0.0	0.0	0.0	0.0	0.0	0.0	0.0	0.0	0.0	0.1479809209704399	0.0	0.0	0.0
M01_T008	C28	1.2949974834918976	1.4648497402668	0.0	0.0	0.0	0.0	0.0	0.0	0.0	0.0	0.0	0.0	0.5176302492618561	0.0	0.0	0.0	0.0	0.0	0.0	0.0	0.0	0.0	0.0	0.0	0.0	0.0	0.0	0.0	0.0	0.0	1.3743207454681396	0.0	0.0	0.1436440385878086	0.0	0.0	0.0	0.11062476970255375	2.118261933326721	0.0	0.0
M01_T008	C29	1.3678717613220215	1.0757202506065369	0.0	0.0	0.0	0.0	0.0	0.0	0.0	0.0	0.0	0.0	0.0	0.0	0.0	0.0	0.0	0.0	0.0	0.0	0.0	0.0	0.0	0.0	0.0	0.0	0.0	0.0	0.0	0.0	0.8906402587890625	0.0	0.0	0.0	0.0	0.0	0.0	0.16596940904855728	0.0	0.3666708618402481	0.0
M01_T010	C01	0.17715761065483093	0.0	0.15528814494609833	0.0	0.0	0.0	0.0	0.0	0.0	0.0	0.0	0.0	0.0	0.0	0.0	0.0	0.0	0.10134336724877357	0.0	0.0	0.0	1.309333622455597	0.0	0.0	0.0	0.0	0.0	0.0	0.0	0.7370144128799438	0.0	0.0	0.0	0.0	0.0	0.0	0.0	0.0	0.0	0.0	0.0
M01_T010	C02	0.5161433070898056	0.0	1.4962028985420135e-20	0.0	0.0	0.0	0.0	0.0	0.0	0.0	5.9788823197903795e-12	0.0	0.0	0.0	0.34020648151636124	0.0	0.0	1.4360391199588776	0.0	0.0	0.0	0.0	0.0	0.0	0.0	0.0	0.0	0.0	0.0	0.0	0.0	0.0	0.0	0.0	0.0	0.0	0.0	2.90526419878006	0.0	0.0	0.0
M01_T010	C03	0.6170352846384048	0.0	0.0	0.0	0.0	0.0	0.0	0.0	0.0	0.0	0.0	0.0	0.23075240477919579	1.3447056710720062	0.0	0.0	0.0	0.0	0.0	0.0	0.0	0.0	0.0	0.0	0.0	0.0	0.0	0.0	0.0	0.0	0.0	0.0	0.0	0.0	0.0	0.0	0.0	3.914220154285431	0.0	0.0	0.0
M01_T010	C04	0.7295008897781372	1.164225846529007	0.0	0.0	0.0	0.0	0.0	0.0	0.0	0.0	0.0	0.0	0.0012532752007246017	1.145423799753189	1.9274015426635742	0.0	0.0	0.0	0.0	0.15324633195996284	0.0	0.0	0.0	0.0	0.0	0.0	0.0	0.0	0.0	0.0	0.0	0.0	0.0	0.0	0.0	0.0	0.0	3.557454466819763	0.0	0.0	0.0
M01_T010	C05	0.5681202411651611	0.0	0.0	0.0	0.0	0.0	0.0	0.0	0.0	0.0	0.0	0.0	0.0	0.3909534811973572	1.9688328504562378	0.0	0.0	0.0	0.0	0.0	0.0	0.0	0.0	0.0	0.0	0.0	0.0	0.0	0.0	0.0	0.0	0.0	0.0	0.0	0.0	0.0	0.0	3.661623239517212	0.0	0.0	0.0
M01_T010	C06	1.1128010153770447	0.0	0.0	0.0	0.0	0.0	0.0	0.0	3.0078235795372166e-05	0.0	0.0	0.0	0.12425096705555916	1.4513640999794006	2.2069637775421143	0.0	0.0	0.0	0.0	0.3362000435590744	0.0	0.0	0.0	0.0	0.0	0.0	0.0	0.0	0.0	0.0	0.0	0.0	0.0	0.0	0.0	0.0	0.0	5.096533536911011	0.0	0.0	0.0
M01_T010	C07	0.8839092552661896	0.0	0.0	0.0	0.0	0.0	0.0	0.0	0.0	0.0	0.0	0.0	0.0	1.356347233057022	2.4563761353492737	0.0	0.0	0.0	0.0	0.2426317147910595	0.0	0.0	0.0	0.0	0.0	0.0	0.0	0.0	0.0	0.0	0.0	0.0	0.0	0.0	0.0	0.0	0.0	3.729275166988373	0.0	0.0	0.6230734288692474
M01_T010	C08	0.9813784658908844	0.0	0.0	0.0	0.0	0.0	0.0	0.0	0.0	0.0	0.0	0.0	0.0	1.5794528126716614	2.503864884376526	0.0	0.0	0.0	0.0	0.4098673015832901	0.0	0.0	0.0	0.0	0.0	0.0	0.0	0.0	0.0	0.0	0.0	0.0	0.0	0.0	0.0	0.0	0.0	3.8092414140701294	0.0	0.0	0.0
M01_T010	C09	0.9325111210346222	0.0	0.0	0.0	0.0	0.0	0.0	0.0	0.0	0.5709524601697922	0.0	0.0	0.0	1.3994708061218262	2.3928388357162476	0.0	0.0	0.0	0.0	0.1920483484864235	0.0	0.0	0.0	0.0	0.0	0.0	0.0	0.0	0.0	0.0	0.0	0.0	0.0	0.0	0.0	0.0	0.0	3.866472542285919	0.0	0.0	0.0
M01_T010	C10	0.7781609296798706	0.0	0.41290998458862305	2.0108866691589355	0.0	0.0	0.0	0.0	0.0	0.0	0.0	0.0	1.2813668251037598	0.0	0.0	0.0	0.0	0.0	0.0	0.0	0.0	0.0	0.0	0.0	0.0	0.0	0.0	0.0	0.0	0.16976573318243027	0.0	0.0	0.0	0.0	0.0	0.0	0.0	4.738157272338867	0.0	0.0	1.7955146431922913
M01_T010	C11	0.2982770502567291	0.0	0.0	0.0	0.0	0.0	0.0	0.0	0.0	0.0	0.0	0.0	0.05618399940431118	0.0	0.0	0.0	0.0	0.0	1.797459363937378	0.0	0.0	0.0	0.0	0.0	0.0	0.0	0.0	0.0	0.0	0.04709928296506405	0.0	0.0	0.0	0.0	0.0	0.0	0.0	1.0001128017902374	0.0	0.0	0.05295461416244507
M01_T010	C12	0.3498561978340149	0.0	0.0	0.0	0.0	0.2962649464607239	0.0	0.0	0.0	0.0	0.0	0.0	1.7469725012779236	0.0	0.0	0.0	0.0	0.0	0.0	0.0	0.0	0.0	0.0	0.0	0.0	0.0	0.0	0.0	0.0	0.0	0.0	0.0	0.0	0.0	0.0	0.0	0.0	0.033363502472639084	0.0	0.0	0.2466820701956749
M01_T010	C13	0.44498731195926666	0.0	0.0	0.0	0.0	0.0	0.0	0.0	0.0	0.0	0.0	0.2878982350230217	1.3640299439430237	0.0	0.0	0.0	0.0	0.0	0.0	0.0	0.0	0.0	0.0	0.0	0.0	0.0	0.0	0.0	0.0	0.0	0.0	0.0	0.0	0.0	0.0	0.0	0.0	4.3126020431518555	0.0	0.0	0.0
M01_T010	C14	0.9982297420501709	0.0	0.0	0.43838629126548767	0.0	0.0	0.0	0.0	0.0	0.0	0.0	0.0	0.0	0.0	0.0	0.0	0.0	0.0	0.0	0.0	0.0	0.0	0.0	0.0	0.0	0.0	0.0	0.0	1.062675952911377	0.0	0.0	0.0	0.0	0.0	0.0	0.0	0.0	0.0	0.0	0.0	3.2957510948181152
M01_T010	C15	0.7015558183193207	0.0	0.6539612114429474	0.0	0.0	0.0	0.0	0.0	7.016621339062112e-06	2.6310346126556396	0.043628470972180367	0.0	1.0906111001968384	0.0	0.0	0.0	0.0	0.0	0.0	0.0	0.0	0.0	0.0	0.0	0.0	0.0	0.0	0.0	0.0	0.11771520227193832	0.0	0.0	0.0	0.0	0.0	0.0	0.0	3.633057475090027	0.0	0.0	4.450379848480225
M01_T010	C16	0.7840183973312378	0.0	0.0	0.0	0.05783851072192192	0.0	0.0	0.0	0.0	0.6113239526748657	0.0	0.0	2.2213542461395264	0.0	0.0	0.0	0.0	0.0	0.6125063896179199	0.0	0.2815006375312805	0.0	0.0	0.0	0.0	0.0	0.0	0.0	0.0	0.0	0.0	0.0	0.0	0.0	0.0	0.0	0.2736877202987671	0.0	0.0	0.0	3.7742018699645996
M01_T010	C17	0.5784998834133148	0.0	0.0	0.0	0.0	0.0	0.0	0.0	6.957082950975746e-05	2.3463042974472046	0.0	0.0	0.9846051931381226	0.0	0.0	0.0	0.0	0.0	0.0	0.0	0.0	0.0	0.0	0.0	1.899836778640747	0.0	0.0	0.0	0.0	0.0	0.0	0.0	0.0	0.0	0.0	0.0	0.0	0.0	0.0	0.0	5.857386589050293
M01_T010	C18	0.6010742783546448	0.0	1.067487120628357	0.0	0.29148032516241074	0.0	0.0	0.0	0.0	4.557729363441467	0.4116738513112068	0.0	1.1617377996444702	0.0	0.0	0.0	0.0	0.0	0.0	0.0	0.0	0.0	0.0	0.0	0.0	0.0	0.0	0.0	0.0	0.0	0.0	0.0	0.0	0.0	0.0	0.0	0.0	0.0	0.0	0.0	4.7614593505859375
M01_T010	C19	0.3859482482075691	0.0	0.0	0.0	0.0	0.0	0.0	0.0	8.924333269533236e-05	2.661301851272583	0.0	0.0	1.5835665166378021	0.0	0.0	0.0	0.0	0.0	0.0	0.0	0.0	0.0	0.0	0.0	0.0	0.0	0.0	0.0	0.0	0.0	0.0	0.0	0.0	0.0	0.0	0.0	0.0	0.0	0.0	0.0	4.88618004322052
M01_T010	C20	0.5287793874740601	0.0	1.1006820587421739e-16	1.2549870312213898	0.0	0.0	0.0	0.0	0.0	2.210998833179474	0.0	0.0	0.9023801386356354	0.0	0.0	0.0	0.0	0.0	0.0	0.0	0.0	0.0	0.0	0.0	0.0	0.0	0.0	0.0	0.0	2.842640995979309	0.0	0.0	0.0	0.0	0.0	0.0	0.0	0.12731900997459888	0.0	0.0	0.25026217848062515
M01_T010	C21	0.7395538687705994	0.3024342805147171	0.0	0.0	0.0	0.0	0.10523902252316475	0.0	4.299120882933494e-05	1.8082440495491028	0.0	0.0	0.7163605391979218	0.0	0.0	0.0	0.0	0.0	0.9459881782531738	0.0	0.0	0.0	0.0	0.0	0.0	0.0	0.0	0.0	0.0	0.0	0.09487313777208328	0.0	0.0	0.0	0.0	0.0	0.0	0.0	0.0	0.0	0.0
M01_T010	C22	1.0490165054798126	0.5853998512029648	0.0	0.0	0.0	0.0	0.0	0.0	0.0001363274859613739	2.8573270440101624	0.0	0.0	0.02425677888095379	0.0	0.0	0.0	0.0	0.0	0.0	0.0	0.0	0.0	0.0	0.0	0.0	0.0	0.0	0.0	0.0	0.0	0.09491987340152264	0.0	0.0	0.12059076875448227	0.0	0.0	0.0	0.0	0.0	0.0	0.0
M01_T010	C23	0.7158587425947189	0.0	0.0	1.9853319227695465	0.0	0.0	0.0	0.0	0.0	0.0	0.0	0.0	0.5862034112215042	0.0	0.0	0.0	0.0	0.0	0.743622899055481	0.0	0.0	0.0	0.0	0.0	0.0	0.0	0.0	0.0	0.0	0.0	0.0	0.0	0.0	0.0	0.0	0.0	0.0	0.0	0.0	0.0	0.0
M01_T010	C24	0.6438400745391846	0.2589530646800995	0.11148124188184738	0.0	0.0	0.0	0.0	0.0	0.0	0.0	2.8320488176802883e-09	0.0	0.10231587290763855	0.0	0.0	0.0	0.0	1.4678725004196167	0.14646390080451965	0.0	0.0	0.0	0.0	0.0	0.0	0.0	0.0	0.0	0.0	0.0	0.0	0.0	0.0	0.0	0.0	0.0	0.0	0.0	0.0	0.0	0.0
M01_T010	C25	0.7585237473249435	0.9607194364070892	0.0	0.0	0.0	0.0	0.0	0.0	0.0	0.0	0.0	0.0	1.4948123097419739	0.0	0.0	0.0	0.0	0.0	0.0	0.0	0.0	0.0	0.0	0.0	0.0	0.0	0.0	0.0	0.0	0.0	0.0	0.0	0.0	0.578887552022934	0.0	0.0	0.0	0.0	0.0	0.0	0.0
M01_T010	C26	0.7124731093645096	0.3031967878341675	0.0	0.0	0.0	0.0	0.1875687688589096	0.0	0.0	0.0	0.0	0.0	0.8706605434417725	0.0	0.0	0.0	0.0	0.0	1.0095318257808685	0.0	0.0	0.0	0.0	0.0	0.0	0.0	0.0	0.0	0.0	0.0	0.1397068277001381	0.0	0.0	0.0	0.0	0.0	0.0	0.0	1.3992691934108734	0.0	0.0
M01_T010	C27	0.6908427327871323	0.20586120337247849	0.0	0.0	0.0	0.0	0.1345093473792076	0.0	0.0	0.0	0.0	0.0	0.8968550264835358	0.0	0.0	0.0	0.0	0.0	0.7421760708093643	0.0	0.0	0.0	0.0	0.0	0.0	0.0	0.0	0.0	0.0	0.0	0.0	0.0	0.0	0.0	0.0	0.0	0.0	0.0	0.0	0.0	0.0
M01_T010	C28	0.9341739416122437	1.6387940645217896	0.0	0.0	0.0	0.0	0.0	0.0	0.0	0.0	0.0	0.0	0.34847062826156616	0.0	0.0	0.0	0.0	0.0	0.0	0.0	0.0	0.0	0.0	0.0	0.0	0.0	0.0	0.0	0.0	0.0	1.103196620941162	0.0	0.0	0.0	0.0	0.0	0.0	0.0	2.3055996894836426	0.0	0.0
M01_T010	C29	1.0125970840454102	1.2067859172821045	0.0	0.0	0.0	0.0	0.0	0.0	0.0	0.0	0.0	0.0	0.0	0.0	0.0	0.0	0.0	0.0	0.0	0.0	0.0	0.0	0.0	0.0	0.0	0.0	0.0	0.0	0.0	0.0	0.5146223306655884	0.0	0.0	0.0	0.0	0.0	0.0	0.0	0.0	0.5111252665519714	0.0
M01_T012	C01	0.1870325766503811	0.0	0.12061765044927597	0.0	0.0	0.0	0.0	0.0	0.0	0.0	0.0	0.0	0.0	0.0	0.0	0.0	0.0	0.0	0.0	0.0	0.0	1.4315333664417267	0.0	0.0	0.0	0.0	0.0	0.0	0.0	1.3570130169391632	0.0	0.0	0.0	0.0	0.0	0.0	0.0	0.0	0.0	0.0	0.0
M01_T012	C02	0.6050368547439575	0.0	4.933458697987947e-17	0.0	0.0	0.0	0.0	0.0	0.0	0.0	0.11384743452072144	0.0	0.0	0.003460803534835577	0.6696760654449463	0.0	0.0	1.3773809671401978	0.0	0.0	0.0	0.0	0.0	0.0	0.0	0.0	0.0	0.0	0.0	0.0	0.0	0.0	0.0	0.0	0.0	0.0	0.0	2.9519591331481934	0.0	0.0	0.0
M01_T012	C03	0.6463538259267807	0.0	0.0	0.0	0.0	0.0	0.0	0.0	0.0	0.0	0.0	0.0	0.10229780338704586	1.235533356666565	0.0	0.0	0.0	0.0	0.0	0.0	0.0	0.0	0.0	0.0	0.0	0.0	0.0	0.0	0.0	0.0	0.0	0.0	0.0	0.0	0.0	0.0	0.0	3.8208481669425964	0.0	0.0	0.0
M01_T012	C04	0.8455461859703064	1.0816881656646729	0.0	0.0	0.0	0.0	0.0	0.0	0.0	0.0	0.0	0.0	0.0	1.1994743347167969	1.6960113048553467	0.0	0.0	0.0	0.0	0.16309957206249237	0.0	0.0	0.0	0.0	0.0	0.0	0.0	0.0	0.0	0.0	0.0	0.0	0.0	0.0	0.0	0.0	0.0	3.601733446121216	0.0	0.0	0.0
M01_T012	C05	0.5722348541021347	0.0	0.0	0.0	0.0	0.0	0.0	0.0	0.0	0.0	0.0	0.0	0.0	0.36739277094602585	1.8053072392940521	0.0	0.0	0.0	0.0	0.0	0.0	0.0	0.0	0.0	0.0	0.0	0.0	0.0	0.0	0.0	0.0	0.0	0.0	0.0	0.0	0.0	0.0	3.651734173297882	0.0	0.0	0.0
M01_T012	C06	0.9554675817489624	0.0	0.0	0.0	0.0	0.0	0.0	0.0	0.0	0.0	0.0	0.0	0.05601973459124565	1.366836428642273	2.092886447906494	0.0	0.0	0.0	0.0	0.20978286862373352	0.0	0.0	0.0	0.0	0.0	0.0	0.0	0.0	0.0	0.0	0.0	0.0	0.0	0.0	0.0	0.0	0.0	4.581113815307617	0.0	0.0	0.0
M01_T012	C07	0.9509726762771606	0.0	0.0	0.0	0.0	0.0	0.0	0.0	0.0	0.0	0.0	0.0	0.0	1.332188606262207	2.3270161151885986	0.0	0.0	0.0	0.0	0.37641221284866333	0.0	0.0	0.0	0.0	0.0	0.0	0.0	0.0	0.0	0.0	0.0	0.0	0.0	0.0	0.0	0.0	0.0	3.8152520656585693	0.0	0.0	0.5976426005363464
M01_T012	C08	1.0587153434753418	0.0	0.0	0.0	0.0	0.0	0.0	0.0	0.0	0.0	0.0	0.0	0.0	1.6393278241157532	2.438792645931244	0.0	0.0	0.0	0.0	0.5665861666202545	0.0	0.0	0.0	0.0	0.0	0.0	0.0	0.0	0.0	0.0	0.0	0.0	0.0	0.0	0.0	0.0	0.0	4.0104042291641235	0.0	0.0	0.0
M01_T012	C09	0.9922918826341629	0.0	0.0	0.0	0.0	0.0	0.0	0.0	0.0	0.5815009325742722	0.0	0.0	0.0	1.4115748703479767	2.2861374616622925	0.0	0.0	0.0	0.0	0.35855603218078613	0.0	0.0	0.0	0.0	0.0	0.0	0.0	0.0	0.0	0.0	0.0	0.0	0.0	0.0	0.0	0.0	0.0	4.034814715385437	0.0	0.0	0.0
M01_T012	C10	0.8323923051357269	0.0	0.5708716511726379	2.064975678920746	0.0	0.0	0.0	0.0	0.0	0.0	0.0	0.0	1.4033889472484589	0.0	0.0	0.0	0.0	0.0	0.3521120846271515	0.0	0.0	0.0	0.0	0.0	0.0	0.0	0.0	0.0	0.0	0.3010389804840088	0.0	0.0	0.0	0.0	0.0	0.0	0.0	4.939796328544617	0.0	0.0	1.4445613324642181
M01_T012	C11	0.27417992800474167	0.0	0.0	0.0	0.0	0.0	0.0	0.0	0.0	0.0	0.0	0.0	0.056915062479674816	0.0	0.0	0.0	0.0	0.0	1.7988408505916595	0.0	0.0	0.0	0.0	0.0	0.0	0.0	0.0	0.0	0.0	0.0	0.0	0.0	0.0	0.0	0.0	0.0	0.0	1.170198142528534	0.0	0.0	0.0
M01_T012	C12	0.37913941591978073	0.0	0.0	0.0	0.0	0.15496367029845715	0.0	0.0	0.0	0.0	0.0	0.0	1.8542779088020325	0.0	0.0	0.0	0.0	0.0	0.0	0.0	0.0	0.0	0.0	0.0	0.0	0.0	0.0	0.0	0.0	0.0	0.0	0.0	0.0	0.0	0.0	0.0	0.0	0.0	0.0	0.0	0.0
M01_T012	C13	0.35346394777297974	0.0	0.0	0.0	0.0	0.0	0.0	0.0	0.0	0.0	0.0	1.522350788116455	0.018724260851740837	0.0	0.0	0.0	0.0	0.0	0.0	0.0	0.0	0.0	0.0	0.0	0.0	0.0	0.0	0.0	0.0	0.0	0.0	0.0	0.0	0.0	0.0	0.0	0.0	0.27605560421943665	0.0	0.0	0.0
M01_T012	C14	1.072618007659912	0.0	0.0	0.2131786048412323	0.0	0.0	0.0	0.0	0.0	0.0	0.0	0.0	0.0	0.0	0.0	0.0	0.0	0.0	0.0	0.0	0.0	0.0	0.0	0.0	0.0	0.0	0.0	0.0	1.0456181764602661	0.0	0.0	0.0	0.0	0.0	0.0	0.0	0.0	0.0	0.0	0.0	3.3890116214752197
M01_T012	C15	0.7234037220478058	0.0	0.747372567653656	0.0	0.0	0.0	0.0	0.0	0.0	2.6990031003952026	0.16254010051488876	0.0	1.1163935661315918	0.0	0.0	0.0	0.0	0.0	0.010427345056086779	0.0	0.0	0.0	0.0	0.0	0.0	0.0	0.0	0.0	0.0	0.3262038975954056	0.0	0.0	0.0	0.0	0.0	0.0	0.0	3.8863232135772705	0.0	0.0	4.324048280715942
M01_T012	C16	0.8699769973754883	0.0	0.0	0.0	0.0349019356071949	0.0	0.0	0.0	0.0	0.7436559051275253	0.0	0.0	2.5292458534240723	0.0	0.0	0.0	0.0	0.0	0.6223456561565399	0.0	0.6481595486402512	0.0	0.0	0.0	0.0	0.0	0.0	0.0	0.0	0.0	0.0	0.0	0.0	0.0	0.0	0.0	0.5508588552474976	0.0	0.0	0.0	3.891877293586731
M01_T012	C17	0.6325295567512512	0.0	0.0	0.0	0.11571578681468964	0.0	0.0	0.0	6.556745938723907e-05	2.581416130065918	0.0	0.0	1.2956132888793945	0.0	0.0	0.0	0.0	0.13036257028579712	0.04627310112118721	0.0	0.0	0.0	0.0	0.0	2.133051872253418	0.0	0.0	0.0	0.0	0.0	0.0	0.0	0.0	0.0	0.0	0.0	0.0	0.0	0.0	0.0	5.742316007614136
M01_T012	C18	0.5985816717147827	0.0	1.3869510889053345	0.0	0.564231812953949	0.0	0.0	0.0	0.0	4.784409284591675	0.7531305551528931	0.0	1.1421037316322327	0.0	0.0	0.0	0.0	0.0	0.0	0.0	0.0	0.0	0.0	0.0	0.0	0.0	0.0	0.0	0.0	0.0	0.0	0.0	0.0	0.0	0.0	0.0	0.0	0.0	0.0	0.0	4.667553186416626
M01_T012	C19	0.34725886583328247	0.0	0.0	0.0	0.0	0.0	0.0	0.0	6.897252023918554e-05	2.5714492797851562	0.0	0.0	1.7778115272521973	0.0	0.0	0.0	0.0	0.0	0.0	0.0	0.0	0.0	0.0	0.0	0.0	0.0	0.0	0.0	0.0	0.0	0.0	0.0	0.0	0.0	0.0	0.0	0.0	0.0	0.0	0.0	3.8667562007904053
M01_T012	C20	0.6397785991430283	0.0	1.4432898790731443e-16	1.2497089505195618	0.0	0.0	0.0	0.0	0.0	2.877319872379303	0.0	0.0	0.942938506603241	0.0	0.0	0.0	0.0	0.0	0.0	0.0	0.0	0.0	0.0	0.0	0.0	0.0	0.0	0.0	0.0	3.229791522026062	0.0	0.0	0.0	0.0	0.0	0.0	0.0	0.18131444975733757	0.0	0.0	0.06641470640897751
M01_T012	C21	0.8208177089691162	0.22118565440177917	0.0	0.0	0.0	0.0	0.24068138003349304	0.0	3.6562414607033134e-05	1.570677399635315	0.0	0.0	1.0266793966293335	0.0	0.0	0.0	0.0	0.0	0.9987924098968506	0.0	0.0	0.0	0.0	0.0	0.0	0.0	0.0	0.0	0.0	0.0	0.12877705693244934	0.0	0.0	0.0	0.0	0.0	0.0	0.0	0.0	0.0	0.0
M01_T012	C22	1.211168348789215	0.7055992037057877	0.0	0.0	0.0	0.0	0.0	0.0	0.0001818538221414201	2.748750388622284	0.0	0.0	0.0	0.0	0.0	0.0	0.0	0.0	0.0	0.0	0.0	0.0	0.0	0.0	0.0	0.0	0.0	0.0	0.0	0.0	0.304974690079689	0.0	0.0	0.040928217582404613	0.0	0.0	0.0	0.0	0.0	0.061245075426995754	0.0
M01_T012	C23	0.9236319363117218	0.0	0.0	2.1937270760536194	0.0	0.0	0.05251170229166746	0.0	0.0	0.0	0.0	0.0	0.8061884492635727	0.0	0.0	0.0	0.0	0.0	1.4870238304138184	0.0	0.0	0.0	0.0	0.0	0.0	0.0	0.0	0.0	0.0	0.0	0.0	0.0	0.0	0.0	0.0	0.0	0.0	0.0	0.0	0.0	0.0
M01_T012	C24	0.7357980608940125	0.09791836142539978	0.22120778262615204	0.0	0.0	0.0	0.0	0.0	0.0	0.0	0.12753184139728546	0.0	0.17807278037071228	0.0	0.0	0.0	0.0	1.547014832496643	0.27802830934524536	0.0	0.0	0.0	0.0	0.0	0.0	0.0	0.0	0.0	0.0	0.0	0.0	0.0	0.0	0.0	0.0	0.0	0.0	0.0	0.0	0.0	0.0
M01_T012	C25	1.08858522772789	0.6072195172309875	0.0	0.0	0.0	0.0	0.0	0.0	0.0	0.0	0.0	0.0	0.39047645777463913	0.0	0.0	0.0	0.0	0.0	0.0	0.0	0.0	0.0	0.0	0.0	0.0	0.0	0.0	1.1595877408981323	0.0	0.0	0.0	0.0	0.0	0.0	0.0	0.0	0.0	0.0	0.0	0.0	0.0
M01_T012	C26	0.829322874546051	0.23855163156986237	0.0	0.0	0.0	0.0	0.2820654511451721	0.0	0.0	0.0	0.0	0.0	1.1937810182571411	0.0	0.0	0.0	0.0	0.0	1.061021327972412	0.0	0.0	0.0	0.0	0.0	0.0	0.0	0.0	0.0	0.0	0.0	0.18228930234909058	0.0	0.0	0.0	0.0	0.0	0.0	0.0	1.393472671508789	0.0	0.0
M01_T012	C27	0.845836266875267	0.12898479774594307	0.0	0.0	0.0	0.0	0.23692163079977036	0.0	0.0	0.0	0.0	0.0	1.0728647410869598	0.0	0.0	0.0	0.0	0.0	0.9592166095972061	0.0	0.0	0.0	0.0	0.0	0.0	0.0	0.0	0.0	0.0	0.0	0.0	0.0	0.0	0.0	0.0	0.0	0.0	0.0	0.0	0.0	0.0
M01_T012	C28	1.0183360576629639	1.4613057374954224	0.0	0.0	0.0	0.0	0.0	0.0	0.0	0.0	0.0	0.0	0.4247077703475952	0.0	0.0	0.0	0.0	0.0	0.0	0.0	0.0	0.0	0.0	0.0	0.0	0.0	0.0	0.0	0.0	0.0	1.1078401803970337	0.0	0.0	0.0	0.0	0.0	0.0	0.0	2.1375280618667603	0.0	0.0
M01_T012	C29	1.2006940841674805	0.8724866211414337	0.0	0.0	0.0	0.0	0.0	0.0	0.0	0.0	0.0	0.0	0.0	0.0	0.0	0.0	0.0	0.0	0.0	0.0	0.0	0.0	0.0	0.0	0.0	0.0	0.0	0.0	0.0	0.0	0.3489183336496353	0.0	0.0	0.0	0.0	0.0	0.0	0.0	0.0	0.4434606432914734	0.0
M01_T013	C01	0.2250899113714695	0.0	2.0892575532923425e-16	0.0	0.0	0.0	0.0	0.0	0.0	0.0	0.0	0.0	0.0	0.0	0.0	0.0	0.0	0.09344710595905781	0.0	0.0	0.0	1.7364923059940338	0.0	0.0	0.0	0.0	0.0	0.0	0.0	1.4580377340316772	0.0	0.0	0.0	0.0	0.0	0.0	0.0	0.0	0.0	0.0	0.0
M01_T013	C02	0.5703527927398682	0.0	0.0	0.0	0.0	0.0	0.0	0.0	0.0	0.0	0.1899891495704651	0.0	0.0	0.0	0.5050612688064575	0.0	0.0	1.7275779247283936	0.0	0.0	0.0	0.0	0.0	0.0	0.0	0.0	0.0	0.0	0.0	0.0	0.0	0.0	0.0	0.0	0.0	0.0	0.0	2.7667300701141357	0.0	0.0	0.0
M01_T013	C03	0.7118129730224609	0.0	0.0	0.0	0.0	0.0	0.0	0.0	0.0	0.0	0.0	0.0	0.26206492632627487	1.2332992255687714	0.0	0.0	0.0	0.0	0.0	0.0	0.0	0.0	0.0	0.0	0.0	0.0	0.0	0.0	0.0	0.0	0.0	0.0	0.0	0.0	0.0	0.0	0.0	3.876946747303009	0.0	0.0	0.0
M01_T013	C04	0.9856350719928741	1.094906598329544	0.0	0.0	0.0	0.0	0.0	0.0	0.0	0.0	0.0	0.0	0.10796699300408363	1.3589438796043396	1.72136789560318	0.0	0.0	0.0	0.0	0.12863603606820107	0.0	0.0	0.0	0.0	0.0	0.0	0.0	0.0	0.0	0.0	0.0	0.0	0.0	0.0	0.0	0.0	0.0	3.9493311643600464	0.0	0.0	0.0
M01_T013	C05	0.6302673071622849	0.0	0.0	0.0	0.0	0.0	0.0	0.0	0.0	0.0	0.0	0.0	0.0	0.2794393301010132	1.9895143806934357	0.0	0.0	0.0	0.0	0.0	0.0	0.0	0.0	0.0	0.0	0.0	0.0	0.0	0.0	0.0	0.0	0.0	0.0	0.0	0.0	0.0	0.0	3.6787270307540894	0.0	0.0	0.0
M01_T013	C06	1.0029703378677368	0.0	0.0	0.0	0.0	0.0	0.0	0.0	1.425451614522899e-06	0.0	0.0	0.0	0.49410784244537354	1.2584898471832275	2.1548235416412354	0.0	0.0	0.0	0.0	0.13112077116966248	0.0	0.0	0.0	0.0	0.0	0.0	0.0	0.0	0.0	0.0	0.0	0.0	0.0	0.0	0.0	0.0	0.0	4.994240760803223	0.0	0.0	0.0
M01_T013	C07	1.0592015981674194	0.0	0.0	0.0	0.0	0.0	0.0	0.0	0.0	0.0	0.0	0.0	0.0	1.371300369501114	2.544066607952118	0.0	0.0	0.0	0.0	0.4178694933652878	0.0	0.0	0.0	0.0	0.0	0.0	0.0	0.0	0.0	0.0	0.0	0.0	0.0	0.0	0.0	0.0	0.0	3.9050318598747253	0.0	0.0	0.6479994058609009
M01_T013	C08	1.1730745434761047	0.0	0.0	0.0	0.0	0.0	0.0	0.0	0.0	0.0	0.0	0.0	1.6607355064479634e-06	1.6056258082389832	2.5909831523895264	0.0	0.0	0.0	0.0	0.5836676061153412	0.0	0.0	0.0	0.0	0.0	0.0	0.0	0.0	0.0	0.0	0.0	0.0	0.0	0.0	0.0	0.0	0.0	4.034334421157837	0.0	0.0	0.0
M01_T013	C09	1.121897131204605	0.0	0.0	0.0	0.0	0.0	0.0	0.0	0.0	0.6096088588237762	0.0	0.0	0.0	1.4583832323551178	2.3948720693588257	0.0	0.0	0.0	0.0	0.3948062062263489	0.0	0.0	0.0	0.0	0.0	0.0	0.0	0.0	0.0	0.0	0.0	0.0	0.0	0.0	0.0	0.0	0.0	4.058192253112793	0.0	0.0	0.0
M01_T013	C10	0.920229434967041	0.0	0.30679816007614136	2.0368127822875977	0.0	0.0	0.0	0.0	0.0	0.0	0.0	0.0	1.497470736503601	0.0	0.0	0.0	0.0	0.0	0.3051830232143402	0.0	0.0	0.0	0.0	0.0	0.0	0.0	0.0	0.0	0.0	0.16386191546916962	0.0	0.0	0.0	0.0	0.0	0.0	0.0	4.793557167053223	0.0	0.0	1.522999882698059
M01_T013	C11	0.3892943486571312	0.0	0.0	0.0	0.0	0.0	0.0	0.0	0.0	0.0	0.0	0.0	0.6431659162044525	0.0	0.0	0.0	0.0	0.0	2.1020378470420837	0.0	0.0	0.0	0.0	0.0	0.0	0.0	0.0	0.0	0.0	0.4020215645432472	0.0	0.0	0.0	0.0	0.0	0.0	0.0	4.449813365936279	0.0	0.0	1.057187259197235
M01_T013	C12	0.50295090675354	0.0	0.0	0.0	0.0	0.05165873188525438	0.0	0.0	0.0	0.0	0.0	0.0	2.206243395805359	0.0	0.0	0.0	0.0	0.0	0.0	0.0	0.0	0.0	0.0	0.0	0.0	0.0	0.0	0.0	0.0	0.0	0.0	0.0	0.0	0.0	0.0	0.0	0.0	0.4622165784239769	0.0	0.0	0.4744987413287163
M01_T013	C13	0.6303370594978333	0.0	0.0	0.0	0.0	0.0	0.0	0.0	0.0	0.0	0.0	0.0	0.429959774017334	0.0	0.0	0.0	0.0	0.0	0.0	0.0	0.0	0.0	0.0	0.0	0.0	0.0	0.0	0.0	0.0	0.0	0.0	0.0	0.0	0.0	0.0	0.0	0.0	3.710580348968506	0.0	0.0	0.0
M01_T013	C14	1.281592607498169	0.0	0.0	1.6335837926817476e-06	0.0	0.0	0.0	0.0	0.0	0.0	0.0	0.0	0.0	0.0	0.0	0.0	0.0	0.0	0.0	0.0	0.0	0.0	0.0	0.0	0.0	0.0	0.0	0.0	1.3535946607589722	0.0	0.0	0.0	0.0	0.0	0.0	0.0	0.0	0.0	0.0	0.0	2.468068480491638
M01_T013	C15	0.8362237215042114	0.0	0.8705594688653946	0.0	0.6256591975688934	0.0	0.0	0.0	0.0	2.54467236995697	0.7583909034729004	0.0	1.459512323141098	0.0	0.0	0.0	0.0	0.0	0.0	0.0	0.0	0.0	0.0	0.0	0.0	0.0	0.0	0.0	0.0	0.10867161862552166	0.0	0.0	0.0	0.0	0.0	0.0	0.0	3.19349467754364	0.0	0.0	4.3096184730529785
M01_T013	C16	0.8771568089723587	0.0	0.0	0.0	0.10092345625162125	0.0	0.0	0.0	0.0	0.39323965460062027	0.0	0.0	2.68625009059906	0.0	0.0	0.0	0.0	0.0	0.6671221107244492	0.0	0.6320957839488983	0.0	0.0	0.0	0.0	0.0	0.0	0.0	0.0	0.0	0.0	0.0	0.0	0.0	0.0	0.0	0.4813723564147949	0.0	0.0	0.0	3.9931955337524414
M01_T013	C17	0.8061220049858093	0.0	0.0	0.0	0.1368202418088913	0.0	0.0	0.0	6.241622031666338e-05	2.5138070583343506	0.0	0.0	1.2049264907836914	0.0	0.0	0.0	0.0	0.37645459175109863	0.0	0.0	0.0	0.0	0.0	0.0	2.1436688899993896	0.0	0.0	0.0	0.0	0.0	0.0	0.0	0.0	0.0	0.0	0.0	0.0	0.0	0.0	0.0	5.879334449768066
M01_T013	C18	0.7524545192718506	0.0	1.2127513885498047	0.0	1.356843113899231	0.0	0.0	0.0	0.0	4.797402858734131	1.0717849731445312	0.0	1.448355793952942	0.0	0.0	0.0	0.0	0.0	0.0	0.0	0.0	0.0	0.0	0.0	0.0	0.0	0.0	0.0	0.0	0.0	0.0	0.0	0.0	0.0	0.0	0.0	0.0	0.0	0.0	0.0	4.693108558654785
M01_T013	C19	0.44491061568260193	0.0	0.0	0.0	0.0	0.0	0.0	0.0	3.1533905712421983e-05	2.318164110183716	0.0	0.0	1.4971370697021484	0.0	0.0	0.0	0.0	0.0	0.0	0.0	0.0	0.0	0.0	0.0	0.0	0.0	0.0	0.0	0.0	0.0	0.0	0.0	0.0	0.0	0.0	0.0	0.0	0.0	0.0	0.0	3.843069076538086
M01_T013	C20	0.8385740220546722	0.0	0.0	1.0878117382526398	0.0	0.0	0.0	0.0	2.7394125936552882e-05	3.0953951478004456	0.0	0.0	1.3136199712753296	0.0	0.0	0.0	0.0	0.0	0.0	0.0	0.0	0.0	0.0	0.0	0.0	0.0	0.0	0.0	0.0	3.848319351673126	0.0	0.0	0.0	0.0	0.0	0.0	0.0	0.33619196712970734	0.0	0.0	0.0
M01_T013	C21	1.0057488977909088	0.0967357698827982	0.0	0.0	0.0	0.0	0.0	0.0	4.228638863423839e-05	1.9900904297828674	0.0	0.0	1.460083156824112	0.0	0.0	0.0	0.0	0.0	0.5961138159036636	0.0	0.0	0.0	0.0	0.0	0.0	0.0	0.0	0.0	0.0	0.0	0.05215945281088352	0.0	0.0	0.0	0.0	0.0	0.0	0.0	0.0021369787864387035	0.0	0.0
M01_T013	C22	1.2913848757743835	0.5962294638156891	0.0	0.0	0.0	0.0	0.0	0.0	0.0001238651093444787	2.443437933921814	0.0	0.0	0.0	0.0	0.0	0.0	0.0	0.0	0.0	0.0	0.0	0.0	0.0	0.0	0.0	0.0	0.0	0.0	0.0	0.0	0.2759501785039902	0.0	0.0	0.0	0.0	0.0	0.0	0.0	0.0	0.14710329100489616	0.0
M01_T013	C23	0.9585112929344177	0.0	0.0	1.5540530681610107	0.0	0.0	0.0	0.0	0.0	0.0	0.0	0.0	0.9595522284507751	0.0	0.0	0.0	0.0	0.0	0.1537589579820633	0.0	0.0	0.0	0.0	0.0	0.0	0.0	0.0	0.0	0.0	0.0	0.0	0.0	0.0	0.0	0.0	0.0	0.0	0.0	0.0	0.0	0.0
M01_T013	C24	0.7898018956184387	0.04370807483792305	1.2108370391713706e-16	0.0	0.0	0.0	0.0	0.0	0.0	0.0	0.07314279675483704	0.0	0.0	0.0	0.0	0.0	0.0	1.9743441343307495	0.0	0.0	0.0	0.0	0.0	0.0	0.0	0.0	0.0	0.0	0.0	0.0	0.0	0.0	0.0	0.0	0.0	0.0	0.0	0.0	0.0	0.0	0.0
M01_T013	C25	0.9295478761196136	1.0943627655506134	0.0	0.0	0.0	0.0	0.0	0.0	0.0	0.0	0.0	0.0	1.3514988422393799	0.0	0.0	0.0	0.0	0.0	0.0	0.0	0.0	0.0	0.0	0.0	0.0	0.0	0.0	0.9452600330114365	0.0	0.0	0.0	0.0	0.0	0.07813128642737865	0.0	0.0	0.0	0.0	0.0	0.0	0.0
M01_T013	C26	0.9250238984823227	0.13898750394582748	0.0	0.0	0.0	0.0	9.572259006397606e-24	0.0	0.0	0.0	0.0	0.0	1.6182686388492584	0.0	0.0	0.0	0.0	0.0	0.6621172726154327	0.0	0.0	0.0	0.0	0.0	0.0	0.0	0.0	0.0	0.0	0.0	0.11783342249691486	0.0	0.0	0.0	0.0	0.0	0.0	0.0	1.2035704255104065	0.0	0.0
M01_T013	C27	0.8974517285823822	3.7719436247962424e-23	0.0	0.0	0.0	0.0	0.0	0.0	0.0	0.0	0.0	0.0	1.3097938895225525	0.0	0.0	0.0	0.0	0.0	0.014383740723133087	0.0	0.0	0.0	0.0	0.0	0.0	0.0	0.0	0.0	0.0	0.0	0.0	0.0	0.0	0.0	0.0	0.0	0.0	0.0	0.0	0.0	0.0
M01_T013	C28	1.1035186350345612	1.7129521369934082	0.0	0.0	0.0	0.0	0.0	0.0	0.0	0.0	0.0	0.0	0.22651437297463417	0.0	0.0	0.0	0.0	0.0	0.0	0.0	0.0	0.0	0.0	0.0	0.0	0.0	0.0	0.0	0.0	0.0	1.3084622621536255	0.0	0.0	0.0	0.0	0.0	0.0	0.0	1.5065338909626007	0.0	0.0
M01_T013	C29	1.226542592048645	1.031816005706787	0.0	0.0	0.0	0.0	0.0	0.0	0.0	0.0	0.0	0.0	0.0	0.0	0.0	0.0	0.0	0.0	0.0	0.0	0.0	0.0	0.0	0.0	0.0	0.0	0.0	0.0	0.0	0.0	0.514949381351471	0.0	0.0	0.0	0.0	0.0	0.0	0.0	0.0	0.5774057805538177	0.0
M01_T015	C01	0.25019359588623047	0.0	0.03946405276656151	0.0	0.0	0.0	0.0	0.0	0.0	0.0	0.0	0.0	0.0	0.0	0.0	0.0	0.0	0.0	0.0	0.0	0.0	1.8722673654556274	0.0	0.0	0.0	0.0	0.0	0.0	0.0	1.2049967050552368	0.0	0.0	0.0	0.0	0.0	0.0	0.0	0.0	0.0	0.0	0.0
M01_T015	C02	0.6901897192001343	0.0	0.17374369502067566	0.0	0.0	0.0	0.0	0.0	0.0	0.0	0.25972989201545715	0.0	0.0	0.0	0.5761800408363342	0.0	0.0	1.8542060852050781	0.0	0.0	0.0	0.0	0.0	0.0	0.0	0.0	0.0	0.0	0.0	0.0	0.0	0.0	0.0	0.0	0.0	0.0	0.0	2.9796555042266846	0.0	0.0	0.0
M01_T015	C03	0.7280730605125427	0.0	0.0	0.0	0.0	0.0	0.0	0.0	0.0	0.0	0.0	0.0	0.4456389918923378	1.352457582950592	0.0	0.0	0.0	0.0	0.0	0.0	0.0	0.0	0.0	0.0	0.0	0.0	0.0	0.0	0.0	0.0	0.0	0.0	0.0	0.0	0.0	0.0	0.0	4.127183675765991	0.0	0.0	0.0
M01_T015	C04	0.9682725071907043	1.2908313274383545	0.0	0.0	0.0	0.0	0.0	0.0	0.0	0.0	0.0	0.0	0.054381344467401505	1.192332148551941	1.7984399795532227	0.0	0.0	0.0	0.0	0.09580941498279572	0.0	0.0	0.0	0.0	0.0	0.0	0.0	0.0	0.0	0.0	0.0	0.0	0.0	0.0	0.0	0.0	0.0	3.804861068725586	0.0	0.0	0.0
M01_T015	C05	0.636564314365387	0.0	0.0	0.0	0.0	0.0	0.0	0.0	0.0	0.0	0.0	0.0	0.0	0.2661588788032532	1.995203971862793	0.0	0.0	0.0	0.0	0.0	0.0	0.0	0.0	0.0	0.0	0.0	0.0	0.0	0.0	0.0	0.0	0.0	0.0	0.0	0.0	0.0	0.0	3.6804215908050537	0.0	0.0	0.0
M01_T015	C06	0.9455082416534424	0.0	0.0	0.0	0.0	0.0	0.1604417786002159	0.0	0.0	0.0	0.0	0.0	1.0595383644104004	1.2363687753677368	2.182332992553711	0.0	0.0	0.0	0.0	0.0	0.0	0.0	0.0	0.0	0.0	0.0	0.0	0.0	0.0	0.0	0.0	0.0	0.0	0.0	0.0	0.0	0.0	5.30963659286499	0.0	0.0	0.0
M01_T015	C07	1.0704529285430908	0.0	0.0	0.0	0.0	0.0	0.0	0.0	0.0	0.0	0.0	0.0	0.0	1.396456778049469	2.5543118715286255	0.0	0.0	0.0	0.0	0.3773357421159744	0.0	0.0	0.0	0.0	0.0	0.0	0.0	0.0	0.0	0.0	0.0	0.0	0.0	0.0	0.0	0.0	0.0	3.9743493795394897	0.0	0.0	0.6755705773830414
M01_T015	C08	1.207374095916748	0.0	0.0	0.0	0.0	0.0	0.0	0.0	0.0	0.0	0.0	0.0	0.0	1.6131798028945923	2.603448271751404	0.0	0.0	0.0	0.0	0.6055876910686493	0.0	0.0	0.0	0.0	0.0	0.0	0.0	0.0	0.0	0.0	0.0	0.0	0.0	0.0	0.0	0.0	0.0	4.108627796173096	0.0	0.0	0.0
M01_T015	C09	1.1121188402175903	0.0	0.0	0.0	0.0	0.0	0.0	0.0	0.0	0.6476965248584747	0.0	0.0	0.0	1.5012999773025513	2.4415732622146606	0.0	0.0	0.0	0.0	0.34439708292484283	0.0	0.0	0.0	0.0	0.0	0.0	0.0	0.0	0.0	0.0	0.0	0.0	0.0	0.0	0.0	0.0	0.0	4.144076108932495	0.0	0.0	0.0
M01_T015	C10	0.8415694385766983	0.0	0.3593989312648773	1.9974467754364014	0.0	0.0	0.0	0.0	0.0	0.0	0.0	0.0	1.3631887435913086	0.0	0.0	0.0	0.0	0.0	0.24555997550487518	0.0	0.0	0.0	0.0	0.0	0.0	0.0	0.0	0.0	0.0	0.0	0.0	0.0	0.0	0.0	0.0	0.0	0.0	4.886647820472717	0.0	0.0	1.79811429977417
M01_T015	C11	0.39847490191459656	0.0	0.0	0.0	0.0	0.0	0.0	0.0	0.0	0.0	0.0	0.0	0.2254875898361206	0.0	0.0	0.0	0.0	0.0	2.1350451707839966	0.0	0.0	0.0	0.0	0.0	0.0	0.0	0.0	0.0	0.0	0.21558772772550583	0.0	0.0	0.0	0.0	0.0	0.0	0.0	4.0051387548446655	0.0	0.0	0.6136351823806763
M01_T015	C12	0.47629958391189575	0.0	0.0	0.0	0.0	0.0	0.0	0.0	2.582770503067877e-05	0.0	0.0	0.0	2.052581787109375	0.0	0.0	0.0	0.0	0.0	0.0	0.0	0.0	0.0	0.0	0.0	0.0	0.0	0.0	0.0	0.0	0.0	0.0	0.0	0.0	0.0	0.0	0.0	0.0	0.5855422019958496	0.0	0.0	0.24955369532108307
M01_T015	C13	0.6348568499088287	0.0	0.0	0.0	0.0	0.0	0.0	0.0	0.0	0.0	0.0	0.014765154104679823	0.8736268877983093	0.0	0.0	0.0	0.0	0.0	0.0	0.0	0.0	0.0	0.0	0.0	0.0	0.0	0.0	0.0	0.0	0.0	0.0	0.0	0.0	0.0	0.0	0.0	0.0	3.8983521461486816	0.0	0.0	0.0
M01_T015	C14	1.306134581565857	0.0	0.0	0.013545434921979904	0.0	0.0	0.0	0.0	0.0	0.0	0.0	0.0	0.0	0.0	0.0	0.0	0.0	0.0	0.0	0.0	0.0	0.0	0.0	0.0	0.0	0.0	0.0	0.0	1.479736089706421	0.0	0.0	0.0	0.0	0.0	0.0	0.0	0.0	0.0	0.0	0.0	2.595044195652008
M01_T015	C15	0.7052931487560272	0.0	0.8579213917255402	0.0	0.11798794567584991	0.0	0.0	0.0	0.0	2.5245636701583862	0.33838924765586853	0.0	1.2466102540493011	0.0	0.0	0.0	0.0	0.0	0.0	0.0	0.0	0.0	0.0	0.0	0.0	0.0	0.0	0.0	0.0	0.012574874795973301	0.0	0.0	0.0	0.0	0.0	0.0	0.0	3.2729369401931763	0.0	0.0	4.264641761779785
M01_T015	C16	0.8565682768821716	0.0	0.0	0.0	0.032608794048428535	0.0	0.0	0.0	0.0	0.3316456377506256	0.0	0.0	2.5649349689483643	0.0	0.0	0.0	0.0	0.0	0.6690392792224884	0.0	0.5579144358634949	0.0	0.0	0.0	0.0	0.0	0.0	0.0	0.0	0.0	0.0	0.0	0.0	0.0	0.0	0.0	0.5899607837200165	0.0	0.0	0.0	4.115577459335327
M01_T015	C17	0.8199223875999451	0.0	0.0	0.0	0.18125447630882263	0.0	0.0	0.0	8.406079723499715e-05	2.4695956707000732	0.0	0.0	1.253798484802246	0.0	0.0	0.0	0.0	0.17990709841251373	0.02235092595219612	0.0	0.0	0.0	0.0	0.0	2.141700029373169	0.0	0.0	0.0	0.0	0.0	0.0	0.0	0.0	0.0	0.0	0.0	0.0	0.0	0.0	0.0	6.003272533416748
M01_T015	C18	0.6732221245765686	0.0	1.2471170723438263	0.0	0.8849769532680511	0.0	0.0	0.0	0.0	4.73881983757019	0.8150123059749603	0.0	1.3378451764583588	0.0	0.0	0.0	0.0	0.0	0.0	0.0	0.0	0.0	0.0	0.0	0.0	0.0	0.0	0.0	0.0	0.0	0.0	0.0	0.0	0.0	0.0	0.0	0.0	0.0	0.0	0.0	4.737070679664612
M01_T015	C19	0.4757358431816101	0.0	0.0	0.0	0.0	0.0	0.0	0.0	4.97680957778357e-05	2.2784379720687866	0.0	0.0	1.4920987486839294	0.0	0.0	0.0	0.0	0.0	0.0	0.0	0.0	0.0	0.0	0.0	0.0	0.0	0.0	0.0	0.0	0.0	0.0	0.0	0.0	0.0	0.0	0.0	0.0	0.0	0.0	0.0	3.8321954011917114
M01_T015	C20	0.753102645277977	0.0	0.0	1.1524696052074432	0.0	0.0	0.0	0.0	1.2374833886497072e-05	2.9441577792167664	0.0	0.0	1.1744692027568817	0.0	0.0	0.0	0.0	0.0	0.0	0.0	0.0	0.0	0.0	0.0	0.0	0.0	0.0	0.0	0.0	3.5312893986701965	0.0	0.0	0.0	0.0	0.0	0.0	0.0	0.0	0.0	0.0	0.0
M01_T015	C21	0.9666247069835663	0.07272754795849323	0.0	0.0	0.0	0.0	0.0	0.0	4.4448956032283604e-05	1.8974492251873016	0.0	0.0	1.3532127439975739	0.0	0.0	0.0	0.0	0.0	0.5334821790456772	0.0	0.0	0.0	0.0	0.0	0.0	0.0	0.0	0.0	0.0	0.0	0.0	0.0	0.0	0.0	0.0	0.0	0.0	0.0	0.0	0.0	0.0
M01_T015	C22	1.258070945739746	0.3355894088745117	0.0	0.0	0.0	0.0	0.0	0.0	0.00019597879145294428	2.3784449100494385	0.0	0.0	0.0	0.0	0.0	0.0	0.0	0.0	0.0	0.0	0.0	0.0	0.0	0.0	0.0	0.0	0.0	0.0	0.0	0.0	0.20938318967819214	0.0	0.0	0.0	0.0	0.0	0.0	0.0	0.0	0.5021569132804871	0.0
M01_T015	C23	0.9872971773147583	0.0	0.0	1.7663198709487915	0.0	0.0	0.0	0.0	0.0	0.0	0.0	0.0	0.8866874575614929	0.0	0.0	0.0	0.0	0.0	0.3391115814447403	0.0	0.0	0.0	0.0	0.0	0.0	0.0	0.0	0.0	0.0	0.0	0.0	0.0	0.0	0.0	0.0	0.0	0.0	0.0	0.0	0.0	0.0
M01_T015	C24	0.9227563142776489	0.14815649390220642	0.21647946536540985	0.0	0.0	0.0	0.0	0.0	0.0	0.0	0.20638582110404968	0.0	0.0	0.0	0.0	0.0	0.0	1.971097707748413	0.0	0.0	0.0	0.0	0.0	0.0	0.0	0.0	0.0	0.0	0.0	0.0	0.0	0.0	0.0	0.0	0.0	0.0	0.0	0.0	0.0	0.0	0.0
M01_T015	C25	0.9667765498161316	1.2341764569282532	0.0	0.0	0.0	0.0	0.0	0.0	0.0	0.0	0.0	0.0	1.5795771181583405	0.0	0.0	0.0	0.0	0.0	0.0	0.0	0.0	0.0	0.0	0.0	0.0	0.0	0.0	1.1512764692306519	0.0	0.0	0.0	0.0	0.0	0.26558568328619003	0.0	0.0	0.0	0.0	0.0	0.0	0.0
M01_T015	C26	1.0047639310359955	0.053257403895258904	0.0	0.0	0.0	0.0	0.0	0.0	0.0	0.0	0.0	0.0	1.4372569918632507	0.0	0.0	0.0	0.0	0.0	0.5516081750392914	0.0	0.0	0.0	0.0	0.0	0.0	0.0	0.0	0.0	0.0	0.0	0.007644160068593919	0.0	0.0	0.0	0.0	0.0	0.0	0.0	1.1609070003032684	0.0	0.0
M01_T015	C27	0.8707818388938904	0.0	0.0	0.0	0.0	0.0	0.0	0.0	0.0	0.0	0.0	0.0	1.1292991638183594	0.0	0.0	0.0	0.0	0.0	0.0	0.0	0.0	0.0	0.0	0.0	0.0	0.0	0.0	0.0	0.0	0.0	0.0	0.0	0.0	0.0	0.0	0.0	0.0	0.0	0.0	0.0	0.0
M01_T015	C28	1.162412166595459	1.8495699763298035	0.0	0.0	0.0	0.0	0.0	0.0	0.0	0.0	0.0	0.0	0.18468428403139114	0.0	0.0	0.0	0.0	0.0	0.0	0.0	0.0	0.0	0.0	0.0	0.0	0.0	0.0	0.0	0.0	0.0	1.465557873249054	0.0	0.0	0.0	0.0	0.0	0.0	0.0	1.5976894199848175	0.0	0.0
M01_T015	C29	1.3162578344345093	0.9276854991912842	0.0	0.0	0.0	0.0	0.0	0.0	0.0	0.0	0.0	0.0	0.0	0.0	0.0	0.0	0.0	0.0	0.0	0.0	0.0	0.0	0.0	0.0	0.0	0.0	0.0	0.0	0.0	0.0	0.7318382859230042	0.0	0.0	0.0	0.0	0.0	0.0	0.0	0.0	0.6762623190879822	0.0
M01_T016	C01	0.24359552189707756	0.0	0.1910691149532795	0.0	0.0	0.0	0.0	0.0	0.0	0.0	0.0	0.0	0.0	0.0	0.0	0.0	0.0	0.0	0.0	0.0	0.0	0.6686843633651733	0.0	0.0	0.0	0.0	0.0	0.0	0.0	0.7223046272993088	0.0	0.0	0.0	0.0	0.0	0.0	0.0	0.0	0.0	0.0	0.0
M01_T016	C02	0.6067803204059601	0.0	0.0666233990341425	0.0	0.0	0.0	0.0	0.0	0.0	0.0	0.0	0.0	0.0	0.0	0.7978803366422653	0.0	0.0	1.1738409996032715	0.0	0.0	0.0	0.0	0.0	0.0	0.0	0.0	0.0	0.0	0.0	0.0	0.0	0.0	0.0	0.0	0.0	0.0	0.0	3.0368924736976624	0.0	0.0	0.0
M01_T016	C03	0.6307303607463837	0.0	0.0	0.0	0.0	0.0	0.0	0.0	0.0	0.0	0.0	0.0	0.07223937474191189	0.9223262965679169	0.0	0.0	0.0	0.0	0.0	0.0	0.0	0.0	0.0	0.0	0.0	0.0	0.0	0.0	0.0	0.0	0.0	0.0	0.0	0.0	0.0	0.0	0.0	3.760538876056671	0.0	0.0	0.0
M01_T016	C04	0.8093628883361816	1.150289535522461	0.0	0.0	0.0	0.0	0.0	0.0	0.0	0.0	0.0	0.0	0.0	0.9643649458885193	1.6576933860778809	0.0	0.0	0.0	0.0	0.0	0.0	0.0	0.0	0.0	0.0	0.0	0.0	0.0	0.0	0.0	0.0	0.0	0.0	0.0	0.0	0.0	0.0	3.527876615524292	0.0	0.0	0.0
M01_T016	C05	0.6047169119119644	0.0	0.0	0.0	0.0	0.0	0.0	0.0	0.0	0.0	0.0	0.0	0.0	0.24841245263814926	1.907633125782013	0.0	0.0	0.0	0.0	0.0	0.0	0.0	0.0	0.0	0.0	0.0	0.0	0.0	0.0	0.0	0.0	0.0	0.0	0.0	0.0	0.0	0.0	3.6538928151130676	0.0	0.0	0.0
M01_T016	C06	0.9397675842046738	0.0	0.0	0.0	0.0	0.0	0.0	0.0	5.204355147725437e-06	0.0	0.0	0.0	0.3251769542694092	1.1759689152240753	2.037686347961426	0.0	0.0	0.0	0.0	0.06419392675161362	0.0	0.0	0.0	0.0	0.0	0.0	0.0	0.0	0.0	0.0	0.0	0.0	0.0	0.0	0.0	0.0	0.0	4.694606781005859	0.0	0.0	0.0
M01_T016	C07	0.8831289410591125	0.0	0.0	0.0	0.0	0.0	0.0	0.0	0.0	0.0	0.0	0.0	0.0	1.0488417148590088	2.385958433151245	0.0	0.0	0.0	0.0	0.16914942860603333	0.0	0.0	0.0	0.0	0.0	0.0	0.0	0.0	0.0	0.0	0.0	0.0	0.0	0.0	0.0	0.0	0.0	3.741058111190796	0.0	0.0	0.6730361580848694
M01_T016	C08	1.024038851261139	0.0	0.0	0.0	0.0	0.0	0.0	0.0	0.0	0.0	0.0	0.0	0.0	1.406755656003952	2.401919424533844	0.0	0.0	0.0	0.0	0.4369356259703636	0.0	0.0	0.0	0.0	0.0	0.0	0.0	0.0	0.0	0.0	0.0	0.0	0.0	0.0	0.0	0.0	0.0	3.9071414470672607	0.0	0.0	0.0
M01_T016	C09	0.96234992146492	0.0	0.0	0.0	0.0	0.0	0.0	0.0	0.0	0.7234008014202118	0.0	0.0	0.0	1.1670245826244354	2.231766104698181	0.0	0.0	0.0	0.0	0.19223516806960106	0.0	0.0	0.0	0.0	0.0	0.0	0.0	0.0	0.0	0.0	0.0	0.0	0.0	0.0	0.0	0.0	0.0	4.0047489404678345	0.0	0.0	0.0
M01_T016	C10	0.7530312836170197	0.0	0.5146431624889374	1.6686801314353943	0.0	0.0	0.0	0.0	0.0	0.0	0.0	0.0	1.0093111395835876	0.0	0.0	0.0	0.0	0.0	0.0630782600492239	0.0	0.0	0.0	0.0	0.0	0.0	0.0	0.0	0.0	0.0	0.02118261717259884	0.0	0.0	0.0	0.0	0.0	0.0	0.0	4.538625478744507	0.0	0.0	1.4978052973747253
M01_T016	C11	0.3495372533798218	0.0	1.5301036755006666e-16	0.0	0.0	0.0	0.0	0.0	0.0	0.0	0.0	0.0	0.09121493250131607	0.0	0.0	0.0	0.0	0.0	1.8718481957912445	0.0	0.0	0.0	0.0	0.0	0.0	0.0	0.0	0.0	0.0	0.0567500963807106	0.0	0.0	0.0	0.0	0.0	0.0	0.0	2.860379636287689	0.0	0.0	0.20632649213075638
M01_T016	C12	0.49400030076503754	0.0	3.967993256632693e-17	0.0	0.0	0.0	0.0	0.0	4.587356784213625e-06	0.0	0.0	0.0	1.7741145491600037	0.0	0.0	0.0	0.0	0.0	0.0	0.0	0.0	0.0	0.0	0.0	0.0	0.0	0.0	0.0	0.0	0.0	0.0	0.0	0.0	0.0	0.0	0.0	0.0	0.9968550205230713	0.0	0.0	0.33276404440402985
M01_T016	C13	0.6114952862262726	0.0	0.0	0.0	0.0	0.0	0.0	0.0	0.0	0.0	0.0	0.0	0.7653221189975739	0.0	0.0	0.0	0.0	0.0	0.0	0.0	0.0	0.0	0.0	0.0	0.0	0.0	0.0	0.0	0.0	0.0	0.0	0.0	0.0	0.0	0.0	0.0	0.0	2.9094919562339783	0.0	0.0	0.0
M01_T016	C14	1.0157976150512695	0.0	0.0	0.05705036595463753	0.0	0.0	0.0	0.0	0.0	0.0	0.0	0.0	0.0	0.0	0.0	0.0	0.0	0.0	0.0	0.0	0.0	0.0	0.0	0.0	0.0	0.0	0.0	0.0	1.1469371318817139	0.0	0.0	0.0	0.0	0.0	0.0	0.0	0.0	0.0	0.0	0.0	2.999981164932251
M01_T016	C15	0.7277283370494843	0.0	0.728766143321991	0.0	0.0	0.0	0.0	0.0	0.0	2.3236995339393616	0.20491033419966698	0.0	0.9287314116954803	0.0	0.0	0.0	0.0	0.0	0.0	0.0	0.0	0.0	0.0	0.0	0.0	0.0	0.0	0.0	0.0	0.0	0.0	0.0	0.0	0.0	0.0	0.0	0.0	2.9281317591667175	0.0	0.0	4.145252466201782
M01_T016	C16	0.7723462879657745	0.0	9.020561744207152e-18	0.0	0.0	0.0	0.0	0.0	0.0	0.42872558534145355	0.0	0.0	2.157405138015747	0.0	0.0	0.0	0.0	0.0	0.35076312720775604	0.0	0.2137952446937561	0.0	0.0	0.0	0.0	0.0	0.0	0.0	0.0	0.0	0.0	0.0	0.0	0.0	0.0	0.0	0.33012697100639343	0.0	0.0	0.0	4.156426668167114
M01_T016	C17	0.6432297825813293	0.0	0.05307602137327194	0.0	0.0	0.0	0.0	0.0	2.9103307497280184e-06	1.9672834873199463	0.0	0.0	0.5180999040603638	0.0	0.0	0.0	0.0	0.0	0.0	0.0	0.0	0.0	0.0	0.0	1.7155308723449707	0.0	0.0	0.0	0.0	0.0	0.0	0.0	0.0	0.0	0.0	0.0	0.0	0.0	0.0	0.0	5.791096210479736
M01_T016	C18	0.6544631123542786	0.0	1.0760698318481445	0.0	0.7236166596412659	0.0	0.0	0.0	0.0	4.681304454803467	0.6405730843544006	0.0	1.0038390159606934	0.0	0.0	0.0	0.0	0.0	0.0	0.0	0.0	0.0	0.0	0.0	0.0	0.0	0.0	0.0	0.0	0.0	0.0	0.0	0.0	0.0	0.0	0.0	0.0	0.0	0.0	0.0	4.81203556060791
M01_T016	C19	0.4657721593976021	0.0	0.0	0.0	0.0	0.0	0.0	0.0	1.376871455249784e-05	2.098832368850708	0.0	0.0	1.2319247722625732	0.0	0.0	0.0	0.0	0.0	0.0	0.0	0.0	0.0	0.0	0.0	0.0	0.0	0.0	0.0	0.0	0.0	0.0	0.0	0.0	0.0	0.0	0.0	0.0	0.0	0.0	0.0	4.160634517669678
M01_T016	C20	0.6411332488059998	0.0	0.06241422053426504	0.74323870241642	0.0	0.0	0.0	0.0	0.0	2.6718982458114624	0.0	0.0	0.9064992070198059	0.0	0.0	0.0	0.0	0.0	0.0	0.0	0.0	0.0	0.0	0.0	0.0	0.0	0.0	0.0	0.0	3.368755877017975	0.0	0.0	0.0	0.0	0.0	0.0	0.0	0.3803737908601761	0.0	0.0	0.0
M01_T016	C21	0.8409629166126251	0.05419306457042694	2.2204460823375376e-17	0.0	0.0	0.0	0.0	0.0	1.4404125067812856e-05	1.5541837811470032	0.0	0.0	0.9426063895225525	0.0	0.0	0.0	0.0	0.0	0.4220496416091919	0.0	0.0	0.0	0.0	0.0	0.0	0.0	0.0	0.0	0.0	0.0	0.0	0.0	0.0	0.0	0.0	0.0	0.0	0.0	0.0	0.0	0.0
M01_T016	C22	1.04683518409729	0.4806920289993286	0.0	0.0	0.0	0.0	0.0	0.0	5.0264141464140266e-05	1.9862357378005981	0.0	0.0	0.0	0.0	0.0	0.0	0.0	0.0	0.0	0.0	0.0	0.0	0.0	0.0	0.0	0.0	0.0	0.0	0.0	0.0	0.0	0.0	0.0	0.0	0.0	0.0	0.0	0.0	0.0	0.2902776002883911	0.0
M01_T016	C23	0.8718891143798828	0.0	4.3361518568368623e-20	1.591401219367981	0.0	0.0	0.0	0.0	0.0	0.0	0.0	0.0	0.5646106004714966	0.0	0.0	0.0	0.0	0.0	0.0	0.0	0.0	0.0	0.0	0.0	0.0	0.0	0.0	0.0	0.0	0.0	0.0	0.0	0.0	0.0	0.0	0.0	0.0	0.0	0.0	0.0	0.0
M01_T016	C24	0.8000918626785278	0.13587837293744087	0.15739494934678078	0.0	0.0	0.0	0.0	0.0	0.0	0.0	2.298938625244773e-06	0.0	2.2538026394320454e-18	0.0	0.0	0.0	0.0	1.3411366939544678	0.0	0.0	0.0	0.0	0.0	0.0	0.0	0.0	0.0	0.0	0.0	0.0	0.0	0.0	0.0	0.0	0.0	0.0	0.0	0.0	0.0	0.0	0.0
M01_T016	C25	0.8645758628845215	1.2711549997329712	0.005032009270507842	0.0	0.0	0.0	0.0	0.0	0.0	0.0	0.0	0.0	1.1816225349903107	0.0	0.0	0.0	0.0	0.0	0.0	0.0	0.0	0.0	0.0	0.0	0.0	0.0	0.0	1.1904678642749786	0.0	0.0	0.0	0.0	0.0	0.0	0.0	0.0	0.0	0.0	0.0	0.0	0.0
M01_T016	C26	0.8943574726581573	0.030710498802363873	5.884507249806045e-18	0.0	0.0	0.0	0.0	0.0	0.0	0.0	0.0	0.0	1.0493717193603516	0.0	0.0	0.0	0.0	0.0	0.653356522321701	0.0	0.0	0.0	0.0	0.0	0.0	0.0	0.0	0.0	0.0	0.0	0.0	0.0	0.0	0.0	0.0	0.0	0.0	0.0	1.2249736785888672	0.0	0.0
M01_T016	C27	0.8338380455970764	2.2768244588219827e-19	1.3877787807814457e-17	0.0	0.0	0.0	0.0	0.0	0.0	0.0	0.0	0.0	0.8818644285202026	0.0	0.0	0.0	0.0	0.0	0.0	0.0	0.0	0.0	0.0	0.0	0.0	0.0	0.0	0.0	0.0	0.0	0.0	0.0	0.0	0.0	0.0	0.0	0.0	0.0	0.0	0.0	0.0
M01_T016	C28	0.9462947845458984	1.7117079496383667	0.0	0.0	0.0	0.0	0.0	0.0	0.0	0.0	0.0	0.0	0.07334163039922714	0.0	0.0	0.0	0.0	0.0	0.0	0.0	0.0	0.0	0.0	0.0	0.0	0.0	0.0	0.0	0.0	0.0	0.9922372102737427	0.0	0.0	0.0	0.0	0.0	0.0	0.0	1.6048612594604492	0.0	0.0
M01_T016	C29	1.04205921292305	1.0401310920715332	0.0	0.0	0.0	0.0	0.0	0.0	0.0	0.0	0.0	0.0	0.0	0.0	0.0	0.0	0.0	0.0	0.0	0.0	0.0	0.0	0.0	0.0	0.0	0.0	0.0	0.0	0.0	0.0	0.15547875687479973	0.0	0.0	0.0	0.0	0.0	0.0	0.0	0.0	0.6285464018583298	0.0
M02_T001+T002	C01	0.2583005651831627	0.0	1.8791879415512085	0.0	0.5635828226804733	0.0	0.0	0.0	0.0	0.0	0.0	0.0	0.0	0.0	0.0	0.0	0.0	0.7800922691822052	0.0	0.0	0.0	1.9751213192939758	0.0	0.0	0.0	0.0	0.0	0.0	0.0	1.5870656073093414	0.0	0.0	0.0	0.0	0.0	0.0	0.0	0.0	0.0	0.0	0.29333770275115967
M02_T001+T002	C02	0.583484098315239	0.0	1.121248334646225	0.0	0.29223301261663437	0.0	0.0	0.0	0.0	0.0	0.0	0.0	0.0	0.026326747611165047	0.2636447697877884	0.0	0.0	2.492886483669281	0.0	0.17030272632837296	0.0	0.0	0.0	0.0	0.0	0.0	0.0	0.0	0.0	0.0	0.0	0.0	0.0	0.0	0.0	0.0	0.0	3.467839539051056	0.0	0.0	0.1356569603085518
M02_T001+T002	C03	0.566069483757019	0.0	0.39188678562641144	0.0	0.24074668064713478	0.0	0.0	0.0	0.0	0.0	0.0	0.0	0.5656078308820724	1.3228894472122192	0.0	0.0	0.0	0.0	0.0	0.0	0.0	0.0	0.0	0.0	0.0	0.0	0.0	0.0	0.0	0.0	0.0	0.0	0.0	0.0	0.0	0.0	0.0	3.9978391528129578	0.0	0.0	0.0
M02_T001+T002	C04	0.37728428840637207	1.209625244140625	3.841531651197932e-17	0.0	3.115428981459445e-08	0.0	0.0	0.0	0.0	0.0	0.0	0.0	0.0	0.0	0.0	0.0	0.0	0.0	0.0	0.0	0.0	0.0	0.0	0.0	0.0	0.0	0.0	0.0	0.0	0.0	0.0	0.0	0.0	0.0	0.0	0.0	0.0	1.4082311391830444	0.0	0.0	0.0
M02_T001+T002	C05	0.5577905625104904	0.0	0.27191371470689774	0.0	0.2436658963561058	0.0	0.0	0.0	0.0	0.0	0.0	0.0	0.0	0.5966915488243103	1.625527560710907	0.0	0.0	0.0	0.0	0.18228985369205475	0.0	0.0	0.0	0.0	0.0	0.0	0.0	0.0	0.0	0.0	0.0	0.0	0.0	0.0	0.0	0.0	0.0	3.8546546697616577	0.0	0.0	0.0
M02_T001+T002	C06	0.9985789656639099	0.0	0.1824832558631897	0.0	0.228290855884552	0.0	0.0	0.0	0.642248809337616	0.0	0.0	0.0	0.7532491683959961	2.0894426107406616	2.44814670085907	0.0	0.0	0.0	0.0	0.627199649810791	0.0	0.0	0.0	0.0	0.0	0.0	0.0	0.0	0.0	0.0	0.0	0.0	0.0	0.0	0.0	0.0	0.0	5.767062187194824	0.0	0.0	0.0
M02_T001+T002	C07	0.7723115980625153	0.0	0.06052649673074484	0.0	0.12679637223482132	0.0	0.0	0.0	0.0	0.0	0.0	0.0	0.003436337923631072	1.1111381351947784	2.301267683506012	0.0	0.0	0.0	0.0	0.43720609694719315	0.0	0.0	0.0	0.0	0.0	0.0	0.0	0.0	0.0	0.0	0.0	0.0	0.0	0.0	0.0	0.0	0.0	3.829592525959015	0.0	0.0	0.7182255983352661
M02_T001+T002	C08	0.9751264452934265	0.0	0.034830011427402496	0.0	0.14835938811302185	0.0	0.0	0.0	0.0	0.0	0.0	0.0	0.2922840416431427	1.6928200721740723	2.4871506690979004	0.0	0.0	0.0	0.0	0.7873976826667786	0.0	0.0	0.0	0.0	0.0	0.0	0.0	0.0	0.0	0.0	0.0	0.0	0.0	0.0	0.0	0.0	0.0	4.318403244018555	0.0	0.0	0.0
M02_T001+T002	C09	0.8733861893415451	0.0	3.486794232208316e-17	0.0	0.30914556980133057	0.0	0.0	0.0	0.0	0.6463268399238586	0.0	0.0	0.3327678218483925	1.7023823261260986	2.4402775168418884	0.0	0.0	0.0	0.0	0.5809678584337234	0.0	0.0	0.0	0.0	0.0	0.0	0.0	0.0	0.0	0.0	0.0	0.0	0.0	0.0	0.0	0.0	0.0	4.054074287414551	0.0	0.0	0.0
M02_T001+T002	C10	0.6816056370735168	0.0	1.3440426886081696	2.0222973823547363	1.146651178598404	0.0	0.0	0.0	0.0	0.0	0.0	0.0	1.6457814872264862	0.0	0.0	0.0	0.0	0.0	0.6417032480239868	0.0	0.0	0.0	0.0	0.0	0.0	0.0	0.0	0.0	0.0	0.08592898026108742	0.0	0.0	0.0	0.0	0.0	0.0	0.0	5.0573612451553345	0.0	0.0	3.300240635871887
M02_T001+T002	C11	0.4291996732354164	0.0	0.23057324811816216	0.0	0.6276268512010574	0.0	0.0	0.0	5.747955583501607e-06	0.0	0.0	0.0	1.0745971202850342	0.0	0.0	0.0	0.0	0.0	2.3205126523971558	0.17010236904025078	0.0	0.0	0.0	0.0	0.0	0.0	0.0	0.0	0.0	0.22807557880878448	0.0	0.0	0.0	0.0	0.0	0.0	0.0	4.775203108787537	0.0	0.0	0.48223070055246353
M02_T001+T002	C12	0.530415415763855	0.0	0.04516323655843735	0.0	0.5287814512848854	0.0	0.0	0.0	0.22792590701646986	0.0	0.0	0.0	2.47186279296875	0.0	0.0	0.0	0.0	0.0	0.5307362824678421	0.0	0.0	0.0	0.0	0.0	0.0	0.0	0.0	0.0	0.0	0.3370431810617447	0.0	0.0	0.0	0.0	0.0	0.0	0.0	0.46076463907957077	0.0	0.0	1.1340463161468506
M02_T001+T002	C13	0.4940062165260315	0.0	0.10568727552890778	0.0	0.3602578639984131	0.0	0.0	0.0	0.0	0.0	0.0	0.9902278184890747	1.4427772760391235	0.0	0.0	0.0	0.0	0.0	0.0	0.0	0.0	0.0	0.0	0.0	0.0	0.0	0.0	0.0	0.0	0.0	0.0	0.0	0.0	0.0	0.0	0.0	0.0	4.86134147644043	0.18249037861824036	0.0	0.0
M02_T001+T002	C14	1.0486245155334473	0.0	0.32182177901268005	0.0	0.16192062944173813	0.0	0.0	0.0	0.0	0.0	0.0	0.0	0.24094872921705246	0.0	0.0	0.0	0.0	0.0	0.0	0.0	0.0	0.0	0.0	0.0	0.0	0.0	0.0	0.0	1.3331694602966309	0.0	0.0	0.0	0.0	0.0	0.0	0.0	0.0	0.0	0.0	0.0	1.7565395832061768
M02_T001+T002	C15	0.5695671141147614	0.0	1.9796077609062195	0.0	1.3092865347862244	0.0	0.0	0.0	0.0	2.4046719074249268	0.4460769593715668	0.0	1.5737128853797913	0.0	0.0	0.0	0.0	0.0	0.1998140588402748	0.0	0.0	0.0	0.0	0.0	0.0	0.0	0.0	0.0	0.0	0.06722419708967209	0.0	0.0	0.0	0.0	0.0	0.0	0.0	3.5568299293518066	0.0	0.0	4.226017236709595
M02_T001+T002	C16	0.6300041973590851	0.0	0.7133872509002686	0.0	1.4783346056938171	0.0	0.0	0.0	5.000109019676895e-23	1.117399275302887	0.0	0.0	2.63395893573761	0.0	0.0	0.0	0.0	0.0	1.2054839730262756	0.0	0.32196806371212006	0.0	0.0	0.0	0.0	0.0	0.0	0.0	0.0	0.0	0.0	0.0	0.0	0.0	0.0	0.0	0.40553003549575806	0.0	0.0	0.0	2.4320307970046997
M02_T001+T002	C17	0.6643005609512329	0.0	0.6242465376853943	0.0	2.1066086292266846	0.0	0.0	0.0	0.00013330296496860683	3.1888420581817627	0.0	0.0	1.312434196472168	0.0	0.0	0.0	0.0	0.3419496715068817	0.5225003957748413	0.0	0.0	0.0	0.0	0.0	2.551114320755005	0.0	0.0	0.0	0.0	0.0	0.0	0.0	0.0	0.0	0.0	0.0	0.0	0.0	0.0	0.0	6.100020885467529
M02_T001+T002	C18	0.5656847059726715	0.0	2.7301061153411865	0.0	1.4004635512828827	0.0	0.0	0.0	1.4209517757990398e-05	4.742938756942749	0.60442815721035	0.0	1.1675620079040527	0.0	0.0	0.0	0.0	0.0	0.0	0.0	0.0	0.0	0.0	0.0	0.0	0.0	0.0	0.0	0.0	0.0	0.0	0.0	0.0	0.0	0.0	0.0	0.0	0.0	0.0	0.0	4.305797100067139
M02_T001+T002	C19	0.3012065961956978	0.0	0.09252400416880846	0.0	0.7628861963748932	0.0	0.0	0.0	0.0001199674134113593	3.1764782667160034	0.0	0.0	1.8004266917705536	0.0	0.0	0.0	0.0	0.0	0.0031569665297865868	0.0	0.0	0.0	0.0	0.0	0.0	0.0	0.0	0.0	0.0	0.0	0.0	0.0	0.0	0.0	0.0	0.0	0.0	0.0	0.0	0.0	5.202603459358215
M02_T001+T002	C20	0.5930742025375366	0.0	0.7005714774131775	1.6911096572875977	0.2863776981830597	0.0	0.0	0.0	0.0	3.077428102493286	0.10407788306474686	0.0	1.475160837173462	0.0	0.0	0.0	0.0	0.0	0.0	0.0	0.0	0.0	0.0	0.0	0.0	0.0	0.0	0.0	0.0	3.0925216674804688	0.0	0.0	0.0	0.0	0.0	0.0	0.0	0.32676368951797485	0.0	0.0	0.1863463670015335
M02_T001+T002	C21	0.7194786071777344	0.2620251476764679	0.13585565984249115	0.0	0.06120824068784714	0.0	0.0	0.0	4.384281419334002e-05	2.16127872467041	0.0	0.0	1.2199240922927856	0.0	0.0	0.0	0.0	0.0	1.118260145187378	0.0	0.0	0.0	0.0	0.0	0.0	0.0	0.0	0.0	0.0	0.0	0.20499345660209656	0.0	0.0	0.0	0.0	0.0	0.0	0.0	0.0	0.0	0.0
M02_T001+T002	C22	1.1759576201438904	0.36877433955669403	0.03781014122068882	0.0	0.08351938053965569	0.0	0.0	0.0	0.0001428359537385404	2.385162830352783	0.0	0.0	0.1448180228471756	0.0	0.0	0.0	0.0	0.0	0.0	0.0	0.0	0.0	0.0	0.0	0.0	0.0	0.0	0.0	0.0	0.0	0.30957281589508057	0.0	0.0	0.0	0.0	0.0	0.0	0.0	0.0	0.021461552008986473	0.0
M02_T001+T002	C23	0.661313459277153	0.0	0.08745416440069675	1.588023453950882	0.2558608129620552	0.0	0.0	0.0	0.0	0.0	0.0	0.0	1.1224481165409088	0.0	0.0	0.0	0.0	0.0	0.30047230422496796	0.0	0.0	0.0	0.0	0.0	0.0	0.0	0.0	0.0	0.0	0.0	0.0	0.0	0.0	0.0	0.0	0.0	0.0	0.0	0.0	0.0	0.0639239177107811
M02_T001+T002	C24	0.8633078336715698	0.13986359536647797	1.2620059251785278	0.0	0.15866141021251678	0.0	0.0	0.0	0.0	0.0	0.0	0.0	0.40660223364830017	0.0	0.0	0.0	0.0	2.0982422828674316	0.48871326446533203	0.0	0.0	0.0	0.0	0.0	0.0	0.0	0.0	0.0	0.0	0.0	0.17967288196086884	0.0	0.0	0.0	0.0	0.0	0.0	0.0	0.0	0.0	0.15555046498775482
M02_T001+T002	C25	0.7687748670578003	1.207438588142395	0.7364259958267212	0.0	0.24470125138759613	0.0	0.0	0.0	0.0	0.0	0.0	0.0	1.9891443252563477	0.0	0.0	0.0	0.6594833135604858	0.0	0.0	0.0	0.0	0.0	0.0	0.0	0.0	0.0	0.0	0.1674964278936386	0.0	0.0	0.0	0.0	0.0	0.8116804361343384	0.0	0.0	0.0	0.0	0.0	0.0	0.0
M02_T001+T002	C26	0.8010618686676025	0.2213839590549469	0.1866859868168831	0.0	0.14618904143571854	0.0	0.0	0.0	0.0	0.0	0.0	0.0	1.278618037700653	0.0	0.0	0.0	0.0	0.0	1.2923489809036255	0.0	0.0	0.0	0.0	0.0	0.0	0.0	0.0	0.0	0.0	0.0	0.21113621443510056	0.0	0.0	0.0	0.0	0.0	0.0	0.0	1.188819408416748	0.0	0.0
M02_T001+T002	C27	0.7504225373268127	0.16708971560001373	0.263381652534008	0.0	0.09003718197345734	0.0	0.0	0.0	0.0	0.0	0.0	0.0	1.1161746680736542	0.0	0.0	0.0	0.0	0.0	1.1068333387374878	0.0	0.0	0.0	0.0	0.0	0.0	0.0	0.0	0.0	0.0	0.0	0.0	0.0	0.0	0.0	0.0	0.0	0.0	0.0	0.0	0.0	0.0
M02_T001+T002	C28	0.8832504451274872	1.5759156942367554	1.3946092412332146e-16	0.0	0.13295350223779678	0.0	0.0	0.0	0.0	0.0	0.0	0.0	0.6549155414104462	0.0	0.0	0.0	0.0	0.0	0.0	0.0	0.0	0.0	0.0	0.0	0.0	0.0	0.0	0.0	0.0	0.0	1.3211719989776611	0.0	0.0	0.0	0.0	0.0	0.0	0.0	1.4547122716903687	0.0	0.0
M02_T001+T002	C29	0.8894972205162048	0.833600640296936	0.0	0.0	0.08308915048837662	0.0	0.0	0.0	0.0	0.0	0.0	0.0	0.01211779285222292	0.0	0.0	0.0	0.0	0.0	0.0	0.0	0.0	0.0	0.0	0.0	0.0	0.0	0.0	0.0	0.0	0.0	0.22062650322914124	0.0	0.0	0.0	0.0	0.0	0.0	0.0	0.0	0.7291507720947266	0.0
