# Supplementary material for: Single-cell CyTOF profiling reveals alterations in B, T and macrophage subsets during murine hepatic aging
Source: Front Immunol. 2026 Apr 28;17:1787641. doi: 10.3389/fimmu.2026.1787641 (PMC13160732; doi:10.3389/fimmu.2026.1787641)
Supplement: Supplementary file 3 [file SupplementaryFile2.zip › Statistics/Marker_Expression/sample_cluster/50%.csv]

sample	cluster	CD45	CD3	CCR2	CD11c	CD172a	c_kit	CD69	CD27	CD86	Ly6C	CX3CR1	CD25	CD44	CD19	IgD	CD62L	CD103	CCR4	CD39	B220	F4_80	CD206	CD64	CXCR3	Ly6G	CD163	FOXP3	TCRgd	CD49b	CD317	TCRb	NK1.1	PD1	CD127	ICOS	CCR6	SiglecF	MHCII	CD4	CD8	CD11b
M01_T001	C01	0.4439164400100708	0.0	0.04180416464805603	0.0	0.0	0.0	0.0	0.0	0.0	0.0	0.0	0.0	0.0	0.0	0.0	0.0	0.0	0.13085198402404785	0.0	0.0	0.0	0.2066081166267395	0.0	0.0	0.0	0.0	0.05611756816506386	0.0	0.0	1.444940447807312	0.0	0.0	0.0	0.0	0.0	0.0	0.0	0.0	0.0	0.0	0.6581830382347107
M01_T001	C02	0.7517768740653992	0.22851719707250595	1.0603470206260681	0.0	0.0	0.6284939050674438	0.0	0.0	0.0	0.08280190080404282	1.4971677660942078	0.0	1.5237282514572144	0.0	0.0	0.0	0.0	2.7176841497421265	0.3533214330673218	0.0490969642996788	0.0	0.0	0.0	0.0	0.0	0.0	0.0	0.0	0.0	0.32453493773937225	0.0	0.0	0.0	0.0	0.0	0.0	0.0	3.9227215051651	0.0	0.0	1.0119836926460266
M01_T001	C03	1.043208360671997	0.0	0.07945422828197479	0.0	0.0	0.0	0.0	0.0	0.08087863773107529	0.13744893670082092	0.0	0.0	1.1308424472808838	0.8625858426094055	0.0	0.0	0.0	0.0	0.11254856735467911	0.035798314958810806	0.0	0.00041699165012687445	0.0	0.0	0.0	0.0	0.011568060144782066	0.0	0.0	0.09071528911590576	0.0	0.0	0.0	0.0	0.0	0.0	0.0	6.402683734893799	0.0	0.0	0.3308327794075012
M01_T001	C04	0.8374479711055756	4.285489320755005	1.4550060294568539	0.04304971918463707	0.35974636673927307	0.7429006099700928	0.4858270287513733	0.40269938111305237	0.16021665930747986	1.2280288338661194	0.9528146684169769	0.0	1.4806245565414429	0.026083942502737045	0.0	0.0	0.27533983811736107	0.9534502029418945	1.894644320011139	0.691619873046875	5.732729914598167e-05	0.04270459711551666	0.0	0.24342390894889832	0.5588897466659546	0.0	0.21781376749277115	0.025614362210035324	0.2483603060245514	0.8634347319602966	1.0561100244522095	0.0	0.24309086799621582	0.021415909752249718	0.0	0.0	0.138041153550148	3.922724485397339	0.08340078371111304	0.3582881987094879	2.1218708753585815
M01_T001	C06	0.6537902057170868	5.405832098187174e-17	0.05947515740990639	0.0	0.14035281538963318	0.27023843117058277	1.2765390276908875	0.0	1.1835004443128128e-05	0.35568930208683014	0.26598531007766724	0.0	1.7145889401435852	0.0	0.0	0.0	0.0	0.41404908895492554	0.4253501296043396	0.10751185566186905	0.0	0.0	0.04793902486562729	0.027945157140493393	0.3614924196153879	0.0	0.26613614428788424	0.0	0.0	0.0	0.0	0.0	0.14611339569091797	0.0	0.0	0.0	0.0	4.306028842926025	0.0	0.0	0.7782358676195145
M01_T001	C07	1.9378454685211182	0.0	0.0	7.974406616995111e-05	0.0	0.0	0.0	0.0	0.0	0.0	0.0	0.0	0.1747056543827057	1.7958992719650269	1.921678066253662	0.0	0.0	0.5178900957107544	0.25534144043922424	0.6982170343399048	0.0	0.3006082773208618	0.0	0.0	0.0	5.037731299825654e-13	0.030856672674417496	0.0	0.0	0.0	0.0	0.0	0.0	0.0	0.0	0.0	0.0	5.069155216217041	0.0	0.14320731163024902	1.0803948640823364
M01_T001	C08	2.301429271697998	0.0	6.661338412448735e-17	0.0	0.0	0.0	0.0	0.0	0.12753154337406158	0.8315137624740601	0.0	0.0	2.483285427093506	2.6598141193389893	3.4118783473968506	0.38283711671829224	0.0	0.0	0.4786233901977539	1.785017490386963	0.0	0.0	0.0	0.0	0.0	0.0	0.0	0.0	0.0	0.0	0.0	0.0	0.0	0.0	0.0	0.0	0.0	5.416908264160156	0.0	0.0	0.0
M01_T001	C10	1.9636123180389404	1.3480698927577763e-17	1.0771913528442383	3.207969546318054	0.20924153923988342	0.36355292797088623	0.0	0.0	0.24098017066717148	0.26729725301265717	4.468570523386006e-06	0.0	2.0064910650253296	0.0	0.0	0.0	0.0	0.0	1.5531393885612488	0.01721032802015543	0.0	0.0	0.0	0.0	0.0	0.0	0.0	0.0	0.0	1.492019534111023	0.0	0.0	0.0	0.0	0.0	0.0	0.0	6.101588249206543	0.0	0.0	3.4830621480941772
M01_T001	C11	0.9965016841888428	1.0420471046155575e-18	0.01162545196712017	0.0	0.0	0.0	0.0	0.0	0.0001035258756019175	0.7098360359668732	0.0	0.0	1.2874621748924255	0.0	0.0	0.0	0.0	0.21787380427122116	2.6877689361572266	0.4377169758081436	0.0	0.04052413068711758	0.0	0.0	0.0	0.0	0.0	0.0	0.0	1.0585987567901611	0.0	0.0	0.0	0.0	0.0	0.0	0.0	4.971490383148193	0.0	0.0	1.581341803073883
M01_T001	C12	0.7743368744850159	0.0	2.4174998602740025e-17	0.0	0.0	1.4965434074401855	0.0	0.18395760655403137	1.4526012819260359e-05	0.23565351963043213	0.0	0.0	2.6898860931396484	0.0	0.0	0.0	0.0	0.0	0.3508676588535309	0.0	0.0	0.007574481423944235	0.0	0.0	0.0	0.0	0.13237595558166504	0.0	0.0	0.8708704710006714	0.0	0.0	0.0	0.0	0.0	0.0	0.2709774076938629	3.3331098556518555	0.0	0.0	1.0970381498336792
M01_T001	C13	1.4843933582305908	0.0	6.938894007304805e-19	0.0	0.0	0.0	0.213052898645401	0.0	0.0	0.12863169610500336	1.8255962004332105e-06	0.561469316482544	1.8557630777359009	0.0	0.0	0.0	0.0	0.0	0.0	0.0	0.0	1.8825121514964849e-06	0.0	0.0	0.0	0.0	4.336313599861974e-11	0.0	0.0	0.010078622959554195	0.0	0.0	0.0	2.091594934463501	0.0	0.0	0.0	5.098752021789551	0.0	0.0	0.0
M01_T001	C14	1.1028649806976318	0.0	1.0408341269451149e-18	0.04668328911066055	0.0	0.0	0.0	0.0	6.772495453333249e-06	0.30676335096359253	5.3502859920229184e-09	0.0	0.8859065175056458	0.0	0.0	0.0	0.0	0.0	2.939708212443612e-21	0.0	0.0	0.0	0.0	0.0	0.0	0.0	0.08190353959798813	0.0	1.7477842569351196	0.0	0.0	0.0	0.0	0.0	0.0	0.0	0.0	0.05355553328990936	0.0	0.0	2.8054943084716797
M01_T001	C15	1.763365626335144	2.2204460823375376e-17	1.7417088747024536	0.0	1.0271859169006348	0.0	0.0	0.0	0.21784883737564087	4.30733585357666	0.787598192691803	0.0	1.9526747465133667	0.0	0.0	0.0	0.0	0.0	0.917604923248291	0.0	0.3926395773887634	0.0	1.8954094648361206	0.0	0.0	0.0	3.334865184001501e-08	0.0	0.0	0.5673718452453613	0.0	0.0	0.0	0.0	0.0	0.0	0.0	4.094087600708008	0.0	0.0	4.754271030426025
M01_T001	C16	1.4267722964286804	2.2204460823375376e-17	0.0441446527838707	0.0	0.2564323991537094	0.0	0.0	0.0	4.2807623685803264e-05	1.7671533226966858	0.0	0.0	2.919378161430359	0.0	0.0	0.0	0.0	0.0	1.3535202741622925	0.0	0.7260194718837738	0.0	0.0	0.0	0.0	0.0	0.061498817056417465	0.0	0.0	0.0	0.0	0.0	0.0	0.0	0.0	0.0	1.5350847840309143	0.0	0.0	0.0	3.8422398567199707
M01_T001	C17	1.1991311311721802	2.0816682538902298e-18	0.041614990681409836	0.0	0.6014498472213745	0.0	0.0	0.0	0.00016703049186617136	2.8470308780670166	0.0	0.0	1.8569422960281372	0.0	0.0	0.0	0.0	3.157823016408656e-07	0.3069700002670288	0.0	0.0	5.821546622541973e-08	0.0	0.0	2.580087423324585	0.0	0.1085590198636055	0.0	0.0	0.0	0.0	0.0	0.0	0.0	0.0	0.0	0.0	0.0	0.0	0.0	5.735447406768799
M01_T001	C18	1.385538935661316	0.0	1.366070032119751	0.0	1.1016345024108887	0.0	0.0	0.0	0.22639180719852448	5.236649036407471	0.22330428659915924	0.0	2.210775852203369	0.0	0.0	0.0	0.0	0.0	0.46643245220184326	0.0	0.1824217438697815	0.0	1.1478428840637207	0.0	0.0	0.0	0.0	0.0	0.0	0.22816002368927002	0.0	0.0	0.0	0.0	0.0	0.0	0.0	0.0	0.0	0.0	4.420803070068359
M01_T001	C19	0.8526074886322021	0.0	0.015502618625760078	0.0	0.2608175277709961	0.0	0.0	0.0	0.00027651721029542387	3.8349156379699707	0.0	0.0	2.42551589012146	0.0	0.0	0.0	0.0	0.0	0.5174440145492554	0.0	0.0	0.04979604855179787	0.0	0.0	0.0	0.0	0.2268427461385727	0.0	0.0	0.0	0.0	0.0	0.0	0.0	0.0	0.0	0.25731226801872253	0.0	0.0	0.0	5.180818557739258
M01_T001	C20	1.372520089149475	0.0	0.21713204681873322	1.9964276552200317	0.0	0.0	0.0	0.0	1.935272666742094e-05	2.365691900253296	0.1965496987104416	0.0	1.764042854309082	0.0	0.0	0.0	0.0	0.0	0.37564197182655334	0.0	0.0	0.0	0.0	0.0	0.0	0.0	3.2354117251998105e-07	0.0	0.0	3.879786491394043	0.0	0.0	0.0	0.0	0.0	0.0	0.0	3.6054370403289795	0.0	0.0	0.8785810470581055
M01_T001	C21	1.4845521450042725	0.5464333891868591	0.039394330233335495	0.0	0.0	0.0	0.2455098181962967	0.0	0.0004391012480482459	3.6804258823394775	0.0	0.0	1.577318549156189	0.0	0.0	0.0	0.0	0.0	1.4317646026611328	0.0	0.0	0.0	0.0	0.0	0.0	0.0	0.0	0.0	0.0	0.0	0.5754196047782898	0.0	0.0	0.114851213991642	0.0	0.0	0.0	0.0	0.0	0.0	0.12052257359027863
M01_T001	C22	2.551471710205078	0.9294552505016327	5.551115123125783e-17	0.8754042983055115	0.0	0.0	0.0	0.0	0.3945612162351608	3.0722228288650513	0.049723779782652855	0.0	0.7345981597900391	0.0	0.0	0.0	0.0	0.0	0.5639351010322571	0.0	0.0	0.0	0.0	0.0	0.0	0.0	0.0	0.0	0.0	0.0	1.5846642851829529	0.0	0.039265839383006096	0.8607216477394104	0.0	0.0	0.0	0.0	0.0	0.7614166736602783	0.40774455666542053
M01_T001	C23	1.7116763591766357	0.0	3.811512605023893e-17	3.038628101348877	0.004748310893774033	0.0	0.18657241761684418	0.0	0.0	0.06125225871801376	1.7752015851014836e-19	0.0	1.2570005655288696	0.0	0.0	0.0	0.0	0.0	0.7754694223403931	0.0	0.0	0.0	0.0	0.0	0.0	0.0	0.0	0.0	0.0	0.0	0.0	0.0	0.0	0.0	0.0	0.0	0.0	0.3390587568283081	0.0	0.0	2.0421290397644043
M01_T001	C24	2.2335516214370728	0.9335065484046936	0.6889354288578033	0.0	0.0	0.0	0.016562437638640404	0.0	0.0	0.07204852253198624	1.1641433238983154	0.0	0.4408589154481888	0.0	0.0	0.0	0.0	2.56331205368042	1.041171669960022	0.06964536011219025	0.0	0.0	0.0	0.0	0.0	0.0	0.0	0.0	0.0	0.0	1.1402246356010437	0.0	0.6546100080013275	0.11629825457930565	0.0	0.0	0.0	0.0	0.00978811550885439	0.0	0.6459515690803528
M01_T001	C25	1.7159107327461243	1.9271417260169983	0.5417946428060532	0.0	0.0	0.0	0.0	0.0	0.0	0.0	0.0	0.0	2.5143696069717407	0.0	0.0	0.0	1.2118802070617676	6.2172150137485e-05	0.0	0.0	0.0	0.0	0.0	0.0	0.0	0.0	6.501172578055048e-08	1.7172937989234924	0.0	0.2549256384372711	0.0	0.0	0.0	1.9821479320526123	0.0	0.0	0.0	0.0	0.0	0.0	0.23350533097982407
M01_T001	C26	2.0527563095092773	1.3112213611602783	3.0509448471997605e-17	0.0	0.0	0.0	0.3769298493862152	0.0	2.5849672965705395e-05	0.0	0.0	0.0	1.1642955541610718	0.0	0.0	0.0	0.0	0.0	1.6226215362548828	0.0	0.0	0.0	0.0	0.0	0.0	0.0	0.0	0.0	0.0	0.0	1.1265604496002197	0.0	0.26364830136299133	0.0	0.0	0.0	0.0	0.0	2.7142035961151123	0.0	0.17735105752944946
M01_T001	C27	1.6454880833625793	0.2126917541027069	0.0017219001892954111	0.0	0.0	0.0	0.3393860459327698	0.0	3.764400617001229e-06	0.0	0.0	0.0	1.6921849250793457	0.0	0.0	0.0	0.0	2.4877216020513515e-07	0.4873558133840561	0.0	0.0	0.0	0.0	0.0	0.0	0.0	0.0	0.0	0.0	0.0	0.14093779772520065	0.0	0.0	0.8994938135147095	0.0	0.0	0.0	0.0	0.0	0.0	0.3038516193628311
M01_T001	C28	2.849928617477417	2.3255090713500977	3.486794252887831e-17	0.0	0.0	0.0	0.0	0.06073758378624916	0.27538853883743286	0.06935977935791016	0.0	0.0	1.3118647336959839	0.0	0.0	0.0	0.0	0.0	1.8530091047286987	0.0	0.0	0.0	0.0	0.0	0.0	0.0	0.0	0.0	0.0	0.0	2.7996442317962646	0.0	1.6431889533996582	0.0	0.18369369208812714	0.0	0.0	0.20634609460830688	2.992403984069824	0.0	0.21871930360794067
M01_T001	C29	2.8697458505630493	1.3683248162269592	3.885780520013599e-17	0.3148171752691269	0.0	0.0	0.04142836667597294	0.2544933557510376	0.6388817429542542	0.1036316454410553	4.119900381738262e-06	0.0	0.7699198424816132	0.0	0.0	0.0	0.0	5.824063578074856e-07	2.320953130722046	0.12001219391822815	0.0	0.0	0.0	0.0	0.0	0.0	0.0	0.0	0.0	0.0	1.8544350266456604	0.0	2.0106109380722046	0.0	0.0031357870902866125	0.0	0.0	0.10153938084840775	0.0	0.9137523472309113	0.5240975916385651
M01_T002	C01	0.32518479228019714	0.0	0.4242590516805649	0.0	0.0	0.0	0.0	0.0	0.0	0.0	4.676734555175699e-10	0.0	0.0	0.0	0.0	0.0	0.0	0.33923354744911194	0.11509059742093086	0.0	0.0	0.012732244145922778	0.0	0.0	0.0	0.0	0.0	0.0	0.0	1.665741205215454	0.0	0.0	0.0	0.0	0.0	0.0	0.0	0.0	0.0	0.0	0.0
M01_T002	C02	1.0275936126708984	7.167795955224332e-17	0.5832400321960449	7.202737378975144e-06	0.0	0.0	0.0	0.0	0.0	0.0	0.6999703645706177	0.0	0.11769082397222519	0.5920342803001404	1.27507483959198	0.0	0.0	2.3041162490844727	0.039062172174453735	0.5100252032279968	0.0	0.0	0.0	0.0	0.0	0.0	0.0	0.0	0.0	0.0	0.0	0.0	0.0	0.0	0.0	0.0	0.0	4.4005842208862305	0.0	0.0	0.1305532306432724
M01_T002	C03	1.0837516784667969	1.3541685299780073e-17	0.2912672460079193	3.310324927952024e-06	0.0	0.0	0.0	0.0	0.0	0.0	0.0	0.0	1.390095591545105	2.0565359592437744	0.3668718934059143	0.0	0.0	0.0	0.26555582880973816	0.6008647084236145	0.0	0.0	0.0	0.0	0.0	0.0	0.0	0.0	0.0	0.0	0.0	0.0	0.0	0.0	0.0	0.0	0.0	5.218192100524902	0.0	0.0	1.0925371646881104
M01_T002	C04	1.3711718320846558	1.6147757172584534	0.04065982066094875	1.2912440524814883e-05	0.0	0.0	0.0	0.0	0.0	0.0	0.0	0.0	0.5460888147354126	1.8442943096160889	2.8199158906936646	0.0	0.0	0.0	0.12517192214727402	0.9155525863170624	0.0	0.0	0.0	0.0	0.0	0.0	0.0	0.0	0.0	0.0	0.0	0.0	0.0	0.0	0.0	0.0	0.0	4.9952614307403564	0.0	0.0	0.06578351929783821
M01_T002	C05	0.9797121286392212	0.0	0.04425717145204544	8.61680291563971e-07	0.0	0.0	0.0	0.0	0.0	0.0	0.0	0.0	0.011644610203802586	0.9376158714294434	2.5738792419433594	0.0	0.0	0.0	0.0	0.45729148387908936	0.0	0.0	0.0	0.0	0.0	0.0	0.0	0.0	0.0	0.0	0.0	0.0	0.0	0.0	0.0	0.0	0.0	5.056158065795898	0.0	0.0	0.0
M01_T002	C06	1.6476925015449524	0.0	0.06166737526655197	0.0	0.0	0.0	0.30931493639945984	0.0	0.763903021812439	0.0	0.0	0.0	0.7291344702243805	2.1005090475082397	2.9989722967147827	0.0	0.0	0.0	0.0	1.35672128200531	0.0	0.0	0.0	0.0	0.0	0.0	0.0	0.0	0.0	0.0	0.0	0.0	0.0	0.0	0.0	0.0	0.0	6.17363166809082	0.0	0.0	0.0
M01_T002	C07	1.4135264158248901	0.0	0.005460743792355061	4.2298224798287265e-06	0.0	0.0	0.0	0.0	0.0	0.0	0.0	0.0	0.48450565338134766	1.9665334224700928	3.089768409729004	0.0	0.0	0.0	0.012906568124890327	1.1571564674377441	0.0	0.0	0.0	0.0	0.0	0.0	0.0	0.0	0.0	0.0	0.0	0.0	0.0	0.0	0.0	0.0	0.0	5.212245941162109	0.0	0.0	0.8514343500137329
M01_T002	C08	1.585152268409729	0.0	3.10623922417097e-17	2.2448743038694374e-05	0.0	0.0	0.0	0.0	0.0	0.0	0.0	0.0	0.5620202422142029	2.100161910057068	3.143972158432007	0.0	0.0	0.0	0.08005448058247566	1.394543468952179	0.0	0.0	0.0	0.0	0.0	0.0	0.0	0.0	0.0	0.0	0.0	0.0	0.0	0.0	0.0	0.0	0.0	5.431030511856079	0.0	0.0	0.0
M01_T002	C09	1.549338161945343	0.0	2.7755575615628914e-17	0.0	0.0	0.0	0.0	0.0	8.069031594004628e-07	0.821025550365448	0.0	0.0	0.3971591591835022	2.0183836221694946	3.136980414390564	0.0	0.0	0.0	0.026352773420512676	1.2143535614013672	0.0	0.0	0.0	0.0	0.0	0.0	0.0	0.0	0.0	0.0	0.0	0.0	0.0	0.0	0.0	0.0	0.0	5.382205963134766	0.0	0.0	0.0
M01_T002	C10	1.3275868892669678	2.046973734739857e-17	0.7866931259632111	2.742562770843506	0.5340753197669983	0.0	0.0	0.0	3.393857514311094e-05	0.0	0.13474178314208984	0.0	2.024032950401306	0.0	0.0	0.0	0.0	0.0	0.7024578750133514	0.0	0.0	0.0	0.0	0.0	0.0	0.0	0.0	0.0	0.0	1.1583333015441895	0.0	0.0	0.0	0.0	0.0	0.0	0.0	5.689185857772827	0.0	0.0	4.219379663467407
M01_T002	C11	0.7410885095596313	9.014192122618249e-17	0.055433519184589386	0.0	0.0	0.0	0.0	0.0	0.00013207938172854483	0.7001575231552124	0.0	0.0	1.1481001377105713	0.02173374779522419	0.0	0.0	0.0	0.16701897978782654	2.887200355529785	0.35982272028923035	0.0	0.0	0.0	0.0	0.0	0.0	0.0	0.0	0.0	2.019569158554077	0.0	0.0	0.0	0.0	0.0	0.0	0.0	5.019758224487305	0.0	0.0	1.9406384229660034
M01_T002	C12	0.6751164793968201	0.0	5.65519859785884e-17	0.0	0.0	1.0039181411266327	0.0	0.0	2.2979392269917298e-05	0.0	0.0	0.0	2.4998241662979126	0.0	0.0	0.0	0.0	0.0	0.22019045799970627	0.0	0.0	0.0	0.0	0.0	0.0	0.0	0.0	0.0	0.0	0.34625883400440216	0.0	0.0	0.0	0.0	0.0	0.0	0.0	1.2486752271652222	0.0	0.0	0.6719048321247101
M01_T002	C13	0.7694361507892609	0.0	0.04917492903769016	0.0	0.0	0.03892403747886419	0.0	0.0	0.0	0.0	0.0	1.274664580821991	2.2898380756378174	0.0	0.0	0.0	0.0	0.0008602415618952364	0.0	0.0	0.0	0.0	0.0	0.0	0.0	0.0	0.0	0.0	0.0	0.18352756649255753	0.0	0.0	0.0	0.9916925430297852	0.0	0.0	0.0	6.235296964645386	0.04791785031557083	0.0	0.0
M01_T002	C14	1.6515529155731201	0.0	4.440892164675075e-17	1.1722070574760437	0.0	0.0	0.0	0.0	0.0	0.23499399423599243	7.196128137820779e-08	0.0	0.32642874121665955	0.0	0.0	0.0	0.0	0.0	1.1023688912391663	0.0	0.0	0.0	0.0	0.0	0.0	0.0	0.0	0.0	1.7731974124908447	0.0	0.0	0.0	0.0	0.0	0.0	0.0	0.0	0.0	0.0	0.0	3.7550487518310547
M01_T002	C15	1.2630726099014282	1.072059094918777e-16	1.3048923015594482	0.2062303125858307	0.7062920331954956	0.0	0.0	0.0	0.19017480313777924	3.592907428741455	1.0241457223892212	0.0	2.057871103286743	0.0	0.0	0.0	0.0	0.0	0.3999427258968353	0.0	0.0006927939248271286	0.0	0.850370466709137	0.0	0.0	0.0	0.0	0.0	0.0	1.1750402450561523	0.0	0.0	0.0	0.0	0.0	0.0	0.0	4.620276927947998	0.0	0.0	4.751718521118164
M01_T002	C16	1.1032318472862244	6.543160110950019e-17	0.1812269538640976	0.0	0.528749406337738	0.0	0.0	0.0	4.571385761664715e-05	0.9410812258720398	0.0	0.0	3.079720139503479	0.0	0.0	0.0	0.0	0.031738776713609695	1.2491373419761658	0.0	0.5011674761772156	0.0	0.0	0.0	0.0	0.0	0.0	0.0	0.0	0.0	0.0	0.0	0.0	0.0	0.0	0.0	0.8886102437973022	0.0	0.0	0.0	3.9138128757476807
M01_T002	C17	0.8908383846282959	4.440892164675075e-17	0.17602422833442688	0.0	0.45953667163848877	0.0	0.0	0.0	0.00015507443458773196	2.7881174087524414	0.0	0.0	1.7209665775299072	0.0	0.0	0.0	0.0	0.8337461948394775	0.3849174678325653	0.0	0.0	0.0	0.0	0.0	2.683056116104126	0.0	0.0	0.0	0.0	0.0	0.0	0.0	0.0	0.0	0.0	0.0	0.0	0.0	0.0	0.0	5.921494960784912
M01_T002	C18	1.0172683596611023	1.4883230805456337e-17	1.8867059350013733	0.0	0.8921983540058136	0.0	0.0	0.0	0.02527258452028036	5.187084197998047	1.1370118260383606	0.0	2.0196601152420044	0.0	0.0	0.0	0.0	0.0	0.13240405172109604	0.0	0.11866376921534538	0.0	0.668991357088089	0.0	0.0	0.006963871186599135	0.0	0.0	0.0	0.32900626957416534	0.0	0.0	0.0	0.0	0.0	0.0	0.0	0.0	0.0	0.0	4.832276105880737
M01_T002	C19	0.6243549585342407	0.0	0.08946514874696732	0.0	0.12826801091432571	0.0	0.0	0.0	0.0003851026121992618	4.191089391708374	0.0	0.0	2.340848684310913	0.0	0.0	0.0	0.0	0.0	0.2505660504102707	0.0	0.0	0.0	0.0	0.0	0.0	0.0	0.0	0.0	0.0	0.0	0.0	0.0	0.0	0.0	0.0	0.0	0.0	0.0	0.0	0.0	5.322904825210571
M01_T002	C20	1.0969666242599487	0.0	0.33431893587112427	2.370204210281372	0.0	0.0	0.0	0.0	7.873859431128949e-05	3.2762465476989746	0.26003360748291016	0.0	1.7140276432037354	0.0	0.0	0.0	0.0	0.0	0.21204350888729095	0.0	0.0	0.0	0.0	0.0	0.0	0.0	0.0	0.0	0.0	3.6595511436462402	0.0	0.0	0.0	0.0	0.0	0.0	0.0	2.1667819023132324	0.0	0.0	1.0416259765625
M01_T002	C21	1.1627221703529358	1.004637360572815	5.551115123125783e-17	0.0	0.0	0.0	1.0752608180046082	0.0	0.00023478744697058573	2.8231369256973267	0.0	0.0	1.7605215907096863	0.0	0.0	0.0	0.0	1.1531325867508713e-06	1.818837285041809	0.0	0.0	0.0	0.0	0.0	0.0	0.0	0.0	0.0	0.0	0.0	0.8955820500850677	0.0	0.0	0.1614525392651558	0.0	0.0	0.0	0.009857234079390764	0.10890412703156471	0.0	0.0
M01_T002	C22	1.739964485168457	1.100770890712738	1.3321667664550156e-16	0.16489847749471664	0.0	0.0	0.0	0.0	0.2113840952515602	3.419848084449768	0.00019800589507212862	0.0	0.550348311662674	0.0	0.0	0.0	0.0	0.0	0.1831868290901184	0.0	0.0	0.0	0.0	0.0	0.0	0.0	0.0	0.0	0.0	0.0	1.0230968594551086	0.0	0.0	0.6096111834049225	0.0	0.0	0.0	0.09594324603676796	0.0	1.113452970981598	0.0
M01_T002	C23	1.2635740637779236	0.0	1.8793108420202586e-17	2.691932439804077	0.0	0.0	0.7181812524795532	0.0	0.0	0.0	0.0	0.0	1.329428493976593	0.0	0.0	0.0	0.0	0.0	1.73632150888443	0.015471314545720816	0.0	0.0	0.0	0.0	0.0	0.0	0.0	0.0	0.0	0.0	0.0	0.0	0.0	0.24361379444599152	0.0	0.0	0.0	0.25940530002117157	0.0	0.0	0.22207172960042953
M01_T002	C24	1.570037305355072	1.0207916498184204	0.5998108088970184	0.0	0.0	0.0	0.2729478031396866	0.0	0.0	0.0	0.6000806391239166	0.0	0.8390665650367737	0.0	0.0	0.0	0.0	2.4572194814682007	1.123997151851654	0.0	0.0	0.0	0.0	0.0	0.0	0.0	0.0	0.0	0.0	0.0	0.8428389430046082	0.0	0.0	0.2657706141471863	0.0	0.0	0.0	0.0336505901068449	0.04081754945218563	0.0	0.044390441849827766
M01_T002	C25	1.0541517734527588	2.025740623474121	0.340258926153183	0.0	0.0	0.0	0.0	0.0	0.0	0.0	0.0	2.42793612414971e-06	2.516727924346924	0.0	0.0	0.0	0.30961236357688904	2.1855044906260446e-05	0.0	0.0	0.0	0.0	0.0	0.0	0.0	0.0	3.6282564508383075e-08	1.4541363716125488	0.0	0.0	0.0	0.0	0.0	1.8892556428909302	0.0	0.0	0.0	0.0	0.0	0.0	0.0
M01_T002	C26	1.3728832006454468	0.9104664623737335	6.847820987592895e-17	0.0	0.0	0.0	0.9045573472976685	0.0	1.2694828001258429e-05	0.0	0.0	0.0	1.8237440586090088	0.0	0.0	0.0	0.0	3.701905598063604e-06	1.7820789813995361	0.0	0.0	0.0	0.0	0.0	0.0	0.0	0.0	0.0	0.0	0.0	0.8150734901428223	0.0	0.0	0.29266510903835297	0.0	0.0	0.0	0.045138826593756676	1.8308743834495544	0.0	0.0
M01_T002	C27	1.2500370740890503	0.7087580561637878	1.2004285924363913e-16	0.0	0.0	0.0	0.733791708946228	0.0	0.0	0.0	0.0	0.0	1.8862817287445068	0.0	0.0	0.0	0.0	3.879243195115123e-06	1.6043949127197266	0.0	0.0	0.0	0.0	0.0	0.0	0.0	0.0	0.0	0.0	0.0	0.5552319288253784	0.0	0.0	0.5358877182006836	0.0	0.0	0.0	0.019499721005558968	0.0	0.0	0.0
M01_T002	C28	1.6167742013931274	2.2895560264587402	7.632783459734074e-18	0.0	0.0	0.0	0.0	0.0	7.541961622337112e-06	0.0	0.0	0.0	1.5505561828613281	0.0	0.0	0.0	0.0	0.0	0.19302640855312347	0.0	0.0	0.0	0.0	0.0	0.0	0.0	0.0	0.0	0.0	0.0	2.002241373062134	0.0	0.4319232106208801	0.4388844668865204	0.1069684624671936	0.0	0.0	0.36062130331993103	2.387695550918579	0.0	0.0
M01_T002	C29	1.9276076555252075	1.5002670288085938	3.0531133838936295e-17	0.0	0.0	0.0	0.32784926891326904	0.0	0.5711402297019958	0.0	0.0	0.0	0.9418594539165497	0.0	0.0	0.0	0.0	6.462207693402888e-07	0.6805063188076019	0.0	0.0	0.0	0.0	0.0	0.0	0.0	0.0	0.0	0.0	0.0	1.2674605250358582	0.0	0.15090885758399963	0.06874308362603188	0.0	0.0	0.0	0.24183985590934753	0.0	1.6074261665344238	0.0
M01_T003	C01	0.3533516228199005	2.8129795433470353e-17	0.218168243765831	0.0	0.0	0.0	0.0	0.0	0.0	0.0	0.1521274745464325	0.0	0.0	0.0	0.0	0.0	0.0	0.12830807268619537	0.0	0.0	0.0	0.1392902433872223	0.0	0.0	0.0	0.0	0.0	0.0	0.0	1.17374849319458	0.0	0.0	0.0	0.0	0.0	0.0	0.0	0.0	0.0	0.0	0.05483873188495636
M01_T003	C02	0.8964278697967529	1.4010873889184848e-16	0.8249185085296631	3.1513171052210964e-05	0.0	0.0	0.0	0.0	0.0	0.0	0.9562228322029114	0.0	0.27053894102573395	0.5307840704917908	0.4616076350212097	0.0	0.0	2.488328456878662	0.2213505357503891	0.27026064693927765	0.0	0.0	0.0	0.0	0.0	0.0	0.0	0.0	0.0	0.0	0.0	0.0	0.0	0.0	0.0	0.0	0.0	4.518208026885986	0.0	0.0	0.3283880949020386
M01_T003	C03	0.9129600822925568	0.0	0.5760562419891357	0.0	0.0	0.0	0.0	0.0	0.0	0.0	0.0	0.0	1.2366252541542053	2.1627488136291504	0.6256127059459686	0.0	0.0	0.011844555381685495	0.6426369547843933	0.24489795416593552	0.0	0.0	0.0	0.0	0.0	0.0	0.0	0.0	0.0	0.0	0.0	0.0	0.0	0.0	0.0	0.0	0.0	5.5468525886535645	0.0	0.0	1.0066817998886108
M01_T003	C04	1.4176934957504272	2.0076069831848145	0.2551765441894531	2.4628045139252208e-05	0.0	0.0	0.0	0.0	0.0	0.0	0.0	0.0	0.5753600597381592	1.8432796001434326	2.2999258041381836	0.0	0.0	0.0	0.10250665992498398	1.0116913318634033	0.0	0.0	0.0	0.0	0.0	0.0	0.0	0.0	0.0	0.0	0.0	0.0	0.0	0.0	0.0	0.0	0.0	5.153608322143555	0.0	0.0	0.04976824298501015
M01_T003	C05	0.919411838054657	0.0	0.21376021206378937	5.053952065736667e-07	0.0	0.0	0.0	0.0	0.0	0.0	0.0	0.0	0.0315521489828825	1.061806857585907	2.281926155090332	0.0	0.0	0.0	0.0	0.3429027199745178	0.0	0.0	0.0	0.0	0.0	0.0	0.0	0.0	0.0	0.0	0.0	0.0	0.0	0.0	0.0	0.0	0.0	5.024324655532837	0.0	0.0	0.0
M01_T003	C06	1.7356330156326294	0.0	0.08718058466911316	0.0	0.0	0.0	0.13243995606899261	0.0	0.8214148879051208	0.0	0.0	0.0	0.8027737736701965	2.153827667236328	2.8989415168762207	0.0	0.0	0.0	0.029253797605633736	1.3298834562301636	0.0	0.0	0.0	0.0	0.0	0.0	0.0	0.0	0.0	0.0	0.0	0.0	0.0	0.0	0.0	0.0	0.0	6.094112396240234	0.0	0.0	0.0
M01_T003	C07	1.5122936964035034	0.0	0.0946536660194397	0.0	0.0	0.0	0.0	0.0	0.0	0.0	0.0	0.0	0.44393283128738403	2.138011932373047	3.0325100421905518	0.0	0.0	0.0	0.12130473554134369	1.0975829362869263	0.0	0.0	0.0	0.0	0.0	0.0	0.0	0.0	0.0	0.0	0.0	0.0	0.0	0.0	0.0	0.0	0.0	5.307106971740723	0.0	0.0	1.0448660850524902
M01_T003	C08	1.6858150959014893	0.0	0.0391809344291687	1.881930438685231e-05	0.0	0.0	0.0	0.0	0.0	0.0	0.0	0.0	0.44989389181137085	2.1747593879699707	3.004525899887085	0.0	0.0	0.0	0.22296513617038727	1.3380964994430542	0.0	0.0	0.0	0.0	0.0	0.0	0.0	0.0	0.0	0.0	0.0	0.0	0.0	0.0	0.0	0.0	0.0	5.306578636169434	0.0	0.0	0.0
M01_T003	C09	1.4995214939117432	0.0	0.07176212593913078	0.0	0.0	0.0	0.0	0.0	0.0	0.8626912832260132	0.0	0.0	0.3800038695335388	2.0827606916427612	2.8102293014526367	0.0	0.0	0.0	0.1105150394141674	1.131216585636139	0.0	0.0	0.0	0.0	0.0	0.0	0.0	0.0	0.0	0.0	0.0	0.0	0.0	0.0	0.0	0.0	0.0	5.211264371871948	0.0	0.0	0.0
M01_T003	C10	1.5292708277702332	1.0148132582618505e-17	0.9487669169902802	2.930855870246887	0.2946157157421112	0.0	0.0	0.0	0.0571003332734108	0.07633287459611893	0.12435538321733475	0.0	1.8287409543991089	0.0	0.0	0.0	0.0	0.0	0.9439301490783691	0.0	0.0	0.0	0.0	0.0	0.0	0.0	0.0	0.0	0.0	1.1452929973602295	0.0	0.0	0.0	0.0	0.0	0.0	0.0	5.627643346786499	0.0	0.0	4.183109521865845
M01_T003	C11	0.7671868801116943	2.5589637923244538e-17	0.12359730154275894	0.0	0.0	0.0	0.0	0.0	4.134996925131418e-05	0.6234776377677917	0.0	0.0	0.7541314959526062	0.0	0.0	0.0	0.0	0.101480633020401	2.661992073059082	0.26136425137519836	0.0	0.0	0.0	0.0	0.0	0.0	0.0	0.0	0.0	1.4957432746887207	0.0	0.0	0.0	0.0	0.0	0.0	0.0	5.137168884277344	0.0	0.0	1.8404350280761719
M01_T003	C12	0.7447549700737	0.0	0.052801892161369324	0.0	0.0	1.2268134355545044	0.0	0.020224226638674736	2.1390736947068945e-05	0.0	0.0	0.0	2.481917142868042	0.0	0.0	0.0	0.0	0.0	0.24908298254013062	0.0	0.0	0.0	0.0	0.0	0.0	0.0	0.0	0.0	0.0	0.415361225605011	0.0	0.0	0.0	0.0	0.0	0.0	0.0	1.0061695575714111	0.0	0.0	1.1200591325759888
M01_T003	C13	1.0009454488754272	0.0	0.09428137540817261	0.0	0.0	0.0	0.0	0.0	0.0	0.0	0.0	1.5615234375	2.5800232887268066	0.0	0.0	0.0	0.0	0.014754035975784063	0.0	0.0	0.0	0.0	0.0	0.0	0.0	0.0	0.0	0.0	0.0	0.06353813409805298	0.0	0.0	0.0	1.3755051493644714	0.0	0.0	0.0	5.905754327774048	0.5181895345449448	0.0	0.0
M01_T003	C14	1.65388822555542	0.0	7.216449395365721e-17	1.230380892753601	0.0	0.0	0.0	0.0	0.0	0.17327654361724854	0.02865263819694519	0.0	0.39114105701446533	0.0	0.0	0.0	0.0	0.0	0.7184330224990845	0.0	0.0	0.0	0.0	0.0	0.0	0.0	0.0	0.0	1.5711302757263184	0.0	0.0	0.0	0.0	0.0	0.0	0.0	0.0	0.04459529370069504	0.0	0.0	4.003540992736816
M01_T003	C15	1.4936288595199585	6.969785460191389e-17	1.5259729623794556	0.254133015871048	0.8244462609291077	0.0	0.0	0.0	0.16870653629302979	3.676105499267578	1.1082438230514526	0.0	1.7270413637161255	0.0	0.0	0.0	0.0	0.0	0.4849731922149658	0.0	0.0	0.0	0.8139019012451172	0.0	0.0	0.0	0.0	0.0	0.0	0.9668823480606079	0.0	0.0	0.0	0.0	0.0	0.0	0.0	4.597766399383545	0.0	0.0	4.978696823120117
M01_T003	C16	1.0376673936843872	9.364005480177944e-17	0.2897372543811798	0.056944478303194046	0.1739506721496582	0.0	0.0	0.0	2.9332854865060654e-06	0.18596304953098297	0.051274411380290985	0.0	1.8429924249649048	0.0	0.0	0.0	0.0	0.0	0.5585070848464966	0.0	0.0	0.0	0.0	0.0	0.0	0.0	0.0	0.0	0.0	0.0	0.0	0.0	0.0	0.0	0.0	0.0	0.0	0.21683228015899658	0.0	0.0	3.370600938796997
M01_T003	C17	1.0623490810394287	4.9960034784643064e-17	0.20386062562465668	0.0	0.6544311046600342	0.0	0.0	0.0	0.00022908279788680375	3.3315069675445557	9.365827281726524e-05	0.0	1.5720239877700806	0.0	0.0	0.0	0.0	0.7691491842269897	0.41853970289230347	0.0	0.0	0.0	0.0	0.0	2.729984760284424	0.0	0.0	0.0	0.0	0.0	0.0	0.0	0.0	0.0	0.0	0.0	0.0	0.3328840136528015	0.0	0.0	5.890822410583496
M01_T003	C18	1.2160199284553528	0.0	2.045236587524414	0.0	1.423265278339386	0.0	0.0	0.0	0.042471639811992645	5.236480712890625	1.1697373986244202	0.0	1.5892911553382874	0.0	0.0	0.0	0.0	0.0	0.1751525104045868	0.0	0.10565098747611046	0.0	0.5708374381065369	0.0	0.0	0.027836223132908344	0.0	0.0	0.0	0.24403129518032074	0.0	0.0	0.0	0.0	0.0	0.0	0.0	0.2942880541086197	0.0	0.0	5.032416343688965
M01_T003	C19	0.6406922340393066	0.0	0.15660685300827026	0.0	0.344673752784729	0.0	0.0	0.0	0.0003728680603671819	3.989309549331665	0.0	0.0	1.8471624851226807	0.0	0.0	0.0	0.0	0.0030027967877686024	0.14034701883792877	0.0	0.0	0.0	0.0	0.0	0.0	0.0	0.0	0.0	0.0	0.0	0.0	0.0	0.0	0.0	0.0	0.0	0.0	0.1819465458393097	0.0	0.0	5.447619438171387
M01_T003	C20	1.183529794216156	0.0	0.47729937732219696	2.4067753553390503	0.0	0.0	0.0	0.0	3.4087783205905e-05	3.324156165122986	0.2954348474740982	0.0	1.542620062828064	0.0	0.0	0.0	0.0	0.0	0.1435745358467102	0.0	0.0	0.0	0.0	0.0	0.0	0.0	0.0	0.0	0.0	3.6987165212631226	0.0	0.0	0.0	0.0	0.0	0.0	0.0	2.6672433614730835	0.0	0.0	1.69471675157547
M01_T003	C21	1.4305567741394043	0.9767981767654419	0.02739933505654335	0.0	0.0	0.0	0.7079229950904846	0.0	0.00017711530381347984	3.064150333404541	0.0	0.0	1.5338244438171387	0.0	0.0	0.0	0.0	0.0	1.7902250289916992	0.0	0.0	0.0	0.0	0.0	0.0	0.0	0.0	0.0	0.0	0.0	0.9753835201263428	0.0	0.0	0.13663224875926971	0.0	0.0	0.0	0.28065207600593567	0.09370125830173492	0.0	0.0
M01_T003	C22	1.88792884349823	1.0203189253807068	0.03941287286579609	0.06610541045665741	0.0	0.0	0.0	0.0	0.0008989096386358142	3.88043475151062	0.00011238510342082009	0.0	0.4809693396091461	0.0	0.0	0.0	0.0	0.0	0.20256691426038742	0.0	0.0	0.0	0.0	0.0	0.0	0.0	0.0	0.0	0.0	0.0	1.0417473316192627	0.0	0.0	0.7312556505203247	0.0	0.0	0.0	0.3687613308429718	0.0	0.9149246215820312	0.0
M01_T003	C23	1.4519915580749512	0.0	0.10070475563406944	3.0184885263442993	0.05544957146048546	0.0	0.0	0.0	0.0	0.0	0.008909806609153748	0.0	1.2207224369049072	0.0	0.0	0.0	0.0	0.0	0.7282870709896088	0.0	0.0	0.0	0.0	0.0	0.0	0.0	0.0	0.0	0.0	0.0	0.0	0.0	0.0	0.0	0.0	0.0	0.0	0.5341797769069672	0.0	0.0	2.4484788179397583
M01_T003	C24	1.5541425943374634	0.9190635681152344	0.7917965054512024	0.0	0.0	0.0	0.18230535089969635	0.0	0.0	0.0	0.8686734437942505	0.0	0.9724867939949036	0.0	0.0	0.0	0.0	2.603522300720215	1.2030439376831055	0.03906587138772011	0.0	0.0	0.0	0.0	0.0	0.0	0.0	0.0	0.0	0.0	0.7064419984817505	0.0	0.0	0.2657138407230377	0.0	0.0	0.0	0.24545374512672424	0.09520173072814941	0.0	0.001175640500150621
M01_T003	C25	1.4223122596740723	1.8750102519989014	0.4160557836294174	0.0	0.0	0.0	0.0	0.0	0.0	0.0	0.0	0.0	2.572095036506653	0.0	0.0	0.0	0.6424561440944672	0.0	0.0	0.0	0.0	0.0	0.0	0.0	0.0	0.0	6.624446058367539e-08	1.8824104070663452	0.0	0.0	0.0	0.0	0.0	1.5140986442565918	0.0	0.0	0.0	0.42733873426914215	0.0	0.0	0.0
M01_T003	C26	1.579369068145752	0.8577892780303955	0.00648057134822011	0.0	0.0	0.0	0.6781535148620605	0.0	6.46658864400343e-21	0.0	0.0	0.0	1.695641279220581	0.0	0.0	0.0	0.0	1.1630577319010627e-06	1.871038556098938	0.0	0.0	0.0	0.0	0.0	0.0	0.0	0.0	0.0	0.0	0.0	0.9403937458992004	0.0	0.0	0.2847388982772827	0.0	0.0	0.0	0.2966671884059906	1.7684979438781738	0.0	0.0
M01_T003	C27	1.414718508720398	0.7890613675117493	0.060220759361982346	0.0	0.0	0.0	0.4833037257194519	0.0	0.0	0.0	0.0	0.0	1.8589366674423218	0.0	0.0	0.0	0.0	1.7605341326998314e-06	1.575704574584961	0.0	0.0	0.0	0.0	0.0	0.0	0.0	0.0	0.0	0.0	0.0	0.7796744108200073	0.0	0.0	0.655693769454956	0.03569691255688667	0.0	0.0	0.31131511926651	0.0	0.0	0.0
M01_T003	C28	1.720436155796051	2.2230136394500732	0.0004792860272573307	0.0	0.0	0.0	0.0	0.0	8.381598490814213e-07	0.0	0.0	0.0	1.4092392325401306	0.0	0.0	0.0	0.0	0.0	0.20713667571544647	0.0	0.0	0.0	0.0	0.0	0.0	0.0	0.0	0.0	0.0	0.0	2.0486775636672974	0.0	0.36709876358509064	0.509753942489624	0.1815207377076149	0.0	0.0	0.6414860486984253	2.2425174713134766	0.0	0.0
M01_T003	C29	1.9990133047103882	1.2691186666488647	1.301909955485704e-16	0.0	0.0	0.0	0.0	0.0	0.4271881878376007	0.0	0.0	0.0	0.4818919003009796	0.0	0.0	0.0	0.0	0.0	0.32165488600730896	0.0	0.0	0.0	0.0	0.0	0.0	0.0	0.0	0.0	0.0	0.0	1.341744065284729	0.0	0.23856822401285172	0.18770239502191544	0.0	0.0	0.0	0.4245409816503525	0.0	1.0171843767166138	0.0
M01_T004	C01	0.3051071763038635	0.024755433201789856	0.3943686783313751	0.0	0.0	3.124145564470382e-07	0.0	0.0	0.0	0.0	0.1679365187883377	0.0	0.0	0.0	0.0	0.0	0.0	0.5653035640716553	0.5930634140968323	0.0	0.0	1.9929487705230713	0.0	0.0	0.0	0.0	0.0	0.0	0.0	1.891463279724121	0.0	0.0	0.0	0.0	0.0	0.0	0.0	0.0529186949133873	0.0	0.0	0.05378926545381546
M01_T004	C02	0.8789900541305542	8.326672684688674e-17	0.40469661355018616	0.0	0.0	0.0	0.0	0.0	0.0	0.0	0.7209955453872681	0.0	0.10823474824428558	0.6844090819358826	1.5036978721618652	0.0	0.0	2.4098005294799805	0.03394820913672447	0.37043333053588867	0.0	0.03578965365886688	0.0	0.0	0.0	0.0	0.0	0.0	0.0	0.0	0.0	0.0	0.0	0.0	0.0	0.0	0.0	4.141145706176758	0.0	0.0	0.14208295941352844
M01_T004	C03	0.9468596279621124	0.0	0.19555966556072235	2.5640166313678492e-05	0.0	0.0	0.0	0.0	0.0	0.0	0.0	0.0	1.621063470840454	2.287613272666931	0.7801525294780731	0.0	0.0	0.0	0.6097635626792908	0.5033516585826874	0.0	0.0	0.0	0.0	0.0	0.0	0.0	0.0	0.0	0.0	0.0	0.0	0.0	0.0	0.0	0.0	0.0	5.335697889328003	0.0	0.0	1.3792617321014404
M01_T004	C04	1.255657136440277	1.8081166744232178	0.052004728466272354	0.0	0.0	0.0	0.0	0.0	0.0	0.0	0.0	0.0	0.5826676189899445	1.8902657628059387	2.8497748374938965	0.0	0.0	0.0	0.22091136872768402	0.8152044713497162	0.0	0.0	0.0	0.0	0.0	0.0	0.0	0.0	0.0	0.0	0.0	0.0	0.0	0.0	0.0	0.0	0.0	4.514314413070679	0.0	0.0	0.0
M01_T004	C05	0.8535488843917847	0.0	1.4901003711495228e-18	3.465810550551396e-06	0.0	0.0	0.0	0.0	0.0	0.0	0.0	0.0	0.026033158414065838	0.8354555070400238	2.6216304302215576	0.0	0.0	0.0	0.0	0.3037978857755661	0.0	0.0	0.0	0.0	0.0	0.0	0.0	0.0	0.0	0.0	0.0	0.0	0.0	0.0	0.0	0.0	0.0	4.50877833366394	0.0	0.0	0.0
M01_T004	C06	1.5914334058761597	0.0	0.018674006685614586	0.0	0.0	0.0	0.6962251961231232	0.0	0.8423272967338562	0.0	0.0	0.0	0.9448302090167999	2.140424132347107	3.0390435457229614	0.0	0.0	0.0	0.0	1.1950849890708923	0.0	0.0	0.0	0.0	0.0	0.0	0.0	0.0	0.0	0.0	0.0	0.0	0.0	0.0	0.0	0.0	0.0	5.993114233016968	0.0	0.0	0.0
M01_T004	C07	1.4018548727035522	0.0	1.0842021886413758e-20	1.3016326192882843e-05	0.0	0.0	0.0	0.0	0.0	0.0	0.0	0.0	0.4486830234527588	1.9667882919311523	3.1304383277893066	0.0	0.0	0.0	0.001914028194732964	1.0234873294830322	0.0	0.0	0.0	0.0	0.0	0.0	0.0	0.0	0.0	0.0	0.0	0.0	0.0	0.0	0.0	0.0	0.0	4.705515384674072	0.0	0.0	0.9517656564712524
M01_T004	C08	1.5493146181106567	0.0	5.566595005539807e-24	1.7963526261155494e-05	0.0	0.0	0.0	0.0	0.0	0.0	0.0	0.0	0.5544155240058899	2.133362293243408	3.200629949569702	0.0	0.0	0.0	0.1279461830854416	1.213114619255066	0.0	0.0	0.0	0.0	0.0	0.0	0.0	0.0	0.0	0.0	0.0	0.0	0.0	0.0	0.0	0.0	0.0	4.91912841796875	0.0	0.0	0.0
M01_T004	C09	1.4895645380020142	0.0	0.0	0.0	0.0	0.0	0.0	0.0	0.0	0.7815455198287964	0.0	0.0	0.4668145179748535	1.9663175344467163	3.0483806133270264	0.0	0.0	0.0	0.0	1.0609891414642334	0.0	0.0	0.0	0.0	0.0	0.0	0.0	0.0	0.0	0.0	0.0	0.0	0.0	0.0	0.0	0.0	0.0	4.862163066864014	0.0	0.0	0.0
M01_T004	C10	1.3241788148880005	0.0	1.2986732721328735	3.491520881652832	0.10703939944505692	0.17679494619369507	0.0	0.0	0.29455792903900146	0.0	0.0	0.0	2.074301242828369	0.0	0.0	0.0	0.0	0.0	1.8513461351394653	0.03880593925714493	0.0	0.0	0.0	0.0	0.0	0.0	0.0	0.0	0.0	0.7094261050224304	0.0	0.0	0.0	0.0	0.0	0.0	0.0	5.497073173522949	0.0	0.0	3.18554949760437
M01_T004	C11	0.5217378735542297	0.0	0.12683796137571335	2.493531354730294e-07	0.0	0.0	0.0	0.0	2.568348281783983e-05	0.07640833407640457	0.0	0.0	0.6089968681335449	0.0	0.0	0.0	0.0	0.14206316322088242	2.7411081790924072	0.2814319431781769	0.0	6.311805555014871e-05	0.0	0.0	0.0	0.0	0.0	0.0	0.0	0.8707399070262909	0.0	0.0	0.0	0.0	0.0	0.0	0.0	4.345761060714722	0.0	0.0	1.1410577893257141
M01_T004	C12	0.7313877940177917	0.0	3.6949610369178236e-17	0.0	0.0	0.7962833046913147	0.0	0.0	0.43538302183151245	0.0	0.0	0.0	2.3980374336242676	0.0	0.0	0.0	0.0	0.0	0.42994463443756104	0.0	0.0	0.0	0.0	0.0	0.0	0.0	0.0	0.0	0.0	0.24726931750774384	0.0	0.0	0.0	0.0	0.0	0.0	0.0	2.400018811225891	0.0	0.0	1.4006954431533813
M01_T004	C13	0.8683673739433289	2.493664945017872e-19	0.054243093356490135	0.0	0.0	0.0	0.0	0.0	0.0	0.0	0.0	1.4023898243904114	1.7456650733947754	0.0	0.0	0.0	0.0	0.0	0.0	0.0	0.0	0.0	0.0	0.0	0.0	0.0	0.0	0.0	0.0	0.20424310117959976	0.0	0.0	0.0	0.45260582864284515	0.0	0.0	0.0	5.6137940883636475	0.0	0.0	0.0
M01_T004	C14	1.4865922927856445	0.0	1.6183411800433392e-18	1.443795919418335	0.0	0.0	0.0	0.0	0.0	0.25301501154899597	0.0	0.0	0.26578496396541595	0.0	0.0	0.0	0.0	0.0	0.2728665918111801	0.0	0.0	0.0	0.0	0.0	0.0	0.0	0.0	0.0	1.8539002537727356	0.0	0.0	0.0	0.0	0.0	0.0	0.0	0.0	0.0	0.0	0.0	3.7687848806381226
M01_T004	C15	1.1873506307601929	0.0	1.5329111814498901	0.5560230612754822	0.8811677694320679	0.0	0.0	0.0	0.41345107555389404	3.4323272705078125	0.9428684711456299	0.0	1.5790538787841797	0.0	0.0	0.0	0.0	0.0	1.0661381483078003	0.0	0.07320380955934525	0.0	0.4770037829875946	0.0	0.0	0.0	0.0	0.0	0.0	0.41532376408576965	0.0	0.0	0.0	0.0	0.0	0.0	0.0	4.592083930969238	0.0	0.0	5.117494583129883
M01_T004	C16	1.6528749465942383	1.5265566919468147e-17	0.07980602607131004	0.0	0.9707524180412292	0.0	0.0	0.0	3.935154927603435e-05	1.2101037502288818	0.0	0.0	2.927221417427063	0.0	0.0	0.0	0.0	0.03605741634964943	1.4142866134643555	0.0	1.5518146753311157	0.0	0.0	0.0	0.0	0.0	0.0	0.0	0.0	0.0	0.0	0.0	0.0	0.0	0.0	0.0	1.6042495965957642	0.0	0.0	0.0	5.0537025928497314
M01_T004	C17	1.0880974531173706	2.2204460823375376e-17	0.0774034634232521	0.0	0.9936580657958984	0.0	0.0	0.0	0.00019950710702687502	2.980081796646118	0.0	0.0	1.6140450239181519	0.0	0.0	0.0	0.0	0.4510411322116852	0.8401579856872559	0.0	0.0	0.0	0.0	0.0	2.753714084625244	0.0	0.0	0.0	0.0	0.0	0.0	0.0	0.0	0.0	0.0	0.0	0.0	0.0	0.0	0.0	6.143809795379639
M01_T004	C18	0.9630938470363617	0.0	2.2259563207626343	0.0	1.784161627292633	0.0	0.0	0.0	0.0012422369327396154	5.14995265007019	1.2096714973449707	0.0	1.6679652333259583	0.0	0.0	0.0	0.0	0.0	0.22994718700647354	0.0	0.260855108499527	0.0	0.044406358152627945	0.0	0.0	0.022054492495954037	0.0	0.0	0.0	0.029412342235445976	0.0	0.0	0.0	0.0	0.0	0.0	0.0	0.0	0.0	0.0	5.179774761199951
M01_T004	C19	0.5799297094345093	2.4286128250084993e-18	0.12449975311756134	0.0	0.3935953974723816	0.0	0.0	0.0	0.00019076357420999557	3.3846638202667236	0.0	0.0	2.0285043716430664	0.0	0.0	0.0	0.0	0.0	0.24170921742916107	0.0	0.0	0.0	0.0	0.0	0.06306025385856628	0.0	0.0	0.0	0.0	0.0	0.0	0.0	0.0	0.0	0.0	0.0	0.0	0.0	0.0	0.0	5.591268062591553
M01_T004	C20	0.9707173109054565	0.0	0.25958573818206787	2.4034652709960938	0.0	0.0	0.0	0.0	9.273042815038934e-05	3.3994081020355225	0.03698320314288139	0.0	1.472252368927002	0.0	0.0	0.0	0.0	0.0	0.4974641799926758	0.0	0.0	0.0	0.0	0.0	0.0	0.0	0.0	0.0	0.0	3.7316060066223145	0.0	0.0	0.0	0.0	0.0	0.0	0.0	1.3704086542129517	0.0	0.0	0.7007348537445068
M01_T004	C21	1.3922382593154907	0.9162320196628571	8.88178432935015e-17	0.0	0.0	0.0	0.6927114725112915	0.0	0.0002722617646213621	3.0096936225891113	0.0	0.0	1.3368281126022339	0.0	0.0	0.0	0.0	7.477472365735593e-07	1.887214720249176	0.0	0.0	0.0	0.0	0.0	0.0	0.0	0.0	0.0	0.0	0.0	0.8613374531269073	0.0	0.0	0.32417063415050507	0.0	0.0	0.0	0.16908974945545197	0.3106110841035843	0.0	0.0
M01_T004	C22	1.825967788696289	1.0768024921417236	0.0	0.0	0.0	0.0	0.0	0.0	0.0004847650998272002	4.27597713470459	0.0	0.0	0.6495944857597351	0.0	0.0	0.0	0.0	0.0	0.0	0.0	0.0	0.0	0.0	0.0	0.0	0.0	0.0	0.0	0.0	0.0	0.9459531307220459	0.0	0.0	1.0946364402770996	0.0	0.0	0.0	0.10592307150363922	0.0	1.2605812549591064	0.0
M01_T004	C23	1.3562391996383667	0.0	1.1100548753502368e-17	3.0973048210144043	0.0	0.0	0.4926220774650574	0.0	0.0	0.0	0.0	0.0	0.864326000213623	0.0	0.0	0.0	0.0	0.0	1.3121426105499268	0.0	0.0	0.0	0.0	0.0	0.0	0.0	0.0	0.0	0.0	0.0	0.0	0.0	0.0	0.23495179414749146	0.0	0.0	0.0	0.15767057240009308	0.0	0.0	0.29503700137138367
M01_T004	C24	1.5359823107719421	1.0032678842544556	0.5854776203632355	0.0	0.0	0.0	0.22681647539138794	0.0	0.0	0.0	0.7448704242706299	0.0	0.4862385392189026	0.0	0.0	0.0	0.0	2.335772395133972	0.9018431305885315	0.0	0.0	0.0	0.0	0.0	0.0	0.0	0.0	0.0	0.0	0.0	0.7127545475959778	0.0	0.0	0.2461174800992012	0.0	0.0	0.0	0.017489970661699772	0.0	0.0	0.0
M01_T004	C25	1.213215708732605	1.8533862829208374	0.1706388145685196	0.0	0.0	0.0	0.0	0.0	0.0	0.0	0.0	3.211394187019323e-06	2.5496208667755127	0.0	0.0	0.0	0.17998497188091278	0.0	0.0	0.0	0.0	0.0	0.0	0.0	0.0	0.0	7.330687878948083e-08	1.3389288187026978	0.0	0.0	0.0	0.0	0.0	1.8531185388565063	0.0	0.0	0.0	0.0	0.0	0.0	0.0
M01_T004	C26	1.5527516603469849	0.7844210863113403	8.88178432935015e-17	0.0	0.0	0.0	0.721085786819458	0.0	1.6134585166582838e-05	0.0	0.0	0.0	1.4583467245101929	0.0	0.0	0.0	0.0	1.8995139043909148e-06	2.0377323627471924	2.044225899666685e-09	0.0	0.0	0.0	0.0	0.0	0.0	0.0	0.0	0.0	0.0	0.7980866432189941	0.0	0.0	0.4157309830188751	0.0	0.0	0.0	0.13568870723247528	2.2505805492401123	0.0	0.0
M01_T004	C27	1.3449710607528687	0.6433072686195374	0.01477534044533968	0.0	0.0	0.0	0.44724181294441223	0.0	1.7712412589065688e-42	0.0	0.0	0.0	1.6368610858917236	0.0	0.0	0.0	0.0	7.302959375010687e-07	1.411954402923584	0.0	0.0	0.0	0.0	0.0	0.0	0.0	0.0	0.0	0.0	0.0	0.5893858671188354	0.0	0.0	0.828896164894104	0.0	0.0	0.0	0.09782322496175766	0.0	0.0	0.0
M01_T004	C28	1.7207800149917603	2.352384090423584	5.609318528875219e-23	0.0	0.0	0.0	0.0	0.0	4.36719801655272e-06	0.0	0.0	0.0	1.3943763971328735	0.0	0.0	0.0	0.0	0.0	0.285485178232193	0.0	0.0	0.0	0.0	0.0	0.0	0.0	0.0	0.0	0.0	0.0	2.1627371311187744	0.0	0.3585168421268463	0.6083899140357971	0.10005676746368408	0.0	0.0	0.36790481209754944	2.668762445449829	0.0	0.0
M01_T004	C29	2.0229028463363647	1.4700103998184204	3.374579339409315e-19	0.0	0.0	0.0	0.10420795157551765	0.0	0.5760678648948669	0.0	0.0	0.0	0.6659564077854156	0.0	0.0	0.0	0.0	0.0	0.5987487435340881	0.0	0.0	0.0	0.0	0.0	0.0	0.0	0.0	0.0	0.0	0.0	1.4212292432785034	0.0	0.0	0.2812211215496063	0.0	0.0	0.0	0.29423296451568604	0.0	1.6218678951263428	0.0
M01_T005	C01	0.278496578335762	1.1154271818181972e-16	0.4038833677768707	0.0	0.0	1.3966237588647346e-07	0.0	0.0	0.0	0.0	0.032109811902046204	0.0	0.0	0.0	0.0	0.0	0.0	0.14999593049287796	0.27643531560897827	0.0	8.577198118420171e-10	2.02469801902771	0.0	0.0	0.0	0.0	0.0	0.0	0.0	1.5950009226799011	0.0	0.0	0.0	0.0	0.0	0.0	0.0	0.0	0.0	0.0	0.1297725811600685
M01_T005	C02	0.7841143608093262	4.180683643278554e-17	0.29155540466308594	0.0	0.0	0.0	0.0	0.0	0.0	0.0	0.4491281509399414	0.0	0.0	0.34871160984039307	1.3939533233642578	0.0	0.0	2.043501615524292	0.0	0.19809392094612122	0.0	0.1274510622024536	0.0	0.0	0.0	0.0	0.0	0.0	0.0	0.0	0.0	0.0	0.0	0.0	0.0	0.0	0.0	3.6538197994232178	0.0	0.0	0.23185254633426666
M01_T005	C03	0.8836351335048676	0.0	0.12610475718975067	2.0697180843853857e-05	0.0	0.0	0.0	0.0	0.0	0.0	0.0	0.0	1.0931063890457153	2.0771044492721558	0.6647401452064514	0.0	0.0	0.0	0.20562409609556198	0.2936428636312485	0.0	0.0	0.0	0.0	0.0	0.0	0.0	0.0	0.0	0.0	0.0	0.0	0.0	0.0	0.0	0.0	0.0	4.9532153606414795	0.0	0.0	1.0704253911972046
M01_T005	C04	1.251706600189209	1.852419137954712	0.055119264870882034	0.0	0.0	0.0	0.0	0.0	0.0	0.0	0.0	0.0	0.3879665434360504	1.6568717956542969	2.7554643154144287	0.0	0.0	0.0	0.029994700103998184	0.5447481274604797	0.0	0.0	0.0	0.0	0.0	0.0	0.0	0.0	0.0	0.0	0.0	0.0	0.0	0.0	0.0	0.0	0.0	4.383275032043457	0.0	0.0	0.0
M01_T005	C05	0.8964405059814453	0.0	0.004094543866813183	0.0	0.0	0.0	0.0	0.0	0.0	0.0	0.0	0.0	0.0	0.9160572290420532	2.594280242919922	0.0	0.0	0.0	0.0	0.2351110279560089	0.0	0.0	0.0	0.0	0.0	0.0	0.0	0.0	0.0	0.0	0.0	0.0	0.0	0.0	0.0	0.0	0.0	4.5484700202941895	0.0	0.0	0.0
M01_T005	C06	1.460779070854187	0.0	0.03664659708738327	0.0	0.0	0.0	0.0	0.0	0.7062390446662903	0.0	0.0	0.0	0.5544524788856506	1.9383041858673096	2.905322551727295	0.0	0.0	0.0	0.0	0.9298093318939209	0.0	0.0	0.0	0.0	0.0	0.0	0.0	0.0	0.0	0.0	0.0	0.0	0.0	0.0	0.0	0.0	0.0	5.656787395477295	0.0	0.0	0.0
M01_T005	C07	1.3182398080825806	0.0	1.4295726280362503e-23	4.235156666254625e-06	0.0	0.0	0.0	0.0	0.0	0.0	0.0	0.0	0.2071676403284073	1.845275640487671	2.946798324584961	0.0	0.0	0.0	0.0	0.7849258184432983	0.0	0.0	0.0	0.0	0.0	0.0	0.0	0.0	0.0	0.0	0.0	0.0	0.0	0.0	0.0	0.0	0.0	4.49624490737915	0.0	0.0	0.9033471345901489
M01_T005	C08	1.4772433042526245	0.0	2.181804985933859e-23	1.8562601326266304e-05	0.0	0.0	0.0	0.0	0.0	0.0	0.0	0.0	0.304113507270813	2.0237045288085938	3.0772929191589355	0.0	0.0	0.0	0.002674383344128728	0.9776543378829956	0.0	0.0	0.0	0.0	0.0	0.0	0.0	0.0	0.0	0.0	0.0	0.0	0.0	0.0	0.0	0.0	0.0	4.709002494812012	0.0	0.0	0.0
M01_T005	C09	1.4064184427261353	0.0	2.775557602921922e-18	0.0	0.0	0.0	0.0	0.0	0.0	0.7573391795158386	0.0	0.0	0.2258429080247879	1.8609042167663574	2.9412734508514404	0.0	0.0	0.0	0.0	0.8285861611366272	0.0	0.0	0.0	0.0	0.0	0.0	0.0	0.0	0.0	0.0	0.0	0.0	0.0	0.0	0.0	0.0	0.0	4.715439796447754	0.0	0.0	0.0
M01_T005	C10	1.2428213357925415	0.0	1.1348518133163452	3.1902379989624023	0.06427773833274841	0.007640668656677008	0.0	0.0	0.14574116468429565	0.0	0.0	0.0	1.8277217149734497	0.0	0.0	0.0	0.0	0.0	1.5055454969406128	0.0	0.0	0.0	0.0	0.0	0.0	0.0	0.0	0.0	0.0	0.590221107006073	0.0	0.0	0.0	0.0	0.0	0.0	0.0	5.4729838371276855	0.0	0.0	3.5355260372161865
M01_T005	C11	0.6030692160129547	0.0	0.12775225937366486	0.0	0.0	0.0	0.0	0.0	1.465642026232672e-05	0.08803597465157509	0.0	0.0	0.8112308382987976	0.0	0.0	0.0	0.0	0.015567669179290533	2.6711153984069824	0.193357914686203	0.0	3.6008981624036096e-05	0.0	0.0	0.0	0.0	0.0	0.0	0.0	0.8515958786010742	0.0	0.0	0.0	0.0	0.0	0.0	0.0	4.657138109207153	0.0	0.0	1.2909982204437256
M01_T005	C12	0.6577626466751099	0.0	0.009546787478029728	0.0	0.0	0.5189550518989563	0.0	0.0	0.0896969810128212	0.0	0.0	0.0	2.1837358474731445	0.0	0.0	0.0	0.0	0.0	0.3331557512283325	0.0	0.0	0.0	0.0	0.0	0.0	0.0	0.0	0.0	0.0	0.3900171220302582	0.0	0.0	0.0	0.0	0.0	0.0	0.0	2.0175886154174805	0.0	0.0	1.0244698524475098
M01_T005	C13	0.8396124839782715	0.0	0.10592851042747498	0.0	0.0	0.0	0.0	0.0	0.0	0.0	0.0	1.402527093887329	1.528668999671936	0.0	0.0	0.0	0.0	9.020001925819088e-06	0.0	0.0	0.0	0.0	0.0	0.0	0.0	0.0	0.0	0.0	0.0	0.0	0.0	0.0	0.0	0.9630565047264099	0.0	0.0	0.0	3.997647285461426	0.0	0.0	0.00764378160238266
M01_T005	C14	1.3060659170150757	0.0	3.5797829195008374e-17	1.1867455840110779	0.0	0.0	0.0	0.0	0.0	0.2918486148118973	0.0	0.0	0.23660185188055038	0.0	0.0	0.0	0.0	0.0	0.231782928109169	0.0	0.0	0.0	0.0	0.0	0.0	0.0	0.0	0.0	1.5497286915779114	0.0	0.0	0.0	0.0	0.0	0.0	0.0	0.0	0.0	0.0	0.0	3.480536937713623
M01_T005	C15	1.0967819094657898	0.0	1.7923170924186707	0.12791768461465836	0.7574207186698914	0.0	0.0	0.0	0.13399570435285568	3.449761152267456	0.9925786256790161	0.0	1.4537342190742493	0.0	0.0	0.0	0.0	0.0	0.7183637022972107	0.0	0.13377679139375687	0.0	0.28865134716033936	0.0	0.0	0.0	0.0	0.0	0.0	0.3815041482448578	0.0	0.0	0.0	0.0	0.0	0.0	0.0	4.335694789886475	0.0	0.0	5.160039186477661
M01_T005	C16	1.2699434757232666	4.85722573273506e-17	0.2685357630252838	0.0	0.5804131627082825	0.0	0.0	0.0	2.3082948246155865e-05	0.982245922088623	0.0	0.0	2.4677579402923584	0.0	0.0	0.0	0.0	0.0	1.247475504875183	0.0	1.0340245962142944	0.0	0.0	0.0	0.0	0.0	0.0	0.0	0.0	0.0	0.0	0.0	0.0	0.0	0.0	0.0	1.2728911638259888	0.0	0.0	0.0	4.887145519256592
M01_T005	C17	1.0359694957733154	1.6653346031121838e-17	0.12715518474578857	0.0	0.6847344040870667	0.0	0.0	0.0	0.00016150609008036554	2.872107982635498	0.0	0.0	1.3716403245925903	0.0	0.0	0.0	0.0	0.13389234244823456	0.5590944290161133	0.0	0.0	0.0	0.0	0.0	2.5387048721313477	0.0	0.0	0.0	0.0	0.0	0.0	0.0	0.0	0.0	0.0	0.0	0.0	0.0	0.0	0.0	6.219750881195068
M01_T005	C18	0.9412058889865875	0.0	2.227199077606201	0.0	1.4023003578186035	0.0	0.0	0.0	0.000760693452320993	5.04817795753479	1.1413049697875977	0.0	1.4944528341293335	0.0	0.0	0.0	0.0	0.0	0.1650911569595337	0.0	0.2020791471004486	0.0	0.0	0.0	0.0	0.03440838120877743	0.0	0.0	0.0	0.0	0.0	0.0	0.0	0.0	0.0	0.0	0.0	0.0	0.0	0.0	5.205842018127441
M01_T005	C19	0.5843707025051117	1.7287056853216955e-18	0.08520154282450676	0.0	0.17048129439353943	0.0	0.0	0.0	0.00017496663349447772	3.221841335296631	0.0	0.0	1.7494624853134155	0.0	0.0	0.0	0.0	0.0	0.16146568208932877	0.0	0.0	0.0	0.0	0.0	0.08436465263366699	0.0	0.0	0.0	0.0	0.0	0.0	0.0	0.0	0.0	0.0	0.0	0.0	0.0	0.0	0.0	5.699611186981201
M01_T005	C20	0.843027800321579	0.0	0.25961995124816895	2.1263800859451294	0.0	0.0	0.0	0.0	8.87855130713433e-05	3.3717195987701416	3.258776632719673e-05	0.0	1.181506335735321	0.0	0.0	0.0	0.0	0.0	0.24137495458126068	0.0	0.0	0.0	0.0	0.0	0.0	0.0	0.0	0.0	0.0	3.6344579458236694	0.0	0.0	0.0	0.0	0.0	0.0	0.0	0.914902925491333	0.0	0.0	0.6407644748687744
M01_T005	C21	1.3010042905807495	0.7595632076263428	0.010022257454693317	0.0	0.0	0.0	0.42500562965869904	0.0	0.0001666145253693685	3.022887945175171	0.0	0.0	1.126486897468567	0.0	0.0	0.0	0.0	0.0	1.6098442673683167	0.0	0.0	0.0	0.0	0.0	0.0	0.0	0.0	0.0	0.0	0.0	0.6470169126987457	0.0	0.0	0.08159958571195602	0.0	0.0	0.0	0.0	0.11639729514718056	0.0	0.0
M01_T005	C22	1.6329323053359985	0.9573243856430054	7.42404922980387e-17	0.0	0.0	0.0	0.0	0.0	0.00031616482010576874	4.033780336380005	0.0	0.0	0.5986813604831696	0.0	0.0	0.0	0.0	0.0	0.0	0.0	0.0	0.0	0.0	0.0	0.0	0.0	0.0	0.0	0.0	0.0	0.833271324634552	0.0	0.0	0.8549347519874573	0.0	0.0	0.0	0.0	0.0	0.9646381735801697	0.0
M01_T005	C23	1.233695149421692	0.0	1.9565989588625183e-17	2.916894555091858	0.0	0.0	0.31380294263362885	0.0	0.0	0.0	0.0	0.0	0.6965654194355011	0.0	0.0	0.0	0.0	0.0	1.3630390167236328	0.0	0.0	0.0	0.0	0.0	0.0	0.0	0.0	0.0	0.0	0.0	0.0	0.0	0.0	0.028885784558951855	0.0	0.0	0.0	0.0	0.0	0.0	0.20108246058225632
M01_T005	C24	1.1204150915145874	0.6940540075302124	0.49816274642944336	0.0	0.0	0.0	6.6052891455204445e-25	0.0	0.0	0.0	0.3752673268318176	0.0	0.37633758783340454	0.0	0.0	0.0	0.0	2.084530830383301	0.48010873794555664	0.0	0.0	0.0	0.0	0.0	0.0	0.0	0.0	0.0	0.0	0.0	0.33876630663871765	0.0	0.0	0.176645889878273	0.0	0.0	0.0	0.0	0.03169916570186615	0.0	0.1448518931865692
M01_T005	C25	1.123016357421875	1.9178128242492676	0.3257548213005066	0.0	0.0	0.0	0.0	0.0	0.0	0.0	0.0	0.0	2.3745789527893066	0.0	0.0	0.0	0.10642936825752258	0.0	0.0	0.0	0.0	0.0	0.0	0.0	0.0	0.0	6.647069028531405e-08	1.386228084564209	0.0	0.0	0.0	0.0	0.0	1.5443929433822632	0.0	0.0	0.0	0.0	0.0	0.0	0.0
M01_T005	C26	1.2894173860549927	0.6818972229957581	6.106226767787259e-17	0.0	0.0	0.0	0.4163881540298462	0.0	0.0	0.0	0.0	0.0	1.2720547914505005	0.0	0.0	0.0	0.0	0.0	1.6394809484481812	0.0	0.0	0.0	0.0	0.0	0.0	0.0	0.0	0.0	0.0	0.0	0.590166449546814	0.0	0.0	0.18043862283229828	0.0	0.0	0.0	0.0	2.036181926727295	0.0	0.0
M01_T005	C27	1.1776806712150574	0.49766670167446136	0.05648024193942547	0.0	0.0	0.0	0.2600533962249756	0.0	0.0	0.0	0.0	0.0	1.4080073833465576	0.0	0.0	0.0	0.0	0.0	1.197992980480194	0.0	0.0	0.0	0.0	0.0	0.0	0.0	0.0	0.0	0.0	0.0	0.3196350783109665	0.0	0.0	0.42078985273838043	0.0	0.0	0.0	0.0	0.0	0.0	0.0
M01_T005	C28	1.402012288570404	2.092251777648926	7.289466944141492e-17	0.0	0.0	0.0	0.0	0.0	0.0	0.0	0.0	0.0	1.1964859366416931	0.0	0.0	0.0	0.0	0.0	0.0	0.0	0.0	0.0	0.0	0.0	0.0	0.0	0.0	0.0	0.0	0.0	1.7690597176551819	0.0	0.0	0.5353390872478485	0.0	0.0	0.0	0.06984788551926613	2.5013214349746704	0.0	0.0
M01_T005	C29	1.601683497428894	1.4579946994781494	2.0816682538902298e-18	0.0	0.0	0.0	0.0	0.0	0.15765024721622467	0.0	0.0	0.0	0.1688200682401657	0.0	0.0	0.0	0.0	0.0	0.0	0.0	0.0	0.0	0.0	0.0	0.0	0.0	0.0	0.0	0.0	0.0	1.3233073949813843	0.0	0.0	0.22473305463790894	0.0	0.0	0.0	0.0	0.0	1.3925684690475464	0.0
M01_T008	C01	0.4952569603919983	0.0	0.5037522315979004	0.0	0.0	0.0	0.0	0.0	0.0	0.0	0.22916501015424728	0.0	0.029338795691728592	0.0	0.0	0.0	0.0	0.3090956062078476	0.7151345610618591	0.0	0.0	2.6500391960144043	4.1993065025280885e-08	0.0	0.0	0.0	0.0	0.0	0.0	2.8946465253829956	0.0	0.0	0.0	0.0	0.0	0.0	0.0	0.6031318008899689	0.0	0.0	0.22871790826320648
M01_T008	C02	1.2882601022720337	0.0	0.35212166607379913	4.8028745425199304e-08	0.0	0.0	0.0	0.0	0.0	0.0	0.41589154303073883	0.0	0.07640688493847847	0.8243135511875153	1.7345521450042725	0.0	0.0	2.132971405982971	0.0	0.4927217811346054	0.0	0.0	0.0	0.0	0.0	0.0	0.0	0.0	0.0	0.0	0.0	0.0	0.0	0.0	0.0	0.0	0.0	3.987514019012451	0.0	0.0	0.10036274790763855
M01_T008	C03	1.4252617955207825	0.0	0.12835033237934113	6.077339698151718e-08	0.0	0.0	0.0	0.0	0.0	0.0	0.0	0.0	0.8784712553024292	2.1399998664855957	0.7125216722488403	0.0	0.0	0.0	0.05398240312933922	0.367949977517128	0.0	0.0	0.0	0.0	0.0	0.0	0.0	0.0	0.0	0.0	0.0	0.0	0.0	0.0	0.0	0.0	0.0	4.809731483459473	0.0	0.0	0.1711982637643814
M01_T008	C04	1.6209973096847534	1.9335185289382935	0.11218566447496414	2.1481679141288623e-05	0.0	0.0	0.0	0.0	0.0	0.0	0.0	0.0	0.5174190998077393	2.157681465148926	2.7803878784179688	0.0	0.0	0.0	0.0	0.8715654611587524	0.0	0.0	0.0	0.0	0.0	0.0	0.0	0.0	0.0	0.0	0.0	0.0	0.0	0.0	0.0	0.0	0.0	4.6824541091918945	0.0	0.0	0.0
M01_T008	C05	1.1493698358535767	0.0	0.12336587905883789	1.2494976544985548e-05	0.0	0.0	0.0	0.0	0.0	0.0	0.0	0.0	0.02912127785384655	0.9982721209526062	2.4247260093688965	0.0	0.0	0.0	0.0	0.2981465607881546	0.0	0.0	0.0	0.0	0.0	0.0	0.0	0.0	0.0	0.0	0.0	0.0	0.0	0.0	0.0	0.0	0.0	4.453228235244751	0.0	0.0	0.0
M01_T008	C06	1.7773361206054688	0.0	0.0241687074303627	2.2538610210176557e-05	0.0	0.0	0.0	0.0	0.8257237672805786	0.0	0.0	0.0	0.5169680714607239	2.2235403060913086	2.8336222171783447	0.0	0.0	0.0	0.0	1.194785237312317	0.0	0.0	0.0	0.0	0.0	0.0	0.0	0.0	0.0	0.0	0.0	0.0	0.0	0.0	0.0	0.0	0.0	5.567209720611572	0.0	0.0	0.0
M01_T008	C07	1.6351938247680664	0.0	5.095750003886718e-19	1.963119393622037e-05	0.0	0.0	0.0	0.0	0.0	0.0	0.0	0.0	0.4065212905406952	2.1304473876953125	2.962845802307129	0.0	0.0	0.0	0.0	1.0035730600357056	0.0	0.0	0.0	0.0	0.0	0.0	0.0	0.0	0.0	0.0	0.0	0.0	0.0	0.0	0.0	0.0	0.0	4.632431507110596	0.0	0.0	0.8045381307601929
M01_T008	C08	1.8323599100112915	0.0	2.7321895573815324e-18	2.8367863706080243e-05	0.0	0.0	0.0	0.0	0.0	0.0	0.0	0.0	0.46612489223480225	2.2956655025482178	2.9898879528045654	0.0	0.0	0.0	0.0	1.1870266199111938	0.0	0.0	0.0	0.0	0.0	0.0	0.0	0.0	0.0	0.0	0.0	0.0	0.0	0.0	0.0	0.0	0.0	4.869112968444824	0.0	0.0	0.0
M01_T008	C09	1.7951343059539795	0.0	0.16114894300699234	0.0	0.0	0.0	0.0	0.0	0.0	0.8886114358901978	0.0	0.0	0.48903998732566833	2.2304526567459106	2.9258774518966675	0.0	0.0	0.0	0.0	1.148263692855835	0.0	0.0	0.0	0.0	0.0	0.0	0.0	0.0	0.0	0.0	0.0	0.0	0.0	0.0	0.0	0.0	0.0	4.942528009414673	0.0	0.0	0.0
M01_T008	C10	1.7198231220245361	0.0	1.1076710224151611	2.9895951747894287	0.13819418847560883	0.03467738255858421	0.0	0.0	0.27844640612602234	0.09039151668548584	0.055330317467451096	0.0	1.9787015914916992	0.0	0.0	0.0	0.0	0.0	0.9486604332923889	0.001006469246931374	0.0	0.0	0.0	0.0	0.0	0.0	0.0	0.0	0.0	1.2865993976593018	0.0	0.0	0.0	0.0	0.0	0.0	0.0	5.881319046020508	0.0	0.0	3.9094078540802
M01_T008	C11	1.0205333232879639	8.82866245953975e-18	0.11109021306037903	0.0	0.0	0.0	0.0	0.0	7.518395250372123e-06	0.4677058458328247	0.0	0.0	1.2474896907806396	0.10792005807161331	0.0	0.0	0.0	0.04703783243894577	2.5594265460968018	0.4238332211971283	0.0	6.243091775104403e-05	0.0	0.0	0.0	0.0	0.0	0.0	0.0	0.987596333026886	0.0	0.0	0.0	0.0	0.0	0.0	0.0	5.4952616691589355	0.0	0.0	1.78507661819458
M01_T008	C12	1.0162652730941772	0.0	0.1164042092859745	0.0	0.0	1.1300669312477112	0.0	0.10599696263670921	0.1662464216351509	0.0	0.0	0.0	2.355582594871521	0.0	0.0	0.0	0.0	0.0	0.26296307146549225	0.0005138161359354854	0.0	0.0	0.0	0.0	0.0	0.0	0.0	0.0	0.0	0.36217713356018066	0.0	0.0	0.0	0.0	0.0	0.0	0.0	1.4036110043525696	0.0	0.0	1.1589412093162537
M01_T008	C13	1.0322978496551514	0.0	0.1008949726819992	0.0	0.0	0.0	0.011974540539085865	0.0	0.0	0.0	0.0	1.7950326204299927	2.5090105533599854	0.0	0.0	0.0	0.0	0.00011671158426906914	0.0	0.0	0.0	0.0	0.0	0.0	0.0	0.0	0.0	0.0	0.0	0.23663559556007385	0.0	0.0	0.0	1.3966447114944458	0.0	0.0	0.0	5.649227619171143	2.7918331623077393	0.0	0.0
M01_T008	C14	1.9467692375183105	0.0	1.1004235813443633e-16	1.2565155029296875	0.0	0.0	0.0	0.0	0.0	0.07831720262765884	0.0	0.0	0.418914794921875	0.0	0.0	0.0	0.0	0.0	0.3775242865085602	0.0	0.0	0.0	0.0	0.0	0.0	0.0	0.0	0.0	2.0095341205596924	0.0	0.0	0.170487180352211	0.0	0.0	0.0	0.0	0.0	0.5377013683319092	0.0	0.0	3.909975528717041
M01_T008	C15	1.6002304553985596	4.1633365077804595e-18	1.4589515924453735	0.416207879781723	0.4311666488647461	0.0	0.0	0.0	0.2866785526275635	3.482926845550537	1.0705056190490723	0.0	1.7099602222442627	0.0	0.0	0.0	0.0	0.0	0.45695507526397705	0.0	0.08924350887537003	0.0	0.3366383910179138	0.0	0.0	0.0	0.0	0.0	0.0	1.0924417972564697	0.0	0.0	0.0	0.0	0.0	0.0	0.0	4.899080276489258	0.0	0.0	4.953232288360596
M01_T008	C16	1.7023126482963562	0.0	0.10787951946258545	0.0	0.5851933062076569	0.0	0.0	0.0	4.5700795453740284e-05	1.9015672206878662	0.0	0.0	2.6489803791046143	0.0	0.0	0.0	0.0	0.0	1.3511507511138916	0.041345806792378426	1.5519943833351135	0.0	0.0	0.0	0.0	0.0	0.0	0.0	0.0	0.0	0.0	0.0	0.0	0.0	0.0	0.0	1.4356462359428406	0.633802056312561	0.0	0.0	4.334880828857422
M01_T008	C17	1.5343881845474243	5.551115123125783e-17	0.24829965829849243	0.0	0.6514387130737305	0.0	0.0	0.0	0.00015467757475562394	2.938077449798584	0.01367990206927061	0.0	1.6821272373199463	0.0	0.0	0.0	0.0	1.4008100032806396	0.626513659954071	0.0	0.0	0.0	0.0	0.0	3.102963924407959	0.0	0.0	0.0	0.0	0.0	0.0	0.0	0.0	0.0	0.0	0.0	0.0	0.6401064395904541	0.0	0.0	6.040610313415527
M01_T008	C18	1.4210920929908752	0.0	1.783203899860382	0.0	1.387428879737854	0.0	0.0	0.0	0.017795282416045666	5.2534918785095215	1.3764662146568298	0.0	1.7343024611473083	0.0	0.0	0.0	0.0	0.0	0.11201613023877144	0.0	0.5306333303451538	0.0	0.04486101120710373	0.0	0.0	0.10135162621736526	0.0	0.0	0.0	0.2837623208761215	0.0	0.0	0.0	0.0	0.0	0.0	0.0	0.5572572648525238	0.0	0.0	5.272192716598511
M01_T008	C19	0.9007890224456787	0.0	0.023995477706193924	0.0	0.17673957347869873	0.0	0.0	0.0	0.00023706206411588937	3.51650333404541	0.0	0.0	2.2155978679656982	0.0	0.0	0.0	0.0	0.0	0.15929953753948212	0.0	0.0	0.0	0.0	0.0	0.0	0.0	0.0	0.0	0.0	0.0	0.0	0.0	0.0	0.0	0.0	0.0	0.016628658398985863	0.3673209846019745	0.0	0.0	5.058586120605469
M01_T008	C20	1.463423490524292	0.0	0.6141970157623291	2.2880609035491943	0.0	0.0	0.0	0.0	7.336121052503586e-05	3.485795021057129	0.32443538308143616	0.0	1.8503804206848145	0.0	0.0	0.0	0.0	0.0	0.349586546421051	0.0	0.0	0.0	0.0	0.0	0.0	0.0	0.0	0.0	0.0	3.869006395339966	0.0	0.0	0.0	0.0	0.0	0.0	0.0	2.866173028945923	0.0	0.0	1.9569443464279175
M01_T008	C21	1.658467173576355	0.5574345588684082	1.77635686587003e-16	0.0	0.0	0.0	0.5618466734886169	0.0	0.00015065580373629928	2.6369333267211914	0.0	0.0	1.467086672782898	0.0	0.0	0.0	0.0	0.0	1.5955724716186523	0.0	0.0	0.0	0.0	0.0	0.0	0.0	0.0	0.0	0.0	0.0	0.8250377774238586	0.0	0.0	0.25632527470588684	0.0	0.0	0.0	0.7383431792259216	0.9474697113037109	0.0	0.0
M01_T008	C22	2.026087999343872	1.2683484554290771	4.440892164675075e-17	0.0	0.0	0.0	0.0	0.0	0.0005616575363092124	3.7883143424987793	0.0	0.0	0.6573987603187561	0.0	0.0	0.0	0.0	0.0	0.0	0.0	0.0	0.0	0.0	0.0	0.0	0.0	0.0	0.0	0.0	0.0	1.2993028163909912	0.0	0.0	1.091537594795227	0.0	0.0	0.0	0.680987536907196	0.0	0.8217244744300842	0.0
M01_T008	C23	1.694413423538208	0.0	9.815394631725681e-17	2.920987844467163	0.0	0.0	0.4062867760658264	0.0	0.0	0.0	0.0	0.0	1.2619311809539795	0.0	0.0	0.0	0.0	0.0	1.8598980903625488	0.1406162828207016	0.0	0.0	0.0	0.0	0.0	0.0	0.0	0.0	0.0	0.0	0.0	0.06288927048444748	0.0	0.2806849479675293	0.0	0.0	0.0	1.0316967964172363	0.0	0.0	0.26128265261650085
M01_T008	C24	1.5728574991226196	0.5919824838638306	0.6690571308135986	0.0	0.0	0.0	0.1413193941116333	0.0	0.0	0.0	0.5627432465553284	0.0	0.7573080658912659	0.0	0.0	0.0	0.0	2.4364514350891113	0.8681941628456116	0.0852251797914505	0.0	0.0	0.0	0.0	0.0	0.0	0.0	0.0	0.0	0.0	0.45685502886772156	0.0	0.0	0.3563654124736786	0.0	0.0	0.0	0.864780843257904	0.23004509508609772	0.0	0.21201466023921967
M01_T008	C25	1.6375266313552856	1.815301537513733	0.43684330582618713	0.0	0.0	0.0	0.0	0.0	0.0	0.0	0.0	0.0	2.369396209716797	0.0	0.0	0.0	0.541276216506958	0.0	0.0	0.0	0.0	0.0	0.0	0.0	0.0	0.0	8.499124248828593e-08	1.9419838190078735	0.0	0.0	0.0	0.0	0.0	1.7513692378997803	0.0	0.0	0.0	0.7524867057800293	0.0	0.0	0.0
M01_T008	C26	1.6112684607505798	0.4848930537700653	1.000935425786283e-16	0.0	0.0	0.0	0.6476885378360748	0.0	2.15561271943443e-07	0.0	0.0	0.0	1.6007283329963684	0.0	0.0	0.0	0.0	0.0	1.717370867729187	0.0	0.0	0.0	0.0	0.0	0.0	0.0	0.0	0.0	0.0	0.0	0.8606699109077454	0.0	0.0	0.3144277185201645	0.0	0.0	0.0	0.7925460636615753	1.898535966873169	0.0	0.0
M01_T008	C27	1.5980764627456665	0.4049866199493408	0.00670200539752841	0.0	0.0	0.0	0.5878995060920715	0.0	8.465698669702739e-23	0.0	0.0	0.0	1.6171973943710327	0.0	0.0	0.0	0.0	0.0	1.521059274673462	0.0	0.0	0.0	0.0	0.0	0.0	0.0	0.0	0.0	0.0	0.0	0.4253784716129303	0.0	0.0	0.5924065709114075	0.0	0.0	0.0	0.8050719499588013	0.0	0.0	0.0
M01_T008	C28	1.8222792744636536	2.0748144388198853	2.2158224735856112e-17	0.0	0.0	0.0	0.0	0.0	1.366838614558219e-05	0.004371622111648321	0.0	0.0	1.234994649887085	0.0	0.0	0.0	0.0	0.0	0.0	0.0	0.0	0.0	0.0	0.0	0.0	0.0	0.0	0.0	0.0	0.0	2.089756965637207	0.0	0.0	0.812909334897995	0.0	0.0	0.0	0.7939355969429016	2.5512412786483765	0.0	0.0
M01_T008	C29	1.9249428510665894	1.6731477975845337	1.0842021886413758e-20	0.0	0.0	0.0	0.0	0.0	0.2793419063091278	0.0	0.0	0.0	0.2066628634929657	0.0	0.0	0.0	3.107122097389947e-07	0.0	0.0	0.0	0.0	0.0	0.0	0.0	0.0	0.0	0.0	0.0	0.0	0.0	1.6375606060028076	0.0	0.0	0.5391781330108643	0.0	0.0	0.0	0.7719815373420715	0.0	1.1056958436965942	0.0
M01_T010	C01	0.32132595777511597	0.07111102342605591	0.6255059838294983	0.0	0.0	0.0	0.0	0.0	0.0	0.0	0.12863600254058838	0.0	0.0	0.0	0.0	0.0	0.0	0.781377911567688	0.28489261865615845	0.0	0.0	2.019340753555298	0.0	0.0	0.0	0.0	0.0	0.0	0.0	1.6694507598876953	0.0	0.0	0.0	0.0	0.0	0.0	0.0	0.0	0.0	0.0	0.24025952816009521
M01_T010	C02	0.9366923570632935	3.7221274680314127e-17	0.3733964115381241	2.087609800582868e-07	0.0	0.0	0.0	0.0	0.0	0.0	0.554333359003067	0.0	0.03657061979174614	0.4415762573480606	1.5013787746429443	0.0	0.0	2.021071434020996	0.0	0.28617069125175476	0.0	0.010202423669397831	0.0	0.0	0.0	0.0	0.0	0.0	0.0	0.0	0.0	0.0	0.0	0.0	0.0	0.0	0.0	3.731814980506897	0.0	0.0	0.17377057671546936
M01_T010	C03	1.0665549039840698	0.0	0.17265716940164566	0.0	0.0	0.0	0.0	0.0	0.0	0.0	0.0	0.0	0.9067778289318085	1.9326131343841553	0.4674225002527237	0.0	0.0	0.0	0.1207607202231884	0.21033913642168045	0.0	0.0	0.0	0.0	0.0	0.0	0.0	0.0	0.0	0.0	0.0	0.0	0.0	0.0	0.0	0.0	0.0	4.607075929641724	0.0	0.0	0.3182237446308136
M01_T010	C04	1.2957183122634888	1.9272938966751099	0.0882379561662674	4.288654281481286e-06	0.0	0.0	0.0	0.0	0.0	0.0	0.0	0.0	0.40267476439476013	1.7306559085845947	2.6669347286224365	0.0	0.0	0.0	0.06307597272098064	0.6981015503406525	0.0	0.0	0.0	0.0	0.0	0.0	0.0	0.0	0.0	0.0	0.0	0.0	0.0	0.0	0.0	0.0	0.0	4.3217432498931885	0.0	0.0	0.0
M01_T010	C05	0.9142434000968933	0.0	0.062010232359170914	0.0	0.0	0.0	0.0	0.0	0.0	0.0	0.0	0.0	0.0	0.8733725547790527	2.4927916526794434	0.0	0.0	0.0	0.0	0.2525292932987213	0.0	0.0	0.0	0.0	0.0	0.0	0.0	0.0	0.0	0.0	0.0	0.0	0.0	0.0	0.0	0.0	0.0	4.308716297149658	0.0	0.0	0.0
M01_T010	C06	1.5983587503433228	0.0	0.059875914826989174	0.0	0.0	0.0	0.559276282787323	0.0	0.6885807514190674	0.0	0.0	0.0	0.7607943713665009	2.0496636629104614	2.776642322540283	0.0	0.0	0.0	0.0	0.9844701290130615	0.0	0.0	0.0	0.0	0.0	0.0	0.0	0.0	0.0	0.0	0.0	0.0	0.0	0.0	0.0	0.0	0.0	5.782176971435547	0.0	0.0	0.0
M01_T010	C07	1.343489170074463	0.0	6.369687827975824e-20	4.898813358522602e-06	0.0	0.0	0.0	0.0	0.0	0.0	0.0	0.0	0.23648528009653091	1.8681386709213257	2.91386616230011	0.0	0.0	0.0	0.0	0.7485592663288116	0.0	0.0	0.0	0.0	0.0	0.0	0.0	0.0	0.0	0.0	0.0	0.0	0.0	0.0	0.0	0.0	0.0	4.324918031692505	0.0	0.0	0.8256993293762207
M01_T010	C08	1.4499053955078125	0.0	1.0842021886413758e-20	1.4908559023751877e-05	0.0	0.0	0.0	0.0	0.0	0.0	0.0	0.0	0.3684702515602112	1.9914298057556152	2.9742376804351807	0.0	0.0	0.0	0.02626604028046131	0.9234895706176758	0.0	0.0	0.0	0.0	0.0	0.0	0.0	0.0	0.0	0.0	0.0	0.0	0.0	0.0	0.0	0.0	0.0	4.447783946990967	0.0	0.0	0.0
M01_T010	C09	1.4062210321426392	0.0	3.889156443512416e-24	0.0	0.0	0.0	0.0	0.0	0.0	0.732589453458786	0.0	0.0	0.25862644612789154	1.9321450591087341	2.8914605379104614	0.0	0.0	0.0	0.0	0.7930887639522552	0.0	0.0	0.0	0.0	0.0	0.0	0.0	0.0	0.0	0.0	0.0	0.0	0.0	0.0	0.0	0.0	0.0	4.546413898468018	0.0	0.0	0.0
M01_T010	C10	1.2921662330627441	0.0	0.9675586223602295	2.9242844581604004	0.020787449553608894	0.09928371012210846	0.0	0.0	0.12029629945755005	0.0	0.0	0.0	2.0452661514282227	0.0	0.0	0.0	0.0	0.0	0.6300966143608093	0.0	0.0	0.0	0.0	0.0	0.0	0.0	0.0	0.0	0.0	0.7971793413162231	0.0	0.0	0.0	0.0	0.0	0.0	0.0	5.408333778381348	0.0	0.0	3.2552506923675537
M01_T010	C11	0.5569359660148621	6.20385484066674e-26	0.10706756263971329	3.579305121093057e-05	0.0	0.0	0.0	0.0	5.5934127885848284e-05	0.047089263796806335	1.300691110373009e-05	0.0	0.7430738210678101	0.0	0.0	0.0	0.0	0.04777605086565018	2.498450756072998	0.12909582257270813	0.0	3.876803020830266e-07	0.0	0.0	0.0	0.0	0.0	0.0	0.0	0.8696712255477905	0.0	0.0	0.0	0.0	0.0	0.0	0.0	4.776278018951416	0.0	0.0	1.7445244789123535
M01_T010	C12	0.6583024859428406	0.0	0.056192584335803986	0.0	0.0	0.9445915818214417	0.0	0.0	9.547626177663915e-06	0.0	0.0	0.0	2.3154642581939697	0.0	0.0	0.0	0.0	0.0	0.16755397617816925	0.0	0.0	0.0	0.0	0.0	0.0	0.0	0.0	0.0	0.0	0.4315868616104126	0.0	0.0	0.0	0.0	0.0	0.0	0.0	0.8904087543487549	0.0	0.0	1.1092314720153809
M01_T010	C13	0.8292037844657898	0.0	0.04058128967881203	0.0	0.0	0.0	0.0	0.0	0.0	0.0	0.0	1.28971666097641	2.2661114931106567	0.0	0.0	0.0	0.0	3.069545164180454e-05	0.0	0.0	0.0	6.150640547275543e-05	0.0	0.0	0.0	0.0	0.0	0.0	0.0	0.0	0.0	0.0	0.0	1.1591235399246216	0.0	0.0	0.0	5.36324667930603	0.9549837708473206	0.0	0.0
M01_T010	C14	1.4873679876327515	0.0	3.035766031260624e-19	1.3610267639160156	0.0	0.0	0.0	0.0	0.0	0.051184892654418945	0.0	0.0	0.2459428608417511	0.0	0.0	0.0	0.0	0.0	0.6622125506401062	0.0	0.0	0.0	0.0	0.0	0.0	0.0	0.0	0.0	1.673914909362793	0.0	0.0	0.0	0.0	0.0	0.0	0.0	0.0	0.0	0.0	0.0	4.139833927154541
M01_T010	C15	1.201960563659668	3.295974562996903e-18	1.2563776969909668	0.3710813820362091	0.35537001490592957	0.0	0.0	0.0	0.7660730481147766	3.680786609649658	0.5806953310966492	0.0	1.6857326030731201	0.0	0.0	0.0	0.0	0.0	0.49615901708602905	0.0	0.0	0.0	0.5459893941879272	0.0	0.0	0.0	0.0	0.0	0.0	0.7343989014625549	0.0	0.0	0.0	0.0	0.0	0.0	0.0	4.590386390686035	0.0	0.0	5.007053375244141
M01_T010	C16	1.2919424772262573	0.0	0.05054251849651337	0.0	0.5956234931945801	0.0	0.0	0.0	3.2826272217789665e-05	1.4077118635177612	0.0	0.0	2.667034387588501	0.0	0.0	0.0	0.0	0.0	1.2042391300201416	0.0	0.9802484512329102	0.0	0.0	0.0	0.0	0.0	0.0	0.0	0.0	0.0	0.0	0.0	0.0	0.0	0.0	0.0	0.9574882388114929	0.0	0.0	0.0	4.498588562011719
M01_T010	C17	1.027608036994934	0.0	0.11602544039487839	0.0	0.4633362889289856	0.0	0.0	0.0	0.00014722875494044274	2.796828508377075	0.0	0.0	1.6135632991790771	0.0	0.0	0.0	0.0	0.4666023254394531	0.42982715368270874	0.0	0.0	0.0	0.0	0.0	2.4739818572998047	0.0	0.0	0.0	0.0	0.0	0.0	0.0	0.0	0.0	0.0	0.0	0.0	0.0	0.0	0.0	6.144329071044922
M01_T010	C18	1.0614932775497437	0.0	1.7008646130561829	0.0	1.1177984476089478	0.0	0.0	0.0	0.001186306239105761	5.042060375213623	1.0444552898406982	0.0	1.7334165573120117	0.0	0.0	0.0	0.0	0.0	0.13048716634511948	0.0	0.05189729481935501	0.0	0.12931541353464127	0.0	0.0	0.04021676816046238	0.0	0.0	0.0	0.1229739673435688	0.0	0.0	0.0	0.0	0.0	0.0	0.0	0.0	0.0	0.0	5.1926281452178955
M01_T010	C19	0.6813134253025055	0.0	0.05982045829296112	0.0	0.17632804065942764	0.0	0.0	0.0	0.00021129180095158517	3.329951286315918	0.0	0.0	2.0303804874420166	0.0	0.0	0.0	0.0	0.0	0.16887762397527695	0.0	0.0	0.0	0.0	0.0	0.0	0.0	0.0	0.0	0.0	0.0	0.0	0.0	0.0	0.0	0.0	0.0	0.0	0.0	0.0	0.0	5.615160942077637
M01_T010	C20	0.9780457317829132	0.0	0.3516485393047333	1.9421483874320984	0.0	0.0	0.0	0.0	0.00010341051529394463	3.295163631439209	0.0001277482879231684	0.0	1.5791032910346985	0.0	0.0	0.0	0.0	0.0	0.042668428272008896	0.0	0.0	0.0	0.0	0.0	0.0	0.0	0.0	0.0	0.0	3.5537558794021606	0.0	0.0	0.0	0.0	0.0	0.0	0.0	1.5450876951217651	0.0	0.0	1.1842995285987854
M01_T010	C21	1.1934754848480225	0.7335662245750427	3.3306692062243676e-17	0.0	0.0	0.0	0.6560434103012085	0.0	0.00012159440666437149	2.672149181365967	0.0	0.0	1.312494158744812	0.0	0.0	0.0	0.0	0.0	1.521694540977478	0.0	0.0	0.0	0.0	0.0	0.0	0.0	0.0	0.0	0.0	0.0	0.646059513092041	0.0	0.0	0.05854625627398491	0.0	0.0	0.0	0.0	0.8995903134346008	0.0	0.0
M01_T010	C22	1.577109456062317	1.1121469140052795	0.0	0.0	0.0	0.0	0.0	0.0	0.00039701463538222015	3.7368019819259644	0.0	0.0	0.5690934956073761	0.0	0.0	0.0	0.0	0.0	0.0	0.0	0.0	0.0	0.0	0.0	0.0	0.0	0.0	0.0	0.0	0.0	0.7962338030338287	0.0	0.0	0.7994795739650726	0.0	0.0	0.0	0.0	0.0	0.386100172996521	0.0
M01_T010	C23	1.1729310750961304	0.0	6.938893903907228e-18	2.6167396306991577	0.0	0.0	0.28060366213321686	0.0	0.0	0.0	0.0	0.0	1.1713757514953613	0.0	0.0	0.0	0.0	0.0	1.6317363381385803	0.0	0.0	0.0	0.0	0.0	0.0	0.0	0.0	0.0	0.0	0.0	0.0	0.0	0.0	0.033933836966753006	0.0	0.0	0.0	0.0	0.0	0.0	0.17960375547409058
M01_T010	C24	1.1483495235443115	0.8891744017601013	0.537943959236145	0.0	0.0	0.0	0.17139916121959686	0.0	0.0	0.0	0.45049849152565	0.0	0.754885733127594	0.0	0.0	0.0	0.0	2.097444534301758	1.002032995223999	0.0	0.0	0.0	0.0	0.0	0.0	0.0	0.0	0.0	0.0	0.0	0.4460616111755371	0.0	0.0	0.11702000349760056	0.0	0.0	0.0	0.0	0.4341188669204712	0.0	0.0
M01_T010	C25	1.2161776423454285	1.5517612099647522	0.1556839644908905	0.0	0.0	0.0	0.0	0.0	0.0	0.0	0.0	0.0	2.4569437503814697	0.0	0.0	0.0	1.1123448014259338	0.0	0.0	0.0	0.0	0.0	0.0	0.0	0.0	0.0	4.155495858526592e-08	1.3722040057182312	0.0	0.0	0.0	0.0	0.0	1.3776838183403015	0.0	0.0	0.0	0.0	0.0	0.0	0.0
M01_T010	C26	1.1737337112426758	0.7302359640598297	2.9537309420178334e-17	0.0	0.0	0.0	0.713849663734436	0.0	0.0	0.0	0.0	0.0	1.482942819595337	0.0	0.0	0.0	0.0	0.0	1.583183228969574	0.0	0.0	0.0	0.0	0.0	0.0	0.0	0.0	0.0	0.0	0.0	0.7063274383544922	0.0	0.0	0.09099606424570084	0.0	0.0	0.0	0.0	1.893565833568573	0.0	0.0
M01_T010	C27	1.1574310660362244	0.687160849571228	2.1510570440367918e-17	0.0	0.0	0.0	0.6642349660396576	0.0	0.0	0.0	0.0	0.0	1.4694660902023315	0.0	0.0	0.0	0.0	0.0	1.4721768498420715	0.0	0.0	0.0	0.0	0.0	0.0	0.0	0.0	0.0	0.0	0.0	0.4899451285600662	0.0	0.0	0.22390209138393402	0.0	0.0	0.0	0.0	0.0	0.0	0.0
M01_T010	C28	1.4532382488250732	2.1948108673095703	0.0	0.0	0.0	0.0	0.0	0.0	9.757343377714278e-07	0.0	0.0	0.0	1.1210803985595703	0.0	0.0	0.0	0.0	0.0	0.0	0.0	0.0	0.0	0.0	0.0	0.0	0.0	0.0	0.0	0.0	0.0	1.8110265731811523	0.0	0.0	0.48925185203552246	0.0	0.0	0.0	0.0	2.719356060028076	0.0	0.0
M01_T010	C29	1.5320134162902832	1.79513418674469	0.0	0.0	0.0	0.0	0.0	0.0	0.10782932490110397	0.0	0.0	0.0	0.0	0.0	0.0	0.0	0.0	0.0	0.0	0.0	0.0	0.0	0.0	0.0	0.0	0.0	0.0	0.0	0.0	0.0	1.3570371866226196	0.0	0.0	0.4098758399486542	0.0	0.0	0.0	0.0	0.0	1.3177928924560547	0.0
M01_T012	C01	0.32970641553401947	4.2917060383852984e-16	0.6119301021099091	0.0	0.0	0.0	0.0	0.0	0.0	0.0	0.1304270625114441	0.0	0.0	0.0	0.0	0.0	0.0	0.3778988718986511	0.3705594688653946	0.0	0.0	2.3271303176879883	0.0	0.0	0.0	0.0	0.0	0.0	0.0	2.2544907331466675	0.0	0.0	0.0	0.0	0.0	0.0	0.0	0.2105165347456932	0.0	0.0	0.0
M01_T012	C02	1.0614397525787354	5.724587388005402e-18	0.4258536696434021	0.0	0.0	0.0	0.0	0.0	0.0	0.0	0.6718881130218506	0.0	0.025424255058169365	0.6275776028633118	1.5789265632629395	0.0	0.0	2.100775718688965	0.0	0.436310350894928	0.0	0.0	0.0	0.0	0.0	0.0	0.0	0.0	0.0	0.0	0.0	0.0	0.0	0.0	0.0	0.0	0.0	3.753603458404541	0.0	0.0	0.0
M01_T012	C03	1.1268023252487183	0.0	0.13286206126213074	0.0	0.0	0.0	0.0	0.0	0.0	0.0	0.0	0.0	0.7708748877048492	1.866545557975769	0.612907737493515	0.0	0.0	0.0	0.07509129866957664	0.23398277163505554	0.0	0.0	0.0	0.0	0.0	0.0	0.0	0.0	0.0	0.0	0.0	0.0	0.0	0.0	0.0	0.0	0.0	4.5219056606292725	0.0	0.0	0.0
M01_T012	C04	1.3700785636901855	1.920570969581604	4.380363057915385e-17	3.4955878618347924e-06	0.0	0.0	0.0	0.0	0.0	0.0	0.0	0.0	0.4090263843536377	1.8178614377975464	2.506033182144165	0.0	0.0	0.0	0.033296383917331696	0.7705063223838806	0.0	0.0	0.0	0.0	0.0	0.0	0.0	0.0	0.0	0.0	0.0	0.0	0.0	0.0	0.0	0.0	0.0	4.326509475708008	0.0	0.0	0.0
M01_T012	C05	0.9483080804347992	0.0	0.062117213383316994	2.9183674272184644e-20	0.0	0.0	0.0	0.0	0.0	0.0	0.0	0.0	0.0	0.7930967807769775	2.3386049270629883	0.0	0.0	0.0	0.0	0.2509318143129349	0.0	0.0	0.0	0.0	0.0	0.0	0.0	0.0	0.0	0.0	0.0	0.0	0.0	0.0	0.0	0.0	0.0	4.235753774642944	0.0	0.0	0.0
M01_T012	C06	1.445778489112854	0.0	0.020946374163031578	0.0	0.0	0.0	0.3766118288040161	0.0	0.6266326904296875	0.0	0.0	0.0	0.7520515322685242	1.9551702737808228	2.6752400398254395	0.0	0.0	0.0	0.0	0.7457360625267029	0.0	0.0	0.0	0.0	0.0	0.0	0.0	0.0	0.0	0.0	0.0	0.0	0.0	0.0	0.0	0.0	0.0	5.535062313079834	0.0	0.0	0.0
M01_T012	C07	1.4071513414382935	0.0	9.324139096965644e-19	1.3541054613597225e-05	0.0	0.0	0.0	0.0	0.0	0.0	0.0	0.0	0.2763137221336365	1.864089012145996	2.816602945327759	0.0	0.0	0.0	0.0	0.8856387138366699	0.0	0.0	0.0	0.0	0.0	0.0	0.0	0.0	0.0	0.0	0.0	0.0	0.0	0.0	0.0	0.0	0.0	4.408852577209473	0.0	0.0	0.7754054665565491
M01_T012	C08	1.5711592435836792	0.0	3.4694470036524025e-19	1.8270160580868833e-05	0.0	0.0	0.0	0.0	0.0	0.0	0.0	0.0	0.4206848740577698	2.0579394102096558	2.9120888710021973	0.0	0.0	0.0	0.055122409015893936	1.1156455874443054	0.0	0.0	0.0	0.0	0.0	0.0	0.0	0.0	0.0	0.0	0.0	0.0	0.0	0.0	0.0	0.0	0.0	4.651796817779541	0.0	0.0	0.0
M01_T012	C09	1.4685608744621277	0.0	0.02749028615653515	0.0	0.0	0.0	0.0	0.0	0.0	0.7485913932323456	0.0	0.0	0.30287952721118927	1.906402349472046	2.7756330966949463	0.0	0.0	0.0	0.0	0.9355601668357849	0.0	0.0	0.0	0.0	0.0	0.0	0.0	0.0	0.0	0.0	0.0	0.0	0.0	0.0	0.0	0.0	0.0	4.622182130813599	0.0	0.0	0.0
M01_T012	C10	1.373562514781952	0.0	1.2065879702568054	3.057656407356262	0.032391250133514404	0.1374802365899086	0.0	0.0	0.2711832523345947	0.0	0.0	0.0	2.1729296445846558	0.0	0.0	0.0	0.0	0.0	1.2513296604156494	0.0	0.0	0.0	0.0	0.0	0.0	0.0	0.0	0.0	0.0	1.0347296595573425	0.0	0.0	0.0	0.0	0.0	0.0	0.0	5.593825340270996	0.0	0.0	3.0806429386138916
M01_T012	C11	0.5045128166675568	9.06872200892758e-19	0.11195974797010422	1.390880527196714e-06	0.0	0.0	0.0	0.0	1.5144705685088411e-05	0.010531153297051787	7.162230986068607e-06	0.0	0.6733268797397614	0.0	0.0	0.0	0.0	0.0025602109963074327	2.4137938022613525	0.024516109377145767	0.0	0.0	0.0	0.0	0.0	0.0	0.0	0.0	0.0	0.7825706005096436	0.0	0.0	0.0	0.0	0.0	0.0	0.0	4.610009670257568	0.0	0.0	0.9779630303382874
M01_T012	C12	0.688856452703476	0.0	0.07722876593470573	0.0	0.0	1.1001492142677307	0.0	0.0	8.515660738339648e-06	0.0	0.0	0.0	2.438398003578186	0.0	0.0	0.0	0.0	0.0	0.22797715663909912	0.0	0.0	0.0	0.0	0.0	0.0	0.0	0.0	0.0	0.0	0.1416522115468979	0.0	0.0	0.0	0.0	0.0	0.0	0.0	0.8512044548988342	0.0	0.0	0.643295019865036
M01_T012	C13	0.8312133550643921	2.7105054716034394e-21	1.5265566919468147e-17	0.0	0.0	0.0	0.0	0.0	0.0	0.0	0.0	2.192462682723999	0.8207492828369141	0.0	0.0	0.0	0.0	0.0	0.0	0.0	0.0	0.0	0.0	0.0	0.0	0.0	0.0	0.0	0.0	0.34211307764053345	0.0	0.0	0.0	0.15682879090309143	0.0	0.0	0.0	2.0931661128997803	0.0	0.0	0.0
M01_T012	C14	1.6079226732254028	0.0	0.05053477734327316	1.2411530017852783	0.0	0.0	0.0	0.0	0.0	0.1767079383134842	0.0	0.0	0.29550838470458984	0.0	0.0	0.0	0.0	0.0	0.8431339263916016	0.0	0.0	0.0	0.0	0.0	0.0	0.0	0.0	0.0	1.6517508029937744	0.0	0.0	0.0	0.0	0.0	0.0	0.0	0.0	0.0	0.0	0.0	4.160890102386475
M01_T012	C15	1.2389345169067383	0.0	1.456769347190857	0.3788136839866638	0.4279586970806122	0.0	0.0	0.0	0.45780110359191895	3.6658332347869873	0.7879039645195007	0.0	1.730398178100586	0.0	0.0	0.0	0.0	0.0	0.5796401500701904	0.0	0.0	0.0	0.40662723779678345	0.0	0.0	0.0	0.0	0.0	0.0	1.0569727420806885	0.0	0.0	0.0	0.0	0.0	0.0	0.0	4.952483177185059	0.0	0.0	4.86314582824707
M01_T012	C16	1.3891372084617615	0.0	0.10380429774522781	0.0	0.5961528718471527	0.0	0.0	0.0	3.0093244276940823e-05	1.5568131804466248	0.0	0.0	2.998924970626831	0.0	0.0	0.0	0.0	0.0	1.264278531074524	0.0	1.262967050075531	0.0	0.0	0.0	0.0	0.0	0.0	0.0	0.0	0.0	0.0	0.0	0.0	0.0	0.0	0.0	1.267728567123413	0.06895818933844566	0.0	0.0	4.440178394317627
M01_T012	C17	1.1198647022247314	4.0245585966150905e-17	0.2520589232444763	0.0	0.6692430377006531	0.0	0.0	0.0	0.0001655222731642425	3.0269224643707275	0.0	0.0	1.9120384454727173	0.0	0.0	0.0	0.0	0.8477440476417542	0.5745465755462646	0.0	0.0	0.0	0.0	0.0	2.726516008377075	0.0	0.0	0.0	0.0	0.0	0.0	0.0	0.0	0.0	0.0	0.0	0.0	0.0	0.0	0.0	6.08751916885376
M01_T012	C18	1.0296329259872437	0.0	2.0523738861083984	0.0	1.5677847862243652	0.0	0.0	0.0	0.0008054356439970434	5.239200592041016	1.330232858657837	0.0	1.7233015298843384	0.0	0.0	0.0	0.0	0.0	0.1742122769355774	0.0	0.18232524394989014	0.0	0.142112597823143	0.0	0.0	0.058135103434324265	0.0	0.0	0.0	0.3036268353462219	0.0	0.0	0.0	0.0	0.0	0.0	0.0	0.0	0.0	0.0	5.0970458984375
M01_T012	C19	0.6758419275283813	0.0	0.09139833599328995	0.0	0.1577763855457306	0.0	0.0	0.0	0.0001537531934445724	3.177154302597046	0.0	0.0	2.4125967025756836	0.0	0.0	0.0	0.0	0.0	0.4002794623374939	0.0	0.0	0.0	0.0	0.0	0.0	0.0	0.0	0.0	0.0	0.0	0.0	0.0	0.0	0.0	0.0	0.0	0.0	0.0	0.0	0.0	4.735640525817871
M01_T012	C20	1.080678939819336	0.0	0.4245852828025818	1.9987623691558838	0.0	0.0	0.0	0.0	0.00019354461983311921	3.92303466796875	0.07212697714567184	0.0	1.592237412929535	0.0	0.0	0.0	0.0	0.0	0.3098900467157364	0.0	0.0	0.0	0.0	0.0	0.0	0.0	0.0	0.0	0.0	3.9239989519119263	0.0	0.0	0.0	0.0	0.0	0.0	0.0	1.5666163563728333	0.0	0.0	0.9228258728981018
M01_T012	C21	1.3391607999801636	0.6505786180496216	0.0033382379915565252	0.0	0.0	0.0	0.786295473575592	0.0	0.00010948765702778473	2.338397264480591	0.0	0.0	1.5648452043533325	0.0	0.0	0.0	0.0	0.0	1.628787875175476	0.0	0.0	0.0	0.0	0.0	0.0	0.0	0.0	0.0	0.0	0.0	0.7127721905708313	0.0	0.0	0.0	0.0	0.0	0.0	0.04277050867676735	1.0064376592636108	0.0	0.0
M01_T012	C22	1.7862893342971802	1.286298155784607	0.008457786403596401	0.0	0.0	0.0	0.0	0.0	0.0008142597216647118	3.6791011095046997	0.0	0.0	0.5359492003917694	0.0	0.0	0.0	0.0	0.0	0.0	0.0	0.0	0.0	0.0	0.0	0.0	0.0	0.0	0.0	0.0	0.0	1.072122037410736	0.0	0.0	0.7494348585605621	0.0	0.0	0.0	0.04051877185702324	0.0	1.0561649799346924	0.0
M01_T012	C23	1.4506122469902039	0.0	5.1434552055329065e-17	2.8201576471328735	0.0	0.0	0.5260394215583801	0.0	0.0	0.0	0.0	0.0	1.3576871752738953	0.0	0.0	0.0	0.0	0.0	2.192729115486145	0.05487704835832119	0.0	0.0	0.0	0.0	0.0	0.0	0.0	0.0	0.0	0.0	0.0	0.0	0.0	0.0	0.0	0.0	0.0	0.13684698939323425	0.0	0.0	0.0
M01_T012	C24	1.3246548175811768	0.6343836188316345	0.7234015464782715	0.0	0.0	0.0	0.3555262088775635	0.0	0.0	0.0	0.6910650730133057	0.0	0.831038236618042	0.0	0.0	0.0	0.0	2.2349658012390137	1.1751641035079956	0.0	0.0	0.0	0.0	0.0	0.0	0.0	0.0	0.0	0.0	0.0	0.3368406891822815	0.0	0.0	0.023618964478373528	0.0	0.0	0.0	0.0084199458360672	0.23682036995887756	0.0	0.0
M01_T012	C25	1.6771491169929504	1.218017816543579	0.10220057889819145	0.10831993818283081	0.0	0.0	0.0	0.0	0.0	0.0	0.014505535364151001	0.0	1.2439621686935425	0.0	0.0	0.0	0.0	0.0	0.149896539747715	0.0	0.0	0.0	0.0	0.0	0.0	0.0	0.0	1.7181715965270996	0.0	0.0	0.0	0.0	0.0	0.17852497100830078	0.0	0.0	0.0	0.14370790868997574	0.0	0.0	0.0
M01_T012	C26	1.324263572692871	0.6581618785858154	2.463307335887066e-16	0.0	0.0	0.0	0.7780088782310486	0.0	0.0	0.0	0.0	0.0	1.7199875116348267	0.0	0.0	0.0	0.0	0.0	1.6765773296356201	0.0	0.0	0.0	0.0	0.0	0.0	0.0	0.0	0.0	0.0	0.0	0.7526389360427856	0.0	0.0	0.0031955791637301445	0.0	0.0	0.0	0.06273306906223297	1.863821268081665	0.0	0.0
M01_T012	C27	1.3589977025985718	0.5826746225357056	0.01770330499857664	0.0	0.0	0.0	0.7688027322292328	0.0	0.0	0.0	0.0	0.0	1.6319535374641418	0.0	0.0	0.0	0.0	0.0	1.6810091137886047	0.0	0.0	0.0	0.0	0.0	0.0	0.0	0.0	0.0	0.0	0.0	0.5515098869800568	0.0	0.0	0.08505863323807716	0.0	0.0	0.0	0.0712178535759449	0.0	0.0	0.0
M01_T012	C28	1.5612441301345825	2.1023542881011963	4.4972704791209744e-17	0.0	0.0	0.0	0.0	0.0	3.3502813039376633e-06	0.0	0.0	0.0	1.2297006845474243	0.0	0.0	0.0	0.0	0.0	0.0	0.0	0.0	0.0	0.0	0.0	0.0	0.0	0.0	0.0	0.0	0.0	1.8589361906051636	0.0	0.0	0.5308457612991333	0.0	0.0	0.0	0.10059172660112381	2.592195749282837	0.0	0.0
M01_T012	C29	1.7558892965316772	1.4001917839050293	5.2735593007950446e-17	0.0	0.0	0.0	0.15137836337089539	0.0	0.07883624732494354	0.0	0.0	0.0	0.4971458315849304	0.0	0.0	0.0	0.0	0.0	0.19428308308124542	0.0	0.0	0.0	0.0	0.0	0.0	0.0	0.0	0.0	0.0	0.0	1.2176010608673096	0.0	0.0	0.05943264067173004	0.0	0.0	0.0	0.08048353344202042	0.0	1.3515218496322632	0.0
M01_T013	C01	0.3534898906946182	8.432924365243355e-17	0.4174368530511856	0.0	0.0	2.125672267538903e-06	0.0	0.0	0.0	0.0	0.13324371725320816	0.0	0.0	0.0	0.0	0.0	0.0	0.8858949542045593	0.25575879216194153	0.0	0.0	2.627334475517273	1.0153342167029678e-08	0.0	0.0	0.0	0.0	0.0	0.0	2.3019251823425293	0.0	0.0	0.0	0.0	0.0	0.0	0.0	0.240229532122612	0.0	0.0	0.17413543164730072
M01_T013	C02	1.031601905822754	3.988508576594927e-18	0.27392444014549255	0.0	0.0	0.0	0.0	0.0	0.0	0.0	0.7871092557907104	0.0	0.0	0.4247368574142456	1.396765112876892	0.0	0.0	2.5058183670043945	0.0	0.41355273127555847	0.0	0.0	0.0	0.0	0.0	0.0	0.0	0.0	0.0	0.0	0.0	0.0	0.0	0.0	0.0	0.0	0.0	3.5482547283172607	0.0	0.0	0.09053120762109756
M01_T013	C03	1.2100626230239868	0.0	4.119968255444917e-18	0.0	0.0	0.0	0.0	0.0	0.0	0.0	0.0	0.0	1.0127659440040588	1.880393922328949	0.4663291424512863	0.0	0.0	0.0	0.02706207614392042	0.17622709274291992	0.0	0.0	0.0	0.0	0.0	0.0	0.0	0.0	0.0	0.0	0.0	0.0	0.0	0.0	0.0	0.0	0.0	4.638260364532471	0.0	0.0	0.11326747015118599
M01_T013	C04	1.4946014881134033	2.0946192741394043	1.1200062303505253e-17	0.0	0.0	0.0	0.0	0.0	0.0	0.0	0.0	0.0	0.7607602775096893	1.920861005783081	2.743516206741333	0.0	0.0	0.0	0.012028341181576252	0.7916099727153778	0.0	0.0	0.0	0.0	0.0	0.0	0.0	0.0	0.0	0.0	0.0	0.0	0.0	0.0	0.0	0.0	0.0	4.561995506286621	0.0	0.0	0.047991786152124405
M01_T013	C05	1.043054461479187	0.0	0.0	0.0	0.0	0.0	0.0	0.0	0.0	0.0	0.0	0.0	0.0	0.7007739841938019	2.5605056285858154	0.0	0.0	0.0	0.0	0.26719073951244354	0.0	0.0	0.0	0.0	0.0	0.0	0.0	0.0	0.0	0.0	0.0	0.0	0.0	0.0	0.0	0.0	0.0	4.3455445766448975	0.0	0.0	0.0
M01_T013	C06	1.4768733978271484	0.0	4.8572256500169986e-18	0.0	0.0	0.0	0.7067860960960388	0.0	0.6411833763122559	0.0	0.0	0.0	1.2552212476730347	1.7918280363082886	2.718045949935913	0.0	0.0	0.0	0.0	0.7666487693786621	0.0	0.0	0.0	0.0	0.0	0.0	0.0	0.0	0.0	0.0	0.0	0.0	0.0	0.0	0.0	0.0	0.0	5.649097919464111	0.0	0.0	0.0
M01_T013	C07	1.5486356616020203	0.0	0.0	9.29638645175146e-06	0.0	0.0	0.0	0.0	0.0	0.0	0.0	0.0	0.39129438996315	1.8778038620948792	3.0332530736923218	0.0	0.0	0.0	0.0	1.0118469595909119	0.0	0.0	0.0	0.0	0.0	0.0	0.0	0.0	0.0	0.0	0.0	0.0	0.0	0.0	0.0	0.0	0.0	4.531368255615234	0.0	0.0	0.8778977692127228
M01_T013	C08	1.6837716102600098	0.0	0.0	1.7187172488775104e-05	0.0	0.0	0.0	0.0	0.0	0.0	0.0	0.0	0.5252656936645508	2.024857997894287	3.0832791328430176	0.0	0.0	0.0	0.0	1.1651438474655151	0.0	0.0	0.0	0.0	0.0	0.0	0.0	0.0	0.0	0.0	0.0	0.0	0.0	0.0	0.0	0.0	0.0	4.711519718170166	0.0	0.0	0.0
M01_T013	C09	1.6027783155441284	0.0	0.0	0.0	0.0	0.0	0.0	0.0	0.0	0.7888785302639008	0.0	0.0	0.44434352219104767	1.9258968234062195	2.976618528366089	0.0	0.0	0.0	0.0	0.9724567532539368	0.0	0.0	0.0	0.0	0.0	0.0	0.0	0.0	0.0	0.0	0.0	0.0	0.0	0.0	0.0	0.0	0.0	4.72771954536438	0.0	0.0	0.0
M01_T013	C10	1.4879205226898193	0.0	0.9540911316871643	2.9880194664001465	0.21962560713291168	0.059543583542108536	0.0	0.0	0.0453169122338295	0.0	1.161620048151235e-06	0.0	2.1323204040527344	0.0	0.0	0.0	0.0	0.0	1.2142895460128784	0.0	0.0	0.0	0.0	0.0	0.0	0.0	0.0	0.0	0.0	0.804998517036438	0.0	0.0	0.0	0.0	0.0	0.0	0.0	5.493304252624512	0.0	0.0	3.2444205284118652
M01_T013	C11	0.722939133644104	0.0	0.08450547978281975	0.2909644544124603	0.058185672387480736	0.0	0.0	0.0	0.0002991758374264464	0.0	0.9849704802036285	0.0	1.4838124513626099	0.0	0.0	0.0	0.0	0.04333724267780781	2.714409112930298	0.22107026726007462	0.12234340235590935	0.0	0.7356346845626831	0.0	0.0	0.0	0.0	0.0	0.0	1.1161750555038452	0.0	0.0	0.0	0.0	0.0	0.0	0.0	5.23679780960083	0.0	0.0	2.5858150720596313
M01_T013	C12	0.832269698381424	0.0	4.848009948094484e-17	0.0	0.0	0.5783411860466003	0.0	0.0	0.5009913444519043	0.0	0.0	0.0	2.7305586338043213	0.0	0.0	0.0	0.0	0.0	0.48987236618995667	0.0	0.0	0.0	0.0	0.0	0.0	0.0	0.0	0.0	0.0	0.5090687274932861	0.0	0.0	0.0	0.0	0.0	0.0	0.0	1.540758728981018	0.0	0.0	1.3587826490402222
M01_T013	C13	1.3367674350738525	0.0	0.0	0.0	0.0	0.0	0.0	0.0	0.0	0.0	0.0	2.1652820110321045	1.4765384197235107	1.331194519996643	0.6134746074676514	0.0	0.0	0.0	0.0	0.004510736092925072	0.0	2.488382779120002e-05	0.0	0.0	0.0	0.0	0.0	0.0	0.0	0.0	0.0	0.0	0.0	0.0	0.0	0.0	0.0	4.4851202964782715	0.0	0.0	0.0
M01_T013	C14	1.8526623249053955	0.0	0.017688510939478874	0.8190286755561829	0.0	0.0	0.0	0.0	0.0	0.0	0.0	0.0	0.4886109530925751	0.0	0.0	0.0	0.0	0.0	0.4611767530441284	0.0	0.0	0.0	0.0	0.0	0.0	0.0	0.0	0.0	1.9821932315826416	0.0	0.0	0.0	0.0	0.0	0.0	0.0	0.0	0.035370152443647385	0.0	0.0	3.355283260345459
M01_T013	C15	1.351869523525238	1.1102230411687688e-17	1.530866801738739	0.0	1.409854769706726	0.0	0.0	0.0	0.0	3.402371644973755	1.4351625442504883	0.0	1.9884644150733948	0.0	0.0	0.0	0.0	0.0	0.427727609872818	0.0	0.10451097041368484	0.0	0.33497515320777893	0.0	0.0	0.0	0.0	0.0	0.0	0.7460230886936188	0.0	0.0	0.0	0.0	0.0	0.0	0.0	4.068348169326782	0.0	0.0	4.796075105667114
M01_T013	C16	1.4606295824050903	1.9428902600067994e-17	0.13601688295602798	0.0	0.6942577362060547	0.0	0.0	0.0	1.9973816961282864e-05	1.1896684765815735	0.0	0.0	3.1942059993743896	0.0	0.0	0.0	0.0	0.009592155925929546	1.3730825781822205	0.0	1.2901232242584229	0.0	0.0	0.0	0.0	0.0	0.0	0.0	0.0	0.0	0.0	0.0	0.0	0.0	0.0	0.0	1.2230465412139893	0.20031604915857315	0.0	0.0	4.601682186126709
M01_T013	C17	1.309339165687561	4.198030944212771e-17	0.13254103064537048	0.0	0.6757360696792603	0.0	0.0	0.0	0.00016971649893093854	2.9836177825927734	0.0	0.0	1.8547642230987549	0.0	0.0	0.0	0.0	1.292267084121704	0.5482802987098694	0.0	0.0	0.0	0.0	0.0	2.773322820663452	0.0	0.0	0.0	0.0	0.0	0.0	0.0	0.0	0.0	0.0	0.0	0.0	0.07520902156829834	0.0	0.0	6.246581554412842
M01_T013	C18	1.2221062183380127	0.0	1.8359603881835938	0.0	2.03828501701355	0.0	0.0	0.0	0.0005703956121578813	5.228920936584473	1.6475419998168945	0.0	1.9844543933868408	0.0	0.0	0.0	0.0	0.0	0.20767973363399506	0.0	0.38153791427612305	0.0	0.10604116320610046	0.0	0.0	0.0	0.0	0.0	0.0	0.16787688434123993	0.0	0.0	0.0	0.0	0.0	0.0	0.0	0.05957314744591713	0.0	0.0	5.0807952880859375
M01_T013	C19	0.7103700041770935	0.0	8.88178432935015e-17	0.0	0.15081727504730225	0.0	0.0	0.0	0.00013908158871345222	3.1415469646453857	0.0	0.0	2.229520082473755	0.0	0.0	0.0	0.0	0.0	0.24596449732780457	0.0	0.0	0.0	0.0	0.0	0.0	0.0	0.0	0.0	0.0	0.0	0.0	0.0	0.0	0.0	0.0	0.0	0.0	0.0	0.0	0.0	4.579360008239746
M01_T013	C20	1.3953042030334473	0.0	0.09121808409690857	1.8269838690757751	0.0	0.0	0.0	0.0	0.0002448803570587188	4.038147449493408	0.0	0.0	1.878595232963562	0.0	0.0	0.0	0.0	0.0	0.5757295191287994	0.0	0.0	0.0	0.0	0.0	0.0	0.0	0.0	0.0	0.0	4.407670021057129	0.0	0.0	0.0	0.0	0.0	0.0	0.0	1.5212180614471436	0.0	0.0	0.24270470440387726
M01_T013	C21	1.5041093230247498	0.5336977243423462	3.3306692062243676e-17	0.0	0.0	0.0	0.5443606972694397	0.0	0.00012986177171114832	2.833279609680176	0.0	0.0	1.9784880876541138	0.0	0.0	0.0	0.0	0.0	1.3412029147148132	0.0	0.0	0.0	0.0	0.0	0.0	0.0	0.0	0.0	0.0	0.0	0.6389134228229523	0.0	0.0	0.0	0.0	0.0	0.0	0.1566990539431572	0.8923396170139313	0.0	0.0
M01_T013	C22	1.8039864301681519	1.2640562057495117	0.0	0.0	0.0	0.0	0.0	0.0	0.03206433542072773	3.3301119804382324	0.0	0.0	0.5318950414657593	0.0	0.0	0.0	0.0	0.0	0.0	0.0	0.0	0.0	0.0	0.0	0.0	0.0	0.0	0.0	0.0	0.0	1.154607355594635	0.0	0.0	0.5073195993900299	0.0	0.0	0.0	0.23357047140598297	0.0	1.1447052955627441	0.0
M01_T013	C23	1.5023581981658936	0.0	7.014731476827315e-18	2.228884696960449	0.0	0.0	0.19793304800987244	0.0	0.0	0.0	0.0	0.0	1.5840106010437012	0.0	0.0	0.0	0.0	0.0	1.3721824884414673	0.0	0.0	0.0	0.0	0.0	0.0	0.0	0.0	0.0	0.0	0.0	0.0	0.0	0.0	0.0	0.0	0.0	0.0	0.205385223031044	0.0	0.0	0.3127487003803253
M01_T013	C24	1.353785514831543	0.6648986339569092	0.4290786385536194	0.0	0.0	0.0	0.0	0.0	0.0	0.0	0.6336225867271423	0.0	0.6295594573020935	0.0	0.0	0.0	0.0	2.6866750717163086	0.43315401673316956	0.0	0.0	0.0	0.0	0.0	0.0	0.0	0.0	0.0	0.0	0.0	0.4970964193344116	0.0	0.0	0.0	0.0	0.0	0.0	0.17674605548381805	0.08375998586416245	0.0	0.21274355053901672
M01_T013	C25	1.4650033712387085	1.7350117564201355	0.07974843680858612	0.0	0.0	0.0	0.0	0.0	0.0	0.0	0.0	0.0	2.3850218057632446	0.0	0.0	0.0	2.1788626327179372e-05	0.0	0.0	0.0	0.0	0.0	0.0	0.0	0.0	0.0	2.796376996627714e-08	1.6911529302597046	0.0	0.0	0.0	0.0	0.0	1.0995420217514038	0.0	0.0	0.0	0.4250827729701996	0.0	0.0	0.0
M01_T013	C26	1.4793977737426758	0.598411351442337	3.365363642656679e-17	0.0	0.0	0.0	0.5912805199623108	0.0	0.0	0.0	0.0	0.0	2.1663819551467896	0.0	0.0	0.0	0.0	0.0	1.379278540611267	0.0	0.0	0.0	0.0	0.0	0.0	0.0	0.0	0.0	0.0	0.0	0.7161043882369995	0.0	0.0	0.0	0.0	0.0	0.0	0.1808919534087181	1.5912898182868958	0.0	0.0
M01_T013	C27	1.452352523803711	0.2843875288963318	2.2030987814033205e-17	0.0	0.0	0.0	0.4339420199394226	0.0	0.0	0.0	0.0	0.0	1.9891833066940308	0.0	0.0	0.0	0.0	0.0	0.9540255665779114	0.0	0.0	0.0	0.0	0.0	0.0	0.0	0.0	0.0	0.0	0.0	0.12112162262201309	0.0	0.0	0.0	0.0	0.0	0.0	0.19488051533699036	0.0	0.0	0.0
M01_T013	C28	1.6285191178321838	2.2715036869049072	0.0	0.0	0.0	0.0	0.0	0.0	1.4559759051735455e-06	0.0	0.0	0.0	1.1114346385002136	0.0	0.0	0.0	0.0	0.0	0.0	0.0	0.0	0.0	0.0	0.0	0.0	0.0	0.0	0.0	0.0	0.0	2.0692243576049805	0.0	0.0	0.484825998544693	0.0	0.0	0.0	0.21222718805074692	1.9179481267929077	0.0	0.0
M01_T013	C29	1.7542096376419067	1.6802799701690674	0.0	0.0	0.0	0.0	0.0	0.0	8.531053936167154e-06	0.0	0.0	0.0	0.1531495898962021	0.0	0.0	0.0	4.178417327693751e-07	0.0	0.0	0.0	0.0	0.0	0.0	0.0	0.0	0.0	0.0	0.0	0.0	0.0	1.3684563636779785	0.0	0.0	0.0	0.0	0.0	0.0	0.2725253701210022	0.0	1.271167516708374	0.0
M01_T015	C01	0.39788752794265747	1.8084942554183688e-17	0.5197736024856567	0.0	0.0	1.2634579888981534e-06	0.0	0.0	0.0	0.0	3.3545002331436535e-09	0.0	0.0	0.0	0.0	0.0	0.0	0.3765152096748352	0.2598586678504944	0.0	2.1339763289773828e-09	2.7070226669311523	3.280252514059612e-08	0.0	0.0	0.0	0.0	0.0	0.0	2.038724422454834	0.0	0.0	0.0	0.0	0.0	0.0	0.0	0.08589579910039902	0.0	0.0	0.09204916656017303
M01_T015	C02	1.1993082761764526	1.65486233112114e-17	0.713318407535553	0.0	0.0	0.0	0.0	0.0	0.0	0.0	0.8777283430099487	0.0	0.0	0.48979082703590393	1.5346161127090454	0.0	0.0	2.5796620845794678	0.0	0.48972225189208984	0.0	0.0	0.0	0.0	0.0	0.0	0.0	0.0	0.0	0.0	0.0	0.0	0.0	0.0	0.0	0.0	0.0	3.7228963375091553	0.0	0.0	0.0
M01_T015	C03	1.2392600774765015	0.0	0.10346439480781555	0.0	0.0	0.0	0.0	0.0	0.0	0.0	0.0	0.0	1.3511024713516235	2.0080167055130005	0.6268706619739532	0.0	0.0	0.0	0.022057488560676575	0.12688684463500977	0.0	5.659353973896941e-06	0.0	0.0	0.0	0.0	0.0	0.0	0.0	0.0	0.0	0.0	0.0	0.0	0.0	0.0	0.0	5.008327960968018	0.0	0.0	0.35050857067108154
M01_T015	C04	1.5550514459609985	2.1142592430114746	0.09827154874801636	0.0	0.0	0.0	0.0	0.0	0.0	0.0	0.0	0.0	0.8396432399749756	1.8643499612808228	2.733921766281128	0.0	0.0	0.0	0.056026309728622437	0.7173588871955872	0.0	0.0	0.0	0.0	0.0	0.0	0.0	0.0	0.0	0.0	0.0	0.0	0.0	0.0	0.0	0.0	0.0	4.64370059967041	0.0	0.0	0.0
M01_T015	C05	1.0374062061309814	0.0	0.044999610632658005	0.0	0.0	0.0	0.0	0.0	0.0	0.0	0.0	0.0	0.0	0.7127705812454224	2.5302059650421143	0.0	0.0	0.0	0.0	0.23438048362731934	0.0	0.0	0.0	0.0	0.0	0.0	0.0	0.0	0.0	0.0	0.0	0.0	0.0	0.0	0.0	0.0	0.0	4.3670268058776855	0.0	0.0	0.0
M01_T015	C06	1.4649262428283691	0.0	0.029365012422204018	0.0	0.0	0.0	1.1483721733093262	0.0	0.5620819926261902	0.0	0.0	0.0	1.7896994352340698	1.8280067443847656	2.8152146339416504	0.0	0.0	0.0	0.0	0.5612186193466187	0.0	0.0	0.0	0.0	0.0	0.0	0.0	0.0	0.0	0.0	0.0	0.0	0.0	0.0	0.0	0.0	0.0	5.981727600097656	0.0	0.0	0.0
M01_T015	C07	1.6119544506072998	0.0	8.673617509131006e-20	3.520487780406256e-06	0.0	0.0	0.0	0.0	0.0	0.0	0.0	0.0	0.43143120408058167	1.9040229320526123	3.0504798889160156	0.0	0.0	0.0	0.0	1.0379745960235596	0.0	0.0	0.0	0.0	0.0	0.0	0.0	0.0	0.0	0.0	0.0	0.0	0.0	0.0	0.0	0.0	0.0	4.704715251922607	0.0	0.0	0.9120516777038574
M01_T015	C08	1.7727229595184326	0.0	1.459785369617491e-23	1.6834814232424833e-05	0.0	0.0	0.0	0.0	0.0	0.0	0.0	0.0	0.508012056350708	2.0535693168640137	3.0738489627838135	0.0	0.0	0.0	0.0	1.2217226028442383	0.0	0.0	0.0	0.0	0.0	0.0	0.0	0.0	0.0	0.0	0.0	0.0	0.0	0.0	0.0	0.0	0.0	4.845329284667969	0.0	0.0	0.0
M01_T015	C09	1.7197372913360596	0.0	1.6653346031121838e-17	0.0	0.0	0.0	0.0	0.0	0.0	0.842078447341919	0.0	0.0	0.41845187544822693	2.009979248046875	2.9971821308135986	0.0	0.0	0.0	0.0	1.0340158939361572	0.0	0.0	0.0	0.0	0.0	0.0	0.0	0.0	0.0	0.0	0.0	0.0	0.0	0.0	0.0	0.0	0.0	4.846500396728516	0.0	0.0	0.0
M01_T015	C10	1.405153214931488	0.0	1.0142224431037903	2.943237781524658	0.1705518737435341	0.0	0.0	0.0	0.012774873059242964	0.0	0.0	0.0	2.0583600997924805	0.0	0.0	0.0	0.0	0.0	1.1530256867408752	0.0	0.0	0.0	0.0	0.0	0.0	0.0	0.0	0.0	0.0	0.6293196678161621	0.0	0.0	0.0	0.0	0.0	0.0	0.0	5.591686725616455	0.0	0.0	3.5946537256240845
M01_T015	C11	0.7232865691184998	0.0	0.1464678943157196	0.06447185575962067	0.0	0.0	0.0	0.0	0.00015809887554496527	0.0	0.5687924027442932	0.0	1.2856632471084595	0.0	0.0	0.0	0.0	0.015163617208600044	2.794443130493164	0.20400525629520416	0.0	5.19602849635703e-07	0.3960886299610138	0.0	0.0	0.0	0.0	0.0	0.0	0.842609703540802	0.0	0.0	0.0	0.0	0.0	0.0	0.0	5.113765716552734	0.0	0.0	2.4861507415771484
M01_T015	C12	0.8394292593002319	0.0	0.04672134295105934	0.0	0.0	0.37553879618644714	0.0	0.0	0.782992422580719	0.0	0.0	0.0	2.5448355674743652	0.0	0.0	0.0	0.0	0.0	0.33638036251068115	0.0	0.0	0.0	0.0	0.0	0.0	0.0	0.0	0.0	0.0	0.2320111095905304	0.0	0.0	0.0	0.0	0.0	0.0	0.0	1.9487253427505493	0.0	0.0	1.3646972179412842
M01_T015	C13	1.2829546928405762	0.0	0.09829524904489517	0.0	0.0	0.0	0.0	0.0	0.0	0.0	0.0	2.0158735513687134	1.9751238226890564	0.06960409320890903	0.019336358178406954	0.0	0.0	0.0	0.0	0.0	0.0	8.49162574922957e-07	0.0	0.0	0.0	0.0	0.0	0.0	0.0	0.0	0.0	0.0	0.0	0.0	0.0	0.0	0.0	4.993196487426758	0.0	0.0	0.0
M01_T015	C14	1.9480143189430237	0.0	0.05595814995467663	0.8851619958877563	0.0	0.0	0.0	0.0	0.0	0.22047701478004456	0.0	0.0	0.4449380785226822	0.0	0.0	0.0	0.0	0.0	0.559045821428299	0.0	0.0	0.0	0.0	0.0	0.0	0.0	0.0	0.0	2.1627869606018066	0.0	0.0	0.0	0.0	0.0	0.0	0.0	0.0	0.0	0.0	0.0	3.4700475931167603
M01_T015	C15	1.213290512561798	1.1362438684930025e-17	1.5563911199569702	0.0	0.9056539833545685	0.0	0.0	0.0	5.0770395318977535e-05	3.39287531375885	1.133515179157257	0.0	1.8506702184677124	0.0	0.0	0.0	0.0	0.0	0.41901230812072754	0.0	0.0	0.0	0.13427677005529404	0.0	0.0	0.0	0.0	0.0	0.0	0.6153186559677124	0.0	0.0	0.0	0.0	0.0	0.0	0.0	4.141711711883545	0.0	0.0	4.791505336761475
M01_T015	C16	1.4473072290420532	1.448494168615083e-17	0.18001191318035126	0.0	0.6651675701141357	0.0	0.0	0.0	2.145251892216038e-05	1.1321723461151123	0.0	0.0	3.096190929412842	0.0	0.0	0.0	0.0	0.0	1.4068833589553833	0.0	1.2879058122634888	0.0	0.0	0.0	0.0	0.0	0.0	0.0	0.0	0.0	0.0	0.0	0.0	0.0	0.0	0.0	1.4339981079101562	0.0	0.0	0.0	4.7745537757873535
M01_T015	C17	1.378025770187378	2.2204460823375376e-17	0.23200982809066772	0.0	0.7466148734092712	0.0	0.0	0.0	0.0001860529591795057	2.9484364986419678	0.0	0.0	1.9141104221343994	0.0	0.0	0.0	0.0	1.0674223899841309	0.6272993683815002	0.0	0.0	0.0	0.0	0.0	2.782517194747925	0.0	0.0	0.0	0.0	0.0	0.0	0.0	0.0	0.0	0.0	0.0	0.0	0.0	0.0	0.0	6.301183700561523
M01_T015	C18	1.1572359204292297	0.0	1.899596631526947	0.0	1.6877615451812744	0.0	0.0	0.0	0.0006390188937075436	5.17941427230835	1.4272481203079224	0.0	1.9108979105949402	0.0	0.0	0.0	0.0	0.0	0.18283025920391083	0.0	0.3018665015697479	0.0	0.0	0.0	0.0	0.0	0.0	0.0	0.0	0.05235567316412926	0.0	0.0	0.0	0.0	0.0	0.0	0.0	0.0	0.0	0.0	5.112987279891968
M01_T015	C19	0.7596746683120728	0.0	0.036821093410253525	0.0	0.11666492372751236	0.0	0.0	0.0	0.00013571254385169595	2.894974946975708	0.0	0.0	2.2541701793670654	0.0	0.0	0.0	0.0	0.0	0.18511341512203217	0.0	0.0	0.0	0.0	0.0	0.0	0.0	0.0	0.0	0.0	0.0	0.0	0.0	0.0	0.0	0.0	0.0	0.0	0.0	0.0	0.0	4.677984237670898
M01_T015	C20	1.3109578490257263	0.0	0.1610463485121727	1.9373031854629517	0.0	0.0	0.0	0.0	0.00021478049166034907	3.9459261894226074	0.0	0.0	1.7775729894638062	0.0	0.0	0.0	0.0	0.0	0.4111521542072296	0.0	0.0	0.0	0.0	0.0	0.0	0.0	0.0	0.0	0.0	4.203085422515869	0.0	0.0	0.0	0.0	0.0	0.0	0.0	1.0963029861450195	0.0	0.0	0.29590262472629547
M01_T015	C21	1.5231109261512756	0.5027523040771484	5.989132734635477e-17	0.0	0.0	0.0	0.4498712569475174	0.0	0.00012760161916958168	2.7452131509780884	0.0	0.0	1.9255433082580566	0.0	0.0	0.0	0.0	0.0	1.3080119490623474	0.0	0.0	0.0	0.0	0.0	0.0	0.0	0.0	0.0	0.0	0.0	0.545232355594635	0.0	0.0	0.0	0.0	0.0	0.0	0.021708094514906406	0.5947037637233734	0.0	0.0
M01_T015	C22	1.8566293716430664	1.0856568813323975	0.0	0.0	0.0	0.0	0.0	0.0	0.3015511929988861	3.210508346557617	0.0	0.0	0.462499737739563	0.0	0.0	0.0	0.0	0.0	0.0	0.0	0.0	0.0	0.0	0.0	0.0	0.0	0.0	0.0	0.0	0.0	1.0115429162979126	0.0	0.0	0.4532291293144226	0.0	0.0	0.0	0.11105812340974808	0.0	1.1887708902359009	0.0
M01_T015	C23	1.5192197561264038	0.0	3.077547306571711e-17	2.3956146240234375	0.0	0.0	0.33465445041656494	0.0	0.0	0.0	0.0	0.0	1.5209561586380005	0.0	0.0	0.0	0.0	0.0	1.5494896173477173	0.0	0.0	0.0	0.0	0.0	0.0	0.0	0.0	0.0	0.0	0.0	0.0	0.0	0.0	0.0	0.0	0.0	0.0	0.0	0.0	0.0	0.09473573416471481
M01_T015	C24	1.5959362983703613	0.7948638200759888	0.709987223148346	0.0	0.0	0.0	5.031002956457087e-07	0.0	0.0	0.0	0.8349910378456116	0.0	0.6061179637908936	0.0	0.0	0.0	0.0	2.6789231300354004	0.5565295815467834	0.0	0.0	0.0	0.0	0.0	0.0	0.0	0.0	0.0	0.0	0.0	0.7250550389289856	0.0	0.0	0.019646605476737022	0.0	0.0	0.0	0.09403195232152939	0.0	0.0	0.08928731083869934
M01_T015	C25	1.5511789321899414	1.9659136533737183	0.2902132272720337	0.0	0.0	0.0	0.0	0.0	0.0	0.0	0.0	0.0	2.5043288469314575	0.0	0.0	0.0	0.6111218333244324	0.0	0.0	0.0	0.0	0.0	0.0	0.0	0.0	0.0	8.146817265242134e-08	1.9610549211502075	0.0	0.0	0.0	0.0	0.0	1.3673647046089172	0.0	0.0	0.0	0.15115369111299515	0.0	0.0	0.0
M01_T015	C26	1.5438236594200134	0.4940829277038574	0.020506075583398342	0.0	0.0	0.0	0.4350767731666565	0.0	0.0	0.0	0.0	0.0	2.039296269416809	0.0	0.0	0.0	0.0	0.0	1.3614064455032349	0.0	0.0	0.0	0.0	0.0	0.0	0.0	0.0	0.0	0.0	0.0	0.5798254907131195	0.0	0.0	0.0	0.0	0.0	0.0	0.03455103747546673	1.5570576190948486	0.0	0.0
M01_T015	C27	1.4686990976333618	0.21953566372394562	0.0549369752407074	0.0	0.0	0.0	0.33200061321258545	0.0	0.0	0.0	0.0	0.0	1.9233026504516602	0.0	0.0	0.0	0.0	0.0	0.8705595135688782	0.0	0.0	0.0	0.0	0.0	0.0	0.0	0.0	0.0	0.0	0.0	0.018457842990756035	0.0	0.0	0.11135253310203552	0.0	0.0	0.0	0.0037386454641819	0.0	0.0	0.0
M01_T015	C28	1.7463970184326172	2.3448634147644043	3.1675702431545943e-22	0.0	0.0	0.0	0.0	0.0	7.008633474470116e-06	0.0	0.0	0.0	1.12586510181427	0.0	0.0	0.0	0.0	0.0	0.0	0.0	0.0	0.0	0.0	0.0	0.0	0.0	0.0	0.0	0.0	0.0	2.2393959760665894	0.0	0.0	0.6723127365112305	0.0	0.0	0.0	0.0733468160033226	2.057130813598633	0.0	0.0
M01_T015	C29	1.925201654434204	1.5239770412445068	2.4980017392321532e-17	0.09118359535932541	0.0	0.0	0.01963644102215767	0.0	1.1128870937682223e-05	0.0	0.0	0.0	0.49959129095077515	0.0	0.0	0.0	1.0359432963014115e-05	0.0	0.30953624844551086	0.0	0.0	0.0	0.0	0.0	0.0	0.0	0.0	0.0	0.0	0.0	1.577544927597046	0.0	0.0	0.0	0.0	0.0	0.0	0.17138680815696716	0.0	1.28628408908844	0.0
M01_T016	C01	0.3906489759683609	8.673617509131006e-20	0.6580399572849274	0.0	0.0	0.0	0.0	0.0	0.0	0.0	3.700193970668231e-11	0.0	0.0	0.0	0.0	0.0	0.0	1.6747397751740074e-37	0.2038394957780838	0.0	0.0	1.8233725428581238	0.0	0.0	0.0	0.0	0.0	0.0	0.0	1.8102136254310608	0.0	0.0	0.0	0.0	0.0	0.0	0.0	0.2700761705636978	0.0	0.0	0.0
M01_T016	C02	1.0955994725227356	0.0	0.5315225124359131	0.0	0.0	0.0	0.0	0.0	0.0	0.0	0.4545656144618988	0.0	0.0001484492677263924	0.4507308006286621	1.612844705581665	0.0	0.0	1.8051536083221436	0.0	0.35480454564094543	0.0	0.0	0.0	0.0	0.0	0.0	0.0	0.0	0.0	0.0	0.0	0.0	0.0	0.0	0.0	0.0	0.0	3.839458465576172	0.0	0.0	0.0
M01_T016	C03	1.0597668886184692	0.0	0.34528978168964386	0.0	0.0	0.0	0.0	0.0	0.0	0.017466459423303604	0.0	0.0	0.7720799446105957	1.5569207668304443	0.5242941379547119	0.0	0.0	0.0	0.0	0.08273671567440033	0.0	0.0	0.0	0.0	0.0	0.0	0.0	0.0	0.0	0.0	0.0	0.0	0.0	0.0	0.0	0.0	0.0	4.482640743255615	0.0	0.0	0.044839002192020416
M01_T016	C04	1.300265908241272	1.9811075925827026	0.21846044063568115	0.0	0.0	0.0	0.0	0.0	0.0	0.0045316508039832115	0.0	0.0	0.5201205611228943	1.55198335647583	2.5549521446228027	0.0	0.0	0.0	0.0	0.5194104909896851	0.0	0.0	0.0	0.0	0.0	0.0	0.0	0.0	0.0	0.0	0.0	0.0	0.0	0.0	0.0	0.0	0.0	4.227386474609375	0.0	0.0	0.0
M01_T016	C05	0.9994798302650452	0.0	0.3078409880399704	0.0	0.0	0.0	0.0	0.0	0.0	0.0	0.0	0.0	0.0	0.7039663791656494	2.447924852371216	0.0	0.0	0.0	0.0	0.2358909249305725	0.0	0.0	0.0	0.0	0.0	0.0	0.0	0.0	0.0	0.0	0.0	0.0	0.0	0.0	0.0	0.0	0.0	4.256032466888428	0.0	0.0	0.0
M01_T016	C06	1.3746456503868103	0.0	0.23607137799263	0.0	0.0	0.0	0.6660094261169434	0.0	0.6030787229537964	0.03881210647523403	0.0	0.0	0.9523407220840454	1.6445231437683105	2.604369878768921	0.0	0.0	0.0	0.0	0.6131905913352966	0.0	0.0	0.0	0.0	0.0	0.0	0.0	0.0	0.0	0.0	0.0	0.0	0.0	0.0	0.0	0.0	0.0	5.405404090881348	0.0	0.0	0.0
M01_T016	C07	1.3325153589248657	0.0	0.12121060490608215	0.0	0.0	0.0	0.0	0.0	0.0	0.0	0.0	0.0	0.28799766302108765	1.5818933248519897	2.8304686546325684	0.0	0.0	0.0	0.0	0.7425767183303833	0.0	0.0	0.0	0.0	0.0	0.0	0.0	0.0	0.0	0.0	0.0	0.0	0.0	0.0	0.0	0.0	0.0	4.398866653442383	0.0	0.0	0.9349103569984436
M01_T016	C08	1.5228312015533447	0.0	0.11390585079789162	0.0	0.0	0.0	0.0	0.0	0.0	0.0	0.0	0.0	0.481173112988472	1.7912095189094543	2.87748384475708	0.0	0.0	0.0	0.0	0.9821483492851257	0.0	0.0	0.0	0.0	0.0	0.0	0.0	0.0	0.0	0.0	0.0	0.0	0.0	0.0	0.0	0.0	0.0	4.574828386306763	0.0	0.0	0.0
M01_T016	C09	1.4552674889564514	0.0	0.20848795026540756	0.0	0.0	0.0	0.0	0.0	0.0	0.9500887989997864	0.0	0.0	0.3675435185432434	1.6864407062530518	2.7704495191574097	0.0	0.0	0.0	0.0	0.7951756715774536	0.0	0.0	0.0	0.0	0.0	0.0	0.0	0.0	0.0	0.0	0.0	0.0	0.0	0.0	0.0	0.0	0.0	4.635864734649658	0.0	0.0	0.0
M01_T016	C10	1.2828214168548584	0.0	1.0998467206954956	2.568269968032837	0.10678591579198837	0.0	0.0	0.0	3.00462943414459e-05	0.33048248291015625	0.011649923399090767	0.0	1.7283300161361694	0.0	0.0	0.0	0.0	0.0	0.8638664484024048	0.0	0.0	0.0	0.0	0.0	0.0	0.0	0.0	0.0	0.0	0.6463052034378052	0.0	0.0	0.0	0.0	0.0	0.0	0.0	5.281466007232666	0.0	0.0	3.1906657218933105
M01_T016	C11	0.6600947678089142	0.0	0.4019854813814163	0.03358052857220173	0.0	0.0	0.0	0.0	2.115841198246926e-05	0.3265703022480011	0.523155927658081	0.0	0.9247668087482452	0.0	0.0	0.0	0.0	0.0	2.4851720333099365	0.042396603152155876	0.0	0.0	1.2499568047275034e-09	0.0	0.0	0.0	0.0	0.0	0.0	0.7338181436061859	0.0	0.0	0.0	0.0	0.0	0.0	0.0	4.805610656738281	0.0	0.0	2.136684536933899
M01_T016	C12	0.868831217288971	0.0	0.33404725790023804	0.0	0.0	0.2661465108394623	0.0	0.0	0.43198132514953613	0.17311082780361176	0.0	0.0	2.318737268447876	0.0	0.0	0.0	0.0	0.0	0.2020244598388672	0.0	0.0	0.0	0.0	0.0	0.0	0.0	0.0	0.0	0.0	0.3020039200782776	0.0	0.0	0.0	0.0	0.0	0.0	0.0	1.7449109554290771	0.0	0.0	1.1576792001724243
M01_T016	C13	0.9117024838924408	0.0	0.35723184049129486	0.0	0.0	0.0	0.0	0.0	0.0	0.045371053740382195	0.0	1.2288628220558167	1.7043673396110535	1.005054002689576e-06	0.061121540144085884	0.0	0.0	0.0	0.0	0.0010190624743700027	0.0	0.0	0.0	0.0	0.0	0.0	0.0	0.0	0.0	0.0	0.0	0.0	0.0	0.0	0.0	0.0	0.0	4.1028454303741455	0.0	0.0	0.0
M01_T016	C14	1.5606143474578857	0.0	0.20161586999893188	0.8211578130722046	0.0	0.0	0.0	0.0	0.0	0.4301495850086212	0.0	0.0	0.31585055589675903	0.0	0.0	0.0	0.0	0.0	0.40708279609680176	0.0	0.0	0.0	0.0	0.0	0.0	0.0	0.0	0.0	1.7556781768798828	0.0	0.0	0.0	0.0	0.0	0.0	0.0	0.0	0.10498476028442383	0.0	0.0	3.7929840087890625
M01_T016	C15	1.2029297947883606	0.0	1.2827803492546082	0.10984112694859505	0.5448569655418396	0.0	0.0	0.0	4.77917019452434e-05	3.250823497772217	0.8801482617855072	0.0	1.5837882161140442	0.0	0.0	0.0	0.0	0.0	0.25446756184101105	0.0	0.0	0.0	0.07348607853055	0.0	0.0	0.0	0.0	0.0	0.0	0.5548447668552399	0.0	0.0	0.0	0.0	0.0	0.0	0.0	3.8726704120635986	0.0	0.0	4.703078269958496
M01_T016	C16	1.2693986892700195	2.775557602921922e-18	0.298330694437027	0.0	0.26468077301979065	0.0	0.0	0.0	1.4138384358375333e-05	1.1645063161849976	0.0	0.0	2.7226336002349854	0.0	0.0	0.0	0.0	0.0	1.0102877616882324	0.0	0.8894600868225098	0.0	0.0	0.0	0.0	0.0	0.0	0.0	0.0	0.0	0.0	0.0	0.0	0.0	0.0	0.0	1.0728607177734375	0.08748782426118851	0.0	0.0	4.755407333374023
M01_T016	C17	1.0887131690979004	1.1102230411687688e-17	0.4811568856239319	0.0	0.1792410910129547	0.0	0.0	0.0	9.789392061065882e-05	2.4250121116638184	0.0	0.0	1.2403690814971924	0.0	0.0	0.0	0.0	0.8295955061912537	0.26542580127716064	0.0	0.0	0.0	0.0	0.0	2.340941905975342	0.0	0.0	0.0	0.0	0.0	0.0	0.0	0.0	0.0	0.0	0.0	0.0	0.28228434920310974	0.0	0.0	6.233532428741455
M01_T016	C18	1.0898561477661133	0.0	1.6377698183059692	0.0	1.5054917335510254	0.0	0.0	0.0	0.00048113454249687493	5.071035385131836	1.243573546409607	0.0	1.5969489812850952	0.0	0.0	0.0	0.0	0.0	0.008324583061039448	0.0	0.1302923709154129	0.0	0.0	0.0	0.0	0.0	0.0	0.0	0.0	0.08758638054132462	0.0	0.0	0.0	0.0	0.0	0.0	0.0	0.27739381790161133	0.0	0.0	5.155491828918457
M01_T016	C19	0.7551326155662537	0.0	0.1744135245680809	0.0	0.021693961694836617	0.0	0.0	0.0	8.517523019690998e-05	2.747427821159363	0.0	0.0	1.81377512216568	0.0	0.0	0.0	0.0	0.0	0.10118066892027855	0.0	0.0	0.0	0.0	0.0	0.0	0.0	0.0	0.0	0.0	0.0	0.0	0.0	0.0	0.0	0.0	0.0	0.0	0.0	0.0	0.0	4.78853964805603
M01_T016	C20	1.12906152009964	0.0	0.4358059912919998	1.5068148374557495	0.0	0.0	0.0	0.0	0.00012492990208556876	3.516753911972046	9.203847366734408e-05	0.0	1.510843813419342	0.0	0.0	0.0	0.0	0.0	0.14055094122886658	0.0	0.0	0.0	0.0	0.0	0.0	0.0	0.0	0.0	0.0	3.9952679872512817	0.0	0.0	0.0	0.0	0.0	0.0	0.0	1.5132145881652832	0.0	0.0	0.25972525775432587
M01_T016	C21	1.3432105779647827	0.5092664957046509	0.301128089427948	0.0	0.0	0.0	0.22097857296466827	0.0	6.909202056704089e-05	2.284123420715332	0.0	0.0	1.5244200229644775	0.0	0.0	0.0	0.0	0.0	1.1177260875701904	0.0	0.0	0.0	0.0	0.0	0.0	0.0	0.0	0.0	0.0	0.0	0.318627268075943	0.0	0.0	0.0	0.0	0.0	0.0	0.3697444796562195	0.82457435131073	0.0	0.0
M01_T016	C22	1.5883792638778687	1.124984860420227	0.2710718512535095	0.0	0.0	0.0	0.0	0.0	0.0006602489156648517	2.911804676055908	0.0	0.0	0.4306127727031708	0.0	0.0	0.0	0.0	0.0	0.0	0.0	0.0	0.0	0.0	0.0	0.0	0.0	0.0	0.0	0.0	0.0	0.7310628890991211	0.0	0.0	0.3358651101589203	0.0	0.0	0.0	0.3732925057411194	0.0	1.111067533493042	0.0
M01_T016	C23	1.352799415588379	0.0	0.25665801763534546	2.2469711303710938	0.0	0.0	0.10681166499853134	0.0	0.0	0.04696695879101753	0.0	0.0	1.156140685081482	0.0	0.0	0.0	0.0	0.0	1.0377438068389893	0.0	0.0	0.0	0.0	0.0	0.0	0.0	0.0	0.0	0.0	0.0	0.0	0.0	0.0	0.0	0.0	0.0	0.0	0.3681299686431885	0.0	0.0	0.0
M01_T016	C24	1.3657835125923157	0.7146342992782593	0.6328444182872772	0.0	0.0	0.0	0.0	0.0	0.0	0.2061939686536789	0.4634154438972473	0.0	0.6113212406635284	0.0	0.0	0.0	0.0	1.9017820954322815	0.5101916491985321	0.0	0.0	0.0	0.0	0.0	0.0	0.0	0.0	0.0	0.0	0.0	0.3026701509952545	0.0	0.0	0.0	0.0	0.0	0.0	0.34689098596572876	0.10746537894010544	0.0	0.0
M01_T016	C25	1.3719362020492554	2.0276464223861694	0.39449596405029297	0.0	0.0	0.0	0.0	0.0	0.0	0.029915472492575645	0.0	0.0	2.2090853452682495	0.0	0.0	0.0	0.11512750759720802	0.0	0.0	0.0	0.0	0.0	0.0	0.0	0.0	0.0	6.323509182948328e-08	1.8722097873687744	0.0	0.0	0.0	0.0	0.0	1.1022826433181763	0.0	0.0	0.0	0.4822191298007965	0.0	0.0	0.0
M01_T016	C26	1.4630125761032104	0.45605915784835815	0.3015819191932678	0.0	0.0	0.0	0.21063518524169922	0.0	0.0	0.06014658138155937	0.0	0.0	1.6537705659866333	0.0	0.0	0.0	0.0	0.0	1.3494645357131958	0.0	0.0	0.0	0.0	0.0	0.0	0.0	0.0	0.0	0.0	0.0	0.31602394580841064	0.0	0.0	0.0	0.0	0.0	0.0	0.3596137464046478	1.7033374309539795	0.0	0.0
M01_T016	C27	1.3640904426574707	0.2785496115684509	0.3461481034755707	0.0	0.0	0.0	0.1256657987833023	0.0	0.0	0.059445030987262726	0.0	0.0	1.5979175567626953	0.0	0.0	0.0	0.0	0.0	0.8119261264801025	0.0	0.0	0.0	0.0	0.0	0.0	0.0	0.0	0.0	0.0	0.0	0.0	0.0	0.0	0.0	0.0	0.0	0.0	0.4078802168369293	0.0	0.0	0.0
M01_T016	C28	1.449873924255371	2.2486095428466797	0.2111607939004898	0.0	0.0	0.0	0.0	0.0	5.765674359281547e-06	0.21586807072162628	0.0	0.0	0.7918677926063538	0.0	0.0	0.0	0.0	0.0	0.0	0.0	0.0	0.0	0.0	0.0	0.0	0.0	0.0	0.0	0.0	0.0	1.7499058246612549	0.0	0.0	0.3966221511363983	0.0	0.0	0.0	0.3088896870613098	2.0857162475585938	0.0	0.0
M01_T016	C29	1.6034933924674988	1.6299479603767395	0.17609287798404694	0.0	0.0	0.0	0.0	0.0	1.683570462773787e-05	0.0	0.0	0.0	0.1342528760433197	0.0	0.0	0.0	0.0	0.0	0.0	0.0	0.0	0.0	0.0	0.0	0.0	0.0	0.0	0.0	0.0	0.0	0.929150253534317	0.0	0.0	0.0	0.0	0.0	0.0	0.4178060293197632	0.0	1.2914636731147766	0.0
M02_T001+T002	C01	0.3453228324651718	5.806986902006811e-17	2.3626925945281982	0.0	1.062826931476593	0.0	0.0	0.0	0.0	0.0	0.07984979078173637	0.0	2.775479692847977e-18	0.0	0.0	0.0	0.0	1.6297837495803833	0.33201079070568085	0.1300208494067192	0.0	2.7293851375579834	0.0	0.0	0.0	0.0	0.0	0.0	0.0	2.186994791030884	0.0	0.0	0.0	0.0	0.0	0.0	0.0	0.18838150799274445	0.035585032775998116	0.0	0.6474761068820953
M02_T001+T002	C02	0.9941307902336121	0.0	1.9039610624313354	0.0	0.8029909431934357	0.0	0.0	0.0	0.0	0.0	0.17278990149497986	0.0	0.17740055173635483	0.49953484535217285	1.223779022693634	0.0	0.0	3.274243116378784	0.1532709300518036	0.5628364384174347	0.0	0.0	0.0	0.0	0.0	0.0	0.0	0.0	0.0	0.0	0.0	0.0	0.0	0.0	0.0	0.0	0.0	4.2349693775177	0.0	0.0	0.6138767898082733
M02_T001+T002	C03	0.9223361015319824	0.0	1.1465414762496948	0.0	0.6725893914699554	0.0	0.0	0.0	0.0	0.0	0.0	0.0	1.207340657711029	2.025041341781616	0.6986165344715118	0.0	0.0	0.0	0.2659170478582382	0.31466399133205414	0.0	0.0	0.0	0.0	0.0	0.0	0.0	0.0	0.0	0.0	0.0	0.0	0.0	0.0	0.0	0.0	0.0	5.018694877624512	0.0	0.0	0.28724001348018646
M02_T001+T002	C04	0.8289117813110352	1.6805832386016846	0.06273376941680908	0.0	0.24350397288799286	0.0	0.0	0.0	0.0	0.0	0.0	0.0	0.08345966041088104	0.22558869421482086	0.4567068815231323	0.0	0.0	0.0	0.05770372226834297	8.310381360843166e-08	0.0	0.0	0.0	0.0	0.0	0.0	0.0	0.0	0.0	0.0	0.0	0.0	0.0	0.0	0.0	0.0	0.0	2.1665639877319336	0.0	0.0	0.23800908029079437
M02_T001+T002	C05	0.9183402359485626	0.0	0.8209774792194366	0.0	0.7417348623275757	0.0	0.0	0.0	0.0	0.0	0.0	0.0	0.24732857942581177	1.1244482398033142	2.3002387285232544	0.0	0.0	0.0	0.0	0.5609481632709503	0.0	0.0	0.0	0.0	0.0	0.0	0.0	0.0	0.0	0.0	0.0	0.0	0.0	0.0	0.0	0.0	0.0	4.602126121520996	0.0	0.0	0.07027048245072365
M02_T001+T002	C06	1.3628220558166504	0.0	0.5628745555877686	0.0	0.5618122220039368	0.0	0.36231309175491333	0.0	1.0624165534973145	0.0	0.0	0.0	1.2538776397705078	2.4262571334838867	2.8006975650787354	0.0	0.0	0.0	0.0	1.13672935962677	0.0	0.0	0.0	0.0	0.0	0.0	0.0	0.0	0.0	0.0	0.0	0.0	0.0	0.0	0.0	0.0	0.0	6.438833236694336	0.0	0.0	0.01008008886128664
M02_T001+T002	C07	1.223045527935028	0.0	0.30255933105945587	0.0	0.4051026999950409	0.0	0.0	0.0	0.0	0.0	0.0	0.0	0.4317670315504074	1.7050058245658875	2.8061554431915283	0.0	0.0	0.0	0.007753964280709624	0.8589967787265778	0.0	0.0	0.0	0.0	0.0	0.0	0.0	0.0	0.0	0.0	0.0	0.0	0.0	0.0	0.0	0.0	0.0	4.485455751419067	0.0	0.0	0.9640159606933594
M02_T001+T002	C08	1.4215162992477417	0.0	0.34988710284233093	0.0	0.5330764055252075	0.0	0.0	0.0	0.0	0.0	0.0	0.0	0.736574649810791	2.083423614501953	2.9075589179992676	0.0	0.0	0.0	0.13855299353599548	1.2894562482833862	0.0	0.0	0.0	0.0	0.0	0.0	0.0	0.0	0.0	0.0	0.0	0.0	0.0	0.0	0.0	0.0	0.0	5.099109649658203	0.0	0.0	0.0
M02_T001+T002	C09	1.3102595806121826	0.0	0.4750560522079468	0.0	0.4596377909183502	0.0	0.0	0.0	0.0	0.7872211337089539	0.0	0.0	0.7750494182109833	1.9758704900741577	2.6866116523742676	0.0	0.0	0.0	0.16222409158945084	0.9790805578231812	0.0	0.032016366720199585	0.0	0.0	0.0	0.0	0.0	0.0	0.0	0.0	0.0	0.0	0.0	0.0	0.0	0.0	0.0	4.553631544113159	0.0	0.0	0.0
M02_T001+T002	C10	1.2051576972007751	0.0	2.1635711193084717	2.879307746887207	1.9071919918060303	0.0	0.0	0.0	0.043275386095047	0.0	0.18630371242761612	0.0	2.228947401046753	0.0	0.0	0.0	0.0	0.04069160483777523	1.6238331198692322	0.05619480460882187	0.0	0.0	0.0	0.0	0.0	0.0	0.0	0.0	0.0	0.6306631863117218	0.0	0.0	0.0	0.0	0.0	0.0	0.0	5.746072769165039	0.0	0.0	4.729001998901367
M02_T001+T002	C11	0.6947348117828369	1.7867651306252746e-17	0.6513541340827942	0.0	1.1409888863563538	0.0	0.0	0.0	0.07770175486803055	0.7066885232925415	0.12839462235569954	0.0	1.84352046251297	0.0	0.0	0.0	0.0	0.2863735556602478	2.964104175567627	0.5833559632301331	0.0	0.024602431803941727	0.0	0.0	0.0	0.0	0.0	0.0	0.0	1.078216552734375	0.0	0.0	0.0	0.0	0.0	0.0	0.0	5.664151191711426	0.0	0.0	1.8793537020683289
M02_T001+T002	C12	1.0437191128730774	1.5365313320813467e-16	0.25728775560855865	0.0	0.8870058357715607	0.1387474238872528	0.0	0.0	1.2765636444091797	0.0	0.0	0.0	2.7588343620300293	0.0	0.0	0.0	0.0	0.0	1.0581117570400238	0.021420098841190338	0.0	0.013489826978570818	0.0	0.0	0.0	0.0	0.0	0.0	0.0	0.5260468423366547	0.0	0.0	0.0	0.0	0.0	0.0	0.0	1.4168915748596191	0.03096635825932026	0.0	1.529540240764618
M02_T001+T002	C13	0.823481023311615	0.0	0.538230836391449	0.0	0.8770442605018616	0.2887588441371918	0.0	0.0	0.0	0.0	2.7946802219958045e-05	1.7289395332336426	2.0530996322631836	0.0	0.0	0.0	0.0	0.08371089398860931	0.0	0.0	0.0	0.0	0.0	0.0	0.0	0.0	0.0	0.0	0.0	0.0	0.0	0.0	0.0	0.400183767080307	0.0	0.0	0.0	6.19382905960083	1.8421703577041626	0.0	0.0
M02_T001+T002	C14	1.6695020198822021	0.0	1.0217865705490112	0.5394925475120544	0.4329093396663666	0.0	0.0	0.0	0.0	0.3323529362678528	1.6587959180469625e-05	0.0	0.7790964245796204	0.0	0.0	0.0	0.0	0.2815743386745453	0.8300325274467468	0.02073046937584877	0.0	0.0	0.0	0.0	0.0	0.0	0.0	0.0	2.056389093399048	0.0	0.0	0.26174697279930115	0.0	0.0	0.0	0.0	0.0	0.0	0.0	0.0	3.037341594696045
M02_T001+T002	C15	0.9737369418144226	6.106226767787259e-17	2.8860647678375244	0.3596676290035248	1.8826624155044556	0.0	0.0	0.0	0.11418052017688751	3.212301254272461	1.1448452472686768	0.0	2.0766568183898926	0.0	0.0	0.0	0.0	0.030719604343175888	0.8228582143783569	0.0	0.24979251623153687	0.0	0.521361231803894	0.0	0.0	0.0	0.0	0.0	0.0	0.5732857584953308	0.0	0.0	0.0	0.0	0.0	0.0	0.0	4.745497703552246	0.0	0.0	4.759274005889893
M02_T001+T002	C16	1.0402543544769287	0.39755141735076904	1.9049955606460571	0.0	2.415388345718384	0.0	0.0	0.0	0.00010620207467582077	1.9123932123184204	4.493198139243759e-05	0.09330244362354279	3.128028154373169	0.0	0.0	0.0	0.08083251118659973	0.32773539423942566	1.8654115200042725	0.14338752627372742	1.2060399055480957	0.0	0.0	0.0	0.0	0.0	0.0	0.0	0.0	0.0	0.0	0.0	0.0	0.0	0.0	0.0	1.0239591598510742	0.0	0.0	0.0	3.5191121101379395
M02_T001+T002	C17	1.0971208810806274	0.0	1.0663906335830688	0.0	2.537055015563965	0.0	0.0	0.0	0.00030056206742301583	3.566505193710327	0.010539443232119083	0.0	1.8290408849716187	0.0	0.0	0.0	0.0	1.0407568216323853	1.0849950313568115	0.0	0.0	0.0	0.0	0.0	3.0996265411376953	0.0	0.0	0.0	0.0	0.0	0.0	0.0	0.0	0.0	0.0	0.0	0.0	0.0	0.0	0.0	6.358124732971191
M02_T001+T002	C18	0.9433955550193787	0.0	3.2377818822860718	0.0	2.042210578918457	0.0	0.0	0.0	0.024358480237424374	5.306147813796997	1.2067685723304749	0.0	1.7379514575004578	0.0	0.0	0.0	0.0	0.0	0.24245573580265045	0.0	0.3925081640481949	0.0	0.07100304588675499	0.0	0.0	0.0	0.0	0.0	0.0	0.0	0.0	0.0	0.0	0.0	0.0	0.0	0.0	0.0	0.0	0.0	4.867959976196289
M02_T001+T002	C19	0.5304312407970428	2.98968757334684e-17	0.5772699415683746	0.0	1.343634843826294	0.0	0.0	0.0	0.00022506788081955165	3.737439274787903	0.0	0.0	2.026936650276184	0.0	0.0	0.0	0.0	0.03847152180969715	0.444486066699028	0.0	0.0	0.0	0.0	0.0	0.3196345567703247	0.0	0.0	0.0	0.0	0.0	0.0	0.0	0.0	0.0	0.0	0.0	0.006734956055879593	0.0	0.0	0.0	5.924541234970093
M02_T001+T002	C20	0.9305165410041809	0.0	1.4736045598983765	2.354416608810425	0.901822566986084	0.0	0.0	0.0	0.0002958372642751783	4.068869113922119	0.36587172746658325	0.0	1.9779456853866577	0.0	0.0	0.0	0.0	0.09029172360897064	0.4727790057659149	0.0	0.0	0.0	0.0	0.0	0.0	0.0	0.0	0.0	0.0	4.023284912109375	0.0	0.0	0.0	0.0	0.0	0.0	0.0	2.203350305557251	0.0	0.0	1.0476491451263428
M02_T001+T002	C21	1.1571788787841797	0.7082457542419434	0.5813516974449158	0.0	0.4171721935272217	0.0	0.39539027214050293	0.0	0.00017884584667626768	2.9826176166534424	0.0	0.0	1.7573349475860596	0.0	0.0	0.0	0.0	7.871027492001303e-07	1.7084736824035645	9.051488802924723e-08	0.0	0.0	0.0	0.0	0.0	0.0	0.0	0.0	0.0	0.0	0.7513220310211182	0.0	0.0	0.03332620486617088	0.0	0.0	0.0	0.0	0.5167769193649292	0.0	0.05154719203710556
M02_T001+T002	C22	1.6177982091903687	0.9575547575950623	0.4195183515548706	0.0	0.4458999037742615	0.0	0.0	0.0	0.03550248220562935	3.2513680458068848	0.03310383856296539	0.0	0.6097921133041382	0.0	0.0	0.0	0.0	0.0	0.08326995372772217	0.0	0.0	0.0	0.0	0.0	0.0	0.0	0.0	0.0	0.0	0.0	0.9929635524749756	0.0	0.0	0.35820451378822327	0.0	0.0	0.0	0.0	0.0	0.48123693466186523	0.18058346211910248
M02_T001+T002	C23	1.0838990211486816	0.0	0.5151688456535339	2.0750261545181274	0.8482983112335205	0.0	0.08586866408586502	0.0	0.0	0.0	0.0	0.0	1.7113128304481506	0.0	0.0	0.0	0.0	0.04614303261041641	1.3774770498275757	0.03787858597934246	0.0	0.0	0.0	0.0	0.0	0.0	0.0	0.0	0.0	0.0	0.0	0.0	0.0	0.35894373059272766	0.0	0.0	0.0	0.025198829360306263	0.0	0.0	0.5623615682125092
M02_T001+T002	C24	1.4274296760559082	0.6011292934417725	1.8797086477279663	0.0	0.5900818705558777	0.0	0.0	0.0	0.0	0.0	0.13785320520401	0.0	0.9525624513626099	0.0	0.0	0.0	0.0	2.929023265838623	1.3425706624984741	0.1265738606452942	0.0	0.0	0.0	0.0	0.0	0.0	0.0	0.0	0.0	0.0	0.7881867289543152	0.0	0.0	0.21913737058639526	0.0	0.0	0.0	0.0	0.45660364627838135	0.0	0.5960840582847595
M02_T001+T002	C25	1.432395339012146	1.7217718362808228	1.4232721328735352	0.0	0.5659684538841248	0.0	0.0	0.0	0.0	0.0	0.0	0.0	2.5578668117523193	0.0	0.0	0.0	2.037245750427246	0.2828419804573059	0.0	0.0	0.0	0.0	0.0	0.0	0.0	0.0	3.325627107031437e-09	1.73036527633667	0.0	0.0	0.0	0.0	0.0	1.7962322235107422	0.0	0.0	0.0	0.0	0.0	0.0	0.24428223073482513
M02_T001+T002	C26	1.2971220016479492	0.6183329820632935	0.6557455658912659	0.0	0.5094578266143799	0.0	0.26025325059890747	0.0	0.0	0.0	0.0	0.0	1.786960244178772	0.0	0.0	0.0	0.0	0.022408923134207726	1.8925049304962158	0.036117568612098694	0.0	0.0	0.0	0.0	0.0	0.0	0.0	0.0	0.0	0.0	0.7268638610839844	0.0	0.0	0.070241279900074	0.0	0.0	0.0	0.0	1.5609025955200195	0.0	0.11315552890300751
M02_T001+T002	C27	1.2606909275054932	0.5948040187358856	0.7574916183948517	0.0	0.4707474559545517	0.0	0.27656783163547516	0.0	2.1283577922304175e-07	0.0	0.0	0.0	1.7169222831726074	0.0	0.0	0.0	0.0	0.023606449365615845	1.7810385823249817	0.025296377018094063	0.0	0.0	0.0	0.0	0.0	0.0	0.0	0.0	0.0	0.0	0.6141534745693207	0.0	0.0	0.15331430733203888	0.0	0.0	0.0	0.0	0.05371381714940071	0.0	0.17764610797166824
M02_T001+T002	C28	1.452939748764038	2.0760908126831055	0.34939807653427124	0.0	0.5094146728515625	0.0	0.0	0.0	2.5756180548341945e-05	0.0	0.0	0.0	1.519222617149353	0.0	0.0	0.0	0.0	6.210964897945814e-07	0.08368074893951416	0.0	0.0	0.0	0.0	0.0	0.0	0.0	0.0	0.0	0.0	0.0	2.0045814514160156	0.0	0.0	0.40176400542259216	0.0	0.0	0.0	0.29813817143440247	1.9020521640777588	0.0	0.11395392566919327
M02_T001+T002	C29	1.5091367959976196	1.3970860242843628	0.23131252825260162	0.0	0.457769513130188	0.0	0.0	0.0	0.27532055974006653	0.0	0.0	0.0	0.5359042882919312	0.0	0.0	0.0	0.0	0.0	0.1652907431125641	0.0	0.0	0.0	0.0	0.0	0.0	0.0	0.0	0.0	0.0	0.0	0.9854418039321899	0.0	0.0	0.0	0.0	0.0	0.0	0.06982341408729553	0.0	1.3036105632781982	0.24482740461826324
