# Supplementary material for: Single-cell CyTOF profiling reveals alterations in B, T and macrophage subsets during murine hepatic aging
Source: Front Immunol. 2026 Apr 28;17:1787641. doi: 10.3389/fimmu.2026.1787641 (PMC13160732; doi:10.3389/fimmu.2026.1787641)
Supplement: Supplementary file 3 [file SupplementaryFile2.zip › Statistics/Marker_Expression/sample_cluster/75%.csv]

sample	cluster	CD45	CD3	CCR2	CD11c	CD172a	c_kit	CD69	CD27	CD86	Ly6C	CX3CR1	CD25	CD44	CD19	IgD	CD62L	CD103	CCR4	CD39	B220	F4_80	CD206	CD64	CXCR3	Ly6G	CD163	FOXP3	TCRgd	CD49b	CD317	TCRb	NK1.1	PD1	CD127	ICOS	CCR6	SiglecF	MHCII	CD4	CD8	CD11b
M01_T001	C01	0.6514919996261597	0.11021938174962997	0.6533659100532532	2.5263750558224274e-06	0.0	7.13990345957427e-07	0.0	0.0	1.3290311926539289e-06	0.3229396939277649	0.037901636213064194	0.0	0.21860156953334808	5.6012918747683216e-09	0.0	0.0	0.0	0.5643365383148193	0.5674734711647034	0.0	9.722069815865098e-10	0.7049442529678345	0.0	0.0	0.0	0.0	0.46123310923576355	0.0	0.0	2.3549394607543945	0.0	0.0	0.0	0.0	0.0	0.0	0.0	0.3588559627532959	0.08871608227491379	0.008546225726604462	1.1512645483016968
M01_T001	C02	1.178709626197815	0.5891329795122147	1.990567684173584	0.34338996559381485	0.07684100419282913	1.2023524641990662	0.22289489209651947	0.0	0.2619033753871918	0.477462500333786	1.9994746446609497	0.003945507458411157	2.09660404920578	0.0	0.21782034263014793	0.0	0.019041513092815876	3.225806772708893	1.0436658561229706	0.4975310117006302	0.026654299814254045	0.188605185598135	0.14741786569356918	0.21144265681505203	0.007334236288443208	0.07767663896083832	0.288820743560791	0.0	0.0	0.8677377104759216	0.0	0.0	0.21187683939933777	0.0	0.0	0.08993367478251457	0.16466447338461876	4.727744698524475	0.07918849773705006	0.0	1.8296679854393005
M01_T001	C03	1.520296573638916	1.6237011470445118e-16	0.5451365113258362	0.00031137836049310863	0.08062058687210083	0.0	0.0	0.0	0.5303494334220886	0.5456986427307129	0.04755221679806709	0.0	1.926943302154541	2.106001377105713	0.0	0.0	0.0	0.267404168844223	0.9763904809951782	0.4860888719558716	8.40657605749584e-08	0.22790339589118958	0.0	0.0	0.0	0.0	0.34800994396209717	0.0	0.0	0.45590153336524963	0.0	0.0	0.0	0.0	0.0	0.0	0.19534948468208313	7.336986064910889	0.0070184376090765	0.0	1.3130501508712769
M01_T001	C04	0.9710091799497604	4.958399176597595	2.1226629745215178	0.0645745787769556	0.40635494887828827	1.1143509149551392	0.7287405431270599	0.6040490716695786	0.2403249889612198	1.469951182603836	1.061235472559929	0.0	2.2209368348121643	0.03912591375410557	0.0	0.0	0.3698041867464781	0.9841052293777466	2.133496791124344	1.0374298095703125	8.59909487189725e-05	0.064056895673275	0.0	0.3651358634233475	0.8383346199989319	0.0	0.2633586712181568	0.038421543315052986	0.3154785931110382	1.1453316509723663	1.5841650366783142	0.0	0.36463630199432373	0.03212386462837458	0.0	0.0	0.20706173032522202	4.75089704990387	0.12441088893683627	0.5374322980642319	2.4166852831840515
M01_T001	C06	0.7601419538259506	8.108748147280761e-17	0.08921273611485958	0.0	0.21052922308444977	0.3851851085200906	1.3738503158092499	0.0	1.775250666469219e-05	0.3912235125899315	0.39897796511650085	0.0	1.7281798422336578	0.0	0.0	0.0	0.0	0.4463993012905121	0.6380251944065094	0.16126778349280357	0.0	0.0	0.07190853729844093	0.04191773571074009	0.5157125713303685	0.0	0.38479586178436875	0.0	0.0	0.0	0.0	0.0	0.21917009353637695	0.0	0.0	0.0	0.0	4.498378753662109	0.0	0.0	0.9237011447548866
M01_T001	C07	1.9378454685211182	0.0	0.0	7.974406616995111e-05	0.0	0.0	0.0	0.0	0.0	0.0	0.0	0.0	0.1747056543827057	1.7958992719650269	1.921678066253662	0.0	0.0	0.5178900957107544	0.25534144043922424	0.6982170343399048	0.0	0.3006082773208618	0.0	0.0	0.0	5.037731299825654e-13	0.030856672674417496	0.0	0.0	0.0	0.0	0.0	0.0	0.0	0.0	0.0	0.0	5.069155216217041	0.0	0.14320731163024902	1.0803948640823364
M01_T001	C08	2.7153600454330444	2.4980017392321532e-17	0.004302111919969353	5.7371176808374e-05	0.04533118009567261	0.04919801652431488	0.0	0.0	0.1319829747080803	0.8488527536392212	0.0	0.0	2.6031410694122314	2.8791977167129517	3.7545448541641235	0.7032379806041718	0.0	0.1235819160938263	0.6225153207778931	2.266809582710266	0.01815805211663246	0.08964621275663376	0.04758770018815994	0.04851600527763367	0.0	0.0	0.0	0.0	0.0	0.0	0.024843087419867516	0.0	0.0	0.0	0.0	0.0	0.0	6.067103385925293	0.15427809953689575	0.041370976716279984	0.14781911671161652
M01_T001	C10	2.521504819393158	3.8201186582913435e-16	1.8175516724586487	3.96195125579834	0.9104202836751938	1.2621994018554688	0.0	0.0	0.966380849480629	0.7466782331466675	0.479577973484993	0.0	2.565539538860321	0.0	0.0	0.0	0.5077266693115234	0.2684135288000107	2.5889666080474854	0.5328598320484161	7.226839748852854e-08	0.26017583906650543	0.5990272462368011	0.0	0.0	0.0	0.2449256107211113	0.0	0.0	2.208952844142914	0.0	0.0	0.0	0.0	0.0	0.0	0.145498126745224	6.752776622772217	0.0	0.0	4.523828387260437
M01_T001	C11	1.6455740928649902	0.00861125416122377	0.3706052452325821	0.06061745714396238	0.09662242420017719	0.16060937568545341	0.3809426724910736	0.0	0.3296710029244423	1.96952223777771	0.23051314055919647	0.0	2.1100531816482544	0.6060567796230316	0.0	0.0	0.0	0.7527809143066406	4.4457995891571045	1.6287278532981873	1.36726885813232e-07	0.3610823452472687	0.22195324674248695	0.0	0.0	0.0	0.28143639862537384	0.0	0.0	1.8456255793571472	0.0	0.0	0.0	0.0	0.0	0.0	0.0	6.012501120567322	0.0	0.0	2.7658915519714355
M01_T001	C12	1.1640745997428894	9.413992004594523e-17	0.20782508701086044	0.0	0.18635236471891403	1.937511682510376	0.06428829953074455	0.6968268156051636	0.25375574827194214	0.814089447259903	7.458829031747882e-06	0.0	3.146984338760376	0.0	0.0	0.0	0.0	0.11216506734490395	0.8681495487689972	0.008848084602504969	1.3988560865207944e-09	0.362758532166481	0.0	0.0	0.0	0.0	0.5487859547138214	0.0	0.0	1.4894003868103027	0.0	0.0	0.0	0.0	0.0	0.0	1.0401530861854553	4.564381122589111	0.0	0.0	1.7655395865440369
M01_T001	C13	2.1987417936325073	1.0477729728725466e-16	0.3430475443601608	0.21927087754011154	0.0	0.3690127581357956	0.6191745698451996	0.2045702561736107	6.357274287438486e-06	0.36333325505256653	0.0494031123816967	1.9298255443572998	2.5212533473968506	0.0	0.0	0.0	0.05930403872298484	0.013723705429583788	0.02795877866446972	0.021836889907717705	3.4172767726659004e-08	0.3755330890417099	0.0	0.0	0.0	0.0	0.30066291987895966	0.0	0.39232876896858215	0.6103128790855408	0.0	0.0	0.6158386915922165	2.6237547397613525	1.2128328382968903	0.0	0.08581908047199249	5.965330600738525	0.0	0.05290369503200054	0.38486137986183167
M01_T001	C14	1.990116834640503	1.2990910563070212e-16	0.22260231524705887	1.5945788621902466	0.04850180260837078	0.0	0.0	0.0	0.13228484243154526	1.039316177368164	0.42605718970298767	0.0	1.6403363943099976	0.0	0.0	0.0	0.0	0.1550377830862999	0.8550865650177002	0.025620154105126858	4.112134799338918e-10	0.2525063753128052	0.0	0.0	0.0	0.0	0.4873146414756775	0.0	2.4478511810302734	0.19773461669683456	0.0	0.09735173359513283	0.0	0.0	0.0	0.0	0.007368822814896703	0.6865881681442261	0.0	0.0	3.85882031917572
M01_T001	C15	2.2932403087615967	5.329070729958988e-16	2.4692952632904053	0.273166686296463	1.7637393474578857	0.0	0.0	0.0	0.8973572254180908	5.032662391662598	1.5136675834655762	0.0	2.487088680267334	0.0	0.0	0.0	0.0	0.1808215081691742	1.6292052268981934	0.08223677426576614	0.9616316556930542	0.19920839369297028	2.4877495765686035	0.0	0.0	0.2482442706823349	0.2915422022342682	0.0	0.0	1.25138258934021	0.0	0.0	0.0	0.0	0.0	0.0	0.0	5.418335437774658	0.0	0.0	5.129730701446533
M01_T001	C16	2.0063899159431458	0.026747887954115868	0.4156775698065758	0.11169334687292576	0.8871619254350662	0.026290099136531353	0.0	0.0	0.00018648296099854633	2.4709569215774536	0.022891520522534847	0.0	3.354281425476074	0.0	0.03423857782036066	0.0	0.0	0.36229220032691956	2.194943368434906	0.28984319418668747	1.5087617337703705	0.19392863661050797	0.0	0.0	0.14139418676495552	0.09041723422706127	0.42063161730766296	0.0	0.0	0.1573798879981041	0.0	0.0	0.0	0.0	0.0	0.0	2.32690966129303	0.39004360139369965	0.0033837585942819715	0.0	4.84778356552124
M01_T001	C17	1.696520447731018	1.8873791948023253e-16	0.3618030548095703	0.0	1.1015188694000244	0.0	0.0	0.0	0.0003237294149585068	3.2615952491760254	0.00016962950758170336	0.0	2.3540961742401123	0.0	0.0	0.0	0.0	0.3828517198562622	0.8042657971382141	2.898585881486947e-19	0.0	0.29052090644836426	0.0	0.0	3.1819889545440674	0.09779748320579529	0.49245259165763855	0.0	0.0	0.0	0.0	0.0	0.0	0.0	0.0	0.0	0.09279237687587738	0.1526174247264862	0.0	0.0	5.99242639541626
M01_T001	C18	1.9479703903198242	3.473407095679824e-16	2.1776392459869385	0.0	1.8380153179168701	0.0	0.0	0.0	0.7312635779380798	5.539553165435791	0.8448092937469482	0.0	2.698636770248413	0.0	0.0	0.0	0.0	0.06804302334785461	1.0482312440872192	0.0046659489162266254	0.6745431423187256	0.12043430656194687	1.9479663372039795	0.0	0.0	0.7195430397987366	0.28041255474090576	0.0	0.0	0.775093674659729	0.0	0.0	0.0	0.0	0.0	0.0	0.0	0.4220675528049469	0.0	0.0	4.978227615356445
M01_T001	C19	1.258772850036621	8.88178432935015e-17	0.29684561491012573	0.0	0.7028173804283142	0.0	0.0	0.0	0.0005076297675259411	4.311553478240967	9.528052032692358e-05	0.0	2.87156343460083	0.0	0.0	0.0	0.0	0.08011820167303085	1.0467848777770996	0.009410655125975609	2.2258470622205095e-08	0.4022081792354584	0.0	0.0	0.47636252641677856	0.19050206243991852	0.6747598648071289	0.0	0.0	0.04300622269511223	0.0	0.0	0.0	0.0	0.0	0.0	0.8987044095993042	0.21488595008850098	0.0	0.0	5.518446445465088
M01_T001	C20	1.9988720417022705	2.082969227014041e-16	1.0082482695579529	2.807232141494751	0.2700193226337433	0.12851258367300034	0.017556982580572367	0.0	0.08329793810844421	3.2009315490722656	0.8109712302684784	0.0	2.3243988752365112	0.0	0.0	0.0	0.0	0.14430594444274902	0.9727907478809357	0.3792336732149124	0.0	0.15974626690149307	0.0	0.0	0.0	0.0	0.3312119096517563	0.16405630856752396	0.21191660314798355	4.630537033081055	0.0	0.0	0.0	0.0	0.0	0.0	0.004067315254360437	4.809122800827026	0.04494337551295757	0.0	1.834625780582428
M01_T001	C21	2.389287829399109	1.2983347177505493	0.3704831004142761	0.0	0.0	0.0	1.4077739715576172	0.0	0.26972831785678864	4.35927677154541	0.1225259080529213	0.0	2.2087903022766113	0.0	0.0	0.0	0.0	0.1300632506608963	2.2121877670288086	0.1802707090973854	6.119151019223779e-11	0.08990856632590294	0.0	0.0	0.0	0.09720723703503609	0.19352377206087112	0.0	0.0	0.3104099929332733	1.6849160194396973	0.0	0.0	1.1508042812347412	0.22903237491846085	0.0	0.0	0.538010984659195	0.14827490597963333	0.033865876495838165	0.6954420804977417
M01_T001	C22	3.0423142313957214	1.3947834074497223	0.23289088532328606	2.0945035815238953	0.0	0.0	0.009854296687990427	0.2954699844121933	1.1873550117015839	3.732949733734131	0.9959162175655365	0.0	1.2870633006095886	0.0	0.0	0.0	2.0043612991571536e-07	0.08909524790942669	1.4785367250442505	0.1221618503332138	0.0	6.180708510328259e-06	0.0	0.0	0.0	0.05603597592562437	0.1373690702021122	0.0	0.0	0.01299505028873682	2.16092586517334	0.0	0.7779223471879959	1.8026005625724792	0.21824055165052414	0.0	0.0	0.48827454447746277	0.0	1.324532926082611	1.1322196424007416
M01_T001	C23	2.2680702209472656	4.453497669291444e-16	0.2639751136302948	3.648290753364563	0.8259322345256805	0.015080831479281187	1.2819464206695557	0.0006884040387831192	0.018917646259069443	0.4788431078195572	0.39944273233413696	0.0	1.8788410425186157	0.0	0.0	2.4076976856690635e-08	0.0	0.18948014825582504	2.0345516204833984	0.41162465512752533	0.10939960926771164	0.06960897520184517	0.5642535984516144	0.0	0.0	0.0	0.16071020811796188	0.0	0.0	0.10557391494512558	0.0	0.45084673166275024	0.0	0.9997079968452454	0.0	0.0	0.0	1.3651853203773499	0.0	0.0	3.6842819452285767
M01_T001	C24	2.80480694770813	1.608906865119934	1.352590948343277	0.4131547138094902	0.0	0.0	0.4580874741077423	0.0	0.4884394407272339	0.6544540077447891	1.773703783750534	0.0	1.0899707078933716	0.0	0.0	0.0	0.0	3.170436143875122	2.1240848302841187	0.4684605151414871	1.4918916449446762e-10	0.05650211125612259	0.0	0.36507388204336166	0.0	0.01759958453476429	0.1552809476852417	0.0	0.0	0.00022551835718331859	1.998989462852478	0.0	1.565218448638916	0.8396390527486801	0.05358888115733862	0.04528644494712353	0.0	0.39449771493673325	1.4983733892440796	0.2327108159661293	1.278985619544983
M01_T001	C25	2.1754979491233826	2.3925194144248962	1.0586372911930084	0.0	0.0	0.0	0.8878275007009506	0.0	6.153889898996567e-06	0.204419557005167	0.08878516964614391	0.24244077131152153	3.1118967533111572	4.305988010600004e-09	5.551028765469832e-18	0.0	2.2510143518447876	0.47287700325250626	0.144435103982687	0.0	0.0	0.12236209399998188	0.0	0.0	0.0	0.0	0.01433611148968339	2.6584648489952087	0.013281075283885002	0.7885356694459915	0.12561817280948162	0.0	0.5799686461687088	2.757488429546356	0.41278840601444244	0.0	0.0	0.5714138895273209	0.0	0.00010732291411841288	0.6771722137928009
M01_T001	C26	2.686829090118408	1.8308934569358826	0.21804329007863998	1.420339259539105e-07	0.0	0.0	1.343424379825592	0.12579674646258354	0.2949342727661133	0.28732380270957947	0.013144283555448055	0.0	1.8083080649375916	0.0	0.0	0.0	1.4933685861251433e-06	0.08767875283956528	2.2421460151672363	0.18469730019569397	0.0	9.423083042747749e-07	0.0	0.0	0.0	0.0	0.06951486691832542	0.0	0.0	0.0	1.863880455493927	0.0	0.63121297955513	0.5095307528972626	0.19183042645454407	0.0	0.0	0.38083013892173767	3.1744840145111084	0.0	0.817241758108139
M01_T001	C27	2.272795557975769	0.8657359778881073	0.41485433280467987	0.12392253056168556	0.0	0.0	1.3375493586063385	0.007410565973259509	0.12241712398827076	0.3509381338953972	0.016759457997977734	0.05304200854152441	2.5339874625205994	0.0	0.0	0.0	0.0	0.14265426993370056	1.9956864714622498	0.16349570453166962	0.0	0.0008859580664193345	0.0	0.0	0.0	0.0	0.11530174687504768	0.0	0.0	0.09996331296861172	1.1407586634159088	0.0	0.16592556610703468	2.1643450260162354	0.4817761704325676	0.0	0.0	0.44035548716783524	0.0	0.12512984313070774	0.9001102596521378
M01_T001	C28	3.366307020187378	2.790170907974243	0.18330246210098267	1.8454333030604175e-06	0.0	0.0	0.5748168230056763	0.6968827843666077	1.017462968826294	0.45931941270828247	0.036310695111751556	0.0	1.9427170753479004	0.0	0.0	0.0	1.2398128092172556e-05	0.21338774263858795	2.7901406288146973	0.413288950920105	0.0	0.07344011962413788	0.0	0.0	0.0	0.0	0.22221314907073975	0.0	0.0	0.13236086070537567	3.467264413833618	0.0	2.4626994132995605	0.5912349820137024	0.8030019998550415	0.0	0.0	0.9627898335456848	3.336660861968994	0.0	0.8346191048622131
M01_T001	C29	3.35472971200943	1.8590037524700165	0.18697042763233185	1.5737443268299103	0.0	0.0	0.6615491360425949	1.0590492188930511	1.419496327638626	0.5320075154304504	0.9118994176387787	0.0	1.3699550330638885	0.0	0.0	0.0	1.0075340242110542e-05	0.3385365977883339	3.157589316368103	0.6167572289705276	0.0	0.11011186987161636	0.0	0.0	0.0	0.0	0.20631986111402512	0.0	0.0	0.0	2.508735239505768	0.0	2.80995637178421	0.5497565269470215	0.47858385741710663	0.0	0.0	0.7490077763795853	0.0	1.471216082572937	1.3351307809352875
M01_T002	C01	0.5470386743545532	0.13404562324285507	1.0291239023208618	0.0	0.0060943542048335075	0.0	7.320036132796304e-07	0.0	3.312584624381998e-07	0.08666173741221428	0.9232845455408096	0.0	0.2270895019173622	1.7095237447861678e-09	0.01487682294100523	0.0	0.0	1.3996271193027496	1.0374907106161118	0.3175841122865677	4.641592998844146e-09	1.2604498863220215	1.9817681717881896e-07	0.0	0.0	0.0	0.011200049542821944	0.0	0.0	2.3766115307807922	0.0	0.0	0.0	0.0	0.0	0.0	0.0	0.43001191318035126	0.005058247013948858	0.019706955878064036	0.40090230107307434
M01_T002	C02	1.5449345111846924	0.2294515147805214	1.1481836438179016	0.03047130536288023	0.0	0.0	4.3464215195854194e-06	0.0	1.5682563571317587e-05	0.049958353862166405	1.2627604007720947	0.0	0.7662865519523621	1.2808448672294617	2.156856656074524	0.0	0.0	3.0558923482894897	0.567067950963974	1.0541284084320068	0.0	0.0	0.0	0.0	0.0	0.0	0.0	0.0	0.0	0.13244110345840454	0.0	0.0	0.0	0.0	0.0	0.0	0.0	5.142366170883179	0.018996811471879482	0.0	0.7901718020439148
M01_T002	C03	1.5914208889007568	0.1482824981212616	0.7647610902786255	0.06017125025391579	6.936537059546912e-19	0.0	0.0	0.0	0.2592090964317322	0.1826086789369583	9.565243175302385e-08	0.0	2.087466239929199	2.607536554336548	1.1391571760177612	0.0	0.0	0.3780585825443268	0.8680394291877747	1.272505521774292	0.0	5.9675694501493126e-05	0.0	0.0	0.0	0.0	1.2534170146238921e-08	0.0	0.0	0.08059988170862198	0.0	0.0	0.0	0.0	0.0	0.0	0.0	5.836716651916504	0.0	0.0	2.6463892459869385
M01_T002	C04	1.8267671465873718	2.8307016491889954	0.4039255678653717	0.0001886215031845495	0.0	0.0	0.0531876003369689	0.0	0.10572999529540539	0.1745493896305561	0.0	0.0	1.152144730091095	2.2890344858169556	3.3783792853355408	0.0	0.0	0.20958077907562256	0.5245219171047211	1.518653929233551	0.0	1.5772855022078147e-08	0.0	0.0	0.0	0.0	5.5529950637733805e-09	0.0	0.0	0.1092756874859333	0.0	0.0	0.0	0.0	0.0	0.0	0.0	5.673386931419373	0.0	0.024788109585642815	0.5873708873987198
M01_T002	C05	1.4006727933883667	4.745976557791578e-17	0.45904311537742615	8.626342605566606e-05	0.0	0.0	0.0	0.0	0.005442332476377487	0.0	0.0	0.0	0.3452679514884949	1.4005481004714966	3.0223464965820312	0.0	0.0	0.06296855956315994	0.09965139627456665	0.8806055784225464	0.0	6.563935130543541e-06	0.0	0.0	0.0	0.0	0.0	0.0	0.0	0.0	0.0	0.0	0.0	0.0	0.0	0.0	0.0	5.568146705627441	0.0	0.0	0.02468537539243698
M01_T002	C06	2.0814419984817505	2.9089144949530574e-16	0.4037982076406479	0.00023830404097680002	0.0	0.0	1.1686897575855255	0.0	1.1309804916381836	0.1069671306759119	0.0	0.0	1.2914569973945618	2.534043550491333	3.4947572350502014	0.0	0.0	0.19262825325131416	0.30786628276109695	1.8630624115467072	0.0	0.0	0.0	0.0	0.0	0.0	0.022320694755762815	0.0	0.0	0.14290113747119904	0.0	0.0	0.0	0.0	0.0	0.0	0.0	6.708705186843872	0.0	0.0	0.1583285816013813
M01_T002	C07	1.8605359196662903	2.223048160934058e-16	0.27217766642570496	0.00010439281322760507	0.0	0.0	0.0	0.0	0.08856585621833801	0.09586377441883087	0.0	0.0	0.9842594265937805	2.3870458602905273	3.5540568828582764	0.0	0.0	0.1577991619706154	0.36592070758342743	1.6660013794898987	0.0	0.0	0.0	0.0	0.0	0.0	0.0	0.0	0.0	0.03334064409136772	0.0	0.0	0.0	0.0	0.0	0.0	0.0	5.777681112289429	0.0	0.0	1.1928642392158508
M01_T002	C08	2.061820149421692	3.1780134212244004e-16	0.2897367551922798	0.0001578482515469659	0.0	0.0	0.0	0.0	0.07363337278366089	0.038446699269115925	0.0	0.0	1.0491601824760437	2.494925022125244	3.5623790621757507	0.0	0.0	0.21556764841079712	0.5279022008180618	1.8666160702705383	0.0	0.0	0.0	0.0	0.0	0.0	8.969306547479405e-10	0.0	0.0	0.11914578452706337	0.0	0.0	0.0	0.0	0.0	0.0	0.0	6.0665203332901	0.0	0.0	0.06625557504594326
M01_T002	C09	2.006817936897278	0.012625015107914805	0.29641886055469513	0.0	0.0	0.0	0.0	0.0	0.11188848316669464	1.048933058977127	0.0	0.0	0.9187591671943665	2.4272501468658447	3.5664035081863403	0.0	0.0	0.16638441011309624	0.41624289005994797	1.7797767221927643	0.0	0.0	0.0	0.0	0.0	0.0	0.0	0.0	0.0	0.0709091704338789	0.0	0.0	0.0	0.0	0.0	0.0	0.0	6.033161997795105	0.0	0.0	0.15032987669110298
M01_T002	C10	1.856713205575943	7.047747696145655e-16	1.4564806520938873	3.4297330379486084	1.380302518606186	0.3746475949883461	0.04357941821217537	0.0	0.5682340264320374	0.43102238327264786	0.7425350248813629	0.0	2.5499682426452637	0.0	0.0	0.0	0.0	0.2861698791384697	1.4602644443511963	0.23347239941358566	0.0	0.06701339967548847	0.2566889077425003	0.0	0.0	0.0	0.014577907277271152	0.0	0.0	1.8996258080005646	0.0	0.0	0.0	0.0	0.0	0.0	0.04121968802064657	6.349591255187988	0.0	0.0	4.7591506242752075
M01_T002	C11	1.1816749572753906	0.21621962636709213	0.4014728218317032	0.17521046102046967	0.0	0.0	0.3249027878046036	0.0	0.2879827171564102	2.4399547576904297	0.18976376205682755	0.0	1.807015299797058	0.5099754631519318	9.841790535778403e-22	0.0	0.0	0.7072098851203918	3.5504722595214844	0.9280661642551422	0.0	0.09878858178853989	0.0	0.0	0.0	0.0	0.09007477760314941	0.0	0.0	2.9414952993392944	0.06465723738074303	0.0	0.0	0.0	0.0	0.0	0.0	5.678056716918945	0.17411109805107117	0.06511648371815681	3.101487636566162
M01_T002	C12	1.0245239734649658	6.642364543557994e-17	0.2801627516746521	0.01616832334548235	0.09068022295832634	1.5605603456497192	0.0	0.07151856273412704	0.675140842795372	0.11598877608776093	1.4024646244684136e-11	0.0	2.9264838099479675	0.0	0.0	0.0	0.0	0.21359611675143242	0.7106836438179016	0.08207050710916519	0.0	0.027616889216005802	0.0	0.0	0.0	0.0	0.06514435075223446	0.0	0.010474851820617914	1.021413266658783	0.0	0.0	0.0	0.0	0.0	0.0	0.0	3.032619297504425	0.02028574561700225	0.0	1.541873037815094
M01_T002	C13	1.2710982859134674	1.0338409848822752e-16	0.335957407951355	0.0	0.0	0.3680478557944298	0.1716364398598671	0.0	5.327962753653992e-06	0.019538022112101316	1.83097472472582e-05	1.847003847360611	2.9044448137283325	4.195229763581665e-08	0.0	0.0	0.0	0.38749195635318756	0.11590471491217613	0.003959691501222551	2.9020887382102956e-07	0.0001612482410564553	0.0	0.0	0.0	0.0	0.0593859925866127	0.0	0.0	0.6147004961967468	0.0	0.0	0.0	1.791552722454071	0.0	0.0	0.01068127912003547	6.941562056541443	2.044370412826538	0.0	0.04833575710654259
M01_T002	C14	2.132669687271118	1.3182814479949044e-16	0.33395475149154663	2.018941044807434	0.0	0.0	0.33330557495355606	0.0	4.1314791815239005e-05	1.6542619466781616	0.5833945721387863	0.0	0.845941498875618	0.0	0.0	1.351965806861699e-06	0.0	0.36916422098875046	1.9196979999542236	0.3048572689294815	0.0	0.0	0.0	0.0	0.0	0.0	0.0	0.0	2.4141436219215393	0.0	0.0	0.33926884829998016	0.0	0.0	0.0	0.0	0.0	0.4929650127887726	0.0	0.0	4.329955220222473
M01_T002	C15	1.8006176948547363	0.0064005067106336355	1.974427044391632	1.261599838733673	1.421936273574829	0.0	0.14376097172498703	0.0	1.0860642790794373	4.398437738418579	1.6930861473083496	0.0	2.5062605142593384	0.0	0.006385979009792209	0.0	0.0	0.3295886069536209	1.0883317589759827	0.07565829902887344	0.4330019950866699	0.06983712688088417	1.533766508102417	0.0	0.0	0.19325554370880127	0.03467366471886635	0.0	0.0	1.9374796152114868	0.0	0.0	0.0	0.0	0.0	0.0	0.0	5.593257188796997	0.0	0.0	5.126262664794922
M01_T002	C16	1.6705082654953003	0.2674870043992996	0.7447639107704163	0.27413061261177063	1.31879061460495	0.0	0.05004781298339367	0.0	0.028529890347272158	2.1804862022399902	0.281041719019413	0.0	3.484232008457184	0.0	0.0803714469075203	0.0	0.0	0.4163008779287338	2.1820889115333557	0.41465701907873154	1.29684379696846	0.0	5.161070237846843e-08	0.0	0.100428257137537	0.0132373037240259	0.0388705525547266	0.0	0.0	0.014958004001528025	0.0	0.0	0.0	0.0	0.0	0.0	1.7177362442016602	0.4960118532180786	0.08718713000416756	0.0	4.937135100364685
M01_T002	C17	1.4291104078292847	0.04408961907029152	0.5600720643997192	0.0	1.058081865310669	0.0	0.0	0.0	0.00039591355016455054	3.233205556869507	0.22045621275901794	0.0	2.409588575363159	0.0	0.02315138839185238	0.0	0.0	1.6509497165679932	0.9774558544158936	0.1385524570941925	0.0	1.0594739023872535e-06	0.0	0.0	3.3107502460479736	0.10371428728103638	0.07049386948347092	0.0	0.0	0.0	0.0	0.0	0.0	0.0	0.0	0.0	0.0	0.513919472694397	0.00788361020386219	0.0	6.283919811248779
M01_T002	C18	1.4830586910247803	3.55271373174006e-16	2.4720404744148254	0.0	1.6070300340652466	0.0	0.0	0.0	0.40765321999788284	5.546036005020142	1.712826281785965	0.0	2.4880253076553345	0.0	0.02238124469295144	0.0	0.0	0.19315147399902344	0.5975122153759003	0.0	0.5537460446357727	0.0	1.283223956823349	0.0	0.0	0.7678865343332291	0.013251811731606722	0.0	0.0	0.9507302045822144	0.0	0.0	0.0	0.0	0.0	0.0	0.0	0.5877037644386292	0.0	0.0	5.1783459186553955
M01_T002	C19	1.0234177708625793	2.9762121228802486e-16	0.3766587898135185	0.0	0.5296992659568787	0.0	0.0	0.0	0.0007675773667870089	4.619215726852417	0.15080058574676514	0.0	2.770824134349823	0.0	0.06276063714176416	0.0	0.0	0.20316148549318314	0.7209517508745193	0.04552510194480419	9.134259926213417e-08	0.15342971310019493	0.0	0.0	0.09569228626787663	0.19755181670188904	0.14362921565771103	0.0	0.0	0.033957453444600105	0.0	0.0	0.0	0.0	0.0	0.0	0.4846818596124649	0.44126616418361664	0.0014417526545003057	0.0	5.736783504486084
M01_T002	C20	1.6377480030059814	7.327471856646915e-16	0.8772374391555786	2.8552305698394775	0.19850248098373413	0.0	0.013629832305014133	0.0	0.0007640675758011639	4.197990417480469	0.8352947235107422	0.0	2.304091691970825	0.0	3.469392978418645e-19	0.0	0.0	0.21197685599327087	0.8022303581237793	0.2349839210510254	0.0	0.0	0.0	0.0	0.0	0.10004940629005432	0.04787812381982803	0.029004400596022606	0.0978529080748558	4.298834800720215	0.0	0.0	0.0	0.0	0.0	0.0	0.0	3.782301664352417	0.007368401158601046	0.0	2.3443830013275146
M01_T002	C21	1.6578282713890076	1.451012670993805	0.23717297613620758	0.0	0.0	0.0	1.6312687695026398	0.0	0.16566892713308334	3.6555888056755066	5.442180008685682e-05	0.0	2.3075490593910217	0.0	0.0	0.0	0.0	0.2921311557292938	2.30510675907135	0.2640853449702263	0.0	1.6774665567709235e-07	0.0	0.0	0.0	0.0	0.0	0.0	0.0	0.10382934287190437	1.512717068195343	0.0	0.0	0.7206806838512421	0.34738006442785263	0.0	0.0	0.6226078867912292	1.2195297181606293	0.0	0.14989259093999863
M01_T002	C22	2.279719352722168	1.5386809706687927	0.30934035032987595	1.2122113704681396	0.0	0.0	0.0	0.0	0.937905803322792	4.11449122428894	0.8692587614059448	0.0	1.1131603419780731	0.0	0.0	0.0	0.0	0.11496568284928799	0.7519387900829315	0.04022550117224455	0.0	0.0	0.0	0.0	0.0	0.12076203897595406	0.0	0.0	0.0	0.0	1.6552209258079529	0.0	0.24323760718107224	1.3662795722484589	0.0	0.0	0.0	0.7767360508441925	0.0	1.5779389441013336	0.4729636237025261
M01_T002	C23	1.7472698092460632	3.5561831919269035e-16	0.20826498791575432	3.182148575782776	0.0	0.0	1.275023192167282	0.0376912709325552	0.04171356838196516	0.09856590442359447	1.9742923313970095e-06	0.0	1.8974420726299286	0.0	0.0	0.0	0.0	0.3153124675154686	2.4069313406944275	0.45729754120111465	0.0	0.0	0.0	0.0	0.0	0.0	0.0	0.0	0.0	0.0	0.0	0.1506834477186203	0.0	0.8371488898992538	0.0	0.0	0.0	1.0319760143756866	0.0	0.018959480337798595	1.4732454717159271
M01_T002	C24	2.1873255372047424	1.7136801481246948	1.1267905235290527	1.823354011776246e-06	0.0	0.0	0.815570592880249	0.0	0.34666402637958527	0.2574748992919922	1.1507042050361633	0.0	1.547736018896103	0.0	6.099062664907834e-21	0.0	0.0	3.0748430490493774	1.8912351429462433	0.37452512234449387	0.0	0.0	0.0	0.1664005145430565	0.0	0.0	0.0	0.0	0.0	0.021181369200348854	1.604261577129364	0.0	0.3080878406763077	0.8815927058458328	0.03197474405169487	0.0	0.0	0.6511257886886597	1.130014955997467	0.6139570772647858	0.49161647260189056
M01_T002	C25	1.528740406036377	2.572476387023926	1.0648175477981567	0.0	0.0	0.0	0.3935784101486206	0.0	4.48229627636465e-07	0.008620777167379856	2.767847581708338e-05	0.3174997866153717	3.0209503173828125	0.0	0.009842353872954845	0.0	1.8166898488998413	0.50701904296875	0.025886068120598793	0.0	0.0	0.0	0.0	0.0	0.0	0.0	2.6173330525125493e-07	2.2835421562194824	0.0	0.1357225775718689	0.1424248218536377	0.0	0.032108843326568604	2.446171283721924	0.35113632678985596	0.0	0.0	0.5148876905441284	0.0	0.0	0.2347533106803894
M01_T002	C26	1.927016019821167	1.36648228764534	0.27771343290805817	0.0	0.0	0.0	1.4592985808849335	0.0	0.255118191242218	0.14446986094117165	3.5142373917551595e-06	0.0	2.3981335759162903	0.0	0.0	0.0	0.0	0.34215936064720154	2.324794292449951	0.29736801981925964	0.0	2.9034644200010007e-07	0.0	0.0	0.0	0.0	0.0	0.0	0.0	0.04224428441375494	1.4334103167057037	0.0	0.0	0.890050932765007	0.27446433901786804	0.0	0.0	0.6732775866985321	2.3031352758407593	0.0	0.18284102156758308
M01_T002	C27	1.8125951290130615	1.2156898975372314	0.34472526609897614	0.0	0.0	0.0	1.324769675731659	0.0	0.09720813482999802	0.12046971172094345	3.7204687259873026e-06	0.0	2.4804861545562744	0.0	0.0	0.0	0.0	0.33678747713565826	2.254337191581726	0.26183292269706726	0.0	4.2180879233910673e-07	0.0	0.0	0.0	0.0	0.0	0.0	0.0	0.046011416241526604	1.2749903798103333	0.0	0.0	1.3392594456672668	0.4022842049598694	0.0	0.0	0.6148712933063507	0.02664852887392044	0.0	0.19337960332632065
M01_T002	C28	2.155197024345398	2.8021774291992188	0.21324711292982101	0.0	0.0	0.0	0.4172958433628082	0.0	0.40085016191005707	0.12981455773115158	1.8692145054011178e-11	0.0	2.1581528186798096	0.0	0.0	0.0	2.467631247782265e-06	0.12362468615174294	0.8430794477462769	0.012978361453860998	0.0	1.4807081356593699e-06	0.0	0.0	0.0	0.0	3.3005488342396916e-09	0.0	0.0	0.14484142512083054	2.712160348892212	0.0	1.3331286907196045	1.2021096348762512	0.7312887907028198	0.0	0.0	1.1442948579788208	2.7904995679855347	0.002479935181327164	0.1450871303677559
M01_T002	C29	2.4610210061073303	1.931194245815277	0.2369970791041851	0.13361873105168343	0.0	0.0	1.0873010456562042	0.005636211251839995	1.2370418012142181	0.16210487857460976	0.13167569786310196	0.0	1.6601303219795227	0.0	0.0	0.0	2.5800460434766137e-07	0.2724549472332001	1.608397215604782	0.12382949143648148	0.0	2.1106224679101615e-07	0.0	0.0	0.0	0.0	0.0	0.0	0.0	0.0	1.904322326183319	0.0	1.1146411299705505	0.6620472520589828	0.0	0.0	0.0	0.9519806802272797	0.012725021690130234	2.149224817752838	0.22736719995737076
M01_T003	C01	0.4453278183937073	0.23679962009191513	1.0718955993652344	7.30704186935327e-07	0.0	8.51156499948047e-07	0.03923750761896372	0.0	0.0	0.07814240828156471	0.8771217465400696	0.0	0.246804341673851	3.039338469790209e-08	0.0	0.0	0.0	0.6103074848651886	0.34372903406620026	0.14269715547561646	1.2124814485758861e-09	1.2226444482803345	4.246772000726651e-08	0.0	0.0	0.0	0.16336586326360703	0.0	0.0	2.0358223915100098	0.0	0.0	0.0	0.0	0.0	0.0	0.0	0.23183396458625793	0.0	0.0016548821004107594	0.5451623201370239
M01_T003	C02	1.4261987507343292	0.29339250922203064	1.5707610547542572	0.33909082412719727	2.4641584019491347e-05	0.0	0.014409358380362391	0.0	0.017719116993248463	0.170142013579607	1.5045874118804932	0.0	0.8926826417446136	1.2926521599292755	1.4668082296848297	0.0	0.0	3.217667877674103	0.8186721503734589	0.7998301535844803	0.0	0.039268648251891136	0.0	0.0	0.0	0.0	0.14097005128860474	0.0	0.0	0.15242067351937294	0.0	0.0	0.0	0.0	0.0	0.0	0.0	5.219376087188721	0.0	0.0	1.2482832968235016
M01_T003	C03	1.3994435369968414	1.6514566961903612e-16	1.1537840962409973	0.07069277204573154	0.1061161644756794	0.0	0.0	0.0	0.15581372380256653	0.2520032748579979	0.1409686803817749	0.0	1.8791051506996155	2.6431615948677063	1.583849161863327	0.0	0.0	0.3823346644639969	1.2505193054676056	0.8139265030622482	0.0	0.01061361562460661	0.0	0.0	0.0	0.0	0.08024556003510952	0.0	0.0	0.09202120825648308	0.0	0.0	0.0	0.0	0.0	0.0	0.0	6.101698279380798	0.0	0.0	2.0415008068084717
M01_T003	C04	2.050503969192505	3.0352623462677	0.7211533784866333	0.05018642544746399	0.013300765305757523	0.0	8.754347504691395e-07	0.0	0.1503339409828186	0.28879445791244507	0.1290305256843567	0.0	1.315947413444519	2.3918914794921875	3.146299123764038	0.0	0.0	0.3308183550834656	0.653698742389679	1.7971549034118652	0.0	1.8946395812236005e-06	0.0	0.0	0.0	0.0	0.06760656833648682	0.0	0.0	0.05151095613837242	0.0	0.0	0.0	0.0	0.0	0.0	0.0	5.77387809753418	0.0	0.0	0.869175910949707
M01_T003	C05	1.3531508147716522	3.1443686108149695e-17	0.7514268904924393	0.00014191013178788126	0.0	0.0	0.0	0.0	0.0	0.0472928611561656	7.731015697412524e-12	0.0	0.32236040383577347	1.6527403593063354	2.76418399810791	0.0	0.0	0.061116620898246765	0.21621719375252724	0.8026440739631653	0.0	5.7109712543024216e-05	0.0	0.0	0.0	0.0	0.0	0.0	0.0	0.0	0.0	0.0	0.0	0.0	0.0	0.0	0.0	5.593272089958191	0.0	0.0	0.1723335012793541
M01_T003	C06	2.175129532814026	1.0933094641169378e-16	0.5048446953296661	0.00030138804868329316	0.0	0.0	1.2236432433128357	0.0	1.1630678176879883	0.16511959582567215	0.12164830043911934	0.0	1.5164248943328857	2.605996608734131	3.3884626626968384	0.0	0.0	0.14501693844795227	0.3853098303079605	1.9227717518806458	0.0	9.873007365968078e-05	0.0	0.0	0.0	0.0	0.065000981092453	0.0	0.0	0.0734754130244255	0.0	0.0	0.0	0.0	0.0	0.0	0.015308561734855175	6.709524154663086	0.0	0.0	0.2609747648239136
M01_T003	C07	1.9556670188903809	1.1096567698650272e-16	0.43346118927001953	0.00023127984604798257	1.1094601324898111e-17	0.0	0.0	0.0	2.735921498242533e-06	0.20811353623867035	0.04403748735785484	0.0	0.941227912902832	2.5335469245910645	3.470156192779541	0.0	0.0	0.16580425202846527	0.5047968626022339	1.6424100399017334	0.0	7.321315933950245e-06	0.0	0.0	0.0	0.0	1.1354544859898397e-08	0.0	0.0	0.0	0.0	0.0	0.0	0.0	0.0	0.0	0.0	5.882655143737793	0.0	0.0	1.5409300327301025
M01_T003	C08	2.1864070892333984	7.34230260945995e-17	0.3765677213668823	0.00022184549015946686	0.0	0.0	0.0	0.0	0.0	0.1135488748550415	0.05615871399641037	0.0	0.9677236080169678	2.5886902809143066	3.4462311267852783	0.0	0.0	0.18335722386837006	0.7551318407058716	1.85926353931427	0.0	0.0	0.0	0.0	0.0	0.0	0.04143718257546425	0.0	0.0	0.06628711521625519	0.0	0.0	0.0	0.0	0.0	0.0	0.0	6.012908935546875	0.0	0.0	0.11395585536956787
M01_T003	C09	2.0344362258911133	1.214089579514378e-16	0.48473699390888214	0.010104525368660688	0.0	0.0	0.0	0.0	3.1277877496904694e-05	1.1032874584197998	0.052424550987780094	0.0	0.8971557021141052	2.494064211845398	3.3259523510932922	0.0	0.0	0.08678547851741314	0.5140115767717361	1.690257728099823	0.0	0.0	0.0	0.0	0.0	0.0	1.7064298585278692e-09	0.0	0.0	0.0	0.0	0.0	0.0	0.0	0.0	0.0	0.0	5.850791335105896	0.0	0.0	0.2044443041086197
M01_T003	C10	2.1138921976089478	4.235327326892705e-16	1.634997546672821	3.728180170059204	1.0810819864273071	0.4579133540391922	0.0	0.0	0.7680547088384628	0.5389108210802078	0.6529196798801422	0.0	2.447172224521637	0.0	0.03907139413058758	0.0	0.0	0.36605601012706757	1.8765856325626373	0.3854207471013069	0.0	0.1693793348968029	0.31253985315561295	0.0	0.0	0.0	0.09913991577923298	0.0	0.0	1.893436223268509	0.0	0.0	0.0	0.0	0.0	0.0	0.07625026255846024	6.3040173053741455	0.0	0.0	4.979923725128174
M01_T003	C11	1.2768779397010803	0.06061340123414993	0.4789685606956482	0.37752489745616913	0.06865868344902992	0.0	0.105563685297966	0.0	0.2229200005531311	1.9933118224143982	0.36984777450561523	0.0	1.4922713041305542	0.40867769718170166	0.0	0.0	0.0	0.605560302734375	3.4650723934173584	0.8451293706893921	0.0	0.1758331134915352	0.0	0.0	0.0	0.0	0.1667226180434227	0.0	0.0	2.522236704826355	0.0	0.0	0.0	0.0	0.0	0.0	0.0	5.858870506286621	0.09644564986228943	0.0	3.2350611686706543
M01_T003	C12	1.1870107650756836	1.1657341229168552e-16	0.4194735884666443	0.16767056286334991	0.164511039853096	1.6937239170074463	0.11631269752979279	0.4738475978374481	0.6378517150878906	0.30607330799102783	0.1623866707086563	0.0	2.964816093444824	0.0	0.047385454177856445	0.0	0.0	0.1948157548904419	0.7861214876174927	0.09833531826734543	0.0	0.04421430081129074	0.0	0.0	0.0	0.0	0.20653194189071655	0.0	0.0	1.0764169692993164	0.0	0.0	0.0	0.0	0.0	0.0	0.2501390278339386	1.9398823976516724	0.0	0.0	1.931632161140442
M01_T003	C13	1.429427444934845	9.597086447949666e-17	0.4790923371911049	0.04269864037632942	0.0	0.23170438408851624	0.23260923102498055	0.0	7.01097701494291e-06	0.07012054789811373	0.04671651870012283	2.2039462327957153	3.1581809520721436	4.494544136868228e-08	0.07530932500958443	0.0	0.0	0.2922757416963577	0.10417585261166096	0.003200155231752433	1.8955146430243985e-07	0.09490142576396465	0.0	0.0	0.0	0.0	0.15092703700065613	0.0	0.0	0.7027105391025543	0.0	0.0	0.0	2.120627224445343	0.09866439364850521	0.0	0.0	6.8024903535842896	2.3879756331443787	0.0	0.14013224840164185
M01_T003	C14	2.2922037839889526	1.1293050225655708e-16	0.42935165762901306	2.0254207849502563	0.0	0.0	0.2500739097595215	0.0	2.385761126788566e-05	1.3132776021957397	0.7084627449512482	0.0	0.9212009608745575	0.0	0.0	1.0216858115086325e-07	0.0	0.2703729271888733	1.7421463131904602	0.35619407892227173	0.0	0.0	0.0	0.0	0.0	0.0	0.04925885237753391	0.0	2.300604224205017	0.0	0.0	0.22205065190792084	0.0	0.0	0.0	0.0	0.0	0.7318426370620728	0.0	0.0	4.576779365539551
M01_T003	C15	2.0541436672210693	5.551115123125783e-16	2.203561544418335	1.3518842458724976	1.6039505004882812	0.0	0.0	0.0	1.0813004970550537	4.501985549926758	1.7597856521606445	0.0	2.2119789123535156	0.0	0.030338501557707787	0.0	0.0	0.273716002702713	1.1996725797653198	0.08743266016244888	0.37130337953567505	0.1642472743988037	1.5256574153900146	0.0	0.0	0.227835550904274	0.1365901678800583	0.0	0.0	1.7429693937301636	0.0	0.0	0.0	0.0	0.0	0.0	0.0	5.623484134674072	0.0	0.0	5.357362747192383
M01_T003	C16	1.5191112756729126	0.1283016912639141	0.9701268970966339	0.32690420746803284	0.6654122471809387	0.08776608482003212	0.4283848851919174	0.16986504942178726	0.3642131835222244	0.9411818981170654	0.35490351915359497	0.06065227463841438	2.4609031677246094	0.0	0.18665236979722977	0.0	0.0	0.43563252687454224	1.2878645062446594	0.34713664650917053	0.3853362649679184	0.0028879233432235196	0.09900079295039177	0.0	0.0	0.10272128880023956	0.04709465987980366	0.0	0.0	0.28712694346904755	0.0	0.0	0.0	0.04416551813483238	0.0	0.0	0.4271933287382126	1.1433662176132202	0.04867482744157314	0.024687654338777065	4.310678243637085
M01_T003	C17	1.6330236792564392	0.03557652421295643	0.6442886292934418	0.0	1.2428006529808044	0.0	0.0	0.0	0.05884755402803421	3.754674792289734	0.30263322591781616	0.0	2.0857512950897217	0.0	0.07834658026695251	0.0	0.0	1.6212670803070068	0.9957618117332458	0.10887681320309639	0.0	0.08993103355169296	0.0	0.0	3.3654122352600098	0.2209673896431923	0.19854110479354858	0.0	0.0	0.0	0.0	0.0	0.0	0.0	0.0	0.0	0.022008491680026054	0.9897774457931519	0.0	0.0	6.2333900928497314
M01_T003	C18	1.7469504177570343	3.55271373174006e-16	2.645796060562134	0.0	2.091114580631256	0.0	0.0	0.0	0.4322602152824402	5.583310127258301	1.7294208705425262	0.0	2.0767284631729126	0.0	0.03722155001014471	0.0	0.0	0.20391803979873657	0.6712793856859207	0.006256422377191484	0.5857416540384293	0.00694599119015038	1.1865238845348358	0.0	0.0	0.8307624459266663	0.09131277538836002	0.0	0.0	0.8873284757137299	0.0	0.0	0.0	0.0	0.0	0.0	0.0	0.9844846278429031	0.0	0.0	5.361171841621399
M01_T003	C19	1.105347752571106	1.2212453535574518e-16	0.5199007987976074	0.0	0.8032507300376892	0.0	0.0	0.0	0.0010562158422544599	4.615411281585693	0.23046448826789856	0.0	2.300870895385742	0.0	0.05278892442584038	0.0	0.0	0.38062381744384766	0.6563941240310669	0.042114827781915665	3.1123796873089304e-09	2.0412737740116427e-06	0.0	0.0	0.4332568049430847	0.3475548028945923	0.13664460182189941	0.0	0.0	0.0	0.0	0.0	0.0	0.0	0.0	0.0	0.14519143104553223	0.7388219237327576	0.0	0.0	5.772336006164551
M01_T003	C20	1.7083048224449158	3.2786274357706144e-16	1.0411358177661896	2.958845615386963	0.16203857958316803	0.0	0.0	0.0	0.00037903766497038305	4.15703022480011	0.9112355709075928	0.0	2.0460286736488342	0.0	0.0076894707744941115	0.0	0.0	0.10709731094539165	0.6981373876333237	0.2408846840262413	0.0	0.003968145436374471	0.0	0.0	0.0	0.10650993697345257	0.11126715876162052	0.06920471042394638	0.12127712368965149	4.320097088813782	0.0	0.0	0.0	0.0	0.0	0.0	0.0	3.913094460964203	0.0	0.0	2.996337890625
M01_T003	C21	1.9434913396835327	1.4003324508666992	0.3688977360725403	0.0	0.0	0.0	1.243770956993103	0.0	0.006788542028516531	3.86887264251709	0.08093372732400894	0.0	2.0522873401641846	0.0	0.0	0.0	0.0	0.2265174388885498	2.3165390491485596	0.27287769317626953	0.0	1.1722030421879026e-06	0.0	0.0	0.0	0.0404338538646698	2.566204670984007e-08	0.0	0.0	0.014169258996844292	1.5988354682922363	0.0	0.0	0.6775078773498535	0.299735426902771	0.0	0.0	0.9375180602073669	1.1065765619277954	0.0	0.07888559252023697
M01_T003	C22	2.4378381967544556	1.4347560703754425	0.38055168092250824	1.03685462474823	0.0	0.0	0.0	0.0	0.6160988211631775	4.504843354225159	0.5278095006942749	0.0	1.0154975056648254	0.0	0.0	0.0	0.0	0.08554861694574356	0.7447815388441086	0.02280081110075116	0.0	5.544182641870066e-07	0.0	0.0	0.0	0.21158089488744736	0.0066764813382178545	0.0	0.0	0.0	1.7342443466186523	0.0	0.06052522920072079	1.4672775566577911	2.336668512725737e-05	0.0	0.0	1.04168701171875	0.0	1.4018795490264893	0.30921611934900284
M01_T003	C23	1.9514960050582886	2.0648708460836257e-16	0.49037250876426697	3.5388839840888977	0.6423354595899582	0.0	0.5062697231769562	0.0	0.0706174485385418	0.2296687811613083	0.577189713716507	0.0	1.83907812833786	0.0	0.0	0.0	0.0	0.3462420701980591	1.8355520367622375	0.3723606914281845	0.14025147259235382	0.005954991094768047	0.559400662779808	0.0	0.0	0.0	0.047808035276830196	0.0	0.0	0.02006732625886798	0.0	0.0	0.0	0.2638624235987663	0.0	0.0	0.0	1.2642667591571808	0.0	0.0	3.9843788146972656
M01_T003	C24	2.1447876691818237	1.56707102060318	1.2993943095207214	0.1381993666291237	0.0	0.0	0.7101410627365112	0.0	0.10505557805299759	0.6786256730556488	1.4711252450942993	0.0	1.6370962262153625	0.0	0.057755593210458755	0.0	0.0	3.2633073329925537	1.9855489134788513	0.45638376474380493	0.0	0.0	0.0	0.303345263004303	0.0	0.0	0.0371774360537529	0.0	0.0	0.0	1.4846181869506836	0.0	0.2500215098261833	0.9735191166400909	0.12185259163379669	0.0	0.0	0.9130516946315765	1.1741923689842224	0.035829486325383186	0.4825185686349869
M01_T003	C25	2.0569445490837097	2.4138065576553345	1.095707654953003	0.08869626745581627	0.0	0.0	0.5044154822826385	0.0	1.1425671573306317e-05	0.22526680305600166	0.08418409712612629	0.11320571973919868	3.09452885389328	0.0	0.053753566928207874	0.0	1.8776441812515259	0.34097200632095337	0.2179308459162712	0.028761657886207104	0.0	3.155409956434596e-06	0.0	0.0	0.0	0.0	0.06512198131531477	2.5939719676971436	0.0	0.05884750746190548	0.02403911156579852	0.0	0.3238726705312729	2.2526015043258667	0.38011832535266876	0.0	0.0	1.1619690656661987	0.0	0.08880461193621159	0.13109933957457542
M01_T003	C26	2.1277081966400146	1.306889533996582	0.33550959825515747	0.0	0.0	0.0	1.165649652481079	0.0	0.0679221823811531	0.2627270221710205	0.015463940799236298	0.0	2.215754747390747	0.0	0.0	0.0	0.0	0.2621859014034271	2.3733062744140625	0.2998174726963043	0.0	1.3098509725750773e-06	0.0	0.0	0.0	0.0	0.008893271908164024	0.0	0.017409030348062515	0.0	1.5229887962341309	0.0	0.0	0.8656328916549683	0.22127389907836914	0.0	0.0	0.9721379280090332	2.1977808475494385	0.0	0.1241619884967804
M01_T003	C27	1.9731357097625732	1.250901460647583	0.46016940474510193	1.9786486404882453e-07	0.0	0.0	1.0581027269363403	0.0	6.467751518357545e-05	0.2594791054725647	0.04997599497437477	0.0	2.397752046585083	0.0	0.0	0.0	0.0	0.2583673298358917	2.2557642459869385	0.24407163262367249	0.0	1.985090193556971e-06	0.0	0.0	0.0	0.0	0.028182968497276306	0.0	0.0	0.0	1.4662505388259888	0.0	0.0	1.5932661294937134	0.5918333530426025	0.0	0.0	0.9820189476013184	0.019478265196084976	0.0	0.11377013474702835
M01_T003	C28	2.285965621471405	2.740898370742798	0.35250216722488403	3.2788985890874756e-06	0.0	0.0	0.19130413606762886	1.7385886612629718e-22	0.2209084928035736	0.247779481112957	0.048114155419170856	0.0	2.014513850212097	0.0	0.0	0.0	1.7029645960064954e-06	0.11013923585414886	0.8897053450345993	0.03230797499418259	0.0	2.4880628188839182e-06	0.0	0.0	0.0	0.0	0.08318042941391468	0.0	0.0	0.1456802673637867	2.79097318649292	0.0	1.2299203872680664	1.28033646941185	0.8847137689590454	0.0	0.0	1.4464743733406067	2.625859320163727	0.0	0.1410309076309204
M01_T003	C29	2.6082425713539124	1.7270643711090088	0.33149972558021545	0.49789153784513474	0.0	0.0	0.4028201326727867	0.15989551693201065	1.1090278625488281	0.2592554986476898	0.4283188283443451	0.0	1.079096794128418	0.0	0.0	0.0	3.7707970079736697e-07	0.12070319801568985	1.2800116837024689	0.08733280003070831	0.0	7.650805429193497e-07	0.0	0.0	0.0	0.0	0.004341644758824259	0.0	0.0	0.0	2.0781001448631287	0.0	1.030897319316864	0.9598792791366577	0.0	0.0	0.0	1.153763085603714	0.0	1.5959264636039734	0.2074786052107811
M01_T004	C01	0.5094625651836395	0.4391399323940277	1.0175665616989136	2.3243215707680065e-07	0.0	0.16305618733167648	0.02414892241358757	0.0	0.0	0.05393222160637379	0.9178556203842163	0.0	0.13492495566606522	2.816260558091699e-08	0.0	0.0	0.0	1.4497933983802795	2.038654088973999	0.4592631906270981	1.1857273385373901e-08	2.7243233919143677	5.378469154493359e-07	0.0	0.0	0.0	0.039349598810076714	0.0	0.0	2.8209763765335083	0.0	0.0	0.0	0.0	0.0	0.0	0.0	0.859012246131897	0.0	0.0	0.6420541703701019
M01_T004	C02	1.4998520016670227	0.217947319149971	0.9558915793895721	0.0001336790228378959	0.0	0.0	9.296885821186152e-07	0.0	0.0	5.5103338354456355e-06	1.290203869342804	0.0	0.738558292388916	1.368136703968048	2.339015483856201	0.0	0.0	3.0487759113311768	0.6469079256057739	0.9776530265808105	0.0	0.5734556019306183	0.0	0.0	0.0	0.0	0.03588944673538208	0.0	0.0	0.28932158648967743	0.0	0.0	0.0	0.0	0.0	0.0	0.0	4.99817419052124	0.0	0.0	0.8801237344741821
M01_T004	C03	1.461112767457962	1.1825663881144722e-16	0.6367320120334625	0.060632904060184956	3.786344819900478e-07	0.0	0.0	0.0	0.21184388548135757	0.07192142866551876	0.0	0.0	2.164154052734375	2.7831243872642517	1.6818827986717224	0.0	0.0	0.374020516872406	1.2866754531860352	1.1549092531204224	0.0939613338559866	0.2683040201663971	0.0	0.0	0.0	0.0	0.0918482206761837	0.0	0.0	0.2615520805120468	0.0	0.0	0.0	0.0	0.0	0.0	0.0	6.018557190895081	0.0	0.0	2.4130348563194275
M01_T004	C04	1.8805145919322968	2.871773064136505	0.4812704622745514	9.54058559727855e-05	3.3605790861201967e-07	0.0	4.395727160044771e-06	0.0	0.0006019050233589951	0.06659643910825253	0.0	0.0	1.288007915019989	2.3951459527015686	3.4132704734802246	0.0	0.0	0.217763964086771	0.8490682989358902	1.4934835731983185	0.0	0.10251292772591114	0.0	0.0	0.0	0.0	0.06441952101886272	0.0	0.0	0.1890084259212017	0.0	0.0	0.0	0.0	0.0	0.0	0.0	5.245466470718384	0.0	0.0	0.6448722034692764
M01_T004	C05	1.2887954115867615	1.677141076072245e-17	0.4519578441977501	6.490894520538859e-05	0.0	0.0	0.0	0.0	0.0	0.0	0.0	0.0	0.37404633313417435	1.3461987376213074	3.0892614126205444	0.0	0.0	0.02523389644920826	0.1691850759088993	0.7399157732725143	0.0	0.0632671732455492	0.0	0.0	0.0	0.0	0.0	0.0	0.0	0.07649707049131393	0.0	0.0	0.0	0.0	0.0	0.0	0.0	5.118803143501282	0.0	0.0	0.010163096245378256
M01_T004	C06	2.064485549926758	8.980596843783897e-17	0.3744209110736847	0.00014670860400656238	0.0	0.0	1.4856954514980316	0.0	1.2447667717933655	0.05461154691874981	0.0	0.0	1.5720116794109344	2.5939030051231384	3.528688430786133	0.0	0.0	0.24263343587517738	0.412622332572937	1.7182984352111816	0.0	0.19474750012159348	0.0	0.0	0.0	0.0	0.02698201173916459	0.0	0.0	0.3561682254076004	0.0	0.0	0.0	0.0	0.0	0.0	0.0	6.690749764442444	0.0	0.0	0.22863497957587242
M01_T004	C07	1.9264967441558838	4.285851055486301e-17	0.2050653100013733	8.273326966445893e-05	0.0	0.0	0.0	0.0	0.0	0.01752128265798092	0.0	0.0	1.012495517730713	2.426853656768799	3.537546157836914	0.0	0.0	0.16544009745121002	0.43191781640052795	1.555769443511963	0.0	0.09279124438762665	0.0	0.0	0.0	0.0	8.098673731637973e-09	0.0	0.0	0.1334904134273529	0.0	0.0	0.0	0.0	0.0	0.0	0.0	5.350882530212402	0.0	0.0	1.2906060218811035
M01_T004	C08	2.129389762878418	2.545706734083189e-17	0.19387668371200562	9.92472268990241e-05	0.0	0.0	0.0	0.0	0.0	0.0	0.0	0.0	1.1183816194534302	2.5682451725006104	3.6053149700164795	0.0	0.0	0.19035086035728455	0.6822062730789185	1.796501874923706	0.0	0.161570206284523	0.0	0.0	0.0	0.0	0.01930045336484909	0.0	0.0	0.21559154987335205	0.0	0.0	0.0	0.0	0.0	0.0	0.0	5.604483604431152	0.0	0.0	0.0422392338514328
M01_T004	C09	2.0386762619018555	4.579669910404322e-17	0.21938587725162506	0.0	0.0	0.0	0.0	0.0	1.3561902960645966e-05	1.0131287574768066	0.0	0.0	0.981717050075531	2.4490888118743896	3.5368540287017822	0.0	0.0	0.11096157878637314	0.3830987811088562	1.654000997543335	0.0	0.04337296634912491	0.0	0.0	0.0	0.0	3.951009297509245e-09	0.0	0.0	0.0998087078332901	0.0	0.0	0.0	0.0	0.0	0.0	0.0	5.504429340362549	0.0	0.0	0.11745250970125198
M01_T004	C10	1.9280933737754822	3.368704161929638e-16	1.9490745663642883	4.150789022445679	0.7065929770469666	0.9006924033164978	0.0	0.0	1.064121961593628	0.22825590521097183	0.3316909223794937	0.0	2.774992823600769	0.0	0.0	0.0	0.8774375319480896	0.3586953580379486	2.788022518157959	0.6190448105335236	0.0	0.33517834544181824	3.7897031290867744e-07	0.0	0.0	0.0	0.05721418373286724	0.0	0.0	1.4345533847808838	0.0	0.0	0.0	0.0	0.0	0.0	0.04167001508176327	6.200909614562988	0.0	0.0	4.765281915664673
M01_T004	C11	0.9705195426940918	5.568895932875427e-16	0.5324878990650177	0.5169465392827988	0.0682767704129219	0.0	0.04934574570506811	0.0	0.20230023935437202	0.9882040321826935	0.4030660092830658	0.0	1.5123984217643738	0.15005221590399742	0.0	0.0	0.0	0.6361437439918518	3.507869243621826	0.9036531001329422	0.06625658459961414	0.4969898909330368	0.8893260359764099	0.0	0.0	0.0	0.10297543928027153	0.0	0.0	1.6995292007923126	0.0	0.0	0.0	0.0	0.0	0.0	0.0	5.391636610031128	0.0	0.0	2.911361277103424
M01_T004	C12	1.1627641022205353	7.810592218975002e-17	0.2521028369665146	0.09881286509335041	0.03524536220356822	1.437748372554779	0.13688527792692184	0.2043270245194435	1.4855223298072815	0.10291874222457409	0.0	0.0	2.9150983691215515	0.0	0.0	0.0	0.0	0.10658350773155689	1.2330768704414368	0.02903195144608617	0.0	0.30248215049505234	0.0	0.0	0.0	0.0	0.12035179138183594	0.0	0.0	0.9849066436290741	0.0	0.0	0.0	0.0	0.0	0.0	0.04417484160512686	3.6052969694137573	0.0	0.0	2.158158838748932
M01_T004	C13	1.3134272694587708	1.0520555516015296e-16	0.39835522323846817	0.0	0.0	0.4075140655040741	0.1300198845565319	0.0	1.0233118473479408e-05	0.046569736674427986	0.0	2.1679999232292175	2.6416248083114624	1.0617404626600546e-06	0.22179223224520683	0.0	0.0	0.19837906584143639	0.42114436626434326	0.081943579018116	0.0	0.04352635703980923	0.0	0.0	0.0	0.0	0.02439340017735958	0.0	0.0	0.7739997506141663	0.0	0.0	0.0	1.7676425576210022	0.0	0.0	0.0	6.335259556770325	1.9992531538009644	0.0	0.3423648551106453
M01_T004	C14	2.1306936740875244	7.88214995940574e-17	0.27397435158491135	2.278513491153717	0.0	0.0	0.11700229533016682	0.0	5.8650543905969243e-05	2.0485541224479675	0.1700320653617382	0.0	0.8928423374891281	0.0	0.0	0.004942541825585067	0.0	0.14784297347068787	1.3464290499687195	0.2530457079410553	0.0	0.10652073100209236	0.0	0.0	0.0	0.0	1.3236294904572787e-07	0.0	2.5819044709205627	0.08717566914856434	0.0	0.40792717039585114	0.0	0.0	0.0	0.0	0.0	0.5742058604955673	0.0	0.0	4.360975027084351
M01_T004	C15	1.7109746932983398	3.850001914496026e-16	2.2798800468444824	2.098423480987549	1.6216620206832886	0.0	0.023531824350357056	0.0	1.5592198371887207	4.21047306060791	1.633171796798706	0.0	2.146273136138916	0.0	0.0	0.0	0.0	0.30294719338417053	1.9066948890686035	0.20560257136821747	0.567497968673706	0.23385120928287506	1.1578363180160522	0.0	0.0	0.1344817876815796	0.07076916098594666	0.0	0.0	1.0977027416229248	0.0	0.0	0.0	0.0	0.0	0.0	0.0	5.563364505767822	0.0	0.0	5.389333724975586
M01_T004	C16	2.291868567466736	0.04773813299834728	0.5290818512439728	0.19658396393060684	1.502674400806427	0.0	0.0	0.0	0.00018382726557319984	2.0008649230003357	1.2810130101570394e-05	0.0	3.333242416381836	0.0	0.07525542937219143	0.0	0.0	0.5072367489337921	2.1770089864730835	0.3029704689979553	2.192557632923126	0.2637368068099022	0.0	0.0	0.18677841871976852	0.0	0.17486146464943886	0.0	0.10386388935148716	0.12763786688446999	0.0	0.0	0.0	0.0	0.0	0.0	2.4242642521858215	0.8029022365808487	0.0	0.0	5.512394070625305
M01_T004	C17	1.6560704112052917	4.701317672089881e-16	0.43624071776866913	0.03039884939789772	1.5050508379936218	0.0	0.0	0.0	0.016174825839698315	3.365576386451721	8.143452942022122e-05	0.0	2.1533708572387695	0.0	0.0	0.0	0.0	1.1786433458328247	1.4652164578437805	0.11141837760806084	0.0	0.28116296231746674	0.0	0.0	3.3645710945129395	0.1646575927734375	0.123237244784832	0.0	0.0	0.15781478583812714	0.0	0.0	0.0	0.0	0.0	0.0	0.0	0.41823576390743256	0.0	0.0	6.368610382080078
M01_T004	C18	1.4964714348316193	2.0905315768717967e-16	2.7465890049934387	0.0	2.3308814764022827	0.0	0.0	0.0	0.3330169767141342	5.516736030578613	1.7687528431415558	0.0	2.167845606803894	0.0	0.0	0.0	0.0	0.12976057454943657	0.8576574623584747	0.0	0.788692057132721	0.1384277530014515	0.5513971894979477	0.0	0.0	0.7496679276227951	0.05199367739260197	0.0	0.0	0.5633251219987869	0.0	0.0	0.0	0.0	0.0	0.0	0.0	0.5282462686300278	0.0	0.0	5.432996869087219
M01_T004	C19	0.9740574359893799	2.2724877535296173e-16	0.42637577652931213	0.0	0.8667844533920288	0.0	0.0	0.0	0.0005468735471367836	4.1016106605529785	0.06873105093836784	0.0	2.553926467895508	0.0	0.0	0.0	0.0	0.19669967144727707	0.7673609554767609	0.0	4.994049396245259e-09	0.2753622382879257	0.0	0.0	0.5421323478221893	0.1436626985669136	0.12662027776241302	0.0	0.0	0.034953334368765354	0.0	0.0	0.0	0.0	0.0	0.0	0.012132805306464434	0.36905670166015625	0.0	0.0	5.964500665664673
M01_T004	C20	1.5210669040679932	1.382791477257792e-16	0.8596618175506592	3.0037158727645874	0.14302712678909302	0.0	0.0	0.0	0.0005096879322081804	4.34936785697937	0.605702817440033	0.0	2.039003014564514	0.0	0.0	0.0	0.0	0.18022924661636353	1.1986146569252014	0.32213257253170013	0.0	0.18024856597185135	0.0	0.0	0.0	0.15660031139850616	0.1635812520980835	0.052575550973415375	0.21415505558252335	4.42418098449707	0.0	0.0	0.0	0.0	0.0	0.0	0.0	3.0104421377182007	0.0	0.0	1.9018669724464417
M01_T004	C21	2.006260633468628	1.3482513725757599	0.27936263382434845	0.0	0.0	0.0	1.2794154286384583	0.0	0.15991726517677307	3.8745225071907043	0.0	0.0	1.9201876521110535	0.0	0.0	0.0	0.0	0.2567129507660866	2.48330557346344	0.28936969488859177	0.0	0.1953442543745041	0.0	0.0	0.0	0.0181459728628397	0.024208590853959322	0.0	0.0	0.15344372764229774	1.5954806804656982	0.0	0.0	0.9722800552845001	0.3834203779697418	0.0	0.0	0.9045319855213165	1.7162957787513733	0.0	0.24430061131715775
M01_T004	C22	2.4406118392944336	1.532096803188324	0.20847801864147186	0.3307937979698181	0.0	0.0	0.0	0.07850882038474083	0.059997111558914185	4.703036785125732	1.6342981325578876e-05	0.0	1.170924961566925	0.0	0.0	0.0	0.0	3.8210093407542445e-05	0.3604378402233124	0.0	0.0	0.07383190840482712	0.0	0.0	0.0	0.33318598568439484	0.01180960237979889	0.0	0.1282663270831108	0.10916056483983994	1.6894477009773254	0.0	0.0	1.8064572215080261	0.0	0.0	0.0	0.8627081513404846	0.0	1.7184390425682068	0.3154311180114746
M01_T004	C23	1.9587929844856262	6.741027007428624e-17	0.2069597914814949	3.5539880990982056	0.06389682367444038	0.04530361853539944	1.0636137127876282	0.061514731496572495	3.731739707291126e-05	0.08680534735321999	9.456474492353095e-10	0.0	1.4665148854255676	0.0	0.0	0.0	0.0	0.22476064413785934	2.179970622062683	0.44506143033504486	0.0	0.13031280040740967	0.0	0.0	0.0	0.0	0.03389655239880085	0.0	0.10069415718317032	0.11627255380153656	0.0	0.16471479088068008	0.0	0.9500247836112976	0.0	0.0	0.0	0.8964901864528656	0.0	0.0	1.5423850417137146
M01_T004	C24	2.2711331844329834	1.6055541336536407	1.0958349108695984	0.024258221499621868	0.0	0.0	0.810983806848526	0.0	0.2934902235865593	0.3693777248263359	1.2844081819057465	0.0	1.2174764275550842	0.0	0.03687146492302418	0.0	0.0	3.0033625960350037	1.9262941479682922	0.4145907461643219	8.639710301350245e-11	0.3825294226408005	0.0	0.34083741158246994	0.0	0.0	0.034695785492658615	0.0	0.0	0.22261987254023552	1.5338666439056396	0.0	0.23437830433249474	1.0259537100791931	0.015547651099041104	0.0	0.0	0.7141832113265991	1.13933464884758	0.5716886222362518	0.5129478871822357
M01_T004	C25	1.7862103581428528	2.5844998359680176	0.8152323067188263	0.0	0.0	0.0	0.6460002362728119	0.0	3.295118062851543e-07	0.0	4.575745435886347e-07	0.3719733655452728	3.162731409072876	2.4431952461156925e-08	0.0	0.0	1.94884192943573	0.26373274624347687	0.027932503260672092	0.0	0.0	0.2100566253066063	0.0	0.0	0.0	0.0	0.09562798216938972	2.3008087873458862	0.0	0.3237219750881195	0.0	0.0	0.009573021903634071	2.536170721054077	0.04406585916876793	0.21863382309675217	0.0	0.4544482082128525	0.0	0.0	0.22857744991779327
M01_T004	C26	2.178415536880493	1.2451375722885132	0.2873988449573517	0.0	0.0	0.0	1.2526695728302002	0.0	0.3284088969230652	0.17954760789871216	0.0	0.0	2.0481913089752197	0.0	0.0	0.0	0.0	0.30821481347084045	2.6060009002685547	0.3924948573112488	0.0	0.18605659902095795	0.0	0.0	0.0	0.0	0.04806044325232506	0.0	0.0	0.16793951392173767	1.4841852188110352	0.0	0.03573616221547127	1.131475567817688	0.274942010641098	0.0	0.0	0.8554401397705078	2.670684337615967	0.0	0.29053589701652527
M01_T004	C27	1.9959559440612793	1.1286994218826294	0.44919873774051666	0.0	0.0	0.0	1.0762518644332886	0.0	0.10261593014001846	0.1580933779478073	0.0	0.0	2.30929696559906	0.0	0.0	0.0	0.0	0.24918816983699799	2.3249439001083374	0.23797598481178284	0.0	0.2163795679807663	0.0	0.0	0.0	0.0	0.05694137141108513	0.0	0.0	0.1970072090625763	1.3775113224983215	0.0	0.0	1.757163941860199	0.4687797576189041	0.0	0.0	0.7900676429271698	0.0	0.0	0.2899323105812073
M01_T004	C28	2.3306899070739746	2.849501371383667	0.17887404561042786	0.0	0.0	0.0	0.37429895997047424	0.051715701818466187	0.38615235686302185	0.15601027011871338	0.0	0.0	2.063732862472534	0.0	0.0	0.0	2.00849240172829e-06	0.059787869453430176	1.0468292236328125	0.002040787599980831	0.0	0.10141143202781677	0.0	0.0	0.0	0.0	0.06713958829641342	0.0	0.0	0.23042024672031403	2.8978359699249268	0.0	1.2916721105575562	1.3874622583389282	0.8345044851303101	0.0	0.0	1.226950764656067	3.0175588130950928	0.0	0.2782939374446869
M01_T004	C29	2.6720405220985413	1.893273025751114	0.1832270473241806	0.1694391407072544	0.0	0.0	0.8505531698465347	0.1842377446591854	1.27273428440094	0.10428854636847973	0.0	0.0	1.2943846881389618	0.0	0.0	0.0	2.5311773299563356e-07	0.12391171790659428	1.7035130560398102	0.10155387409031391	0.0	0.14861391484737396	0.0	0.0	0.0	0.0	0.039482600055634975	0.0	0.0	0.08559214882552624	2.1485612392425537	0.0	0.9304613471031189	1.0149637758731842	0.0	0.0	0.0	1.1125466525554657	0.0	2.1479527354240417	0.28641363978385925
M01_T005	C01	0.4628542810678482	0.3150888755917549	0.9218477159738541	2.003056863486563e-06	0.0	0.1000170111656189	1.659032307088637e-06	0.0	0.0	0.011386069003492594	0.5361709892749786	0.0	0.10727512277662754	2.9601167295112418e-08	4.756394574667855e-24	0.0	0.0	0.7952524870634079	1.3099154829978943	0.24358373507857323	1.2453043707338907e-08	2.681137979030609	4.044585963924874e-07	0.0	0.0	0.0	0.03339631389826536	0.0	0.0	2.516056478023529	0.0	0.0	0.0	0.0	0.0	0.0	0.0	0.5464996993541718	0.0	0.0	0.7411212474107742
M01_T005	C02	1.320334553718567	0.18039311468601227	0.804854691028595	6.56652482575737e-05	0.0	0.0	0.0	0.0	0.0	0.0	0.951058030128479	0.0	0.3731147050857544	1.0096018314361572	2.118865966796875	0.0	0.0	2.725468397140503	0.39658278226852417	0.7218664884567261	0.0	0.7484680414199829	0.0	0.0	0.0	0.0	0.06773921847343445	0.0	0.0	0.16739961504936218	0.0	0.0	0.0	0.0	0.0	0.0	0.0	4.5037078857421875	0.0	0.0	0.9865856170654297
M01_T005	C03	1.373510330915451	7.755502651923461e-17	0.5537165999412537	0.12965970113873482	0.0	0.0	0.0	0.0	1.005466560854984e-05	0.048924666829407215	0.0	0.0	1.700234204530716	2.5844889283180237	1.538284718990326	0.0	0.0	0.09588602557778358	0.7932398766279221	0.8891268819570541	0.0	0.20256512612104416	0.0	0.0	0.0	0.0	0.030407715123146772	0.0	0.0	0.12900203093886375	0.0	0.0	0.0	0.0	0.0	0.0	0.0	5.593747138977051	0.0	0.0	2.372523069381714
M01_T005	C04	1.769267201423645	2.8443920612335205	0.49372598528862	0.00010038389518740587	5.691006821351152e-08	0.0	0.0	0.0	0.0	0.027012274600565434	0.0	0.0	1.0479292273521423	2.213875889778137	3.303766131401062	0.0	0.0	0.08685430511832237	0.4831692725419998	1.225058376789093	0.0	0.14165997505187988	0.0	0.0	0.0	0.0	0.014777298085391521	0.0	0.0	0.07889855280518532	0.0	0.0	0.0	0.0	0.0	0.0	0.0	5.0634918212890625	0.0	0.0	0.5984000861644745
M01_T005	C05	1.2941737174987793	1.4196610512852608e-17	0.4931933432817459	7.31734762666747e-05	0.0	0.0	0.0	0.0	0.0	0.0	0.0	0.0	0.24869034439325333	1.4302024841308594	3.0396807193756104	0.0	0.0	0.0	0.08523742854595184	0.6390990614891052	0.0	0.009292312432080507	0.0	0.0	0.0	0.0	0.0	0.0	0.0	0.0	0.0	0.0	0.0	0.0	0.0	0.0	0.0	5.110752820968628	0.0	0.0	0.014829035848379135
M01_T005	C06	1.9041934609413147	6.94335770136481e-17	0.3536732941865921	0.00019291279022581875	0.0	0.0	0.8278601467609406	0.0	1.0416999459266663	0.032131195068359375	0.0	0.0	1.146198570728302	2.3551933765411377	3.351554274559021	0.0	0.0	0.016075722873210907	0.21586313098669052	1.4272325038909912	0.0	0.15095628798007965	0.0	0.0	0.0	0.0	8.664965189808527e-09	0.0	0.0	0.051228832453489304	0.0	0.0	0.0	0.0	0.0	0.0	0.0	6.313683032989502	0.0	0.0	0.05377166531980038
M01_T005	C07	1.807492971420288	4.0245585966150905e-17	0.22575465589761734	7.078801354509778e-05	0.0	0.0	0.0	0.0	0.0	0.021747034043073654	0.0	0.0	0.6916786730289459	2.3036489486694336	3.380910277366638	0.0	0.0	0.0	0.3267335742712021	1.3434774279594421	0.0	0.07565756887197495	0.0	0.0	0.0	0.0	7.995562878448936e-09	0.0	0.0	0.011978748720139265	0.0	0.0	0.0	0.0	0.0	0.0	0.0	5.120306968688965	0.0	0.0	1.2484190464019775
M01_T005	C08	1.9785784482955933	1.871694741966299e-17	0.22242402285337448	0.0001010160194709897	0.0	0.0	0.0	0.0	0.0	0.0	0.0	0.0	0.8258844316005707	2.423887014389038	3.4858845472335815	0.0	0.0	0.0187760628759861	0.46489784121513367	1.5093851685523987	0.0	0.1313352957367897	0.0	0.0	0.0	0.0	1.8466201900935175e-08	0.0	0.0	0.10258175060153008	0.0	0.0	0.0	0.0	0.0	0.0	0.0	5.371660947799683	0.0	0.0	0.011442763730883598
M01_T005	C09	1.8706306219100952	6.238499565179389e-17	0.2830234169960022	0.0	0.0	0.0	0.0	0.0	1.0766902050818317e-05	1.0279481410980225	0.0	0.0	0.7123104929924011	2.2907447814941406	3.369194984436035	0.0	0.0	0.0	0.3329945206642151	1.4026399850845337	0.0	4.532677121460438e-05	0.0	0.0	0.0	0.0	0.0	0.0	0.0	0.0	0.0	0.0	0.0	0.0	0.0	0.0	0.0	5.345587730407715	0.0	0.0	0.12388649582862854
M01_T005	C10	1.8110880851745605	2.623552469919983e-16	1.8134260177612305	3.8665568828582764	0.574389636516571	0.5427455902099609	0.0	0.0	0.8553364872932434	0.25044986605644226	0.35702842473983765	0.0	2.4635143280029297	0.0	0.0	0.0	0.2351524382829666	0.1756846159696579	2.4407758712768555	0.46854835748672485	1.2517237912845758e-08	0.29371964931488037	0.0	0.0	0.0	0.0	0.04931110143661499	0.0	0.0	1.2844668626785278	0.0	0.0	0.0	0.0	0.0	0.0	0.03850796818733215	6.1164984703063965	0.0	0.0	4.933660507202148
M01_T005	C11	0.9895601272583008	3.2746700051968137e-16	0.5312203466892242	0.4513327330350876	0.06322434544563293	0.0	0.04827925283461809	0.0	0.18599089980125427	0.9460373222827911	0.42465537786483765	0.0	1.616298884153366	0.22900880873203278	0.0	0.0	0.0	0.4332307428121567	3.343273341655731	0.7705873996019363	0.12375585734844208	0.4101003482937813	0.703760638833046	0.0	0.0	0.0	0.10673577524721622	0.0	0.0	1.6957667171955109	0.0	0.0	0.0	0.0	0.0	0.0	0.0	5.484686374664307	0.0	0.0	3.008427143096924
M01_T005	C12	1.1220135688781738	9.031404096804252e-17	0.3464871346950531	0.13829460740089417	0.01359652355313301	1.2474274635314941	0.1842406839132309	0.24989792704582214	1.2055870294570923	0.23027467727661133	0.0	0.0	2.626943349838257	0.0	0.0	0.0	0.0	0.09578250348567963	0.8951691389083862	0.0	0.0	0.16501811146736145	0.0	0.0	0.0	0.0	0.16381418704986572	0.0	0.0	0.9618511199951172	0.0	0.0	0.0	0.0	0.0	0.0	0.0	3.567774772644043	0.004682015161961317	0.0	2.032198905944824
M01_T005	C13	1.2373971343040466	1.2818791152082423e-16	0.44711771607398987	0.0	0.05290823616087437	0.16154680401086807	0.09448640421032906	0.0	8.323427664436167e-06	0.13104084134101868	1.4726843346579699e-05	2.197108745574951	2.4774491786956787	0.4167490303516388	0.3982982486486435	0.0	0.0	0.12618181854486465	0.12285055965185165	0.0	0.0	0.11567659676074982	0.0	0.0	0.0	0.0	1.112819081328098e-08	0.0	0.0	0.1895633116364479	0.0	0.0	0.0	1.7762624025344849	0.0	0.0	0.0	5.519548654556274	2.179184913635254	0.0	0.3154710680246353
M01_T005	C14	1.9176455438137054	6.730727285313359e-17	0.4346822276711464	2.0377631187438965	0.0	0.0	0.0	0.0	2.960175743282889e-05	1.993103712797165	0.2778782844543457	0.0	0.7578699737787247	0.0	0.0	1.3892961874262255e-06	0.0	0.13258228823542595	1.0820119380950928	0.1370091289281845	0.0	0.1260744109749794	0.0	0.0	0.0	0.0	6.3473479805509214e-09	0.0	2.208990752696991	0.0	0.0	0.1602342538535595	0.0	0.0	0.0	0.0	0.0	0.3760363459587097	0.0	0.0	4.260121464729309
M01_T005	C15	1.6589491367340088	3.8302694878963493e-16	2.5074692964553833	1.4273156225681305	1.4552680850028992	0.0	0.0	0.0	0.9849599003791809	4.262831091880798	1.6779845058918	0.0	1.9888899624347687	0.0	0.01809203438460827	0.0	0.0	0.1308663971722126	1.531577855348587	0.15915585309267044	0.6518585085868835	0.2299155555665493	0.9377230256795883	0.0	0.0	0.17835041880607605	0.09126178361475468	0.0	0.0	1.0619385838508606	0.0	0.0	0.0	0.0	0.0	0.0	0.0	5.279519557952881	0.0	0.0	5.449920177459717
M01_T005	C16	1.8579314351081848	0.41300152242183685	1.056903064250946	0.3494401127099991	1.2182636857032776	0.0	0.11911215260624886	0.0	0.00029355975857470185	1.7470824718475342	0.06603765115141869	0.18391917645931244	2.8819117546081543	0.0	0.08924514427781105	0.0	0.0	0.38556213676929474	1.8868114352226257	0.2784641832113266	1.6586856842041016	0.19309300184249878	0.015351795125752687	0.0	0.0200041551142931	0.044158315286040306	0.07061975449323654	0.0	0.0005418647670012433	0.050030091777443886	0.0	0.0	0.0	0.0	0.0	0.0	1.9112748503684998	0.3443557471036911	0.0	0.0	5.301766872406006
M01_T005	C17	1.5504720211029053	4.878042361507222e-16	0.5097897946834564	0.024590340442955494	1.219394326210022	0.0	0.0	0.0	0.00033988061477430165	3.252788543701172	5.77345253987005e-05	0.0	1.900960385799408	0.0	0.0037943231873214245	0.0	0.0	0.769606351852417	1.1628766059875488	0.06416790932416916	0.0	0.25791171193122864	0.0	0.0	3.09477698802948	0.11235794797539711	0.10288287699222565	0.0	0.0	0.09075156599283218	0.0	0.0	0.0	0.0	0.0	0.0	0.0	0.26428771018981934	0.0	0.0	6.4390013217926025
M01_T005	C18	1.4309693276882172	2.6307081777886076e-16	2.752407670021057	0.0	1.9800433218479156	0.0	0.0	0.0	0.29551857709884644	5.407737135887146	1.7113962173461914	0.0	1.9930098950862885	0.0	3.330844568514229e-16	0.0	0.0	0.035784599371254444	0.7189933508634567	0.0	0.6728940159082413	0.13611174002289772	0.424728624522686	0.0	0.0	0.7446473687887192	0.0581387747079134	0.0	0.0	0.4746986925601959	0.0	0.0	0.0	0.0	0.0	0.0	0.0	0.3911990076303482	0.0	0.0	5.45614218711853
M01_T005	C19	0.9861097186803818	3.469447018128063e-16	0.44258642941713333	0.0	0.62083400785923	0.0	0.0	0.0	0.000621061641140841	4.0434346199035645	0.05535117723047733	0.0	2.2397884726524353	0.0	0.01054633327294141	0.0	0.0	0.10261197574436665	0.6417391300201416	0.0	2.1053794541092685e-09	0.1565082147717476	0.0	0.0	0.5149901658296585	0.10469122976064682	0.08055579848587513	0.0	0.0	0.049705563113093376	0.0	0.0	0.0	0.0	0.0	0.0	0.0	0.21673312410712242	0.0	0.0	6.149583697319031
M01_T005	C20	1.3858839571475983	1.2212453535574518e-16	0.7962584942579269	2.7258060574531555	0.08638064377009869	0.0	0.0	0.0	0.0003827912514680065	4.264227509498596	0.42980600893497467	0.0	1.7564826905727386	0.0	0.0	0.0	0.0	0.03988500963896513	0.8892439156770706	0.1879851035773754	0.0	0.16589908674359322	0.0	0.0	0.0	0.13849849626421928	0.10677123628556728	0.04096413776278496	0.08968234434723854	4.292528033256531	0.0	0.0	0.0	0.0	0.0	0.0	0.0	2.752609670162201	0.030418196227401495	0.0	1.8444787561893463
M01_T005	C21	1.8058170676231384	1.1876881420612335	0.3551887646317482	0.0	0.0	0.0	0.9633872956037521	0.0	0.0005048263410571963	3.8185839653015137	0.0	0.0	1.683274358510971	0.0	0.0	0.0	0.0	0.11011493019759655	2.1499029994010925	0.2123461216688156	0.0	0.1432054378092289	0.0	0.0	0.0	0.03988942038267851	0.002484664262738079	0.0	0.0	0.07348566129803658	1.3065323531627655	0.0	0.0	0.6135437488555908	0.1963513419032097	0.0	0.0	0.607263833284378	1.4724336564540863	0.0	0.2821526527404785
M01_T005	C22	2.1589589715003967	1.4198375642299652	0.34468262642621994	0.3061002120375633	0.0	0.0	0.0	0.0	0.0006577345047844574	4.460609197616577	0.0	0.0	1.1226040720939636	0.0	0.0	0.0	0.0	7.909183977972134e-06	0.17400145903229713	0.0	0.0	0.041643841192126274	0.0	0.0	0.0	0.32407352328300476	0.0	0.0	0.11140674538910389	0.0	1.5458056032657623	0.0	0.0	1.5097987055778503	0.0	0.0	0.0	0.5723973512649536	0.0	1.5035988986492157	0.31414979696273804
M01_T005	C23	1.7764647603034973	5.2735593007950446e-17	0.267493300139904	3.3657456040382385	0.03848270792514086	0.0	0.8268261849880219	0.004254380241036415	2.2394331608666107e-05	0.07379154674708843	1.7591545928286045e-10	0.0	1.2733612358570099	0.0	0.0	0.0	0.0	0.102597301825881	2.090101957321167	0.39876125007867813	0.0	0.13709459081292152	0.0	0.0	0.0	0.0	2.1077735556929156e-08	0.0	0.0	0.0	0.0	0.07435395382344723	0.0	0.5814824998378754	0.0	0.0	0.0	0.5954958200454712	0.0	0.0	1.3318471610546112
M01_T005	C24	1.7653411030769348	1.3916345834732056	1.0019104480743408	0.0005030523097957484	0.0	0.0	0.4183041900396347	0.0	5.359663919080049e-05	0.8445161283016205	0.8972671627998352	0.0	1.0048556327819824	0.0	0.002764218719676137	0.0	0.0	2.765758514404297	1.414683997631073	0.23790554702281952	7.130349782835665e-11	0.3873107135295868	0.0	0.06681159883737564	0.0	0.0	0.0016966243274509907	0.0	0.0	0.07583245262503624	1.1734530329704285	0.0	0.0	0.8417737483978271	0.0	0.0	0.0	0.4458504617214203	1.1929181218147278	0.0	0.7858062088489532
M01_T005	C25	1.5842604637145996	2.453383684158325	1.0329490900039673	0.0	0.0	0.0	0.48898831009864807	0.0	6.599155994990724e-07	0.0012927127536386251	7.109374894342935e-11	0.18927890062332153	2.927926540374756	0.0	0.0	0.0	1.7289310693740845	0.06838284432888031	0.0	0.0	0.0	0.1472262442111969	0.0	0.0	0.0	0.0	0.04169432446360588	2.039072036743164	0.0	0.12368709594011307	0.0	0.0	0.10087404400110245	2.178119659423828	0.19254155457019806	0.0	0.0	0.3935893774032593	0.0	0.0	0.16892601549625397
M01_T005	C26	1.8452177047729492	1.1373043060302734	0.3500574976205826	0.0	0.0	0.0	0.9447298645973206	0.0	3.863527126668487e-05	0.20255091041326523	0.0	0.0	1.8782702088356018	0.0	0.0	0.0	0.0	0.10832347348332405	2.1844576597213745	0.22992383688688278	0.0	0.14391236752271652	0.0	0.0	0.0	0.0	0.0040099299512803555	0.0	0.0	0.0346398688852787	1.271959125995636	0.0	0.0	0.7256918251514435	0.16686038672924042	0.0	0.0	0.5735019147396088	2.4968409538269043	0.0	0.3006978780031204
M01_T005	C27	1.7294265031814575	1.038097321987152	0.5132580250501633	0.0	0.0	0.0	0.8137988597154617	0.0	2.0994446913391585e-05	0.13749852031469345	5.75766040747383e-12	0.0	2.062209129333496	0.0	0.0	0.0	0.0	0.12337400205433369	2.007339060306549	0.14764564484357834	0.0	0.16965031623840332	0.0	0.0	0.0	0.0	0.007183665060438216	0.0	0.0	0.06002276390790939	1.0585372745990753	0.0	0.0	1.3137397468090057	0.2958558425307274	0.0	0.0	0.48415789753198624	0.0	0.0	0.27990051358938217
M01_T005	C28	1.9362148642539978	2.566072702407837	0.3380569592118263	3.2685700612250854e-23	0.0	0.0	2.316987674262289e-21	0.0	0.04102937411516905	0.17890246212482452	0.0	0.0	1.9340049624443054	0.0	0.0	0.0	2.695005818509344e-08	3.0401768071897095e-05	0.46459002792835236	0.0	0.0	0.08779437839984894	0.0	0.0	0.0	0.0	0.0351639473810792	0.0	0.0	0.08479703776538372	2.465011417865753	0.0	0.31184816360473633	1.2775542736053467	0.3839304521679878	0.0	0.0	0.7848148047924042	2.881213366985321	0.0	0.2554015591740608
M01_T005	C29	2.213266611099243	1.9693914651870728	0.27545422315597534	0.006936275865882635	0.0	0.0	0.14674511551856995	0.03368791937828064	0.8432992100715637	0.10648059844970703	6.799920913990857e-27	0.0	0.7768301963806152	0.0	0.0	0.0	1.1909113709407393e-05	1.1075821930717211e-05	0.7939065098762512	0.006555928383022547	0.0	0.0692368894815445	0.0	0.0	0.0	0.0	7.166876425657165e-09	0.0	0.0	0.03572314232587814	2.015467882156372	0.0	0.4232862591743469	0.8886944055557251	0.0	0.0	0.0	0.6479479074478149	0.0	1.8714144229888916	0.30482733249664307
M01_T008	C01	0.6363651305437088	0.03513868525624275	1.0165209770202637	0.09438442811369896	0.10076596587896347	0.008918195875139645	0.11576187796890736	0.0	0.0	0.06598078832030296	0.6906088888645172	0.0	0.3208465054631233	0.0	0.17989273369312286	0.0	0.0	1.0171720385551453	1.4137989580631256	0.2866278663277626	0.21389558166265488	3.32559996843338	6.68525274249987e-07	0.0	0.0	0.0	0.2201862558722496	0.0	0.0	3.5226922035217285	0.0	0.0	0.0	0.0	0.0	0.0	0.0	1.0907699167728424	0.0	0.00016444233187939972	0.484461709856987
M01_T008	C02	1.8011043667793274	0.062313429079949856	0.8691088706254959	0.00014043574265087955	0.0	0.0	0.0	0.0	0.0	0.13268112763762474	0.8897107243537903	0.0	0.5082803666591644	1.490927904844284	2.3342568278312683	0.0	0.0	2.9705551862716675	0.3707563355565071	0.9978333711624146	0.0	0.0449230307713151	0.0	0.0	0.0	0.0	0.11823880299925804	0.0	0.0	0.0	0.0	0.0	0.0	0.0	0.0	0.0	0.0	4.63085401058197	0.0	0.0	0.5917597115039825
M01_T008	C03	1.9061811566352844	4.556196758007721e-17	0.6113952845335007	0.006386809516698122	0.0	0.0	0.0	0.0	1.4897683058734401e-05	0.18625926226377487	0.041241152212023735	0.0	1.4699410498142242	2.682356894016266	1.3050812184810638	0.0	0.0	0.03129368927329779	0.5936398804187775	0.9252347350120544	0.0	0.00011716817061824258	0.0	0.0	0.0	0.0	0.04728086106479168	0.0	0.0	0.04576716758310795	0.0	0.0	0.0	0.0	0.0	0.0	0.0	5.4777384996414185	0.0	0.0	0.8631721884012222
M01_T008	C04	2.1235722303390503	2.932109832763672	0.5691665410995483	0.00022388324578059837	0.0	0.0	0.0	0.0	0.0	0.12604502215981483	0.0	0.0	1.061380684375763	2.610239267349243	3.3302183151245117	0.0	0.0	0.0025785481557250023	0.38195425271987915	1.4352760910987854	0.0	1.7699807358440012e-05	0.0	0.0	0.0	0.0	0.014677541330456734	0.0	0.0	0.0	0.0	0.0	0.0	0.0	0.0	0.0	0.0	5.2220189571380615	0.0	0.0	0.4709234982728958
M01_T008	C05	1.5665838420391083	1.505770428974939e-17	0.7248341292142868	9.010465146275237e-05	0.0	0.0	0.0	0.0	0.0	0.0	0.0	0.0	0.3202162832021713	1.5748886466026306	2.902700185775757	0.0	0.0	0.0	0.0080338295083493	0.6918914914131165	0.0	2.0894895442324923e-05	0.0	0.0	0.0	0.0	0.0	0.0	0.0	0.0	0.0	0.0	0.0	0.0	0.0	0.0	0.0	5.01947295665741	0.0	0.0	0.09433105401694775
M01_T008	C06	2.20882511138916	4.2934406030425976e-17	0.3400346040725708	0.00024782499531283975	0.0	0.0	0.19980496168136597	0.0	1.094202995300293	0.06840387731790543	0.0	0.0	1.08241605758667	2.625944137573242	3.269336462020874	0.0	0.0	0.0	0.24438589811325073	1.6348203420639038	0.0	1.3863413187209517e-05	0.0	0.0	0.0	0.0	0.0030681095086038113	0.0	0.0	0.009422041475772858	0.0	0.0	0.0	0.0	0.0	0.0	0.0	6.17526388168335	0.0	0.0	0.21038499474525452
M01_T008	C07	2.0734877586364746	3.1599073640579007e-17	0.2686031460762024	0.00010783531615743414	0.0	0.0	0.0	0.0	0.0	0.06708986312150955	0.0	0.0	0.8968284130096436	2.55553662776947	3.366245746612549	0.0	0.0	0.0	0.22483669221401215	1.4767677187919617	0.0	0.0	0.0	0.0	0.0	0.0	0.02360853087157011	0.0	0.0	0.0	0.0	0.0	0.0	0.0	0.0	0.0	0.0	5.226775646209717	0.0	0.0	1.0852895379066467
M01_T008	C08	2.3234760761260986	2.098803713869572e-17	0.3078221082687378	0.00014759755867999047	0.0	0.0	0.0	0.0	0.0	0.01352621614933014	0.0	0.0	0.9329499006271362	2.6870570182800293	3.38781476020813	0.0	0.0	0.0	0.34723132848739624	1.6804945468902588	0.0	0.0	0.0	0.0	0.0	0.0	0.05000712350010872	0.0	0.0	0.024572141468524933	0.0	0.0	0.0	0.0	0.0	0.0	0.0	5.479151725769043	0.0	0.0	0.08598192781209946
M01_T008	C09	2.272702693939209	3.2764588494459086e-17	0.5754926949739456	0.036263574846088886	0.008034855127334595	0.0	0.0	0.0	5.475757916428847e-06	1.1660071909427643	0.1807909943163395	0.0	0.9895536005496979	2.6044628620147705	3.3481372594833374	0.0	0.0	0.018147630617022514	0.31406163424253464	1.6435487568378448	0.0	9.418351964995963e-06	0.0	0.0	0.0	0.0	0.03668818064033985	0.0	0.0	0.01516504492610693	0.0	0.0	0.0	0.0	0.0	0.0	0.0	5.525353789329529	0.0	0.0	0.1665210984647274
M01_T008	C10	2.244357109069824	2.955968697185361e-16	1.660097360610962	3.6957573890686035	0.6279613971710205	0.6699296236038208	0.0	0.0	1.1440011262893677	0.6018871068954468	0.5666545629501343	0.0	2.6606979370117188	2.532223986051463e-09	0.2411416471004486	0.0	0.0	0.2010892927646637	1.8953982591629028	0.47275522351264954	4.448130752621182e-08	0.18908140063285828	0.0	0.0	0.0	0.0	0.20390714704990387	0.0	0.0	2.002992630004883	0.0	0.0	0.0	0.0	0.0	0.0	0.14295831322669983	6.520160675048828	0.0	0.0	5.00786828994751
M01_T008	C11	1.5265427827835083	0.02899092063307762	0.4904879331588745	0.2943931818008423	0.08314049243927002	0.0	0.12245108932256699	0.0	0.07730716466903687	1.5185977220535278	0.2672344744205475	0.0	1.9019473791122437	0.6554591655731201	0.3118455708026886	0.0	0.0	0.454602986574173	3.3868906497955322	0.9879318475723267	5.718402418253277e-10	0.26655542850494385	0.0	0.0	0.0	0.0	0.19623300433158875	0.0	0.0	2.007094621658325	0.0	0.0	0.0	0.0	0.0	0.0	0.0	6.086159706115723	0.20092391967773438	0.0	2.9967172145843506
M01_T008	C12	1.3799172341823578	1.0375052130161504e-16	0.4899882972240448	0.06327068153768778	0.14321541413664818	1.6322352886199951	0.09264138527214527	0.5454849153757095	0.9467386305332184	0.4294750690460205	0.13994896411895752	0.0	2.792050302028656	2.513161101447281e-08	0.22857112437486649	0.0	0.0	0.09982624836266041	0.7702541500329971	0.2880338802933693	0.0	0.09157822094857693	0.0	0.0	0.0	0.0	0.3525541424751282	0.0	0.2530246078968048	1.0371733605861664	0.0	0.0	0.0	0.0	0.0	0.0	0.1735672503709793	2.2760514616966248	0.02004841109737754	0.0	1.9981430768966675
M01_T008	C13	1.45826256275177	9.497611030973019e-17	0.4953991770744324	0.06439555436372757	0.028763547539711	0.37681594491004944	0.6115548014640808	0.0	2.1164247030190887e-19	0.24398575723171234	0.15850062668323517	2.3309497833251953	2.9778475761413574	9.952567552318214e-07	0.28455179929733276	0.0	0.0	0.1579160988330841	0.0	0.20027539134025574	2.0940312595030264e-07	0.07154712080955505	0.0	0.0	0.0	0.0	0.37894049286842346	0.0	0.0	0.7453422546386719	0.0	0.0	0.0	2.2331695556640625	0.0	0.0	0.0	6.536766529083252	3.6639997959136963	0.0	0.2444031834602356
M01_T008	C14	2.5259586572647095	2.3531807773837167e-17	0.41063596308231354	2.0660512447357178	0.0	0.0	0.0	0.07975398376584053	3.618602022470441e-05	1.1454597115516663	0.2667835205793381	0.0	0.9609480798244476	0.0	0.0854218602180481	5.42457337360247e-06	0.0	0.012436449527740479	1.5285281538963318	0.44364945590496063	0.0	0.0	0.0	0.0	0.0	0.0	0.02376941405236721	0.0	2.625820517539978	0.0	0.0	0.7097044289112091	0.0	0.0	0.0	0.0	0.0	1.1901039481163025	0.0	0.0	4.491725206375122
M01_T008	C15	2.1036930084228516	3.55271373174006e-16	1.9726557731628418	1.308166265487671	1.1272974014282227	0.0	0.0	0.0	1.587072730064392	4.360457897186279	1.6355527639389038	0.0	2.160226821899414	0.0	0.232400044798851	0.0	0.0	0.18300464749336243	1.1537400484085083	0.1837049275636673	0.6771417260169983	0.16648951172828674	0.9922921657562256	0.0	0.0	0.16961994767189026	0.1398935168981552	0.0	0.0	1.7918272018432617	0.0	0.0	0.0	0.0	0.0	0.0	0.0	5.947410583496094	0.0	0.0	5.266999244689941
M01_T008	C16	2.204961359500885	0.0187942860648036	0.6657028943300247	0.1659787856042385	1.209235429763794	0.0	0.0	0.026367935817688704	0.00017178984126076102	2.554944097995758	0.24267463386058807	0.0	2.9963988065719604	0.0	0.26132170855998993	0.0	0.0	0.3778352290391922	2.011818051338196	0.4848758578300476	2.1284595131874084	0.040947142988443375	0.0	0.0	0.21581118181347847	0.04201384447515011	0.19897309690713882	0.0	0.019138686824589968	0.0	0.0	0.0	0.0	0.0	0.0	0.0	2.0429868698120117	1.2055029571056366	0.004888551309704781	0.0	4.862815260887146
M01_T008	C17	2.03365421295166	9.471590178833367e-16	0.7004163265228271	0.06066020950675011	1.2170689105987549	0.0	0.0	0.0	0.00039873618516139686	3.3254127502441406	0.42289215326309204	0.0	2.123396873474121	0.0	0.22200481593608856	0.0	0.0	2.3541746139526367	1.226630687713623	0.25484317541122437	0.0	0.1259218156337738	0.0	0.0	3.644052743911743	0.10465667396783829	0.2804719805717468	0.0	0.0	0.0	0.0	0.0	0.0	0.0	0.0	0.0	0.051702313125133514	1.305095911026001	0.0	0.0	6.269036769866943
M01_T008	C18	1.897047072649002	2.997602219427482e-16	2.2974783778190613	0.0	1.9752383828163147	0.0	0.0	0.0	0.4168594181537628	5.554234147071838	1.889205515384674	0.0	2.1761870980262756	0.0	0.16157930716872215	0.0	0.0	0.09980678930878639	0.576637789607048	0.052768892608582973	1.1203022599220276	0.01385097042657435	0.5373751521110535	0.0	0.0	0.902051106095314	0.12475495971739292	0.0	0.0	0.8811083287000656	0.0	0.0	0.0	0.0	0.0	0.0	0.0	1.1984059512615204	0.0	0.0	5.520144701004028
M01_T008	C19	1.3775798082351685	1.5543122080054396e-16	0.3515203297138214	0.09897379577159882	0.8043904900550842	0.0	0.0	0.0	0.0007936737965792418	4.354518890380859	0.2542860209941864	0.0	2.665156126022339	0.0	0.2027585208415985	0.0	0.0	0.15596304833889008	0.7172389030456543	0.014423948712646961	0.29840973019599915	0.1616692841053009	0.0	0.0	0.1276548206806183	0.20332981646060944	0.3960784375667572	0.0	0.0	0.0	0.0	0.0	0.0	0.0	0.0	0.0	0.6686871647834778	1.030820608139038	0.0	0.0	5.627938270568848
M01_T008	C20	1.9732104539871216	2.220446049250313e-16	1.1614445447921753	2.7939581871032715	0.19507718086242676	0.0	0.0	0.0	0.0006981713231652975	4.348165988922119	0.8991482257843018	0.0	2.3366918563842773	0.0	0.24966754019260406	0.0	0.0	0.06283348798751831	0.8937808871269226	0.374449223279953	0.0	0.0938076376914978	0.0	0.0	0.0	0.2235114574432373	0.21189986169338226	0.06615626066923141	0.2238895297050476	4.612688064575195	0.0	0.0	0.0	0.0	0.0	0.0	0.0	4.138844013214111	0.022831106558442116	0.0	3.3558013439178467
M01_T008	C21	2.1122288703918457	0.9809905290603638	0.3893139958381653	0.0	0.0	0.0	1.1229991912841797	0.007001613732427359	0.08345377445220947	3.5698602199554443	0.06710176169872284	0.0	1.9331762790679932	0.0	0.14929260313510895	0.0	0.0	0.062712162733078	2.147918701171875	0.29940640926361084	0.0	2.7353225959814154e-06	0.0	0.0	0.0	0.0	0.05291850492358208	0.0	0.0	0.1382569670677185	1.4465056657791138	0.0	0.0	0.8307368159294128	0.1465640515089035	0.0	0.0	1.4005388021469116	1.7810958623886108	0.0	0.2228202521800995
M01_T008	C22	2.5735249519348145	1.7624098658561707	0.3681567311286926	0.0757419541478157	0.0	0.0	0.0	0.0	0.42130905389785767	4.347649335861206	0.14978551864624023	0.0	1.2326663136482239	0.0	0.11376671120524406	0.0	0.0	1.1893870123458328e-05	0.11501502618193626	0.029949132353067398	0.0	3.2992152227961924e-06	0.0	0.0	0.0	0.17787422239780426	0.031109885312616825	0.0	0.0	0.0	2.0377289056777954	0.0	0.0	1.7095345854759216	0.0	0.0	0.0	1.3640291094779968	0.0	1.4126241207122803	0.29268088936805725
M01_T008	C23	2.2173858880996704	8.420998406043811e-17	0.31731393933296204	3.3701331615448	0.054782768711447716	0.0	0.9124884903430939	0.13751424103975296	0.05273817665874958	0.24529068171977997	0.03820958361029625	0.0	1.7269039750099182	0.0	0.17744214087724686	7.613671471062844e-09	0.0	0.11713328957557678	2.4955291748046875	0.6299697756767273	0.0	0.0003993391728727147	0.0	0.0	0.0	0.0	0.10025836899876595	0.0	0.0	0.0	0.0	0.5371387302875519	0.0	0.9528717994689941	0.0	0.0	0.0	1.677728533744812	0.0	0.0	1.4021334648132324
M01_T008	C24	2.0719027519226074	1.3692620992660522	1.170620083808899	0.5053213238716125	0.0	0.0	0.6782655715942383	0.0	0.08738671988248825	0.5692868232727051	1.0763788223266602	0.0	1.3140208721160889	0.0	0.2581646144390106	0.0	0.0	3.0791375637054443	1.825182557106018	0.5208517909049988	0.0	0.010530058294534683	0.0	0.14345002174377441	0.0	0.0	0.1605350822210312	0.0	0.0	0.0	1.401727318763733	0.0	0.0	1.053160548210144	0.0	0.0	0.0	1.4760777950286865	1.3167470693588257	0.0	0.7963088750839233
M01_T008	C25	2.1455055475234985	2.3475512266159058	1.1114781498908997	0.0617693942040205	0.0	0.0	0.4804757982492447	0.0	5.394679192249896e-06	0.24630269408226013	0.055726535618305206	0.14006484299898148	2.888473868370056	1.0026853658473556e-07	0.23573384433984756	0.0	1.997378170490265	0.1612788811326027	0.003439254593104124	0.1306690201163292	0.0	5.608115543509484e-06	0.0	0.0	0.0	0.0	0.08952401950955391	2.616712212562561	0.0	0.04448954202234745	0.0	0.0	0.8981083333492279	2.3711217641830444	0.26931945979595184	0.0	0.0	1.461840033531189	0.0	0.017328708432614803	0.2695183902978897
M01_T008	C26	2.1248870491981506	0.9307317137718201	0.3422178775072098	4.836349489778513e-06	0.0	0.0	1.165421962738037	0.010951669653877616	0.10483787581324577	0.3100587800145149	0.01926821330562234	0.0	2.0649266839027405	0.0	0.1324382945895195	0.0	0.0	0.06957818008959293	2.229286551475525	0.3547835424542427	0.0	2.4415811594735715e-06	0.0	0.0	0.0	0.0	0.07316205464303493	0.0	0.0	0.09999608993530273	1.475104033946991	0.0	0.0	0.9171145111322403	0.16045408323407173	0.0	0.0	1.4634067714214325	2.3337364196777344	0.0	0.23704776912927628
M01_T008	C27	2.0919800996780396	0.9132701456546783	0.4099085330963135	0.03761941194534302	0.0	0.0	1.119130551815033	0.014603160321712494	0.08358148485422134	0.29484817385673523	0.03977229632437229	0.0	2.0922359228134155	0.0	0.14338664710521698	0.0	0.0	0.10392364114522934	2.1415903568267822	0.31426407396793365	0.0	5.477238346429658e-06	0.0	0.0	0.0	0.0	0.08955460414290428	0.0	0.0	0.0774567611515522	1.2809403538703918	0.0	0.0	1.3033367395401	0.1684510037302971	0.0	0.0	1.4892864227294922	0.1025645062327385	0.0	0.2739332318305969
M01_T008	C28	2.3304502367973328	2.5014283657073975	0.3508222997188568	2.1493339090739028e-06	0.0	0.0	0.0	0.01262069377116859	0.3576798439025879	0.6192053705453873	0.024756633210927248	0.0	1.9129612445831299	0.0	0.14222394302487373	0.0	0.0	1.151108290287084e-05	0.2600633203983307	0.04574133921414614	0.0	2.777708175472071e-06	0.0	0.0	0.0	0.0	0.0821251180022955	0.0	0.0	0.052210147492587566	2.78009694814682	0.0	0.12953981012105942	1.5242046117782593	0.1993749663233757	0.0	0.0	1.5030978322029114	2.892939805984497	0.0	0.2923453152179718
M01_T008	C29	2.4774376153945923	2.125251531600952	0.2553156912326813	0.22872507572174072	0.0	0.0	0.13201068341732025	1.1699875273052385e-06	1.0589011311531067	0.31823305785655975	0.040347995236516	0.0	0.7649215161800385	0.0	0.062252553179860115	0.0	0.7840856611728668	3.988324351666961e-05	0.2975679486989975	0.11563112959265709	0.0	2.0652610146498773e-06	0.0	0.0	0.0	0.0	0.04705281741917133	0.0	0.0	0.0	2.3900595903396606	0.0	0.0	1.3303788304328918	0.0	0.0	0.0	1.4642965197563171	0.0	1.6425189971923828	0.2659207284450531
M01_T010	C01	0.5424870252609253	0.4770728796720505	1.158992052078247	1.2728398246508732e-06	0.0	0.09906047582626343	0.07544880360364914	0.0	0.0	0.16472674161195755	0.6557676792144775	0.0	0.19497337192296982	3.0069862155812643e-09	9.62101731534981e-23	0.0	0.0	1.6756505370140076	1.1183518171310425	0.2369142845273018	7.932976497926347e-09	2.6366971731185913	2.419870455128148e-07	0.0	0.0	0.0	2.7917279599165568e-11	0.0	0.0	2.3735954761505127	0.0	0.0	0.0	0.0	0.0	0.0	0.0	0.6176944673061371	0.044555867090821266	0.0	0.7869771122932434
M01_T010	C02	1.4927234649658203	0.14753204956650734	0.978235512971878	0.01806537713855505	0.0	0.0	0.0	0.0	0.0	0.05738538037985563	1.0933400094509125	0.0	0.5150412768125534	1.2163504362106323	2.269473135471344	0.0	0.0	2.657300293445587	0.41776201128959656	0.8076869547367096	0.0	0.4656311422586441	0.0	0.0	0.0	0.0	0.009989721002057195	0.0	0.0	0.09037469327449799	0.0	0.0	0.0	0.0	0.0	0.0	0.0	4.546388745307922	0.0	0.0	0.9554614424705505
M01_T010	C03	1.5287262499332428	4.3769243026728794e-17	0.6859626322984695	0.00010055190796265379	0.0	0.0	0.0	0.0	3.504097435325093e-06	0.07908689230680466	0.0	0.0	1.5619337558746338	2.4572298526763916	1.2256006300449371	0.0	0.0	0.09164133854210377	0.6864372491836548	0.7402695119380951	0.0	0.08780106343328953	0.0	0.0	0.0	0.0	0.0	0.0	0.0	0.01723879436030984	0.0	0.0	0.0	0.0	0.0	0.0	0.0	5.302310109138489	0.0	0.0	1.420131355524063
M01_T010	C04	1.706059753894806	2.937615215778351	0.5108912885189056	6.744744496245403e-05	0.0	0.0	0.0	0.0	0.0	0.0672079399228096	0.0	0.0	1.0359486043453217	2.2708244919776917	3.2106878757476807	0.0	0.0	0.0	0.4789567142724991	1.1908592581748962	0.0	0.04768185317516327	0.0	0.0	0.0	0.0	0.0	0.0	0.0	0.06102263741195202	0.0	0.0	0.0	0.0	0.0	0.0	0.0	4.970146059989929	0.0	0.0	0.56418476998806
M01_T010	C05	1.2893999814987183	9.627715622543524e-18	0.5457224249839783	5.646987119689584e-05	0.0	0.0	0.0	0.0	0.0	0.0	0.0	0.0	0.2658819854259491	1.3966730833053589	2.9589333534240723	0.0	0.0	0.0	0.08800939470529556	0.648292064666748	0.0	7.559945515822619e-05	0.0	0.0	0.0	0.0	0.0	0.0	0.0	0.0	0.0	0.0	0.0	0.0	0.0	0.0	0.0	4.948111057281494	0.0	0.0	0.0
M01_T010	C06	2.0734885931015015	5.989359216687195e-17	0.39797767251729965	0.00022045416699256748	0.0	0.0	1.2786619067192078	0.0	1.0958965122699738	0.10184085927903652	0.0	0.0	1.3324134349822998	2.5201685428619385	3.2383737564086914	0.0	0.0	0.0902498047798872	0.24284439906477928	1.513513445854187	0.0	0.13933886587619781	0.0	0.0	0.0	0.0	8.114246607959785e-09	0.0	0.0	0.06990190967917442	0.0	0.0	0.0	0.0	0.0	0.0	0.0	6.429808020591736	0.0	0.0	0.24698253348469734
M01_T010	C07	1.7854598760604858	2.082535387326369e-17	0.23349182307720184	5.460332704387838e-05	0.0	0.0	0.0	0.0	0.0	0.025660861283540726	0.0	0.0	0.751282662153244	2.3118136525154114	3.325552761554718	0.0	0.0	0.0	0.3418841063976288	1.2776694297790527	0.0	0.0020778533071279526	0.0	0.0	0.0	0.0	0.0	0.0	0.0	0.0	0.0	0.0	0.0	0.0	0.0	0.0	0.0	4.975294232368469	0.0	0.0	1.1075893640518188
M01_T010	C08	1.9126037955284119	7.860465750519907e-18	0.2442188635468483	6.814381049480289e-05	0.0	0.0	0.0	0.0	0.0	0.0	0.0	0.0	0.8751382827758789	2.3898617029190063	3.3810434341430664	0.0	0.0	0.0	0.4932843744754791	1.435430109500885	0.0	0.02287804428488016	0.0	0.0	0.0	0.0	0.0	0.0	0.0	0.0	0.0	0.0	0.0	0.0	0.0	0.0	0.0	5.126519441604614	0.0	0.0	0.0
M01_T010	C09	1.8777101337909698	1.5335446310436015e-17	0.2705700993537903	0.0	0.0	0.0	0.0	0.0	6.78858953051531e-06	0.9768871665000916	0.0	0.0	0.7479207366704941	2.36239093542099	3.3446773886680603	0.0	0.0	3.1679380299465265e-05	0.3225107938051224	1.3484334647655487	0.0	4.789625199919101e-05	0.0	0.0	0.0	0.0	0.0	0.0	0.0	0.0	0.0	0.0	0.0	0.0	0.0	0.0	0.0	5.17796266078949	0.0	0.0	0.10269540548324585
M01_T010	C10	1.8009337782859802	1.9029916663814472e-16	1.5552921891212463	3.628590226173401	0.5507457852363586	0.7483930885791779	0.0	0.0	0.7998952865600586	0.3442472815513611	0.2056201696395874	0.0	2.734098196029663	0.0	0.0	0.0	0.024817753583192825	0.15229295194149017	1.4814980626106262	0.24043655395507812	0.0	0.21944134682416916	0.0	0.0	0.0	0.0	1.051257347839396e-08	0.0	0.0	1.46732759475708	0.0	0.0	0.0	0.0	0.0	0.0	0.0	6.105367422103882	0.0	0.0	4.639047622680664
M01_T010	C11	0.9949565231800079	4.805184028455756e-16	0.5045225322246552	0.6578883230686188	0.15045445412397385	0.0	0.0011736097148968838	0.0	0.41755999624729156	0.8879633545875549	0.9716555774211884	0.0	1.599002480506897	2.9188736760943357e-08	0.0	0.0	0.0	0.4803982973098755	3.1800320148468018	0.7184633612632751	0.014614697080105543	0.3308508098125458	1.3361184000968933	0.0	0.0	0.0	0.02228451520204544	0.0	0.0	1.8538236021995544	0.0	0.0	0.0	0.0	0.0	0.0	0.0	5.566683530807495	0.01148421922698617	0.0	3.171318531036377
M01_T010	C12	1.01093327999115	5.054550495040197e-17	0.4032857120037079	0.09579002484679222	0.0	1.5056021213531494	0.02349759079515934	0.22915268689393997	0.5898474156856537	0.2877045273780823	0.010416096542030573	0.0	2.7079747915267944	0.0	0.0	0.0	0.0	0.03482452593743801	0.6825663447380066	0.0	0.0	0.1377723067998886	0.0	0.0	0.0	0.0	0.10079741105437279	0.0	0.0	1.0234665870666504	0.0	0.0	0.0	0.0	0.0	0.0	0.0	2.60267436504364	0.0	0.0	2.195994257926941
M01_T010	C13	1.3139404952526093	1.3330266000222491e-17	0.2718003839254379	0.07273451052606106	0.0	0.3807505890727043	0.018379592802375555	0.0	4.673991725212545e-06	0.0	1.2295339274714934e-05	1.9969129264354706	2.9250547885894775	0.0	0.20868804678320885	0.0	0.0	0.06901310756802559	0.16795042529702187	0.0	1.807498186678913e-07	0.27167191356420517	0.0	0.0	0.0	0.0	0.15295856073498726	0.0	0.0	0.453420951962471	0.0	0.0	0.0	2.026085704565048	0.0	0.0	0.0	6.602538824081421	2.676589787006378	0.0	0.1437261924147606
M01_T010	C14	1.9808517694473267	2.5847379130309936e-17	0.24379219114780426	2.0631375312805176	0.0	0.0	0.0	0.0	2.1276859115459956e-05	1.0120335817337036	0.13233041763305664	0.0	0.742800772190094	0.0	0.0	4.988800810679095e-06	0.0	3.0011085527803516e-07	1.5099855661392212	0.21272152662277222	0.0	0.0	0.0	0.0	0.0	0.0	0.0	0.0	2.2474143505096436	0.0	0.0	0.26242002844810486	0.0	0.0	0.0	0.0	0.0	0.197208970785141	0.0	0.0	4.592461585998535
M01_T010	C15	1.726739227771759	3.6637359283234574e-16	1.8774114847183228	1.3143457174301147	1.0920459032058716	0.0	0.08351580798625946	0.0	2.21777606010437	4.439591884613037	1.2404487133026123	0.0	2.2424241304397583	0.0	0.005464371060952544	0.0	0.0	0.1431756392121315	1.4218592643737793	0.12732259184122086	0.15689262747764587	0.22174545377492905	1.2776885628700256	0.0	0.0	0.23382262885570526	0.021950865164399147	0.0	0.0	1.4826913475990295	0.0	0.0	0.0	0.0	0.0	0.0	0.0	5.569724798202515	0.0	0.0	5.421766757965088
M01_T010	C16	1.8087263107299805	0.018551692366600037	0.6306409239768982	0.045478351414203644	1.2566081285476685	0.0	0.0	0.0	9.08671718207188e-05	2.1186673641204834	0.03842032700777054	0.0	3.113893508911133	0.0	0.06856698542833328	0.0	0.0	0.2896879017353058	1.8710135221481323	0.17914457619190216	1.5912401676177979	0.09728133678436279	0.0	0.0	0.14366228878498077	0.0	0.0205682422965765	0.0	0.0	0.0	0.0	0.0	0.0	0.0	0.0	0.0	1.5932377576828003	0.3328878581523895	0.0	0.0	5.100485801696777
M01_T010	C17	1.5124591588974	2.1649349509586145e-16	0.5103609263896942	0.0	1.0111148357391357	0.0	0.0	0.0	0.00027725652034860104	3.2121256589889526	0.04313818924129009	0.0	2.14737868309021	0.0	0.0	0.0	0.0	1.3209262490272522	0.9936172366142273	0.04563514329493046	0.0	0.1526922807097435	0.0	0.0	3.0266653299331665	0.0705401860177517	0.0556772593408823	0.0	0.0	0.0	0.0	0.0	0.0	0.0	0.0	0.0	0.0	0.23613405972719193	0.0	0.0	6.380713939666748
M01_T010	C18	1.5219747126102448	2.1094237203180178e-16	2.2648120522499084	0.0	1.8140610456466675	0.0	0.0	0.0	0.4128549322485924	5.4215757846832275	1.6093581914901733	0.0	2.2487703561782837	0.0	0.0003397745022084565	0.0	0.0	0.08010693080723286	0.649507462978363	0.0	0.4811474531888962	0.08875464648008347	0.6980465799570084	0.0	0.0	0.784622073173523	0.0	0.0	0.0	0.6897480487823486	0.0	0.0	0.0	0.0	0.0	0.0	0.0	0.3544313460588455	0.0	0.0	5.486084342002869
M01_T010	C19	1.065092533826828	8.88178432935015e-17	0.40294282138347626	0.0	0.6662479788064957	0.0	0.0	0.0	0.00045859520469093695	4.108187556266785	0.03568424563854933	0.0	2.487588584423065	0.0	0.0	0.0	0.0	0.16096839308738708	0.6879928410053253	0.0	1.0907829084416676e-08	0.12700306251645088	0.0	0.0	0.4158565104007721	0.0017080651596188545	0.07841031067073345	0.0	0.0	0.0	0.0	0.0	0.0	0.0	0.0	0.0	0.24942174553871155	0.2292921431362629	0.0	0.0	5.968632459640503
M01_T010	C20	1.4526551365852356	1.0130784868093982e-16	0.8766301274299622	2.498441755771637	0.10565225780010223	0.0	0.0	0.0	0.0004529817233560607	4.1929086446762085	0.41259657591581345	0.0	2.163834810256958	0.0	0.0	0.0	0.0	0.020405465736985207	0.5378902852535248	0.16225063800811768	0.0	0.05250365287065506	0.0	0.0	0.0	0.07184274680912495	2.726081262949265e-07	0.00037038905429653823	0.03633017186075449	4.189466595649719	0.0	0.0	0.0	0.0	0.0	0.0	0.0	3.039211869239807	0.030883468687534332	0.0	2.2606680393218994
M01_T010	C21	1.693727970123291	1.1726949214935303	0.2516767531633377	0.0	0.0	0.0	1.2089648842811584	0.0	0.0003656766639323905	3.47749924659729	0.0	0.0	1.8465285301208496	0.0	0.0	0.0	0.0	0.01875260565429926	2.0589497089385986	0.16670165956020355	0.0	2.7363806793800904e-06	0.0	0.0	0.0	0.0	0.0	0.0	0.0	0.009863649029284716	1.2394211292266846	0.0	0.0	0.6006492674350739	0.06591280177235603	0.0	0.0	0.31692375242710114	1.784262478351593	0.0	0.1439519301056862
M01_T010	C22	2.0739866495132446	1.6101317405700684	0.22864770889282227	0.0	0.0	0.0	0.0	0.0	0.1440468616783619	4.260600447654724	0.00013684525765711442	0.0	1.15079003572464	0.0	0.0	0.0	0.0	6.917803489159269e-06	0.26429087668657303	0.0	0.0	2.373886843543005e-06	0.0	0.0	0.0	0.09947194345295429	0.0	0.0	0.07348166033625603	0.0	1.5236467123031616	0.0	0.0	1.4392370879650116	0.0	0.0	0.0	0.2679578810930252	0.0	1.3614524602890015	0.2272038720548153
M01_T010	C23	1.6870414018630981	3.812006100977342e-17	0.23759117349982262	3.1310731768608093	0.0	0.0	0.7945165485143661	0.011971520259976387	2.807998225762276e-05	0.12329940311610699	6.998795857096618e-12	0.0	1.7224813103675842	0.0	0.0	0.0	0.0	0.10813827812671661	2.273993492126465	0.3661729097366333	0.0	0.013604636304080486	0.0	0.0	0.0	0.0	0.0	0.0	0.0	0.0	0.0	0.07127785868942738	0.0	0.6826202422380447	0.0	0.0	0.0	0.5040654987096786	0.0	0.0	1.3374086618423462
M01_T010	C24	1.7511446475982666	1.6263041496276855	1.043009877204895	2.3139447876019403e-05	0.0	0.0	0.7546053528785706	0.0	2.871677315852139e-05	0.7165146470069885	1.0083543062210083	0.0	1.356948971748352	0.0	2.6396044204906026e-21	0.0	0.0	2.7205355167388916	1.7574204206466675	0.2738521099090576	0.0	0.19965073466300964	0.0	0.0005850167945027351	0.0	0.0	0.0	0.0	0.0	0.0	1.2639658451080322	0.0	0.0	0.7254765629768372	0.0	0.0	0.0	0.3261553943157196	1.6402699947357178	0.0	0.5993122458457947
M01_T010	C25	1.702121764421463	2.1269835233688354	0.6801722049713135	1.9642697566268907e-06	0.0	0.0	2.0805713179366242e-22	0.0	3.693713892971573e-06	0.0749121606349945	5.557879330375659e-11	9.803750117498566e-06	3.024379551410675	0.0	0.0	0.0	2.0099855959415436	0.11351042613387108	0.166373111307621	0.0	0.0	3.4919929134957783e-06	0.0	0.0	0.0	0.0	1.6551839365774867e-07	1.9632999897003174	0.0	0.03964345622807741	0.0	0.0	0.0	2.1026371121406555	0.1823813058435917	0.0	0.0	0.4166739881038666	0.0	0.0	0.1349431499838829
M01_T010	C26	1.6637409627437592	1.1625656187534332	0.28042150288820267	0.0	0.0	0.0	1.2142288386821747	0.0	2.905098017436103e-05	0.27172161638736725	0.0	0.0	2.0017399191856384	0.0	0.0	0.0	0.0	0.056211342103779316	2.100594162940979	0.17199290171265602	0.0	0.013236667262390256	0.0	0.0	0.0	0.0	0.0	0.0	0.0	0.0034082825877703726	1.3035533428192139	0.0	0.0	0.6539879739284515	0.06629358977079391	0.0	0.0	0.3650151714682579	2.3620729446411133	0.0	0.16205912083387375
M01_T010	C27	1.6428700685501099	1.160851776599884	0.30668242275714874	0.0	0.0	0.0	1.2041248679161072	0.0	2.3207779577205656e-05	0.23360035568475723	0.0	0.0	2.0263248682022095	0.0	0.0	0.0	0.0	0.05290399491786957	2.056616187095642	0.15852408111095428	0.0	0.00727721385192126	0.0	0.0	0.0	0.0	0.0	0.0	0.0	0.0	1.1804410219192505	0.0	0.0	0.8633810579776764	0.08706015720963478	0.0	0.0	0.3651694655418396	0.07810582593083382	0.0	0.19222498685121536
M01_T010	C28	1.966186285018921	2.622304916381836	0.2348984330892563	0.0	0.0	0.0	9.620237625260761e-24	0.0	0.11698738858103752	0.28165556490421295	0.0	0.0	1.8294369578361511	0.0	0.0	0.0	0.0	7.705707503191661e-06	0.41736556589603424	0.0	0.0	2.7563679623199278e-06	0.0	0.0	0.0	0.0	0.0	0.0	0.0	0.0	2.4829037189483643	0.0	0.2140883132815361	1.2120352387428284	0.1971789225935936	0.0	0.0	0.45229192078113556	3.044937491416931	0.0	0.2101878970861435
M01_T010	C29	2.040839195251465	2.206571578979492	0.19961310923099518	1.8627572444529505e-06	0.0	0.0	0.0	0.0	0.794396698474884	0.11229293048381805	0.0	0.0	0.5470187067985535	0.0	0.0	0.0	0.5864571928977966	2.8240760912012774e-06	0.23355728387832642	0.0	0.0	2.3911698008305393e-06	0.0	0.0	0.0	0.0	0.0	0.0	0.0	0.0	2.0574915409088135	0.0	0.0	1.1097725629806519	0.0	0.0	0.0	0.3396225571632385	0.0	1.7902151346206665	0.1941002458333969
M01_T012	C01	0.522795706987381	0.3831399977207184	1.295294463634491	0.0	0.05010553542524576	0.20826821774244308	0.0696816723793745	0.0	0.0	0.06183535885065794	0.6429039239883423	0.0	0.27524589747190475	3.625468725232395e-08	0.01688686851412058	0.0	0.0	1.2362427711486816	1.3666209280490875	0.3170284256339073	9.646816678809955e-09	3.0041251182556152	3.7370830341387773e-07	0.0	0.0	0.0	0.0	0.0	0.0	2.86809766292572	0.0	0.0	0.0	0.0	0.0	0.0	0.0	0.9818030744791031	0.0	0.0	0.41877374053001404
M01_T012	C02	1.6701339483261108	0.12858080863952637	0.9971886277198792	8.326333772856742e-05	0.0	0.0	0.0	0.0	0.0	0.048573024570941925	1.260387659072876	0.0	0.45613038539886475	1.277201533317566	2.180055618286133	0.0	0.0	2.874765157699585	0.4223262071609497	0.9692090749740601	0.0	0.08828268200159073	0.0	0.0	0.0	0.0	0.0	0.0	0.0	0.049837689846754074	0.0	0.0	0.0	0.0	0.0	0.0	0.0	4.542863845825195	0.0	0.0	0.426939994096756
M01_T012	C03	1.6411663591861725	3.738329123817244e-17	0.5630844831466675	7.385149365291e-05	0.0	0.0	0.0	0.0	0.0	0.07466873340308666	0.0	0.0	1.3923499584197998	2.373317539691925	1.230366826057434	0.0	0.0	0.09373819828033447	0.5926309823989868	0.7780377566814423	0.0	5.401131056714803e-05	0.0	0.0	0.0	0.0	0.0	0.0	0.0	0.06397858448326588	0.0	0.0	0.0	0.0	0.0	0.0	0.0	5.213996171951294	0.0	0.0	0.7062386721372604
M01_T012	C04	1.8778526782989502	2.8027429580688477	0.3958131670951843	7.348554208874702e-05	1.2167819742461326e-22	0.0	0.0	0.0	0.0	0.008551114238798618	0.0	0.0	1.1115293502807617	2.3151025772094727	3.111191749572754	0.0	0.0	0.06655380129814148	0.489200621843338	1.3858352899551392	0.0	1.2915406841784716e-05	0.0	0.0	0.0	0.0	0.0	0.0	0.0	0.03500646725296974	0.0	0.0	0.0	0.0	0.0	0.0	0.0	4.990971088409424	0.0	0.0	0.3382449448108673
M01_T012	C05	1.3610027134418488	8.154835962675225e-18	0.5106132179498672	5.079602306068409e-05	0.0	0.0	0.0	0.0	0.0	0.0	0.0	0.0	0.28853490203619003	1.293541669845581	2.844848930835724	0.0	0.0	0.0	0.08982986956834793	0.6860052049160004	0.0	2.1096038381074322e-05	0.0	0.0	0.0	0.0	0.0	0.0	0.0	0.0	0.0	0.0	0.0	0.0	0.0	0.0	0.0	4.824827790260315	0.0	0.0	0.0
M01_T012	C06	1.8992091417312622	8.500145032286355e-17	0.34703364968299866	0.00018784834537655115	0.0	0.0	1.0383280515670776	0.0	0.9507613182067871	0.028212733566761017	0.0	0.0	1.4251623153686523	2.436840772628784	3.163982391357422	0.0	0.0	0.06345424801111221	0.2615062892436981	1.4804450273513794	0.0	5.068397877039388e-05	0.0	0.0	0.0	0.0	0.0	0.0	0.0	0.1270255148410797	0.0	0.0	0.0	0.0	0.0	0.0	0.0	6.106694221496582	0.0	0.0	0.10037887096405029
M01_T012	C07	1.8878793716430664	2.5776795808640786e-17	0.256090372800827	7.413161074509844e-05	0.0	0.0	0.0	0.0	0.0	0.0	0.0	0.0	0.7567219734191895	2.32047700881958	3.2616212368011475	0.0	0.0	0.025084136053919792	0.3149307370185852	1.374219298362732	0.0	0.0	0.0	0.0	0.0	0.0	0.0	0.0	0.0	0.0	0.0	0.0	0.0	0.0	0.0	0.0	0.0	5.0664896965026855	0.0	0.0	1.020007610321045
M01_T012	C08	2.081851840019226	1.3296386543488698e-17	0.2565189227461815	9.110528480960056e-05	0.0	0.0	0.0	0.0	0.0	0.0	0.0	0.0	0.939246416091919	2.4611894488334656	3.339501142501831	0.0	0.0	0.05826158635318279	0.5117349624633789	1.6375101506710052	0.0	0.0	0.0	0.0	0.0	0.0	0.0	0.0	0.0	0.053135343827307224	0.0	0.0	0.0	0.0	0.0	0.0	0.0	5.3147886991500854	0.0	0.0	0.0
M01_T012	C09	1.9572212100028992	1.4051259989976015e-17	0.36797995865345	0.0	0.0	0.0	0.0	0.0	5.076310003460094e-06	0.9765799790620804	0.0	0.0	0.8080431669950485	2.360300898551941	3.262862205505371	0.0	0.0	0.030268248170614243	0.3492053225636482	1.5109381973743439	0.0	4.7567929186698166e-06	0.0	0.0	0.0	0.0	0.0	0.0	0.0	0.0009292800568800885	0.0	0.0	0.0	0.0	0.0	0.0	0.0	5.211041688919067	0.0	0.0	0.06644817441701889
M01_T012	C10	1.916307270526886	3.4972026334483615e-16	1.8325896263122559	3.8779250979423523	0.5326322615146637	0.8515743464231491	0.0	0.0	0.9893255531787872	0.4231753423810005	0.3215881213545799	0.0	2.9303667545318604	0.0	0.021506795194000006	0.0	0.09835321642458439	0.2789425924420357	2.2013736367225647	0.3986731544137001	0.0	0.11243104748427868	0.0	0.0	0.0	0.0	0.01678582839667797	0.0	0.0	1.7519609034061432	0.0	0.0	0.0	0.0	0.0	0.0	0.02758848899975419	6.271773934364319	0.0	0.0	4.617149829864502
M01_T012	C11	0.948531836271286	0.029075794853270054	0.5499676764011383	0.4571712464094162	0.07892825454473495	0.0	0.12409371137619019	0.0	0.28884539753198624	0.8749292343854904	0.951352447271347	0.0	1.5067782998085022	0.0318841440603137	0.0	0.0	0.0	0.42127785086631775	3.0899797677993774	0.5804120898246765	0.0	0.10389531403779984	1.1154351234436035	0.0	0.0	0.0	0.0	0.0	0.0	1.55452299118042	0.0	0.0	0.0	0.0	0.0	0.0	0.0	5.4568175077438354	0.03210609778761864	0.0	2.7029319405555725
M01_T012	C12	0.9971285164356232	1.654980353250939e-16	0.4924108386039734	0.09343592077493668	0.0856146514415741	1.5878836810588837	0.31560636311769485	0.40527353435754776	0.5886762291193008	0.24080853909254074	0.010069234731417964	0.0	3.111899435520172	0.0	0.024868065025657415	0.0	0.0	0.028908158652484417	0.8877641260623932	0.0876671802252531	0.0	1.7387441459959518e-06	0.0	0.0	0.0	0.0	2.9292490655308256e-08	0.0	0.0	0.8993385136127472	0.0	0.0	0.0	0.0	0.0	0.0	0.0	2.1588683128356934	0.0	0.0	1.812027096748352
M01_T012	C13	1.286417841911316	8.329184666772875e-17	0.36001676321029663	0.0	0.0	0.25648197531700134	3.4662600318486005e-19	0.05212949588894844	1.2994637472729664e-05	0.1927492916584015	2.641507307998836e-05	2.7038981914520264	2.710728406906128	1.6532636664123856e-06	0.11523076891899109	0.0	0.0	0.0008605220355093479	0.0824684128165245	0.07037647068500519	0.0	1.0866264346987009e-05	0.0	0.0	0.0	0.0	2.5441162065931167e-08	0.0	0.0	0.9122338891029358	0.0	0.0	0.0	1.226067304611206	0.0	0.0	0.0	4.65092658996582	0.4938870668411255	0.0	0.1439911276102066
M01_T012	C14	2.1514828205108643	4.163336342344337e-17	0.4617181122303009	2.045319080352783	0.0	0.0	0.00013005887740291655	0.0	1.7745727745932527e-05	1.3700151443481445	0.5032539367675781	0.0	0.7772344946861267	0.0	0.0	2.467304057063302e-06	0.0	0.09832890331745148	1.7170841693878174	0.3047637939453125	0.0	0.0	0.0	0.0	0.0	0.0	0.0	0.0	2.2680065631866455	0.0	0.0	0.39560404419898987	0.0	0.0	0.0	0.0	0.0	0.42829641699790955	0.0	0.0	4.5813140869140625
M01_T012	C15	1.8057564496994019	3.55271373174006e-16	2.1704126596450806	1.547907531261444	1.1244011521339417	0.0	0.1733933389186859	0.0	2.002636432647705	4.503532886505127	1.498063087463379	0.0	2.232744574546814	0.0	0.033342598006129265	0.0	0.0	0.2012988030910492	1.4542499780654907	0.09506747499108315	0.2855307161808014	0.10982523486018181	1.0563980340957642	0.0	0.0	0.18212372064590454	0.012887380085885525	0.0	0.0	1.8027790784835815	0.0	0.0	0.0	0.0	0.0	0.0	0.0	5.959237337112427	0.0	0.0	5.195284366607666
M01_T012	C16	1.9221115112304688	2.973648061504681e-16	0.5173510313034058	0.03563328180462122	1.1857872307300568	0.0	0.0	0.0	9.810382834984921e-05	2.2742326855659485	0.1067816186696291	0.0	3.4262341260910034	0.0	0.06917272694408894	0.0	0.0	0.3231384679675102	1.8900666534900665	0.21166981384158134	1.8899362683296204	0.027299984358251095	0.0	0.0	0.06795405969023705	0.0	0.030329070519655943	0.0	0.0198101457208395	0.0	0.0	0.0	0.0	0.0	0.0	0.0	1.922635406255722	0.5998464673757553	0.0	0.0	4.959885239601135
M01_T012	C17	1.6335965394973755	0.01689400989562273	0.6852265298366547	0.0	1.2363083958625793	0.0	0.0	0.0	0.0003285681450506672	3.4511903524398804	0.21455996483564377	0.0	2.4147661924362183	0.0	0.06715899705886841	0.0	0.0	1.7287316918373108	1.1992627382278442	0.13625776022672653	0.0	0.06975212693214417	0.0	0.0	3.302524209022522	0.15757445991039276	0.0666433647274971	0.0	0.0	0.0	0.0	0.0	0.0	0.0	0.0	0.0	0.0	0.45324116945266724	0.0	0.0	6.345826625823975
M01_T012	C18	1.4874510765075684	2.664535364979494e-16	2.62680447101593	0.0	2.1386029720306396	0.0	0.0	0.0	0.2734999358654022	5.598705053329468	1.858485221862793	0.0	2.2222779989242554	0.0	0.007329882821068168	0.0	0.0	0.09653865173459053	0.6723747253417969	0.0	0.6752198040485382	0.0	0.6784655153751373	0.0	0.0	0.8940407633781433	0.0	0.0	0.0	0.9165461659431458	0.0	0.0	0.0	0.0	0.0	0.0	0.0	0.5609259605407715	0.0	0.0	5.381958246231079
M01_T012	C19	1.0460115671157837	8.88178432935015e-17	0.44419893622398376	0.0	0.5322117805480957	0.0	0.0	0.0	0.00035317387664690614	3.9081318378448486	8.065337897278368e-05	0.0	2.923931837081909	0.0	0.0	0.0	0.0	0.17982754111289978	0.875006914138794	0.05253872647881508	0.3403852880001068	0.056170277297496796	0.0	0.0	0.16274265944957733	0.042552605271339417	0.05030330270528793	0.0	0.0	0.0	0.0	0.0	0.0	0.0	0.0	0.0	0.642209529876709	0.4650871753692627	0.0	0.0	5.567363739013672
M01_T012	C20	1.6343961656093597	1.713906747942971e-16	0.9957310706377029	2.6073182821273804	0.07133753597736359	0.0	0.0	0.0	0.0009102960175368935	4.800640225410461	0.5692371875047684	0.0	2.1595881581306458	0.0	0.0017359824269078672	0.0	0.0	0.03955966606736183	0.9028153419494629	0.23321298509836197	0.0	0.0	0.0	0.0	0.0	0.28261764347553253	0.04022083058953285	0.057727325707674026	0.16476332396268845	4.506865382194519	0.0	0.0	0.0	0.0	0.0	0.0	0.0	3.474200427532196	0.08546056225895882	0.0	2.004328966140747
M01_T012	C21	1.8438841104507446	1.1012945175170898	0.3270353674888611	0.0	0.0	0.0	1.313975214958191	0.0	0.02099369838833809	3.1621806621551514	2.822687747539021e-05	0.0	2.032975435256958	0.0	0.0	0.0	0.0	0.07621128857135773	2.200723648071289	0.217337965965271	0.0	7.73317992752709e-07	0.0	0.0	0.0	0.0	0.0	0.0	0.0	0.061237357556819916	1.3268349170684814	0.0	0.0	0.4430030882358551	0.13054251670837402	0.0	0.0	0.6475570797920227	1.8053861856460571	0.0	0.1008981242775917
M01_T012	C22	2.309426486492157	1.7604067623615265	0.3482501804828644	0.04594598989933729	0.0	0.0	0.0	0.057925871573388577	0.5150901526212692	4.360122442245483	0.12318654172122478	0.0	1.1732383966445923	0.0	0.006452882080338895	0.0	0.0	9.308570724897436e-06	0.32894959300756454	0.0	0.0	1.4465995548107458e-06	0.0	0.0	0.0	0.14559878036379814	0.0	0.0	0.0	0.0	1.8623006641864777	0.0	0.0	1.4572232067584991	0.0	0.0	0.0	0.6468769609928131	0.0	1.6666180491447449	0.23134347423911095
M01_T012	C23	1.9817478358745575	5.759282072591898e-17	0.30681511759757996	3.2949580550193787	0.0	0.0	1.053813874721527	0.04792459961026907	0.06401369906961918	0.08446968533098698	4.325697716689447e-10	0.0	1.8265534937381744	0.0	0.0	0.0	0.0	0.2314310073852539	2.785552501678467	0.5617138147354126	0.0	0.0	0.0	0.0	0.0	0.0	0.0	0.0	0.0	0.0	0.0	0.26694636791944504	0.0	0.4099469855427742	0.0	0.0	0.0	0.7484853267669678	0.0	0.0	0.7158361822366714
M01_T012	C24	1.909568428993225	1.3108686208724976	1.2029626369476318	0.1871604025363922	0.0	0.0	0.9219890832901001	0.0	0.010791090317070484	0.29523247480392456	1.2542805671691895	0.0	1.4883042573928833	0.0	0.017703521996736526	0.0	0.0	2.8696041107177734	1.9991157054901123	0.3912528157234192	0.0	0.034896258264780045	0.0	0.15216560661792755	0.0	0.0	0.0	0.0	0.0	0.06196867302060127	1.156256079673767	0.0	0.0	0.6041162610054016	0.0	0.0	0.0	0.557929277420044	1.326477289199829	0.0	0.45274049043655396
M01_T012	C25	2.27849680185318	1.8863925337791443	0.5776310712099075	1.691185861825943	0.0	0.0	0.38499126583337784	0.0	0.01637521991506219	0.3896796628832817	1.092014640569687	0.0	2.5318549275398254	0.0	0.0543476240709424	0.0	1.0563219487667084	0.23532401397824287	1.0873822569847107	0.12509308941662312	0.0	0.0	0.0	0.0	0.0	0.0	1.758736232204683e-07	2.278216600418091	0.0	0.009464474860578775	0.0	0.0	0.0	1.3367564976215363	0.0	0.0	0.0	0.8218078017234802	0.0	0.21965383365750313	0.8255887478590012
M01_T012	C26	1.826867938041687	1.087254524230957	0.3338536024093628	0.0	0.0	0.0	1.2898141145706177	0.0	0.010398859158158302	0.18691761791706085	5.480266934698719e-11	0.0	2.1899538040161133	0.0	0.0	0.0	0.0	0.10166196525096893	2.227449417114258	0.21558016538619995	0.0	8.061341532084043e-07	0.0	0.0	0.0	0.0	0.0	0.0	0.0	0.04526181519031525	1.3801753520965576	0.0	0.0	0.512560248374939	0.16422832012176514	0.0	0.0	0.6703558564186096	2.302931547164917	0.0	0.08631586283445358
M01_T012	C27	1.9033955931663513	1.056787133216858	0.3847378343343735	0.0	0.0	0.0	1.3011999130249023	0.0	0.006391513044945896	0.15884581208229065	3.5865435621396102e-09	0.0	2.1203327775001526	0.0	0.0	0.0	0.0	0.1224405188113451	2.2787283062934875	0.24744130298495293	0.0	1.0529625171784573e-06	0.0	0.0	0.0	0.0	0.0	0.0	0.0	0.03842894174158573	1.2791372537612915	0.0	0.0	0.7016843259334564	0.11906424723565578	0.0	0.0	0.6901217997074127	0.09245129115879536	0.0	0.10922269895672798
M01_T012	C28	2.1202157735824585	2.584625244140625	0.3270406275987625	0.0	0.0	0.0	0.10962660983204842	6.647056352448999e-06	0.20702695846557617	0.39157968759536743	4.025761723980281e-09	0.0	1.9979864954948425	0.0	0.0	0.0	0.0	1.2374342077237088e-05	0.3925533890724182	0.0	0.0	1.3622851611216902e-06	0.0	0.0	0.0	0.0	0.0	0.0	0.0	0.06858876720070839	2.612558960914612	0.0	0.0003911303501809016	1.2476016283035278	0.2146102711558342	0.0	0.0	0.7363283932209015	2.9371631145477295	0.0	0.16334068775177002
M01_T012	C29	2.304307699203491	1.9276673793792725	0.29060737788677216	0.9882906079292297	0.0	0.0	1.0965601205825806	0.017840388230979443	0.8096940517425537	0.14649810642004013	0.02580305188894272	0.0	1.2559926509857178	0.0	0.0	0.0	0.30446261167526245	0.07928261905908585	1.42642080783844	0.11895157024264336	0.0	7.271544291143073e-07	0.0	0.0	0.0	0.0	0.0	0.0	0.0	0.0	1.9507877826690674	0.0	0.0	0.8471830785274506	0.0	0.0	0.0	0.7310920655727386	0.0	1.885433316230774	0.1427619606256485
M01_T013	C01	0.5696052461862564	0.3144525960087776	0.9847206026315689	0.0	0.020505798514932394	0.42121467739343643	0.0	0.0	0.0	0.04247055575251579	0.7707581371068954	0.0	0.21361347287893295	3.5126560327114476e-08	9.109677401265699e-19	0.0	0.0	2.009403645992279	1.394618183374405	0.4663025140762329	6.254727757948331e-08	3.276384711265564	1.2119196526327869e-06	0.0	0.0	0.0	0.0	0.0	0.0	2.9814184308052063	0.0	0.0	0.0	0.0	0.0	0.0	0.0	0.946524053812027	0.0	0.0	0.7152710556983948
M01_T013	C02	1.5619635581970215	0.11826100200414658	0.7532305717468262	4.214322689222172e-05	0.0	0.0	0.0	0.0	0.0	0.015409865416586399	1.3473072052001953	0.0	0.4786100387573242	1.1105716228485107	2.126082181930542	0.0	0.0	3.2583565711975098	0.4078984558582306	1.0003509521484375	0.0	0.21096456050872803	0.0	0.0	0.0	0.0	0.0	0.0	0.0	0.1280827522277832	0.0	0.0	0.0	0.0	0.0	0.0	0.0	4.332770824432373	0.0	0.0	0.7027525305747986
M01_T013	C03	1.720429927110672	4.304594389140324e-17	0.3257947862148285	4.88331734231906e-05	0.0	0.0	0.0	0.0	1.3250313941171044e-05	0.055804016068577766	0.0	0.0	1.7862919867038727	2.424106180667877	1.1862949132919312	0.0	0.0	0.2420598492026329	0.5625692158937454	0.7283972203731537	0.0	0.00034029598464258015	0.0	0.0	0.0	0.0	0.0	0.0	0.0	0.09375450573861599	0.0	0.0	0.0	0.0	0.0	0.0	0.0	5.3892494440078735	0.0	0.0	1.0105718076229095
M01_T013	C04	2.002668857574463	3.117180645465851	0.33035507053136826	5.7015198763110675e-05	1.6785256517978306e-23	0.0	0.0	0.0	0.0	0.08122685737907887	0.0	0.0	1.4831958413124084	2.382423222064972	3.326894760131836	0.0	0.0	0.19889425858855247	0.4902520775794983	1.405185341835022	0.0	0.0016475576267112046	0.0	0.0	0.0	0.0	0.0	0.0	0.0	0.09529300592839718	0.0	0.0	0.0	0.0	0.0	0.0	0.0	5.245203256607056	0.0	0.0	0.8055220991373062
M01_T013	C05	1.4864212572574615	4.8263893907567874e-18	0.31919173896312714	4.7897963668219745e-05	0.0	0.0	0.0	0.0	0.0	0.0	0.0	0.0	0.37647290527820587	1.174906700849533	3.058239698410034	0.0	0.0	0.0	0.06358258984982967	0.7257278859615326	0.0	3.2259602448903024e-05	0.0	0.0	0.0	0.0	0.0	0.0	0.0	0.0	0.0	0.0	0.0	0.0	0.0	0.0	0.0	4.966220736503601	0.0	0.0	0.0
M01_T013	C06	1.9624963998794556	7.771561040027198e-17	0.23391351103782654	9.492852404946461e-05	0.0	0.0	1.4508960247039795	0.0	1.0148441791534424	0.0554523691534996	0.0	0.0	2.0701537132263184	2.2082815170288086	3.2030258178710938	0.0	0.0	0.15020719170570374	0.2312222421169281	1.3537460565567017	0.0	0.0003070912789553404	0.0	0.0	0.0	0.0	0.0	0.0	0.0	0.07718212157487869	0.0	0.0	0.0	0.0	0.0	0.0	0.0	6.291942596435547	0.0	0.0	0.3647991418838501
M01_T013	C07	2.0254258513450623	2.2475999403058158e-17	0.1441439613699913	5.916774443903705e-05	0.0	0.0	0.0	0.0	0.0	0.015993318054825068	0.0	0.0	0.9134005904197693	2.2961023449897766	3.4524714946746826	0.0	0.0	0.08371508307754993	0.2646928131580353	1.5342962145805359	0.0	1.5354999050032347e-05	0.0	0.0	0.0	0.0	0.0	0.0	0.0	0.010094158584252	0.0	0.0	0.0	0.0	0.0	0.0	0.0	5.163400411605835	0.0	0.0	1.2015447914600372
M01_T013	C08	2.1886085271835327	1.4493011660206897e-17	0.12726201117038727	7.700174319325015e-05	0.0	0.0	0.0	0.0	0.0	0.0	0.0	0.0	1.0521221160888672	2.416041135787964	3.509366512298584	0.0	0.0	0.13226646929979324	0.40856169164180756	1.7002187967300415	0.0	2.596058857307071e-05	0.0	0.0	0.0	0.0	0.0	0.0	0.0	0.04789249785244465	0.0	0.0	0.0	0.0	0.0	0.0	0.0	5.348812580108643	0.0	0.0	0.011170015204697847
M01_T013	C09	2.1184189915657043	1.8665292058360586e-17	0.19429997727274895	0.0	0.0	0.0	0.0	0.0	6.0102873931100476e-06	1.0467457175254822	0.0	0.0	0.9971999228000641	2.3643789291381836	3.4434479475021362	0.0	0.0	0.052498496137559414	0.2951132506132126	1.561574250459671	0.0	1.9994802187284222e-05	0.0	0.0	0.0	0.0	0.0	0.0	0.0	0.04176722280681133	0.0	0.0	0.0	0.0	0.0	0.0	0.0	5.326161623001099	0.0	0.0	0.12031838297843933
M01_T013	C10	2.0698020458221436	2.872702182096711e-16	1.6367230415344238	3.743074655532837	1.1320935487747192	0.8144956231117249	0.0	0.0	0.7460463047027588	0.25920113921165466	0.5835943222045898	0.0	2.67976713180542	0.0	0.04122137650847435	0.0	0.025618776679039	0.35271674394607544	2.172236204147339	0.41424548625946045	0.00382515462115407	0.24187244474887848	0.0	0.0	0.0	0.0	3.744028004293298e-11	0.0	0.0	1.5234421491622925	0.0	0.0	0.0	0.0	0.0	0.0	0.009584363549947739	6.187719821929932	0.0	0.0	4.740778923034668
M01_T013	C11	1.181062787771225	3.430415607569687e-16	0.5023931264877319	1.3863050639629364	0.5598815679550171	0.0	0.0	0.0	0.49714844673871994	0.37315676361322403	1.8776057362556458	0.0	2.094697058200836	2.5848439832998338e-08	0.024549946188926697	0.0	0.0	0.5278210937976837	3.273682653903961	0.7853199541568756	1.098582535982132	0.3288092836737633	1.7080849409103394	0.0	0.0	0.0	0.0	0.0	0.0	1.8426162600517273	0.0	0.0	0.0	0.0	0.0	0.0	0.0	5.86521577835083	0.009428075049072504	0.0	3.3908549547195435
M01_T013	C12	1.2864198088645935	8.066193178923481e-17	0.3787379264831543	0.18104861676692963	0.1935557723045349	1.3486573100090027	0.04560316354036331	0.33841603994369507	1.3103095293045044	0.1657571718096733	0.05838113557547331	0.0	3.139557719230652	0.0	0.04545755824074149	0.0	0.0	0.07094958983361721	1.1522425711154938	0.13299458660185337	0.0	0.1264720782637596	0.0	0.0	0.0	0.0	0.0	0.0	0.0	1.281792402267456	0.0	0.0	0.0	0.0	0.0	0.0	0.0	2.848292827606201	0.0	0.0	2.0452643632888794
M01_T013	C13	1.940553069114685	3.365363477220557e-17	0.13760897517204285	0.0	0.0	0.0	0.0	0.0	0.0	0.084492988884449	0.0	3.207965135574341	2.821887731552124	2.2133700847625732	3.326709270477295	0.0	0.0	0.3857423961162567	0.3301934599876404	1.058095097541809	0.0	0.32120972871780396	0.0	0.0	0.0	0.0	1.6273414615852744e-08	0.012815712951123714	0.0	0.18372724950313568	0.0	0.0	0.0	1.4426946640014648	0.0	0.0	0.0	5.3872575759887695	0.15336735546588898	0.0	0.18955913186073303
M01_T013	C14	2.4371337890625	7.682656660406733e-17	0.5218614637851715	1.7304195165634155	0.0	0.0	0.0	0.0	9.552741175866686e-06	1.0622426867485046	0.4591633081436157	0.0	1.0284512042999268	0.0	0.0	9.258191653316317e-07	0.0	0.6694589555263519	1.4840761423110962	0.38226011395454407	0.0	0.0	0.0	0.0	0.0	0.0	0.0	0.0	2.574596881866455	0.0	0.0	0.14491766691207886	0.0	0.0	0.0	0.0	0.0	0.6131582856178284	0.0	0.0	4.046168088912964
M01_T013	C15	1.8635547161102295	3.55271373174006e-16	2.1458404660224915	0.7282612174749374	2.1014809608459473	0.0	0.0	0.0	0.208760853856802	4.252147316932678	2.0225449800491333	0.0	2.434466779232025	0.0	0.06432734429836273	0.0	0.0	0.22091121226549149	1.0642687380313873	0.07239219546318054	0.6809231042861938	0.17371387779712677	1.0191305577754974	0.0	0.0	0.09048015810549259	0.0	0.0	0.0	1.4388702809810638	0.0	0.0	0.0	0.0	0.0	0.0	0.0	4.9970269203186035	0.0	0.0	5.160952091217041
M01_T013	C16	2.0168256163597107	0.1263527348637581	0.7726525217294693	0.10812199115753174	1.3524497151374817	0.0	0.0	0.0	8.423986946581863e-05	1.9673838913440704	0.22222111746668816	0.0	3.57480251789093	0.0	0.13485601916909218	0.0	0.0	0.4763844683766365	2.0583735704421997	0.3026835769414902	1.9239242374897003	0.013335043797269464	0.0	0.0	0.047706298530101776	0.0	2.729433568049444e-08	0.0	0.037788741290569305	0.0	0.0	0.0	0.0	0.0	0.0	0.0	1.9916283190250397	0.8137885481119156	0.0	0.0	5.080735206604004
M01_T013	C17	1.8999305963516235	0.023425839841365814	0.5357732176780701	0.0	1.2243540287017822	0.0	0.0	0.0	0.00039532827213406563	3.406675338745117	0.2199932038784027	0.0	2.3838682174682617	0.0	0.08202487975358963	0.0	0.0	2.3119513988494873	1.2085517644882202	0.15621422231197357	0.0	0.12059620022773743	0.0	0.0	3.400099515914917	0.1241520494222641	0.020963439717888832	0.0	0.0	0.01657474786043167	0.0	0.0	0.0	0.0	0.0	0.0	0.0	0.6728070378303528	0.0	0.0	6.510009765625
M01_T013	C18	1.7200428247451782	2.7755575615628914e-16	2.4186367988586426	0.0	2.5178675651550293	0.0	0.0	0.0	0.29724782705307007	5.559988498687744	2.125368356704712	0.0	2.4377379417419434	0.0	0.03188146650791168	0.0	0.0	0.2001289278268814	0.763100266456604	0.017591463401913643	0.9345125555992126	0.010495338588953018	0.6731637716293335	0.0	0.0	0.7750104665756226	0.0	0.0	0.0	0.7547662854194641	0.0	0.0	0.0	0.0	0.0	0.0	0.0	0.6660199165344238	0.0	0.0	5.378951072692871
M01_T013	C19	1.0697811841964722	8.88178432935015e-17	0.3379868268966675	0.0	0.697718620300293	0.0	0.0	0.0	0.0003978945314884186	4.126767635345459	0.2195485234260559	0.0	2.8725554943084717	0.0	0.0	0.0	0.0	0.1282111406326294	0.7533378005027771	5.083246179538037e-08	0.15673509240150452	4.376240099190909e-07	0.0	0.0	0.104839988052845	0.12591508030891418	0.0	0.0	0.0	0.008627309463918209	0.0	0.0	0.0	0.0	0.0	0.0	0.13523072004318237	0.4531676173210144	0.0	0.0	5.570310592651367
M01_T013	C20	1.938605546951294	1.3199077181664082e-16	0.5257663577795029	2.446958363056183	0.30968375504016876	0.0	0.0	0.0	0.0007555687334388494	4.824096202850342	0.34298650175333023	0.0	2.360085606575012	0.0	0.03602475859224796	0.0	0.0	0.19904042035341263	1.2448818683624268	0.44778722524642944	0.0	0.09835337474942207	0.0	0.0	0.0	0.3317077308893204	0.06748595461249352	0.19263692572712898	0.35050642490386963	4.979901313781738	0.0	0.0	0.0	0.0	0.0	0.0	0.0	2.750005066394806	0.5611217319965363	0.0	0.9714958071708679
M01_T013	C21	1.9967977702617645	1.0176810920238495	0.2412523739039898	0.0	0.0	0.0	1.1667620241641998	0.0	0.00037343903386499733	3.542511522769928	7.56118206481915e-05	0.0	2.4342270493507385	0.0	0.005905405152589083	0.0	0.0	0.11625020019710064	1.9745237529277802	0.1621127538383007	0.0	1.5514636970692663e-06	0.0	0.0	0.0	0.0	0.0	0.0	0.0	0.014235024340450764	1.3070012331008911	0.0	0.0	0.2574726492166519	0.3812316060066223	0.0	0.0	0.774507686495781	1.5925612449645996	0.0	0.19147640839219093
M01_T013	C22	2.353127658367157	1.8014939725399017	0.17925753071904182	0.0	0.0	0.0	0.0	0.0	0.6653959304094315	4.026280879974365	0.21303612738847733	0.0	1.2508421540260315	0.0	0.014740197453647852	0.0	0.0	0.038331039249897	0.062199829146265984	9.66255299772456e-07	0.0	1.4732480053680774e-06	0.0	0.0	0.0	0.0776063334196806	0.0	0.0	0.0	0.0	1.8769601583480835	0.0	0.0	1.2780563831329346	0.0	0.0	0.0	0.8963281661272049	0.0	1.6993108987808228	0.3288033530116081
M01_T013	C23	2.0232045650482178	8.049117193230181e-17	0.2908186614513397	2.860327959060669	0.19032081961631775	0.0	0.8918567895889282	0.0	3.0060164135647938e-05	0.11009585857391357	0.24182596802711487	0.0	2.075653553009033	0.0	0.009038933552801609	0.0	0.0	0.2184419482946396	2.3980703353881836	0.40018337965011597	1.190617743285216e-11	0.0	0.0	0.0	0.0	0.0	0.0	0.0	0.0	0.0	0.0	0.0	0.0	0.14556950330734253	0.0	0.0	0.0	0.8620014786720276	0.0	0.0	2.3326361179351807
M01_T013	C24	1.9487913846969604	1.3631550073623657	0.9204254150390625	4.739671203424223e-05	0.0	0.0	0.47361868619918823	0.0	1.4004408512846567e-05	0.8228938579559326	1.2394095659255981	0.0	1.4380149841308594	0.0	0.018538950011134148	0.0	0.0	3.4820268154144287	1.3245834112167358	0.40625596046447754	0.0	0.059005774557590485	0.0	0.0	0.0	0.0	0.0	0.0	0.0	0.031763385981321335	1.3509479761123657	0.0	0.0	0.5562337636947632	0.0	0.0	0.0	0.7746463418006897	0.8473882079124451	0.0	0.8562314510345459
M01_T013	C25	2.002217173576355	2.3034263253211975	0.6591572463512421	0.04998214729130268	0.0	0.0	0.1379178836941719	0.0	2.7179984840586258e-06	0.043387459591031075	0.21354416385293007	1.9066860423855303e-08	3.2184051871299744	0.0	0.054365756921470165	0.0	1.8980627357959747	0.6441679745912552	0.257421039044857	0.16247419640421867	0.0	3.631231436429516e-06	0.0	0.0	0.0	0.0	1.88758814800849e-07	2.4072079062461853	0.0	0.09925339929759502	0.0	0.0	0.21940234303474426	2.029578924179077	0.13091840036213398	0.0	0.0	1.2782347798347473	0.0	0.025405656080693007	0.387809582054615
M01_T013	C26	1.994100660085678	1.1228396594524384	0.30407437682151794	0.0	0.0	0.0	1.211645245552063	0.0	2.9312368042155867e-05	0.22228293493390083	1.1235923125241243e-06	0.0	2.622838318347931	0.0	0.01938964379951358	0.0	0.0	0.16417690366506577	2.023621618747711	0.20686835050582886	0.0	1.5841822573747777e-06	0.0	0.0	0.0	0.0	0.0	0.0	0.0	0.0400170786306262	1.3528777062892914	0.0	0.0	0.3256710469722748	0.42866602540016174	0.0	0.0	0.8753581643104553	1.9991419315338135	0.0	0.22473157569766045
M01_T013	C27	2.0018924474716187	0.9134093523025513	0.3237040638923645	0.0	0.0	0.0	1.1298649907112122	0.0	1.703826455923263e-05	0.1408216878771782	1.7015361208905233e-06	0.0	2.499376058578491	0.0	0.012482548598200083	0.0	0.0	0.17791089415550232	1.876196563243866	0.2017994150519371	0.0	2.136023908860807e-06	0.0	0.0	0.0	0.0	0.0	0.0	0.0	0.0	0.9724636971950531	0.0	0.0	0.8069020807743073	0.2796847075223923	0.0	0.0	0.8616289794445038	0.10546451061964035	0.0	0.3043595254421234
M01_T013	C28	2.1638169288635254	2.644869565963745	0.20883771777153015	0.0	0.0	0.0	0.0	0.0	0.04929396975785494	0.5038699358701706	1.334651529918962e-11	0.0	2.0571895241737366	0.0	0.0	0.0	0.0	0.022363565396517515	0.14977766945958138	4.891707661158762e-08	0.0	1.7400928982169717e-06	0.0	0.0	0.0	0.0	0.0	0.0	0.0	0.05962699372321367	2.72988760471344	0.0	0.0	1.2590105533599854	0.18700572848320007	0.0	0.0	0.8639778196811676	2.2849382162094116	0.0	0.26299551874399185
M01_T013	C29	2.2966872453689575	2.1577420234680176	0.1975533440709114	0.41405822336673737	0.0	0.0	0.16925373673439026	0.0	0.5536786615848541	0.13648506253957748	0.08009258657693863	0.0	0.9068459868431091	0.0	0.0	0.0	0.8427411317825317	0.10702225938439369	0.374014213681221	0.03228677622973919	0.0	1.1282828609182616e-06	0.0	0.0	0.0	0.0	0.0	0.0	0.0	0.0	2.1126681566238403	0.0	0.0	0.7340614199638367	0.0	0.0	0.0	0.9695735275745392	0.0	1.7766446471214294	0.3798165023326874
M01_T015	C01	0.6034523844718933	0.24738185107707977	1.085275650024414	0.0	0.007935219444334507	0.27148619294166565	0.0	0.0	0.0	0.0762496143579483	0.5003623962402344	0.0	0.20925569534301758	7.12705272576386e-08	0.01565662957727909	0.0	0.0	1.46114182472229	1.282341480255127	0.3703932762145996	0.04857582598924637	3.458306074142456	0.007232458796352148	0.0	0.0	0.0	0.0048618437722325325	0.0	0.0	2.9536445140838623	0.0	0.0	0.0	0.0	0.0	0.0	0.0	0.8830037117004395	0.0	0.0	0.737712562084198
M01_T015	C02	1.7188010215759277	0.13013321161270142	1.2604635953903198	5.462413537316024e-05	0.0	0.0	0.0	0.0	0.0	0.06833145767450333	1.4216450452804565	0.0	0.5168279409408569	1.140580177307129	2.2317824363708496	0.0	0.0	3.2104909420013428	0.46309107542037964	1.0962915420532227	0.0	0.4435826539993286	0.0	0.0	0.0	0.0	0.03288103640079498	0.0	0.0	0.16476330161094666	0.0	0.0	0.0	0.0	0.0	0.0	0.0	4.489574909210205	0.0	0.0	0.5989693999290466
M01_T015	C03	1.7877991199493408	6.418416973237837e-17	0.5664067417383194	7.921878386696335e-05	2.0742291981138966e-21	0.0	0.0	0.0	0.1889381892979145	0.07088330201804638	0.0	0.0	2.23254257440567	2.552396535873413	1.5192385911941528	0.0	0.0	0.1041486207395792	0.5789794921875	0.6828701347112656	0.0	0.09695511497557163	0.0	0.0	0.0	0.0	0.018497980199754238	0.0	0.0	0.14673026651144028	0.0	0.0	0.0	0.0	0.0	0.0	0.0	5.80873429775238	0.0	0.0	1.4187885522842407
M01_T015	C04	2.0924649238586426	3.062727212905884	0.583391547203064	8.238536247517914e-05	0.08356090635061264	0.0	2.934639307811024e-21	0.0	2.9451761292875744e-05	0.09346473217010498	0.04096373915672302	0.0	1.7918757200241089	2.4059574604034424	3.34106183052063	0.0	0.0	0.10499468445777893	0.5921927690505981	1.4406203031539917	0.0	0.06512501090765	0.0	0.0	0.0	0.0	0.03313961625099182	0.0	0.0	0.1982729583978653	0.0	0.0	0.0	0.0	0.0	0.0	0.0	5.419379234313965	0.0	0.0	0.9205071330070496
M01_T015	C05	1.4874602556228638	1.300500472809138e-17	0.576762855052948	4.644034925149754e-05	0.0	0.0	0.0	0.0	0.0	0.0	0.0	0.0	0.3832588493824005	1.2088450193405151	3.0333034992218018	0.0	0.0	0.0	0.04422321915626526	0.7306520938873291	0.0	6.78630531183444e-05	0.0	0.0	0.0	0.0	0.0	0.0	0.0	0.0	0.0	0.0	0.0	0.0	0.0	0.0	0.0	5.05603551864624	0.0	0.0	0.0
M01_T015	C06	2.015534996986389	9.722041013026416e-17	0.3871186524629593	9.055709597305395e-05	0.0	0.0	1.768530011177063	0.0	1.1266698837280273	0.07878812775015831	0.0	0.0	2.3510619401931763	2.284739136695862	3.3017793893814087	0.0	0.0	0.05988524481654167	0.22587677091360092	1.2194146513938904	0.0	0.09266379848122597	0.0	0.0	0.0	0.0	0.023654669523239136	0.0	0.0	0.11194026097655296	0.0	0.0	0.0	0.0	0.0	0.0	0.0	6.611853361129761	0.0	0.0	0.40498408675193787
M01_T015	C07	2.1508651971817017	3.5063097596436723e-17	0.2844740301370621	7.182014087447897e-05	0.0	0.0	0.0	0.0	0.0	0.009942033793777227	0.0	0.0	1.0291275382041931	2.349535346031189	3.4732006788253784	0.0	0.0	0.005220917519181967	0.2653049975633621	1.6183912754058838	0.0	0.00011332101348671131	0.0	0.0	0.0	0.0	0.0	0.0	0.0	0.03545903600752354	0.0	0.0	0.0	0.0	0.0	0.0	0.0	5.384178161621094	0.0	0.0	1.2521487474441528
M01_T015	C08	2.323452591896057	1.8608975534306444e-17	0.2515342980623245	9.679111462901346e-05	0.0	0.0	0.0	0.0	0.0	0.0	0.0	0.0	1.0944967865943909	2.443883776664734	3.4897689819335938	0.0	0.0	0.001920769747812301	0.4218124449253082	1.7723154425621033	0.0	0.006481839809566736	0.0	0.0	0.0	0.0	0.0	0.0	0.0	0.05913826823234558	0.0	0.0	0.0	0.0	0.0	0.0	0.0	5.531347751617432	0.0	0.0	0.0
M01_T015	C09	2.2855172157287598	3.191891129622876e-17	0.3755493015050888	0.0	0.0	0.0	0.0	0.0	1.2737788438244024e-05	1.0930259823799133	0.0	0.0	1.0308051109313965	2.4393742084503174	3.417744517326355	0.0	0.0	0.0277459854260087	0.3593965321779251	1.6722721457481384	0.0	0.028049246408045292	0.0	0.0	0.0	0.0	6.425490362005348e-09	0.0	0.0	0.0820596031844616	0.0	0.0	0.0	0.0	0.0	0.0	0.0	5.6072838306427	0.0	0.0	0.10725133493542671
M01_T015	C10	1.9814288318157196	2.4424907071149036e-16	1.7394842207431793	3.7070088982582092	0.9053125083446503	0.6920100450515747	0.0	0.0	0.7033667266368866	0.2818770781159401	0.46434246003627777	0.0	2.678155243396759	0.0	0.043757193721830845	0.0	0.0	0.19047591462731361	2.2000638246536255	0.4153071194887161	5.86995729801032e-09	0.22489577904343605	0.0	0.0	0.0	0.0	0.026956438552588224	0.0	0.0	1.3693096041679382	0.0	0.0	0.0	0.0	0.0	0.0	0.04484962020069361	6.284231781959534	0.0	0.0	4.886505842208862
M01_T015	C11	1.1625934839248657	2.6222513479036614e-16	0.6276758015155792	1.009264349937439	0.43107926845550537	0.0	1.868534855020698e-05	0.0	0.5493898391723633	0.5210019946098328	1.6937702894210815	0.0	2.011320948600769	4.8592793788770905e-08	1.7763292049503463e-16	0.0	0.0	0.5052662491798401	3.459418296813965	0.8628900051116943	0.27088862657546997	0.3971397429704666	1.5800179839134216	0.0	0.0	0.0	0.021980656310915947	0.0	0.0	1.647774338722229	0.0	0.0	0.0	0.0	0.0	0.0	0.0	5.793538570404053	0.0	0.0	3.354158043861389
M01_T015	C12	1.1996902227401733	8.153200337090993e-17	0.3529815375804901	0.2703710198402405	0.14667558670043945	1.1328394412994385	0.004575124476104975	0.07967827469110489	1.7825614213943481	0.21252675354480743	0.0	0.0	2.91949200630188	0.0	0.03927895054221153	0.0	0.0	0.0024193706922233105	1.0660266876220703	0.14920511841773987	0.0	0.02672378346323967	0.0	0.0	0.0	0.0	0.0	0.0	0.0	0.995817244052887	0.0	0.0	0.0	0.0	0.0	0.0	0.0	3.3837602138519287	0.014016610570251942	0.0	2.1240341663360596
M01_T015	C13	1.7705293595790863	7.055987606186765e-17	0.49807626008987427	0.05783061124384403	0.0049361253913957626	0.0	0.04857900179922581	0.0	0.02092776569770649	0.046093204990029335	2.0918750465170888e-06	3.396359622478485	2.8906062245368958	2.211185872554779	1.8937578797340393	0.0	0.0	0.00029653423189301975	0.23626521602272987	0.5289878398180008	0.0	0.09948024712502956	0.0	0.0	0.0	0.0	9.69766276170958e-08	0.0	0.0	0.3934278190135956	0.0	0.0	0.0	1.3785863816738129	0.0	0.0	0.0	5.930439472198486	0.023932543583214283	0.0	0.16628792323172092
M01_T015	C14	2.567649722099304	8.163822328772909e-17	0.5909277051687241	1.806479811668396	0.0	0.0	0.0	0.0	3.528075740177883e-05	1.79082190990448	0.31159431487321854	0.0	1.0253230035305023	0.0	0.0	2.9855615366614074e-06	0.0	0.40112771838903427	1.5951810479164124	0.3753674402832985	0.0	0.03698392864316702	0.0	0.0	0.0	0.0	0.0	0.0	2.8207436203956604	0.0	0.0	0.30509377270936966	0.0	0.0	0.0	0.0	0.0	0.4803280085325241	0.0	0.0	4.074363470077515
M01_T015	C15	1.7350019216537476	3.4486301908325537e-16	2.186857283115387	0.8498548716306686	1.6639208793640137	0.0	0.0	0.0	0.36179235577583313	4.1616538763046265	1.765604555606842	0.0	2.341000735759735	0.0	0.054527209140360355	0.0	0.0	0.13981975987553596	1.0512469708919525	0.08177825063467026	0.47083596885204315	0.26382891833782196	0.8603395223617554	0.0	0.0	0.16207541152834892	0.048341093584895134	0.0	0.0	1.3396352529525757	0.0	0.0	0.0	0.0	0.0	0.0	0.0	5.118923902511597	0.0	0.0	5.162001848220825
M01_T015	C16	2.055656313896179	0.21397500485181808	0.9222401082515717	0.1555039957165718	1.3953601121902466	0.0	3.494780685286969e-06	0.0	9.49522145674564e-05	1.9266600608825684	0.18720731139183044	0.05466926097869873	3.528368830680847	0.0	0.11947333067655563	0.0	0.0	0.4423699378967285	2.075939416885376	0.3592679649591446	1.9685725569725037	0.08812329173088074	0.0	0.0	0.05648075044155121	0.012374077923595905	0.06012082099914551	0.0	0.19963622093200684	0.0	0.0	0.0	0.0	0.0	0.0	0.0	2.1555747985839844	0.559520423412323	0.0013021951308473945	0.0	5.2455737590789795
M01_T015	C17	1.9815845489501953	3.8302694878963493e-16	0.6969494223594666	0.0	1.3552693128585815	0.0	0.0	0.0	0.004719119053333998	3.3350839614868164	0.15916027128696442	0.0	2.4537723064422607	0.0	0.09408555179834366	0.0	0.0	2.0999081134796143	1.2768794298171997	0.1404304951429367	0.0	0.209456667304039	0.0	0.0	3.389176368713379	0.10985689610242844	0.08032076805830002	0.0	0.0	0.020116185769438744	0.0	0.0	0.0	0.0	0.0	0.0	0.0	0.5254515409469604	0.0	0.0	6.537958145141602
M01_T015	C18	1.674533188343048	2.0938112818261205e-16	2.492611289024353	0.0	2.252542495727539	0.0	0.0	0.0	0.2757772207260132	5.540558576583862	1.947786271572113	0.0	2.3761112093925476	0.0	0.03030208218842745	0.0	0.0	0.07024414464831352	0.7535703480243683	0.0012390644114930183	0.854580283164978	0.02978722518309951	0.49548130482435226	0.0	0.0	0.7660435289144516	0.013209947850555182	0.0	0.0	0.6109580546617508	0.0	0.0	0.0	0.0	0.0	0.0	0.0	0.46797966212034225	0.0	0.0	5.3888325691223145
M01_T015	C19	1.0756120681762695	4.865899217766046e-17	0.382085919380188	0.0	0.6238590776920319	0.0	0.0	0.0	0.00036195894062984735	3.7205698490142822	0.010492815636098385	0.0	2.923914670944214	0.0	0.06679439917206764	0.0	0.0	0.049786727875471115	0.7545132339000702	0.0	0.22981566190719604	0.027316163294017315	0.0	0.0	0.0	0.11168203130364418	0.0	0.0	0.0	0.0	0.0	0.0	0.0	0.0	0.0	0.0	0.24502922594547272	0.18577275425195694	0.0	0.0	5.30248236656189
M01_T015	C20	1.9046311974525452	9.199354021196406e-17	0.6687017232179642	2.5444774627685547	0.2016814984381199	0.0	0.0	0.0	0.0007061563374008983	4.8186681270599365	0.37839803844690323	0.0	2.303658962249756	0.0	0.022172758355736732	0.0	0.0	0.07786229066550732	1.1057375967502594	0.4344230964779854	0.0	0.09432092495262623	0.0	0.0	0.0	0.2631687745451927	0.13061898946762085	0.0968350674957037	0.25401292741298676	4.881373286247253	0.0	0.0	0.0	0.0	0.0	0.0	0.0	2.756067991256714	0.2685301974415779	0.0	1.189125895500183
M01_T015	C21	2.0597267746925354	0.979621559381485	0.35150301456451416	0.0	0.0	0.0	1.0969674587249756	0.0	0.0004207658494124189	3.50106942653656	1.1190016266482417e-05	0.0	2.4143847227096558	0.0	0.0	0.0	0.0	0.01959889754652977	1.996998369693756	0.20542645454406738	0.0	5.4666325013386086e-06	0.0	0.0	0.0	0.0	0.0	0.0	0.0	0.0	1.2548900842666626	0.0	0.0	0.34345050901174545	0.29390766471624374	0.0	0.0	0.636001855134964	1.3259031176567078	0.0	0.16777311265468597
M01_T015	C22	2.476640462875366	1.6885194778442383	0.283773809671402	0.26862359046936035	0.0	0.0	0.0	0.0	1.0633533000946045	3.9441521167755127	0.4004146456718445	0.0	1.2344599962234497	0.0	0.0046967752277851105	0.0	0.0	4.83537814943702e-06	0.18893906474113464	0.0	0.0	3.200010496584582e-06	0.0	0.0	0.0	0.047971226274967194	0.0	0.0	0.0	0.0	1.8733834028244019	0.0	0.0	1.276017189025879	0.0	0.0	0.0	0.7889612913131714	0.0	1.7189087867736816	0.4395977854728699
M01_T015	C23	2.127240538597107	6.545565883043568e-17	0.34390927851200104	2.987168073654175	0.046068307012319565	0.0	1.0175856947898865	0.024789486080408096	2.507021781639196e-05	0.06743423268198967	0.02166151162236929	0.0	2.0031518936157227	0.0	0.0	0.0	0.0	0.11496349796652794	2.3997708559036255	0.4377053529024124	0.0	0.017218397930264473	0.0	0.0	0.0	0.0	0.0	0.0	0.007903279503807425	0.0	0.0	0.07414130866527557	0.0	0.4882892966270447	0.0	0.0	0.0	0.6230785846710205	0.0	0.0	1.3225660920143127
M01_T015	C24	2.2514119148254395	1.5271998643875122	1.2349244356155396	0.38509342074394226	0.0	0.0	0.6061071157455444	0.0	0.009515069425106049	0.7601014375686646	1.430903673171997	0.0	1.397871732711792	0.0	0.06679419428110123	0.0	0.0	3.35622239112854	1.5592328310012817	0.4650065302848816	0.0	0.23826593160629272	0.0	0.05315171182155609	0.0	0.0	0.03456198424100876	0.0	0.0	0.066386379301548	1.7027920484542847	0.0	0.048267971724271774	0.6780856251716614	0.0	0.0	0.0	0.7431702017784119	0.6662558317184448	0.22689411044120789	0.7339182496070862
M01_T015	C25	2.2169166207313538	2.53242427110672	0.895289808511734	0.08590887114405632	0.0	0.0	0.2341087907552719	0.0	3.3741107330342857e-07	4.159835498285247e-06	0.03799205273389816	1.0596427955533727e-05	3.1288883090019226	0.0	0.11926775984466076	0.0	1.9338026642799377	0.2643347829580307	0.2367502637207508	0.09510446898639202	0.0	0.0065846017096191645	0.0	0.0	0.0	0.0	0.0010338487336412072	2.721423923969269	0.0	0.10188313946127892	0.0	0.0	0.24999352544546127	2.170941114425659	0.24975595995783806	0.0	0.0	0.9598685503005981	0.0	0.059129681438207626	0.32942067831754684
M01_T015	C26	2.1360543370246887	1.0347917079925537	0.4718061313033104	0.0	0.0	0.0	1.054823487997055	0.0	4.225254178891191e-05	0.2056325450539589	3.83174074067294e-11	0.0	2.547138214111328	0.0	0.016069704666733742	0.0	0.0	0.0502817640081048	2.0014557242393494	0.20014378800988197	0.0	0.022817303892225027	0.0	0.0	0.0	0.0	0.0	0.0	0.0	0.0017967367894016206	1.2455666661262512	0.0	0.0	0.4127242937684059	0.3221633955836296	0.0	0.0	0.6667456328868866	2.002174735069275	0.0	0.1729530245065689
M01_T015	C27	2.0722326040267944	0.89440056681633	0.546241044998169	3.576635521085336e-07	0.0	0.0	1.016293466091156	0.0	1.4102440218266565e-05	0.10757702216506004	7.492414795251534e-07	0.0	2.502260446548462	0.0	0.0	0.0	0.0	0.045370860025286674	1.8133107423782349	0.15956957638263702	0.0	0.030416213907301426	0.0	0.0	0.0	0.0	2.592915829963127e-10	0.0	0.0	0.001155733480118215	1.0154130458831787	0.0	0.0	1.0089234709739685	0.28142768144607544	0.0	0.0	0.7236355841159821	0.12385108321905136	0.007640151074156165	0.27297595143318176
M01_T015	C28	2.3587453365325928	2.695230007171631	0.30326181650161743	0.0	0.0	0.0	0.0	0.0	0.19853269308805466	0.6666464358568192	0.0	0.0	2.0558183193206787	0.0	2.1810419491792313e-21	0.0	0.0	8.95906237019517e-06	0.12008291482925415	0.0	0.0	3.878554707625881e-06	0.0	0.0	0.0	0.0	0.0	0.0	0.0	0.03604178503155708	2.9338528513908386	0.0	0.05502627417445183	1.478975236415863	0.2872141823172569	0.0	0.0	0.814270094037056	2.4714691638946533	0.0	0.1950843743979931
M01_T015	C29	2.5507805347442627	2.014669895172119	0.31092801690101624	1.7387596368789673	0.0	0.0	1.1468793153762817	0.0	0.6009809374809265	0.10443852841854095	2.0751434931298718e-05	0.0	1.246362566947937	0.0	0.0022448867093771696	0.0	1.1121028661727905	0.05208197608590126	1.733830451965332	0.16321782767772675	0.0	2.6980119400832336e-06	0.0	0.0	0.0	0.0	0.0	0.0	0.0	0.0	2.2954626083374023	0.0	0.0	0.5658103227615356	0.0	0.0	0.0	0.936486542224884	0.0	1.7629187107086182	0.24117472767829895
M01_T016	C01	0.6213437914848328	0.14270440116524696	1.2645939886569977	0.0	0.007986922399140894	0.07177780196070671	0.0	0.0	1.950430032593431e-06	0.3339303284883499	0.3674122393131256	0.0	0.28608014434576035	2.7607931940565322e-08	0.057906657457351685	0.0	0.0	0.8703891783952713	1.224356472492218	0.2732367515563965	7.923456779579396e-09	2.8297398686408997	1.4089492950120075e-07	0.0	0.0	0.0	0.0	0.0	0.0	2.7531279921531677	0.0	0.0	0.0	0.0	0.0	0.0	0.0	0.9281191974878311	0.0	0.0	0.526376485824585
M01_T016	C02	1.618120938539505	0.02581994840875268	1.0360538363456726	5.566331856243778e-05	3.164793954206073e-18	0.0	0.0	0.0	0.0	0.3683660253882408	1.009937345981598	0.0	0.461056649684906	1.0172852873802185	2.23411762714386	0.0	0.0	2.528798282146454	0.23668358847498894	0.9418087154626846	0.0	0.0920151136815548	0.0	0.0	0.0	0.0	0.06980323791503906	0.0	0.0	0.0	0.0	0.0	0.0	0.0	0.0	0.0	0.0	4.500561594963074	0.0	0.0	0.4190489798784256
M01_T016	C03	1.5413476824760437	4.5207569491254375e-17	0.8452206254005432	6.391906572389416e-05	0.03296505380421877	0.0	0.0	0.0	8.592424819653388e-06	0.4771379753947258	0.08432609401643276	0.0	1.4633172452449799	2.1161080598831177	1.1812289953231812	0.0	0.0	0.0	0.29642466455698013	0.5764479488134384	0.0	5.4264724894892424e-05	0.0	0.0	0.0	0.0	0.0	0.0	0.0	0.0	0.0	0.0	0.0	0.0	0.0	0.0	0.0	5.216877818107605	0.0	0.0	0.9179664552211761
M01_T016	C04	1.7472150325775146	2.9609029293060303	0.67580246925354	8.498108945786953e-05	0.04354563727974892	0.0	0.0	0.0	0.0	0.4851222038269043	0.03686842322349548	0.0	1.1517084836959839	2.008779525756836	3.099757432937622	0.0	0.0	0.0	0.2710440158843994	1.1302286386489868	0.0	3.571569686755538e-05	0.0	0.0	0.0	0.0	4.159637523315496e-09	0.0	0.0	0.0	0.0	0.0	0.0	0.0	0.0	0.0	0.0	4.923189640045166	0.0	0.0	0.6131603121757507
M01_T016	C05	1.4299469292163849	1.6694250112412585e-17	0.7915812581777573	4.5310528548725415e-05	0.0	0.0	0.0	0.0	0.0	0.10851955786347389	0.0	0.0	0.3524857759475708	1.1924698650836945	2.9316501021385193	0.0	0.0	0.0	0.0	0.7114898860454559	0.0	2.3494058041251265e-05	0.0	0.0	0.0	0.0	0.0	0.0	0.0	0.0	0.0	0.0	0.0	0.0	0.0	0.0	0.0	4.8357179164886475	0.0	0.0	0.0
M01_T016	C06	1.839598536491394	8.049117193230181e-17	0.6315018534660339	0.00020805219901376404	0.06620248034596443	0.0	1.2283135056495667	0.0	0.9806213676929474	0.4210207611322403	0.060951536521315575	0.0	1.6814958453178406	2.100399911403656	3.059656858444214	0.0	0.0	0.0	0.13932347670197487	1.1484318375587463	0.0	6.427816515497398e-05	0.0	0.0	0.0	0.0	0.014706902904435992	0.0	0.0	0.00042832749750232324	0.0	0.0	0.0	0.0	0.0	0.0	0.0	6.142234206199646	0.0	0.0	0.17126226797699928
M01_T016	C07	1.8418811559677124	3.755998198009744e-17	0.4964819848537445	5.3559102525468916e-05	6.302963922836055e-23	0.0	0.0	0.0	0.0	0.3090565502643585	0.0	0.0	0.8167815804481506	2.035996198654175	3.2660562992095947	0.0	0.0	0.0	0.0969805121421814	1.3005021810531616	0.0	6.412265065591782e-06	0.0	0.0	0.0	0.0	0.0	0.0	0.0	0.0	0.0	0.0	0.0	0.0	0.0	0.0	0.0	5.004749774932861	0.0	0.0	1.3252184391021729
M01_T016	C08	2.0228214859962463	2.6301770533890934e-17	0.47892116755247116	7.747231575194746e-05	3.799214861834095e-23	0.0	0.0	0.0	0.0	0.14260108023881912	0.06213049590587616	0.0	0.997920423746109	2.1833589673042297	3.296925187110901	0.0	0.0	0.0	0.2231636494398117	1.5047277212142944	0.0	0.0	0.0	0.0	0.0	0.0	0.0	0.0	0.0	0.0	0.0	0.0	0.0	0.0	0.0	0.0	0.0	5.224401473999023	0.0	0.0	0.0
M01_T016	C09	1.96514293551445	3.608224697682861e-17	0.6024449318647385	0.0	0.05714752059429884	0.0	0.0	0.0	1.418292345078953e-05	1.2485188245773315	0.08292939886450768	0.0	0.9147298038005829	2.1418792009353638	3.233491897583008	0.0	0.0	0.0	0.15812820941209793	1.402273267507553	0.0	1.1846536835946608e-05	0.0	0.0	0.0	0.0	0.0	0.0	0.0	0.0	0.0	0.0	0.0	0.0	0.0	0.0	0.0	5.296931028366089	0.0	0.0	0.06497392803430557
M01_T016	C10	1.8355466723442078	2.2694519345070987e-16	1.6519405245780945	3.364200711250305	0.6801550984382629	0.4680117815732956	0.0	0.0	0.6324026584625244	0.9261082410812378	0.5139036774635315	0.0	2.3506176471710205	0.0	0.16803616285324097	0.0	0.0	0.08399983122944832	1.8616552948951721	0.2754622846841812	0.0	0.08793582022190094	0.0	0.0	0.0	0.0	0.020289474166929722	0.0	0.0	1.3333455920219421	0.0	0.0	0.0	0.0	0.0	0.0	0.0	5.984465599060059	0.0	0.0	4.656892776489258
M01_T016	C11	1.0748970806598663	1.7790029835623627e-16	0.8561000972986221	0.7039787322282791	0.33425522595643997	0.0	0.0	0.0	0.29874762892723083	1.0550414621829987	1.5439668893814087	0.0	1.6410271227359772	0.0	0.12718981504440308	0.0	0.0	0.23179125785827637	3.0244418382644653	0.5414283573627472	3.1296881530806786e-08	0.10561107471585274	1.3776538670063019	0.0	0.0	0.0	0.0	0.0	0.0	1.4540469944477081	0.0	0.0	0.0	0.0	0.0	0.0	0.0	5.453891396522522	0.0	0.0	3.259069263935089
M01_T016	C12	1.272074818611145	4.887583261215756e-17	0.6681725084781647	0.20810288190841675	0.25986674427986145	1.0181387066841125	0.10085302963852882	0.3965439200401306	1.5871509909629822	0.7572122812271118	0.25716501474380493	0.0	2.6905053853988647	0.0	0.18684226274490356	0.0	0.0	0.032799736596643925	0.8326458930969238	0.03792936448007822	0.0	1.1027254913642537e-05	0.0	0.0	0.0	0.0	0.07344339042901993	0.0	0.0	0.8750866651535034	0.0	0.0	0.0	0.0	0.0	0.0	0.0	2.7447290420532227	0.024024462327361107	0.0	1.9961729645729065
M01_T016	C13	1.4511320292949677	8.908337157885348e-17	0.8264811187982559	0.11886781081557274	0.09642136609181762	0.0	2.9246558355847483e-19	0.0	1.3145121556590311e-05	0.4121987894177437	1.6813183265185216e-05	2.3394004106521606	2.427625596523285	1.0589185655117035	1.497898817062378	0.0	0.0	0.00014257214934332296	0.2780526503920555	0.2987554147839546	0.0	5.55997516471507e-07	0.0	0.0	0.0	0.0	0.0	0.0	0.0	0.2926504835486412	0.0	0.0	0.0	1.5342207849025726	0.0	0.0	0.0	5.284398198127747	0.40142304450273514	0.0	0.30432800203561783
M01_T016	C14	2.116429328918457	3.3306692062243676e-17	0.6603372097015381	1.6124447584152222	0.0	0.0	0.0	0.006418164819478989	2.600173138489481e-05	1.479587197303772	0.22211739420890808	0.0	0.8299719095230103	0.0	0.05367521941661835	1.1891369240402128e-06	0.0	0.0	1.3322322368621826	0.2041708081960678	0.0	0.0	0.0	0.0	0.0	0.0	0.0	0.0	2.352996587753296	0.0	0.0	0.19661521911621094	0.0	0.0	0.0	0.0	0.0	0.7153987884521484	0.0	0.0	4.31670618057251
M01_T016	C15	1.7475741505622864	2.5040733111027414e-16	1.8148371279239655	0.8764843791723251	1.3023727238178253	0.0	0.0	0.0	0.48689325898885727	4.152342081069946	1.5287630558013916	0.0	2.1674925088882446	0.0	0.18967682495713234	0.0	0.0	0.0016090152785182	0.9638905227184296	0.0752575732767582	0.31618478149175644	0.00021021993961767294	0.7518570125102997	0.0	0.0	0.06403503008186817	0.0	0.0	0.0	1.2692930102348328	0.0	0.0	0.0	0.0	0.0	0.0	0.0	4.929598331451416	0.0	0.0	5.137985348701477
M01_T016	C16	1.825265884399414	0.02955162711441517	0.8361666798591614	0.07774630561470985	0.8444574773311615	0.0	0.0	0.011530757881700993	6.215098255779594e-05	1.8682318925857544	0.20013444870710373	0.0	3.1931506395339966	0.0	0.18216419219970703	0.0	0.0	0.17727919667959213	1.6638463735580444	0.2480948641896248	1.5082824230194092	0.0	0.0	0.0	0.0	0.0	0.02656719461083412	0.0	0.0	0.0	0.0	0.0	0.0	0.0	0.0	0.0	1.7362394332885742	0.7321407496929169	0.0	0.0	5.207822322845459
M01_T016	C17	1.582793951034546	3.2196468772920724e-16	0.94110107421875	0.020891889929771423	0.6776715517044067	0.0	0.0	0.0	0.00022633539629168808	2.8809800148010254	0.3413452208042145	0.0	1.8598682880401611	0.0	0.16321127116680145	0.0	0.0	1.8066824674606323	0.8639822006225586	0.0909033939242363	0.0	0.011577126570045948	0.0	0.0	2.969545841217041	0.018295878544449806	0.049334391951560974	0.0	0.0	0.0	0.0	0.0	0.0	0.0	0.0	0.0	0.0	0.939767062664032	0.0	0.0	6.531635284423828
M01_T016	C18	1.5936440229415894	1.77635686587003e-16	2.1359832286834717	0.0	2.0725748538970947	0.0	0.0	0.0	0.2095034271478653	5.396885395050049	1.7507349252700806	0.0	2.1039633750915527	0.0	0.15301918983459473	0.0	0.0	0.0	0.4641534984111786	0.0	0.6168044209480286	0.0	0.4671030640602112	0.0	0.0	0.7511230111122131	0.017549457028508186	0.0	0.0	0.6238114237785339	0.0	0.0	0.0	0.0	0.0	0.0	0.0	0.9070984125137329	0.0	0.0	5.434039115905762
M01_T016	C19	1.0990897715091705	6.795779415662489e-17	0.6153232604265213	0.0	0.5164909660816193	0.0	0.0	0.0	0.00030465148302027956	3.6550352573394775	0.21407285332679749	0.0	2.3416747450828552	0.0	0.12729385495185852	0.0	0.0	0.0	0.5601802319288254	0.0067643942311406136	0.2606186121702194	0.0	0.0	0.0	0.0	0.0	7.55940710028824e-09	0.0	0.0	0.0	0.0	0.0	0.0	0.0	0.0	0.0	0.3000570833683014	0.35507604479789734	0.0	0.0	5.293001413345337
M01_T016	C20	1.6371492147445679	9.870576512133583e-17	0.929068848490715	2.1681873202323914	0.21358180418610573	0.0	0.0	0.0	0.0004663353829528205	4.337178468704224	0.4856226518750191	0.0	2.0201176404953003	0.0	0.13092970848083496	0.0	0.0	0.0	0.7641905844211578	0.24412119388580322	0.0	0.0	0.0	0.0	0.0	0.1454075165092945	0.04856305755674839	0.05929429084062576	0.14600208401679993	4.561545968055725	0.0	0.0	0.0	0.0	0.0	0.0	0.0	2.7062883973121643	0.414266936480999	0.01352520938962698	1.158159852027893
M01_T016	C21	1.8509847521781921	1.000834584236145	0.7110551297664642	0.0	0.032867737114429474	0.0	0.8337869346141815	0.019622419960796833	0.0002904316352214664	3.053453803062439	0.1187295988202095	0.0	2.0562061071395874	0.0	0.14407853782176971	0.0	0.0	5.8072712363355095e-06	1.757081925868988	0.11876238510012627	0.0	1.3628236388285586e-06	0.0	0.0	0.0	0.0	0.0	0.0	0.0	0.0	0.9534379541873932	0.0	0.0	0.18182498961687088	0.15095390379428864	0.0	0.0	1.0214316248893738	1.6114146709442139	0.0	0.046308452263474464
M01_T016	C22	2.1710400581359863	1.68312668800354	0.6901167631149292	0.08961000293493271	0.00076347216963768	0.0	0.0	0.05199367180466652	0.5862345695495605	3.676152229309082	0.3140818476676941	0.0	1.047903060913086	0.0	0.12037664651870728	0.0	0.0	1.8948367142002098e-06	0.004207143094390631	0.0	0.0	4.727685336547438e-07	0.0	0.0	0.0	0.0	0.0	0.0	0.0	0.0	1.5098270177841187	0.0	0.0	1.0680806636810303	0.0	0.0	0.0	1.0508902072906494	0.0	1.6487914323806763	0.12323705852031708
M01_T016	C23	1.8643066883087158	6.019490593988419e-17	0.6892507672309875	2.806687116622925	0.1480037271976471	0.0	0.622078001499176	0.07734829187393188	3.0131390303722583e-05	0.5344731211662292	0.11487780511379242	0.0	1.7064083814620972	0.0	0.10158154368400574	0.0	0.0	0.007618902251124382	1.9699690341949463	0.271647185087204	0.0	0.0	0.0	0.0	0.0	0.0	0.0	0.0	0.0	0.0	0.0	0.0	0.0	0.3139950633049011	0.0	0.0	0.0	1.0536439418792725	0.0	0.0	0.8907769918441772
M01_T016	C24	1.996602326631546	1.5031313598155975	1.1369078755378723	0.13852911069989204	5.606570011263684e-22	0.0	0.33346688747406006	0.0	3.464742985670455e-05	0.91315957903862	1.0132634341716766	0.0	1.2922426760196686	0.0	0.11146194115281105	0.0	0.0	2.49722021818161	1.4041290879249573	0.33761248737573624	0.0	0.0	0.0	0.0	0.0	0.0	0.02105054073035717	0.0	0.0	0.0	1.1203556954860687	0.0	0.0	0.4589480683207512	0.0	0.0	0.0	0.9895500093698502	0.9729572087526321	0.07235999591648579	0.6114836186170578
M01_T016	C25	1.8897085189819336	2.493835926055908	0.9039458185434341	0.1423196718096733	0.027044360991567373	0.0	0.2833457440137863	0.0	1.163694264505466e-05	0.5536931306123734	0.17475806549191475	1.9983096990472404e-06	2.9822803735733032	0.0	0.12645493261516094	0.0	1.595502883195877	0.0682275090366602	0.29162023961544037	0.011976714013144374	0.0	0.0	0.0	0.0	0.0	0.0	0.014355657622218132	2.446329653263092	0.0	0.06222985126078129	0.0	0.0	0.09913432784378529	1.9954071938991547	0.0	0.0	0.0	1.2789292633533478	0.0	0.06202355865389109	0.11280361376702785
M01_T016	C26	1.986278474330902	0.9215145111083984	0.7580912709236145	0.0	0.01260599261149764	0.0	0.7700153589248657	0.0	2.8844107873737812e-05	0.4653988480567932	0.08282095938920975	0.0	2.170892596244812	0.0	0.10930828750133514	0.0	0.0	0.051984937861561775	1.9427452683448792	0.1687355786561966	0.0	1.0559390375419753e-06	0.0	0.0	0.0	0.0	0.0	0.0	0.0	0.0	0.9073125720024109	0.0	0.0	0.2848128527402878	0.14632216840982437	0.0	0.0	1.0960968136787415	2.1799243688583374	0.0	0.0783417858183384
M01_T016	C27	1.9041364192962646	0.8747167587280273	0.8270455002784729	6.609441243199399e-06	0.01015784963965416	0.0	0.6884827017784119	5.436872470454546e-06	1.9239247194491327e-05	0.4793078899383545	0.12435509264469147	0.0	2.1297874450683594	0.0	0.13254353404045105	0.0	0.0	0.044923316687345505	1.685287594795227	0.1318768858909607	0.0	1.2759949186147423e-06	0.0	0.0	0.0	0.0	0.0	0.0	0.0	0.0	0.6710501909255981	0.0	0.0	0.7118116021156311	0.11012006551027298	0.0	0.0	1.1062016487121582	0.14275062084197998	0.0	0.13296392560005188
M01_T016	C28	1.9783474206924438	2.6352899074554443	0.61898273229599	0.0	3.8351814168890996e-08	0.0	0.0	0.05988630652427673	0.09844468533992767	0.8082030415534973	0.08859031647443771	0.0	1.6053249835968018	0.0	0.1031009703874588	0.0	0.0	3.090151949436404e-06	0.0499044694006443	0.0	0.0	9.990595799536095e-07	0.0	0.0	0.0	0.0	0.0	0.0	0.0	0.0	2.425795555114746	0.0	0.0	1.1079643964767456	0.04564189538359642	0.0	0.0	1.031874656677246	2.551307439804077	0.0	0.099275141954422
M01_T016	C29	2.1385574340820312	2.114640772342682	0.6016993671655655	0.2557651028037071	9.773893093388123e-20	0.0	0.12948350235819817	0.0026512312470003963	0.576448991894722	0.4225320667028427	0.12823295965790749	0.0	0.8003700971603394	0.0	0.11266146413981915	0.0	0.39992599189281464	1.1673170376980124e-06	0.4794190302491188	0.0	0.0	4.5077843680019214e-07	0.0	0.0	0.0	0.0	0.0	0.0	0.0	0.0	1.7157883048057556	0.0	0.0	0.5688103586435318	0.0	0.0	0.0	1.081706017255783	0.0	1.775737315416336	0.12830501422286034
M02_T001+T002	C01	0.4960799813270569	0.15322580561041832	2.7541258335113525	0.0	1.3910360038280487	0.0649128295481205	0.0	0.0	0.0	0.0	0.47699111700057983	0.0	0.2833153232932091	7.480387143043998e-10	0.013338213902898133	0.0	0.0	2.652935743331909	1.3072132766246796	0.6056497395038605	0.0	3.2252060174942017	7.092472031899888e-07	0.0	0.0	0.002558638881318784	0.006758641568012536	0.0	0.0	2.5472176671028137	0.0	0.0	0.07853856682777405	0.0	0.0	0.0567896943539381	0.0	0.7619829177856445	0.2977724224328995	0.04813325311988592	1.053002953529358
M02_T001+T002	C02	1.4148369133472443	0.03357726149260998	2.728135108947754	0.00044009430712321773	1.4595940709114075	0.0	0.0	0.0	4.8729926675150637e-05	0.043299186043441296	0.6151548475027084	0.0	0.7728398442268372	1.0609569549560547	1.9732041358947754	0.0	0.0	3.8381941318511963	0.7246590554714203	1.0231893658638	0.0	0.099159836769104	0.0	0.0	0.0	0.0	0.0	0.0	0.0	0.018796639051288366	0.0	0.0	0.0	0.0	0.0	0.0	0.0	4.968624234199524	0.15595512837171555	0.0	1.3793624639511108
M02_T001+T002	C03	1.447856843471527	2.046282178660538e-16	1.649147391319275	0.0	1.1438312232494354	0.0	0.0	0.0	0.3367930203676224	0.06766795553267002	0.10768192075192928	0.0	1.8997566103935242	2.5683621764183044	1.4172227382659912	0.0	0.0	0.337141752243042	0.891472652554512	0.8501236438751221	0.0	0.028281518258154392	0.0	0.0	0.0	0.0	0.0	0.0	0.0	0.05973797757178545	0.0	0.0	0.0	0.0	0.0	0.0	0.0	5.880671143531799	0.11123221926391125	0.01159026799723506	0.926706999540329
M02_T001+T002	C04	1.1883511543273926	3.115769386291504	1.5538369417190552	0.0	0.6135662794113159	0.0	4.332823424223617e-20	0.0	0.0	1.543846337881405e-05	5.977233286103001e-07	0.0	0.4201163053512573	1.8667190074920654	2.482128143310547	0.0	0.0	0.17227795720100403	0.1681836098432541	1.041445016860962	0.0	4.55534200227703e-06	0.0	0.0	0.0	0.038814444094896317	0.0	0.0	0.0	0.027023591101169586	0.05762837827205658	0.0	0.0	0.0	0.0	0.0	0.0	5.197959899902344	0.0	0.0	0.6457062363624573
M02_T001+T002	C05	1.3459441363811493	5.035576957021701e-17	1.524038702249527	0.0	1.3488220572471619	0.0	0.0	0.0	4.361750072234827e-08	0.0	0.10201619379222393	0.0	0.6654390245676041	1.737767517566681	2.867942154407501	0.0	0.0	0.2121838927268982	0.2426919974386692	0.9533262103796005	0.0	0.0	0.0	0.0	0.0	0.0	0.0	0.0	0.0	0.0	0.0	0.0	0.0	0.0	0.0	0.0	0.0	5.399288296699524	0.053488670848309994	0.0	0.37865065783262253
M02_T001+T002	C06	2.064762234687805	1.7926929550490133e-16	1.29729562997818	0.0	1.0393287539482117	0.0	1.3854779601097107	0.0	1.5961062908172607	0.0811879001557827	0.028725783340632915	0.0	1.8187487721443176	2.7776187658309937	3.181421399116516	0.01655616518110037	0.0	0.12013660743832588	0.26564866304397583	1.5703186988830566	0.0	0.09884664416313171	0.0	0.0	0.0	0.0	0.0	0.0	0.0	0.0076784753473475575	0.0	0.0	0.0	0.0	0.0	0.0	0.0	7.053776741027832	0.03949398919939995	0.0	0.1667918562889099
M02_T001+T002	C07	1.778334766626358	7.528699819564894e-17	0.6729525774717331	0.0	0.8406603187322617	0.0	0.0	0.0	0.0	0.034761843271553516	0.15913159027695656	0.0	0.896877110004425	2.1586602330207825	3.257759153842926	0.0	0.0	0.12468845956027508	0.3916793316602707	1.4480087459087372	0.0	2.732613302214304e-05	0.0	0.0	0.0	0.0	0.0	0.0	0.0	0.0	0.0	0.0	0.0	0.0	0.0	0.0	0.0	5.2141687870025635	0.08002194948494434	0.016536895185709	1.3971512019634247
M02_T001+T002	C08	1.9201653003692627	8.492182922582164e-17	0.8392152786254883	0.0	0.9392500519752502	0.0	0.0	0.0	0.0161155816167593	0.0	0.0283666979521513	0.0	1.2029896974563599	2.535440444946289	3.3237226009368896	0.0	0.0	0.18800385296344757	0.4994848072528839	1.7776917219161987	0.0	0.004909978248178959	0.0	0.0	0.0	0.0	0.0	0.0	0.0	0.05196074768900871	0.0	0.0	0.0	0.0	0.0	0.0	0.0	5.868838787078857	0.0557357482612133	0.0	0.1640380620956421
M02_T001+T002	C09	1.8982210159301758	1.213439068137054e-16	0.7843957841396332	0.0	0.6497044712305069	0.0	0.0	0.0	3.366693874795601e-06	1.064864158630371	0.022447513416409492	0.019200608134269714	1.2955780029296875	2.6017937660217285	3.412892520427704	0.0	0.0	0.014476812444627285	0.4248243048787117	1.7082579731941223	0.0	0.22757991775870323	0.0	0.0	0.0	0.0	0.0	0.0	0.0	0.009935518726706505	0.0	0.0	0.0	0.0	0.0	0.0	0.002770997118204832	5.390120625495911	0.0	0.005787424510344863	0.17497726902365685
M02_T001+T002	C10	1.7055069208145142	4.203126509134996e-16	2.841560482978821	3.5704970359802246	2.5832104682922363	0.46974992007017136	0.0	0.0	0.6220110654830933	0.25568051636219025	0.7218619883060455	0.0	2.8471542596817017	0.0	0.03920576814562082	0.0	0.0	0.41874075680971146	2.4203675985336304	0.47213273495435715	0.1009500864893198	0.29299189150333405	0.22941829636693	0.0	0.0	0.0	0.0	0.0	0.0	1.4186302423477173	0.0	0.0	0.0	0.0	0.0	0.0	0.15476154908537865	6.5198447704315186	0.09796781465411186	0.0	5.260774254798889
M02_T001+T002	C11	1.0976297855377197	7.1660334649495535e-16	1.088228851556778	0.3496963009238243	1.5487419366836548	0.0	0.0	0.0	0.7300996333360672	2.246618628501892	0.677197590470314	0.0	2.5076180696487427	0.4817734733223915	0.02725003706291318	0.0	0.0	0.7202413529157639	3.558003008365631	1.1995113790035248	0.30705300718545914	0.2977266237139702	0.2741399258375168	0.0	0.0	0.0	0.155915729701519	0.0	0.0	2.245730221271515	0.0	0.0	0.0	0.0	0.0	0.0	0.0	6.276901602745056	0.1781831942498684	0.0419885516166687	3.187467098236084
M02_T001+T002	C12	1.3930650651454926	0.06571424752473831	0.7808596193790436	0.1004242564085871	1.4993612468242645	0.6655351519584656	0.09723208751529455	0.055244253017008305	2.2791094183921814	0.18370802700519562	0.06070217862725258	0.0	3.10062313079834	0.04343928906859987	0.11808895692229271	0.0	0.0	0.2102883756160736	1.586763083934784	0.3668200150132179	0.0	0.10051780473440886	0.0	0.0	0.04161118995398283	0.0	0.3501315973699093	0.0	0.07776096649467945	0.6950595676898956	0.0	0.0	0.0	0.39796245470643044	0.0	0.0	0.12010718486271799	2.211901068687439	0.09048902615904808	0.0	1.9700283706188202
M02_T001+T002	C13	1.185377836227417	4.1494585015969634e-16	1.215538501739502	0.0	1.4762073755264282	0.8516814708709717	0.0	0.0	0.0	0.17876851558685303	0.27316293120384216	2.2421648502349854	2.6012754440307617	0.0	0.5838749408721924	1.9413653262745356e-06	0.0	0.5266328454017639	0.09500031173229218	0.44638460874557495	0.0	0.1604815125465393	0.0	0.0	0.0	0.0	1.6965493898624118e-08	0.0	0.0	0.5554878115653992	0.0	0.0	0.0	1.8336082696914673	0.0	0.0	0.05878536403179169	6.99174165725708	2.451772689819336	0.0	0.2043837159872055
M02_T001+T002	C14	2.260556221008301	3.2387286767091396e-16	2.1217328310012817	1.3071817755699158	0.9151239693164825	0.0	0.06021626852452755	0.0	4.1323533878312446e-05	1.6697733998298645	0.32711300253868103	0.0	1.1084766387939453	0.0	0.0023018799256533384	3.0633876804131432e-06	0.0	1.9892434477806091	2.1352401971817017	0.43928268551826477	0.0	0.00637086434289813	0.0	0.0	0.0	0.0	0.0	0.0	2.744508385658264	0.04502274841070175	0.0	0.8687745630741119	0.0	0.0	0.0	0.0	0.0	0.4135594964027405	0.1127052865922451	0.0	3.848828434944153
M02_T001+T002	C15	1.5613043904304504	6.607561878814336e-16	3.383559465408325	1.5059547424316406	2.430504322052002	0.0	0.0	0.0	0.9369179606437683	4.070347547531128	1.7695149779319763	0.0	2.47284197807312	0.0	0.02776370942592621	0.0	0.0	0.4360893666744232	1.587419033050537	0.3302360773086548	0.8980093002319336	0.2779153734445572	1.3791412115097046	0.0	0.0	0.12139007076621056	0.009084250142059602	0.0	0.0	1.5268560647964478	0.0	0.0	0.0	0.0	0.0	0.0	0.0	5.79813027381897	0.1075732558965683	0.0	5.267513036727905
M02_T001+T002	C16	1.560574233531952	2.3281607627868652	3.626659631729126	0.644826352596283	3.3758585453033447	0.16720793396234512	0.3698204904794693	0.2335076928138733	0.26742640137672424	2.5203897953033447	0.37576916813850403	1.648466408252716	3.461609125137329	1.6829445570465396e-07	0.14251527935266495	0.11204259097576141	1.3125196695327759	1.2788959741592407	2.625466227531433	0.6204382479190826	2.018682360649109	0.041098399087786674	0.9531740844249725	0.07956614717841148	0.1467880755662918	0.7514635324478149	0.0	0.27824869751930237	0.26536646485328674	0.0	0.06991321220993996	0.46355360746383667	0.8759469091892242	0.31396715342998505	0.11404438316822052	0.00029360977350734174	1.6680963039398193	0.4042997509241104	0.19063416868448257	0.03317412920296192	4.5856688022613525
M02_T001+T002	C17	1.6251654624938965	0.01918262615799904	1.476426362991333	0.023397281765937805	2.963967800140381	0.0	0.0	0.0	0.08463652431964874	3.8919010162353516	0.3152259588241577	0.0	2.284205436706543	0.0	0.08658575266599655	0.0	0.0	1.9121546745300293	1.6351418495178223	0.21755284070968628	0.1570950746536255	0.2372475564479828	0.0	0.0	3.6192195415496826	0.25579971075057983	0.15994814038276672	0.0	0.0	0.0	0.0	0.0	0.0	0.0	0.0	0.13795652985572815	0.0	0.25609058141708374	0.14189665019512177	0.01850985176861286	6.56292724609375
M02_T001+T002	C18	1.3558390140533447	3.55271373174006e-16	3.6558018922805786	0.0	2.5723326206207275	0.0	0.0	0.0	0.3963239938020706	5.744885206222534	1.6673130691051483	0.0	2.2518749833106995	0.0	0.039599656127393246	0.0	0.0	0.20100674778223038	0.8276272267103195	0.04300989955663681	0.9703602641820908	0.08355124294757843	0.6606581509113312	0.0	0.0	0.8646868169307709	1.2562987911253487e-10	0.0	0.0	0.3786572441458702	0.0	0.0	0.0	0.0	0.0	0.0	0.0	0.2728230655193329	0.0849735476076603	0.019498005975037813	5.29167628288269
M02_T001+T002	C19	0.6199899017810822	0.00031007844518178703	0.9653248637914658	0.0	1.6709418892860413	0.0	0.0	0.0	0.00047681686555733904	4.383074522018433	0.058836083859205246	0.0	2.6005821228027344	0.0	0.05637720227241516	0.0	0.0	0.24551407992839813	0.8403182625770569	0.031225084327161312	0.06812606379389763	0.24572114343754947	0.0	0.0	0.5043778046965599	0.11424197163432837	0.04358327481895685	0.0	0.0	0.0	0.0	0.0	0.0	0.0	0.0	0.0	0.2916867919266224	0.18677239958196878	0.33644431829452515	0.05587414279580116	6.180994033813477
M02_T001+T002	C20	1.3783786296844482	5.773159516292577e-16	2.240778923034668	2.861908435821533	1.3618603944778442	0.0	0.0	0.0	0.07231652736663818	4.643344879150391	0.9293270111083984	0.0	2.4521961212158203	0.0	0.019346613436937332	0.0	0.0	0.47424131631851196	1.3262505531311035	0.43634212017059326	0.0	0.256339967250824	0.0	0.0	0.0	0.3394201397895813	0.07848919928073883	0.09564696997404099	0.2729213535785675	4.638797283172607	0.24983151257038116	0.0	0.0	0.0	0.0	0.0	0.0	4.037211894989014	0.3015954792499542	0.0	2.0106468200683594
M02_T001+T002	C21	1.715484380722046	1.1165372133255005	1.1864670515060425	0.0	0.9213000535964966	0.0	0.8978360891342163	0.0	0.02352610044181347	3.800785541534424	0.12971056997776031	0.0	2.2304012775421143	0.0	0.0	0.0	0.0	0.24350318312644958	2.2757186889648438	0.3185698986053467	0.0	3.148260930174729e-06	0.0	0.0	0.0	0.007739380933344364	0.0	0.0	0.0	0.0	1.372414469718933	0.0	0.0	0.5265715718269348	0.28959304094314575	0.0	0.0	0.4287128150463104	1.167314887046814	0.03291531279683113	0.38773098587989807
M02_T001+T002	C22	2.1526607275009155	1.3953121900558472	0.8652028441429138	0.06540926732122898	0.9478509724140167	0.0	0.0	0.0	0.6972360014915466	3.957915425300598	0.6455122828483582	0.0	1.111681580543518	0.0	0.009996611624956141	0.0	0.0	0.22418029606342316	0.6269000470638275	0.010637525003403425	0.0	2.167301374811359e-06	0.0	0.0	0.0	0.0	0.0	0.0	0.0	0.0	1.6731231808662415	0.0	0.0	1.1879697442054749	0.0	0.0	0.0	0.423693910241127	0.08743378520011902	0.9849618673324585	0.6990442276000977
M02_T001+T002	C23	1.5237396955490112	1.1375448829758443e-16	0.9724924862384796	2.7342584133148193	1.4555261433124542	0.0	0.7241125404834747	0.011347391875460744	0.00011747786629712209	0.13663290813565254	0.24101417139172554	0.0	2.196687400341034	0.0	0.0	0.0	0.0	0.29861851036548615	2.284436345100403	0.38647352159023285	0.0800275094807148	0.0686656991019845	0.0	0.0	0.0	0.0	0.0	0.0	0.0	0.0	0.0	0.4962381571531296	0.0	1.0601756572723389	0.0	0.0	0.0	0.508517861366272	0.11819085292518139	0.0014346326643135399	1.6618457734584808
M02_T001+T002	C24	1.950607180595398	1.2057462930679321	2.5754404067993164	0.0	1.1662789583206177	0.0	0.37276819348335266	0.0	0.12593433260917664	0.6763232946395874	0.5551941990852356	0.0	1.5088249444961548	0.0	3.308670977038045e-24	9.243567689054544e-09	0.0	3.608417510986328	1.9794198274612427	0.5316603183746338	0.0	0.04188700392842293	0.0	0.3881898522377014	0.0	0.0	0.0	0.0	0.0	0.0	1.4535887241363525	0.0	0.19722209870815277	0.7899653911590576	0.07304032891988754	0.0	0.0	0.4461735785007477	1.196395993232727	0.08937975019216537	1.0895143747329712
M02_T001+T002	C25	1.9691684246063232	2.2032201290130615	2.0875682830810547	0.0	1.0198510885238647	0.0	0.0	0.0	2.3671602775721112e-06	0.021640444174408913	0.2521713078022003	0.0	3.2919294834136963	0.0	0.08631747215986252	0.0	2.757594585418701	1.604913353919983	0.14433997869491577	0.0800117626786232	0.0	8.059578249230981e-07	0.0	0.0	0.0	0.0	1.2683990746609197e-07	2.3030760288238525	0.0	0.0	0.03322228789329529	0.0	0.31515008211135864	2.2370223999023438	0.04383267089724541	0.22279714047908783	0.0	0.363614559173584	0.1808275282382965	0.09194990992546082	0.7752564549446106
M02_T001+T002	C26	1.89047771692276	1.0286959409713745	1.2032607197761536	0.0	0.944582998752594	0.0	0.7364364266395569	0.0	0.06790352240204811	0.17923051118850708	0.111027792096138	0.0	2.255444884300232	0.0	0.0	0.0	0.0	0.36423617601394653	2.405377984046936	0.40590378642082214	0.0	0.020204901695251465	0.0	0.0	0.0	0.0	0.0	0.0	0.0	0.0	1.3668967485427856	0.0	0.0	0.5943404138088226	0.24801190197467804	0.0	0.0	0.4249677509069443	1.9601544737815857	0.046782393008470535	0.5005979239940643
M02_T001+T002	C27	1.8597020506858826	1.0692541599273682	1.4272748827934265	0.0	0.9168123304843903	0.0	0.8110503256320953	0.0	0.12030170857906342	0.17424847930669785	0.09045094810426235	0.0	2.250540256500244	0.0	0.0	0.0	0.0	0.3812379762530327	2.315523087978363	0.3385908752679825	0.0	8.687703143550607e-07	0.0	0.0	0.0	0.0	0.0	0.0	0.0	0.0	1.2644081711769104	0.0	0.0	0.7892195284366608	0.19652079790830612	0.0	0.0	0.32685644924640656	0.32905060052871704	0.019977261312305927	0.6002008765935898
M02_T001+T002	C28	2.0784506797790527	2.5327318906784058	0.8231694102287292	0.0	0.9437477588653564	0.0	0.0893016830086708	0.0	0.5827755331993103	0.2833297401666641	0.09353259578347206	0.0	2.2956461906433105	0.0	0.0011236352729611099	0.0	2.1152999352125335e-06	0.2584194988012314	0.6922017633914948	0.07393943145871162	0.0	1.5290062833628326e-06	0.0	0.0	0.0	0.0	0.012714214157313108	0.0	0.0	0.023892849683761597	2.6702280044555664	0.0	0.6555081605911255	1.170837163925171	0.40274445712566376	0.0	0.0	1.1127768754959106	2.351178765296936	0.05386359617114067	0.52475705742836
M02_T001+T002	C29	2.1238698959350586	1.8814338445663452	0.7685772776603699	0.0	0.865660548210144	0.0	0.15127480030059814	0.0	1.1152119636535645	0.05945637822151184	0.25656113028526306	0.0	1.2862133979797363	0.0	2.775514382734916e-18	0.0	0.10911040753126144	0.23083969950675964	1.0574570894241333	0.1519218385219574	0.0	3.090255518145568e-07	0.0	0.0	0.0	0.0	0.0	0.0	0.0	0.0	1.7508776187896729	0.0	0.20368430018424988	0.41825827956199646	0.0	0.0	0.0	0.7027987241744995	0.10993093252182007	1.720628261566162	0.8276563882827759
