# Supplementary material for: Single-cell CyTOF profiling reveals alterations in B, T and macrophage subsets during murine hepatic aging
Source: Front Immunol. 2026 Apr 28;17:1787641. doi: 10.3389/fimmu.2026.1787641 (PMC13160732; doi:10.3389/fimmu.2026.1787641)
Supplement: Supplementary file 3 [file SupplementaryFile2.zip › Statistics/Marker_Expression/sample_cluster/max.csv]

sample	cluster	CD45	CD3	CCR2	CD11c	CD172a	c_kit	CD69	CD27	CD86	Ly6C	CX3CR1	CD25	CD44	CD19	IgD	CD62L	CD103	CCR4	CD39	B220	F4_80	CD206	CD64	CXCR3	Ly6G	CD163	FOXP3	TCRgd	CD49b	CD317	TCRb	NK1.1	PD1	CD127	ICOS	CCR6	SiglecF	MHCII	CD4	CD8	CD11b
M01_T001	C01	1.8784377574920654	0.9601373672485352	3.3937909603118896	0.4184940457344055	0.5216910243034363	0.6371994614601135	1.1156725883483887	0.5071204900741577	0.29062944650650024	0.8497414588928223	2.6430537700653076	0.48438772559165955	2.0600037574768066	0.9257317781448364	0.20907345414161682	0.5526334047317505	0.8321491479873657	2.5874013900756836	3.8978331089019775	1.6064138412475586	0.5813446044921875	1.4781310558319092	0.9694076776504517	0.22861357033252716	0.6190991997718811	0.6393107175827026	1.7316030263900757	0.1684073954820633	1.1080198287963867	4.029339790344238	0.6027970314025879	0.0	0.8882995247840881	1.4391913414001465	0.022135907784104347	0.23779812455177307	0.6782083511352539	2.196880578994751	0.39992454648017883	0.3399728834629059	2.877324104309082
M01_T001	C02	2.8784162998199463	2.198284387588501	3.6199023723602295	4.0901641845703125	2.7265615463256836	2.7475593090057373	2.4000868797302246	1.3745620250701904	1.9975422620773315	1.795959711074829	3.029114007949829	1.511924147605896	3.9536173343658447	1.9555387496948242	1.9677135944366455	1.1637649536132812	3.4527180194854736	4.895717144012451	4.079391002655029	1.5501244068145752	2.239042043685913	1.3796623945236206	3.2411866188049316	1.5401736497879028	2.622307777404785	1.3162568807601929	1.5358366966247559	0.878487229347229	1.2640949487686157	2.4616098403930664	1.7915358543395996	1.254465937614441	2.5153043270111084	2.65130877494812	1.3299907445907593	2.2112512588500977	2.300842046737671	7.418550968170166	1.8640828132629395	1.384926438331604	4.661541938781738
M01_T001	C03	3.0013041496276855	1.5097787380218506	2.696922540664673	1.9120802879333496	1.2674697637557983	1.2812161445617676	1.3160754442214966	1.0122809410095215	3.645409107208252	3.036703586578369	1.7926511764526367	0.6009901762008667	4.2655744552612305	3.9434287548065186	1.9949630498886108	0.9021258354187012	1.6901487112045288	2.047914505004883	4.321545600891113	2.1817541122436523	0.8901444673538208	1.2825965881347656	2.200345516204834	0.7064580917358398	0.803113579750061	0.8930737972259521	1.7380976676940918	0.5956346392631531	1.8416271209716797	3.0899126529693604	2.083064317703247	0.7687956690788269	1.1003482341766357	1.628632664680481	0.48562997579574585	0.600132167339325	2.1122593879699707	8.394453048706055	1.4581061601638794	0.5268495082855225	4.44229793548584
M01_T001	C04	1.1045703887939453	5.6313090324401855	2.7903199195861816	0.08609943836927414	0.45296353101730347	1.4858012199401855	0.9716540575027466	0.8053987622261047	0.3204333186149597	1.7118735313415527	1.1696562767028809	0.0	2.9612491130828857	0.05216788500547409	0.0	0.0	0.4642685353755951	1.0147602558135986	2.372349262237549	1.38323974609375	0.00011465459829196334	0.08540919423103333	0.0	0.48684781789779663	1.1177794933319092	0.0	0.3089035749435425	0.05122872442007065	0.382596880197525	1.427228569984436	2.112220048904419	0.0	0.48618173599243164	0.042831819504499435	0.0	0.0	0.276082307100296	5.5790696144104	0.1654209941625595	0.7165763974189758	2.7114996910095215
M01_T001	C06	0.8664937019348145	1.0811664196374348e-16	0.11895031481981277	0.0	0.28070563077926636	0.5001317858695984	1.4711616039276123	0.0	2.3670008886256255e-05	0.42675772309303284	0.5319706201553345	0.0	1.7417707443237305	0.0	0.0	0.0	0.0	0.47874951362609863	0.8507002592086792	0.2150237113237381	0.0	0.0	0.09587804973125458	0.055890314280986786	0.6699327230453491	0.0	0.5034555792808533	0.0	0.0	0.0	0.0	0.0	0.29222679138183594	0.0	0.0	0.0	0.0	4.690728664398193	0.0	0.0	1.0691664218902588
M01_T001	C07	1.9378454685211182	0.0	0.0	7.974406616995111e-05	0.0	0.0	0.0	0.0	0.0	0.0	0.0	0.0	0.1747056543827057	1.7958992719650269	1.921678066253662	0.0	0.0	0.5178900957107544	0.25534144043922424	0.6982170343399048	0.0	0.3006082773208618	0.0	0.0	0.0	5.037731299825654e-13	0.030856672674417496	0.0	0.0	0.0	0.0	0.0	0.0	0.0	0.0	0.0	0.0	5.069155216217041	0.0	0.14320731163024902	1.0803948640823364
M01_T001	C08	3.129290819168091	4.9960034784643064e-17	0.00860422383993864	0.000114742353616748	0.09066236019134521	0.09839603304862976	0.0	0.0	0.136434406042099	0.8661917448043823	0.0	0.0	2.722996711730957	3.098581314086914	4.0972113609313965	1.0236388444900513	0.0	0.2471638321876526	0.7664072513580322	2.7486016750335693	0.03631610423326492	0.17929242551326752	0.09517540037631989	0.09703201055526733	0.0	0.0	0.0	0.0	0.0	0.0	0.04968617483973503	0.0	0.0	0.0	0.0	0.0	0.0	6.71729850769043	0.3085561990737915	0.08274195343255997	0.29563823342323303
M01_T001	C10	4.070090293884277	1.9995858669281006	3.858151435852051	5.599038124084473	3.9981698989868164	3.1471240520477295	1.5645537376403809	1.4556834697723389	4.390015125274658	3.4772698879241943	3.2657604217529297	3.1046195030212402	4.965052604675293	1.0042579174041748	1.1443192958831787	3.1783058643341064	5.082473278045654	2.6927731037139893	5.42427396774292	2.702544927597046	2.3058016300201416	2.6897757053375244	3.988389730453491	1.429986596107483	1.9509015083312988	1.6273183822631836	2.8835179805755615	0.9442430734634399	1.126949429512024	5.108835220336914	2.2217843532562256	1.0248616933822632	2.1235218048095703	2.3194994926452637	0.6626953482627869	0.3558419346809387	3.097324848175049	8.719515800476074	1.3190950155258179	1.7483302354812622	7.317838668823242
M01_T001	C11	3.4763052463531494	2.3642055988311768	2.6041555404663086	4.1529622077941895	1.9830677509307861	1.2577309608459473	4.291502952575684	0.9338878393173218	3.44589900970459	5.9772114753723145	3.0134477615356445	2.735422134399414	3.7601804733276367	2.90071964263916	1.290812373161316	0.5672699809074402	2.410316228866577	2.6544477939605713	6.43787956237793	3.627082586288452	3.520742654800415	3.7920165061950684	3.713797092437744	0.7731176018714905	1.147620677947998	1.9802109003067017	2.059797525405884	1.0328397750854492	1.611466646194458	5.91223669052124	2.6903443336486816	0.8892093896865845	0.6977776288986206	1.3747879266738892	1.2333225011825562	0.5631254315376282	1.1956145763397217	8.065826416015625	3.875582456588745	0.6900269389152527	5.92540168762207
M01_T001	C12	2.843724012374878	1.590837836265564	1.9634740352630615	1.3575819730758667	1.7292306423187256	3.596994638442993	2.9393813610076904	2.5133042335510254	2.643399953842163	5.9952874183654785	2.669306516647339	1.1093167066574097	5.2914323806762695	1.1209285259246826	1.367518424987793	1.5143241882324219	1.7666434049606323	2.293823719024658	3.0204453468322754	1.6322994232177734	2.0572376251220703	2.493594169616699	2.3369863033294678	1.677748203277588	1.6901626586914062	1.7614903450012207	3.4177515506744385	1.4668093919754028	3.2526888847351074	4.9202961921691895	1.2918016910552979	1.1889586448669434	2.1148462295532227	1.650996446609497	1.0462443828582764	0.9665946960449219	3.912540912628174	8.502338409423828	1.1332175731658936	1.108083963394165	4.200076103210449
M01_T001	C13	2.7478978633880615	0.7748748660087585	1.6869146823883057	1.8858325481414795	0.2043469250202179	1.6158645153045654	2.2701635360717773	1.8064643144607544	1.0850722789764404	2.410123825073242	0.7389273643493652	2.7076213359832764	3.56378173828125	0.04442761093378067	0.6325438618659973	0.5241210460662842	2.9709393978118896	1.6190274953842163	0.8817006945610046	1.0097684860229492	0.8173952102661133	0.7709830403327942	0.06546780467033386	0.37945079803466797	0.3347891569137573	0.5451827049255371	1.3291605710983276	0.7083232402801514	2.043384552001953	2.6716816425323486	0.8108962774276733	1.0549365282058716	2.818347215652466	3.6637320518493652	2.144871473312378	0.0	0.38501298427581787	8.015084266662598	3.0890727043151855	0.7947337627410889	1.822749376296997
M01_T001	C14	4.024470329284668	1.10899019241333	2.7155046463012695	4.10526180267334	1.263643503189087	1.2988784313201904	1.9375741481781006	1.4881696701049805	1.81278657913208	4.895798206329346	3.6296463012695312	0.8528012633323669	3.5114872455596924	0.4695751667022705	1.1240653991699219	1.1165672540664673	0.8936783671379089	3.495786666870117	3.7753958702087402	1.7074249982833862	0.8839808702468872	1.5074936151504517	1.48628830909729	0.9469889402389526	2.4404938220977783	1.2133430242538452	2.2662384510040283	0.6583085656166077	4.541402816772461	2.1334779262542725	1.6156760454177856	2.24064302444458	1.2279099225997925	3.30788254737854	1.0470550060272217	1.4954489469528198	2.129519462585449	5.442088603973389	0.8283973932266235	0.6708641648292542	6.1478753089904785
M01_T001	C15	3.656226396560669	1.9468986988067627	4.226349353790283	5.186182975769043	3.5718612670898438	1.8420276641845703	2.2523069381713867	4.185266017913818	5.415962219238281	6.222035884857178	3.8246045112609863	1.6054493188858032	4.8816447257995605	1.344884991645813	1.6282461881637573	1.632204294204712	2.0521183013916016	4.5705084800720215	4.740119457244873	2.3108668327331543	3.323369264602661	2.278249740600586	4.233063220977783	1.5923861265182495	4.127861022949219	2.539947032928467	2.9222939014434814	1.2424834966659546	1.9942883253097534	4.049191474914551	2.895343542098999	0.7698112726211548	2.6276869773864746	2.570746421813965	0.7502532005310059	1.1795799732208252	1.7803120613098145	8.41556453704834	1.2644950151443481	0.7976641058921814	6.248659610748291
M01_T001	C16	3.5639731884002686	6.1414408683776855	6.444649696350098	4.307702541351318	6.043883800506592	3.3946259021759033	5.061944484710693	4.389707088470459	2.7716259956359863	4.930046558380127	3.511370897293091	6.021823883056641	5.812865734100342	1.5764387845993042	2.1611833572387695	3.83231782913208	4.800815582275391	5.475369453430176	6.204272747039795	3.7455689907073975	3.7754015922546387	1.6318352222442627	4.833492279052734	4.184962272644043	3.1313581466674805	5.263696670532227	3.036837577819824	4.685669898986816	4.126214027404785	2.6876983642578125	3.6876134872436523	2.3291313648223877	3.8607912063598633	5.001548767089844	3.525688409805298	1.591886281967163	4.391634941101074	3.9219534397125244	2.1081278324127197	0.7702112197875977	6.380143642425537
M01_T001	C17	3.769566774368286	3.2905867099761963	5.027949810028076	3.8060834407806396	4.560515880584717	2.0063846111297607	2.6083154678344727	3.921980142593384	2.072857618331909	6.85108757019043	3.4876885414123535	1.8495725393295288	5.711125373840332	1.572709321975708	1.6391111612319946	5.149331569671631	3.0411319732666016	5.481391429901123	4.22896671295166	1.6700981855392456	1.9093562364578247	2.632758855819702	2.2302589416503906	1.5358835458755493	5.076658725738525	2.35174298286438	2.8259384632110596	1.7906672954559326	2.506047248840332	2.824756383895874	3.2095940113067627	0.9307942390441895	1.837688684463501	3.2541403770446777	1.2337524890899658	1.614973545074463	3.2126173973083496	5.539157390594482	2.3983237743377686	1.4036630392074585	8.67225456237793
M01_T001	C18	3.4722185134887695	3.6812679767608643	6.185376167297363	1.5921237468719482	3.8414511680603027	1.702987551689148	2.387747287750244	1.4240394830703735	3.436415433883667	8.192973136901855	3.474989652633667	1.6589491367340088	5.5600409507751465	1.0411419868469238	1.3906528949737549	3.280168294906616	3.5980539321899414	5.446671962738037	3.1207547187805176	2.427107095718384	2.7725775241851807	1.8602921962738037	4.054472923278809	2.165922164916992	2.4251294136047363	3.555251359939575	2.848935842514038	1.514125108718872	2.782785177230835	4.221490383148193	2.090247392654419	0.828481912612915	2.347907066345215	3.0780537128448486	1.0852787494659424	1.9993391036987305	2.558307647705078	3.223001718521118	1.416297435760498	1.6613091230392456	7.894356727600098
M01_T001	C19	4.627834796905518	4.856478691101074	2.9509339332580566	1.8081576824188232	2.553744077682495	2.6297872066497803	2.50042724609375	2.0186338424682617	1.763762354850769	7.267611503601074	1.6491661071777344	1.6818329095840454	5.478312015533447	1.0481775999069214	1.6680538654327393	3.4486236572265625	3.847229242324829	2.8677210807800293	4.1153435707092285	1.8196414709091187	2.5277750492095947	6.264248847961426	2.0018274784088135	1.954661250114441	2.7652995586395264	2.633443593978882	3.357837200164795	1.4112663269042969	1.6009809970855713	3.2719953060150146	3.366959810256958	0.9144100546836853	2.1240878105163574	1.9510319232940674	1.3100738525390625	1.158260703086853	3.5032553672790527	4.49294376373291	2.3154399394989014	1.3770520687103271	9.054787635803223
M01_T001	C20	3.1239497661590576	0.9506863355636597	2.846268892288208	4.954381942749023	1.1858110427856445	1.0339205265045166	1.6380490064620972	0.6846337914466858	1.7999491691589355	5.757413864135742	2.9286701679229736	1.1207126379013062	3.8483402729034424	0.17418724298477173	0.9234061241149902	0.2874481678009033	1.9765957593917847	4.179773330688477	2.4188714027404785	1.416527509689331	0.900540292263031	1.392505168914795	1.4445369243621826	0.9040578007698059	2.0878310203552246	1.38993239402771	2.0196480751037598	1.4939299821853638	1.8356717824935913	5.894223213195801	1.1140813827514648	0.6767683625221252	1.281400442123413	0.9060064554214478	0.15564414858818054	0.686557948589325	2.558462619781494	6.8604817390441895	1.376407504081726	0.9079623818397522	5.684549331665039
M01_T001	C21	4.098506450653076	2.8197333812713623	3.025447130203247	2.5924789905548096	1.6079154014587402	1.2736986875534058	3.6428983211517334	1.7590196132659912	2.1612536907196045	5.963198184967041	1.7027692794799805	3.285529136657715	4.029895305633545	0.591465413570404	0.8914436101913452	4.417915344238281	1.5153672695159912	2.1649279594421387	3.7708184719085693	1.5806076526641846	1.3602993488311768	1.0928475856781006	1.5996688604354858	1.0044910907745361	0.790739893913269	2.134716749191284	1.688844919204712	2.550074815750122	2.372929811477661	1.7013144493103027	3.5373802185058594	1.1035523414611816	2.3240644931793213	3.2335622310638428	2.1927382946014404	0.7974224090576172	1.1428589820861816	3.2588679790496826	3.5587353706359863	1.5266157388687134	3.650529146194458
M01_T001	C22	4.021717548370361	3.213721513748169	2.924590587615967	4.183271884918213	0.9701528549194336	0.692191481590271	3.705148935317993	2.2877941131591797	3.9123241901397705	6.225276470184326	3.878580093383789	1.309809684753418	4.37334680557251	0.7568748593330383	0.8940519094467163	2.911090850830078	2.399466037750244	2.1579089164733887	3.4930331707000732	1.9834411144256592	1.1953136920928955	1.2651991844177246	1.607154369354248	1.1300758123397827	1.8924789428710938	1.595174789428711	2.0409765243530273	2.116023063659668	3.4487836360931396	1.8493657112121582	4.053276062011719	1.9766407012939453	3.0122015476226807	3.799345016479492	2.462167739868164	0.7625648379325867	1.7429137229919434	4.678938388824463	2.7192676067352295	2.8499913215637207	5.4097185134887695
M01_T001	C23	4.079737186431885	2.275850534439087	3.927997589111328	5.364706993103027	3.9875171184539795	1.7986699342727661	3.8393678665161133	1.8223117589950562	3.1107399463653564	2.817105770111084	3.551379442214966	1.6899473667144775	5.293074131011963	0.5138384103775024	1.0769386291503906	3.407634973526001	1.1215503215789795	2.5256760120391846	4.671035289764404	2.0274839401245117	2.5715878009796143	1.3546395301818848	3.1290807723999023	1.4496225118637085	2.9892377853393555	1.4553734064102173	1.7921168804168701	1.2279582023620605	2.518193483352661	1.7755093574523926	2.1066372394561768	3.0838232040405273	2.550974130630493	3.3913984298706055	1.472301959991455	1.2352255582809448	1.0440173149108887	6.148403167724609	3.6940572261810303	1.5874414443969727	6.140422821044922
M01_T001	C24	4.302549362182617	3.904991865158081	4.207937240600586	3.8514130115509033	2.384718894958496	1.8088949918746948	2.953622817993164	1.9999996423721313	3.2042911052703857	5.064262390136719	3.822584867477417	2.2622156143188477	3.3690178394317627	1.1445796489715576	1.7633464336395264	1.5352431535720825	3.219221830368042	8.167259216308594	4.398151397705078	2.0401384830474854	1.1856224536895752	1.6294605731964111	2.328587293624878	2.2511487007141113	1.8760260343551636	1.8456088304519653	2.0912482738494873	1.3304370641708374	2.4927961826324463	2.2618770599365234	4.481496810913086	1.7948458194732666	3.9495468139648438	3.5746357440948486	3.1983084678649902	2.3418643474578857	2.5584497451782227	5.109133243560791	3.473008632659912	2.226649284362793	5.499786853790283
M01_T001	C25	3.2096521854400635	3.294293165206909	2.186629056930542	1.8928378820419312	1.7332135438919067	0.26581355929374695	2.304612636566162	1.470702886581421	0.8492390513420105	2.5450594425201416	1.862398386001587	1.9953465461730957	4.013131618499756	2.053140163421631	0.757123589515686	0.7466540932655334	4.04034948348999	3.976936101913452	1.2337909936904907	0.6170053482055664	0.22105976939201355	1.0768954753875732	0.7429091930389404	0.9002474546432495	0.6968221068382263	0.6424543261528015	1.0968292951583862	3.6976318359375	1.6225214004516602	2.2339107990264893	2.9730589389801025	0.06828116625547409	2.613917589187622	4.866962432861328	2.590839147567749	1.2539584636688232	0.2574992775917053	6.54468297958374	0.32969340682029724	1.3460358381271362	2.4488096237182617
M01_T001	C26	3.9620234966278076	3.3148159980773926	2.4430856704711914	1.465645432472229	0.7941660284996033	1.9699103832244873	3.090865135192871	1.32911217212677	2.4096579551696777	1.7070006132125854	1.4936176538467407	1.944892168045044	3.9996039867401123	0.45536041259765625	0.9329482316970825	2.74080491065979	1.2097481489181519	1.5608336925506592	3.8046793937683105	1.6794629096984863	0.5177921056747437	0.9050285816192627	0.647717297077179	0.9230285286903381	1.0750432014465332	1.9716672897338867	2.1889150142669678	0.5155812501907349	2.3336076736450195	2.121615171432495	4.479939937591553	0.45526787638664246	1.8277541399002075	3.1342954635620117	2.447991371154785	0.36697161197662354	0.5601743459701538	3.3116254806518555	3.9473705291748047	0.6074801087379456	4.2903876304626465
M01_T001	C27	3.7560718059539795	2.5415706634521484	2.6492691040039062	2.082014799118042	1.091559648513794	1.4201961755752563	3.254138708114624	1.4745596647262573	2.2214012145996094	2.1582894325256348	2.1624810695648193	2.736668348312378	4.641062259674072	0.8093550205230713	1.0779170989990234	2.24804949760437	1.395538568496704	2.4324231147766113	4.401359558105469	1.9467437267303467	0.6145303249359131	1.0860786437988281	0.9085375070571899	1.0073096752166748	0.861007571220398	0.5722662806510925	1.5779930353164673	1.2880277633666992	1.5949941873550415	2.9667739868164062	3.855130195617676	1.9577633142471313	2.4285576343536377	4.097618103027344	2.795377492904663	0.7702475190162659	1.2223089933395386	5.652625560760498	1.0651805400848389	1.3599385023117065	3.5212857723236084
M01_T001	C28	4.682307720184326	5.672436714172363	2.927294969558716	3.499485969543457	1.9493099451065063	1.6477316617965698	3.8324639797210693	2.943995952606201	3.64074444770813	4.2831878662109375	3.836899518966675	3.970453977584839	5.1457109451293945	1.2439829111099243	1.485169529914856	3.016404390335083	4.897246837615967	3.0873231887817383	5.282900810241699	2.5659353733062744	1.3467700481414795	1.8607442378997803	1.8301808834075928	1.6521238088607788	1.2792470455169678	2.6257712841033936	3.559861421585083	1.003880262374878	3.3665988445281982	3.3952715396881104	5.5507893562316895	1.1359161138534546	4.748288631439209	4.187523365020752	4.697942733764648	2.145054340362549	1.6348929405212402	6.345628261566162	4.672450065612793	1.3691760301589966	4.817648410797119
M01_T001	C29	4.540815353393555	8.815103530883789	2.814098834991455	4.193273067474365	2.0671255588531494	0.9941849112510681	3.1805636882781982	3.24884033203125	3.6522316932678223	5.129773139953613	4.089257717132568	1.8903615474700928	4.559754371643066	1.06132972240448	1.2033801078796387	2.560743570327759	3.5597386360168457	2.7813963890075684	5.057141304016113	2.804790496826172	1.2072263956069946	1.883981466293335	1.865456461906433	1.4556822776794434	4.021623134613037	1.0891224145889282	3.0051865577697754	1.186869740486145	2.8768537044525146	2.731043577194214	4.372091293334961	2.367353916168213	4.81497049331665	4.046103477478027	3.613405704498291	1.418910264968872	2.9534595012664795	7.014889240264893	2.0131442546844482	3.229647397994995	6.462552547454834
M01_T002	C01	1.160947561264038	2.9411470890045166	2.2733325958251953	0.32063066959381104	0.48084723949432373	0.979328989982605	0.5609492063522339	0.2699868083000183	0.31638985872268677	0.9458752870559692	2.109292507171631	0.46431100368499756	1.6335549354553223	0.21048404276371002	0.40988731384277344	0.5648766160011292	0.2180880904197693	3.831753969192505	3.3897452354431152	1.5876389741897583	0.5047436356544495	3.6298184394836426	0.7314023971557617	0.9792143702507019	0.683975875377655	0.42027100920677185	1.2058113813400269	0.428148090839386	1.0756558179855347	4.104528427124023	2.01676607131958	0.10220494866371155	0.7109737992286682	0.46227753162384033	0.7821046113967896	0.31110700964927673	0.40347734093666077	1.5317513942718506	2.6762478351593018	1.388302206993103	1.8177149295806885
M01_T002	C02	3.544685125350952	3.929352283477783	4.171687602996826	4.582183837890625	2.489466905593872	1.8609739542007446	2.1097562313079834	2.7946035861968994	2.3551464080810547	3.626065492630005	3.136033773422241	2.3032655715942383	4.270987033843994	3.500338554382324	3.88384747505188	1.5999739170074463	2.734349489212036	4.985675811767578	3.690136194229126	3.030111312866211	1.6813199520111084	2.6843276023864746	2.564094066619873	1.8103464841842651	2.00624942779541	1.473582148551941	1.2951387166976929	1.124842643737793	1.9545609951019287	3.692343235015869	2.4421885013580322	1.3799309730529785	2.26420521736145	1.7289179563522339	2.0652811527252197	4.816854000091553	2.0490365028381348	7.444614887237549	1.7095465660095215	1.441589117050171	5.517038822174072
M01_T002	C03	3.6414971351623535	2.7149956226348877	8.076333999633789	3.5198891162872314	1.9297447204589844	1.1359074115753174	2.145225763320923	0.8870537281036377	3.7165844440460205	3.907942533493042	1.8406122922897339	1.3436471223831177	5.989626407623291	4.172375202178955	4.428339958190918	1.5149801969528198	1.7411329746246338	3.2220096588134766	3.9408514499664307	3.557995557785034	3.7024004459381104	2.7078335285186768	1.3545254468917847	1.4067946672439575	1.178397297859192	1.4550902843475342	1.9972084760665894	1.4589065313339233	3.8688864707946777	2.7059271335601807	1.4571470022201538	0.7524727582931519	1.3103392124176025	1.6670910120010376	0.8903821706771851	1.6762458086013794	1.29243004322052	7.8649773597717285	1.751466155052185	1.0865907669067383	5.696366310119629
M01_T002	C04	3.396388292312622	6.292790412902832	3.414714813232422	0.8100595474243164	2.1354427337646484	2.574777603149414	2.2112791538238525	3.1644251346588135	2.3415634632110596	5.005133152008057	1.6081281900405884	4.034952163696289	3.264317035675049	3.5237674713134766	4.986949920654297	2.1584067344665527	1.0424103736877441	2.062598705291748	4.1560492515563965	3.174084186553955	1.9209179878234863	1.760324239730835	1.7240523099899292	1.7054712772369385	0.48810654878616333	2.621100425720215	2.652982473373413	0.9373968243598938	2.4569640159606934	2.9491305351257324	3.579951286315918	0.5938222408294678	2.4125237464904785	1.8780901432037354	0.6344817876815796	0.7341577410697937	0.7789251804351807	7.454036712646484	1.5177087783813477	1.2435498237609863	5.339316368103027
M01_T002	C05	2.911423683166504	1.1152905225753784	4.14824104309082	2.450573444366455	1.096362590789795	1.0638365745544434	1.3419954776763916	0.9844785928726196	1.1678805351257324	0.8909734487533569	1.665968418121338	1.668444037437439	2.2911782264709473	2.811934232711792	4.523005485534668	1.1823155879974365	0.8830950260162354	1.1951946020126343	1.5165945291519165	2.635765790939331	1.076104998588562	0.947628915309906	0.8607363104820251	1.0769481658935547	1.4107683897018433	0.9270033836364746	1.2727413177490234	0.7414700388908386	0.8954293131828308	2.0056686401367188	1.118956446647644	0.6100270748138428	0.9938889145851135	0.913686215877533	1.1600492000579834	1.3885873556137085	1.3065121173858643	7.327852249145508	1.1897040605545044	1.3282853364944458	1.248258113861084
M01_T002	C06	3.620352029800415	1.9828464984893799	2.282224416732788	1.8428804874420166	0.9831801652908325	0.9449302554130554	3.823681116104126	1.3027029037475586	3.3544225692749023	1.7753827571868896	1.7084566354751587	1.5932000875473022	3.46869158744812	3.8041608333587646	5.029018402099609	1.1919398307800293	1.3767321109771729	2.195101499557495	1.988936185836792	3.248833179473877	1.172600269317627	1.4475125074386597	0.7223836183547974	0.7039437890052795	1.2051693201065063	0.5856903791427612	1.7719577550888062	0.9211941957473755	0.9355902671813965	2.7298073768615723	1.335622787475586	0.6399416327476501	1.1574053764343262	0.5363211631774902	1.3146110773086548	0.8783031105995178	1.1710830926895142	7.928650379180908	1.1299805641174316	0.8214153051376343	3.6462759971618652
M01_T002	C07	3.154359817504883	1.1542190313339233	2.544520854949951	0.7849068641662598	1.2263354063034058	0.7325599193572998	1.222658634185791	0.8708401322364807	1.2995868921279907	1.443373680114746	1.6785472631454468	1.6368536949157715	3.304347276687622	3.936662197113037	5.24752140045166	0.9687463641166687	1.0071699619293213	1.7694473266601562	2.0891788005828857	3.409925937652588	1.5930140018463135	1.1662497520446777	0.8126159310340881	0.9867072105407715	0.9092903137207031	0.8944505453109741	1.3191397190093994	0.9373213052749634	0.6866634488105774	1.8117341995239258	1.1534940004348755	0.9742759466171265	0.9018533825874329	0.8452447652816772	0.47325247526168823	1.9191949367523193	0.8434736132621765	7.745086193084717	0.8315014243125916	1.1861186027526855	3.7915430068969727
M01_T002	C08	3.7735719680786133	1.2366501092910767	3.078845262527466	1.7715507745742798	1.3806312084197998	0.9663059711456299	1.3799372911453247	2.1594040393829346	1.9320311546325684	1.1069263219833374	2.8949108123779297	2.2981436252593994	3.312469244003296	3.9040019512176514	5.0358500480651855	1.9299848079681396	1.9719825983047485	2.2457289695739746	3.744070053100586	4.9288530349731445	1.4128113985061646	2.06054949760437	1.6022279262542725	1.4816678762435913	1.8515219688415527	1.5754108428955078	1.9081751108169556	2.8392550945281982	1.0208890438079834	2.2314746379852295	1.5613930225372314	0.9032934904098511	1.0815037488937378	1.2387303113937378	2.511789083480835	1.6875202655792236	1.3900463581085205	7.94028377532959	1.4443198442459106	1.3387391567230225	1.3423672914505005
M01_T002	C09	3.44633412361145	1.4786409139633179	2.174927234649658	0.8139640092849731	1.0479915142059326	0.5761444568634033	1.2639882564544678	0.6662636995315552	1.1474820375442505	3.300499200820923	0.9460597634315491	0.8278766870498657	2.706662654876709	3.5636184215545654	4.841557502746582	0.9966388940811157	0.7330223321914673	1.3970739841461182	3.07676362991333	2.979879379272461	0.7768922448158264	0.7905685901641846	0.8655471801757812	1.0567281246185303	0.5110026597976685	0.9165948629379272	0.9561002254486084	0.6290459036827087	0.9654833078384399	1.8908436298370361	0.9755898714065552	0.42928698658943176	0.36885976791381836	0.5431825518608093	0.36146610975265503	0.625616192817688	0.9047966599464417	7.529057025909424	0.7537632584571838	0.9410549402236938	1.2305450439453125
M01_T002	C10	3.887540817260742	1.8097511529922485	3.722411632537842	5.365232467651367	4.047335624694824	2.6214702129364014	2.216865301132202	1.4757548570632935	4.429687023162842	3.5030314922332764	4.935574054718018	1.3797706365585327	5.010963439941406	1.404150128364563	1.7616169452667236	1.3066238164901733	4.118683815002441	3.3101601600646973	4.774436950683594	2.4508557319641113	2.370574474334717	2.930574893951416	3.3073558807373047	1.1337519884109497	1.8336222171783447	3.51696515083313	2.4477035999298096	1.3469882011413574	1.660146951675415	5.034107685089111	1.585439682006836	1.312683343887329	2.1077418327331543	1.9670774936676025	0.8927745819091797	0.8653333783149719	2.323228597640991	8.297810554504395	2.257589101791382	2.4532339572906494	6.350752353668213
M01_T002	C11	2.915983200073242	3.7536561489105225	3.0499637126922607	4.260929107666016	1.9111931324005127	1.6461628675460815	3.767624855041504	2.204463005065918	3.1826083660125732	6.212845802307129	3.3566977977752686	3.032355546951294	5.414178371429443	2.6646764278411865	1.4971164464950562	1.8278456926345825	1.3087154626846313	3.748995304107666	5.681820392608643	3.046353816986084	2.7295773029327393	1.7055331468582153	3.9100077152252197	1.2479352951049805	1.9868483543395996	2.2025463581085205	1.5076720714569092	1.5695527791976929	1.7068620920181274	5.9136481285095215	1.6975959539413452	1.2956056594848633	1.1154587268829346	2.1717076301574707	1.7856606245040894	0.7169234156608582	1.1926096677780151	8.114319801330566	4.110355377197266	1.4066162109375	6.09965705871582
M01_T002	C12	2.418750524520874	0.7898534536361694	1.5260268449783325	1.388351559638977	1.3366670608520508	3.400022029876709	1.7926075458526611	1.0422990322113037	2.8643274307250977	5.229574203491211	1.5256754159927368	0.44257500767707825	5.097797870635986	0.6556799411773682	1.4178680181503296	0.7187298536300659	0.9577341079711914	1.6298942565917969	3.2241733074188232	1.482269048690796	1.066303014755249	1.0089033842086792	2.730696678161621	0.5248713493347168	0.8695054650306702	1.631762981414795	1.551297903060913	0.7172638177871704	1.7479381561279297	3.2401490211486816	0.7293647527694702	0.30945634841918945	1.6224775314331055	2.3256430625915527	0.8212748765945435	0.6063305139541626	3.0980615615844727	7.080131530761719	1.0837780237197876	0.6076705455780029	3.8646976947784424
M01_T002	C13	2.7185025215148926	1.43674898147583	1.6730868816375732	1.2570693492889404	0.909246027469635	1.6346508264541626	3.165383815765381	1.2553503513336182	1.7089240550994873	1.4679088592529297	1.61751389503479	3.908564329147339	4.348570823669434	3.0392227172851562	4.585306644439697	0.9397338628768921	2.101696491241455	2.967573642730713	1.5133806467056274	2.2472469806671143	1.9869449138641357	0.8428246378898621	1.2798048257827759	0.6200053691864014	0.6167117953300476	0.3598654270172119	1.0639928579330444	1.1920275688171387	2.0483243465423584	2.4567160606384277	0.9525982737541199	1.7459298372268677	1.8192397356033325	3.8185412883758545	2.2865846157073975	2.5000860691070557	1.223934292793274	8.217252731323242	4.425939083099365	0.7306259274482727	2.5885112285614014
M01_T002	C14	3.41975998878479	1.6449015140533447	3.079847574234009	3.728172779083252	1.1025633811950684	1.1681095361709595	3.4256696701049805	1.6965299844741821	1.409684658050537	4.81103515625	3.352482318878174	1.0837318897247314	2.790879487991333	0.9770963191986084	1.1322171688079834	1.8462613821029663	1.1338541507720947	4.333653450012207	3.4825687408447266	1.9114710092544556	0.8834441900253296	0.9849141836166382	0.738699197769165	1.1395130157470703	0.7154222726821899	1.0749971866607666	1.3475096225738525	0.8952183723449707	4.296370983123779	1.222242832183838	1.4309147596359253	2.107464075088501	1.1603556871414185	2.7045388221740723	1.4919649362564087	1.229784369468689	0.767534077167511	3.4380462169647217	0.8406450152397156	1.3615634441375732	5.451542854309082
M01_T002	C15	3.509726047515869	2.613781452178955	3.9908692836761475	5.3051581382751465	3.726334810256958	1.2269612550735474	3.012606382369995	1.1970937252044678	5.18163537979126	6.539119720458984	3.434699296951294	1.6456845998764038	5.13323974609375	2.996458053588867	3.748821973800659	1.0257928371429443	1.150126576423645	4.210597515106201	4.14351749420166	2.4417827129364014	2.73340106010437	2.4413797855377197	3.78377366065979	1.3472603559494019	1.3199375867843628	2.549474000930786	2.187833309173584	1.462510585784912	0.9890725016593933	4.7081427574157715	3.0857131481170654	1.0141056776046753	1.0334830284118652	1.9484021663665771	0.8176509141921997	1.1380354166030884	2.2982020378112793	8.221010208129883	2.1983563899993896	1.1745768785476685	6.258399486541748
M01_T002	C16	3.31903076171875	5.804933071136475	6.325088977813721	4.420931816101074	6.0454277992248535	3.5961570739746094	5.100603103637695	4.562839984893799	3.0928454399108887	4.684682846069336	3.5480570793151855	6.264749526977539	6.009048938751221	2.17277193069458	3.4924206733703613	4.560703754425049	4.573950290679932	5.9256157875061035	6.007713794708252	3.6871249675750732	3.3336172103881836	1.1093063354492188	4.876673221588135	4.461607456207275	1.8097846508026123	5.40330171585083	1.9610848426818848	4.3286051750183105	3.0948832035064697	2.1132752895355225	2.757086992263794	1.350313425064087	3.9290099143981934	5.10436487197876	3.7503538131713867	1.617851734161377	4.056037902832031	6.388174533843994	1.461349606513977	1.1339728832244873	7.057692527770996
M01_T002	C17	3.191774368286133	1.2343047857284546	2.14748215675354	3.172621250152588	3.016120672225952	1.071810007095337	1.2147109508514404	1.3943208456039429	1.5320394039154053	5.967315673828125	3.1430869102478027	1.24935781955719	5.851833343505859	1.0374515056610107	1.8501650094985962	1.1127731800079346	1.1375292539596558	4.395437717437744	3.1214804649353027	1.7923367023468018	1.7922677993774414	1.2614418268203735	1.015592098236084	1.0730918645858765	4.836694717407227	1.6671210527420044	1.351662278175354	0.9329923987388611	1.2630754709243774	2.256178140640259	0.9784576296806335	0.8120596408843994	1.036304235458374	1.270052433013916	1.1634421348571777	1.4942255020141602	1.5539475679397583	3.4612574577331543	0.8444913625717163	0.9729503393173218	9.060972213745117
M01_T002	C18	3.2806026935577393	2.673387289047241	4.602391719818115	3.379910945892334	3.467587947845459	1.404862642288208	2.891566514968872	1.4798731803894043	4.039151191711426	6.690529823303223	3.4258439540863037	1.364127516746521	5.907147407531738	1.2953908443450928	1.4437947273254395	1.1218557357788086	3.326261043548584	3.905644178390503	3.200101613998413	1.5242449045181274	2.82309889793396	2.4080448150634766	3.6895875930786133	1.0185283422470093	0.9684277772903442	2.8994531631469727	1.6292932033538818	0.8940431475639343	0.8975225687026978	4.301249980926514	1.439599871635437	0.857675313949585	1.1744812726974487	1.0869241952896118	0.8639205694198608	1.1603549718856812	1.118626356124878	3.1356446743011475	1.529742956161499	1.211275577545166	7.5677289962768555
M01_T002	C19	2.1575353145599365	2.5603699684143066	1.985736608505249	1.3656175136566162	2.145965814590454	1.246273159980774	0.9804861545562744	1.0398883819580078	1.5907504558563232	5.956735134124756	1.1444227695465088	1.1701953411102295	5.432135581970215	1.205068826675415	1.3873190879821777	0.8602144718170166	0.9992001056671143	2.4440665245056152	2.2331316471099854	1.440256953239441	0.9800700545310974	1.8187391757965088	1.6598912477493286	0.4148333668708801	1.882988691329956	1.6424394845962524	2.0049922466278076	0.4745665192604065	0.9504964351654053	1.680456519126892	0.688557505607605	0.3575596511363983	0.6924595832824707	1.0895397663116455	0.8939617872238159	0.7697029113769531	2.810065507888794	2.3202033042907715	1.0154087543487549	0.9861785173416138	6.87314510345459
M01_T002	C20	2.9415476322174072	1.6416562795639038	2.970029830932617	4.763575077056885	2.3432931900024414	1.7002025842666626	2.0947704315185547	0.9568583369255066	2.154599905014038	6.761209487915039	2.7900075912475586	1.3143589496612549	4.069765567779541	0.9439679384231567	1.232470154762268	0.7285893559455872	2.763521432876587	4.023681163787842	3.341052532196045	1.7998807430267334	0.9291703701019287	1.2653446197509766	2.9863648414611816	0.9712578058242798	1.1763687133789062	2.0948567390441895	1.4744837284088135	1.5226292610168457	1.82057523727417	6.0483622550964355	1.6680890321731567	0.9416310787200928	0.9517613053321838	1.8296303749084473	0.6690087914466858	1.7601618766784668	2.9303297996520996	7.500952243804932	3.0363869667053223	1.8927834033966064	5.910761833190918
M01_T002	C21	3.7234745025634766	4.718273162841797	3.0830938816070557	2.1462795734405518	1.1868785619735718	1.223150372505188	4.089599609375	2.247201681137085	2.8511319160461426	5.488983631134033	2.417775869369507	1.3987635374069214	5.253383159637451	1.4754343032836914	1.4164379835128784	1.0157049894332886	1.175115704536438	2.6866376399993896	4.060028553009033	2.135021448135376	0.9553855061531067	1.619462251663208	1.4257779121398926	1.9596096277236938	1.141899824142456	1.9621447324752808	1.2929729223251343	2.213975667953491	2.893033504486084	3.4906764030456543	3.8195993900299072	0.8618314266204834	1.699324369430542	3.513519763946533	2.9232780933380127	1.2300864458084106	1.3489409685134888	3.4412999153137207	3.621077060699463	1.9785741567611694	3.4436843395233154
M01_T002	C22	3.8740909099578857	3.471240758895874	2.2212464809417725	3.695096015930176	1.290746808052063	1.2931814193725586	2.967386245727539	1.6778589487075806	3.2588324546813965	7.533366680145264	4.2587666511535645	1.4247772693634033	4.297675609588623	1.0189481973648071	1.366690993309021	1.067622423171997	2.5393216609954834	2.297271728515625	3.2201366424560547	1.4670615196228027	0.9043974280357361	2.066293239593506	1.1230703592300415	2.194516181945801	0.9328566789627075	1.8790242671966553	1.2245501279830933	2.0757501125335693	3.1282284259796143	2.7855045795440674	4.084784030914307	1.7654412984848022	3.3545491695404053	3.761302947998047	1.7061140537261963	0.9274898767471313	1.1125380992889404	3.6108968257904053	2.3568427562713623	3.3198869228363037	3.866602897644043
M01_T002	C23	3.2958803176879883	1.8960222005844116	2.7364988327026367	4.9190449714660645	3.7603821754455566	1.6687052249908447	3.5681943893432617	1.701644778251648	3.4571449756622314	3.8889551162719727	2.7831714153289795	2.2850828170776367	4.168621063232422	0.9760319590568542	1.3912910223007202	1.4179937839508057	1.3339483737945557	3.145052194595337	4.244334697723389	2.2480647563934326	2.768662929534912	1.530531883239746	2.7812304496765137	2.8324027061462402	1.7771466970443726	1.4424560070037842	1.6767139434814453	0.8435251712799072	3.3917629718780518	2.2560086250305176	1.6608206033706665	2.213632822036743	2.8828201293945312	3.263333797454834	1.5895811319351196	0.9223555326461792	1.0548405647277832	5.31783390045166	3.4440832138061523	1.252939224243164	6.291262626647949
M01_T002	C24	4.3402018547058105	4.024024486541748	3.3737926483154297	3.978264808654785	2.6692607402801514	1.7092154026031494	3.193887233734131	2.0423026084899902	3.2967545986175537	4.850752830505371	4.024850845336914	2.7115986347198486	4.405219078063965	1.2474056482315063	2.576820135116577	1.8251900672912598	3.3753061294555664	5.440145492553711	4.2256903648376465	2.2878611087799072	1.4139901399612427	1.7271716594696045	1.6213382482528687	2.5812418460845947	1.4877846240997314	1.8580862283706665	1.979621410369873	2.2658700942993164	2.9831466674804688	2.9187231063842773	4.728536128997803	1.7280100584030151	4.3215107917785645	3.6999857425689697	2.772304058074951	1.9738245010375977	3.162689208984375	5.627037048339844	3.6180174350738525	3.248087167739868	4.770257472991943
M01_T002	C25	3.285048484802246	3.875764846801758	2.5211048126220703	2.6497087478637695	0.9052271246910095	0.8303964734077454	2.5066072940826416	0.7925209403038025	1.0325710773468018	2.7426822185516357	2.189473867416382	1.705377459526062	5.258315086364746	0.6976910829544067	1.2966443300247192	0.2986285388469696	4.675834655761719	3.9803810119628906	3.139768362045288	1.3575611114501953	0.8554075360298157	0.8558549880981445	0.7442105412483215	1.0111045837402344	0.6871858835220337	1.4526596069335938	1.228466510772705	4.554347038269043	1.5548324584960938	1.7724926471710205	3.2271342277526855	0.268567830324173	2.515261650085449	4.048396587371826	2.7082509994506836	1.2977348566055298	0.6737425327301025	4.4334492683410645	1.2634761333465576	1.047952651977539	1.7638640403747559
M01_T002	C26	4.293489456176758	3.44162917137146	2.7706422805786133	2.2935619354248047	1.293615460395813	1.0486351251602173	3.4184815883636475	1.8811241388320923	3.6524713039398193	1.9614070653915405	1.9294984340667725	1.6769979000091553	4.809568881988525	1.2623608112335205	1.4486197233200073	0.9909132719039917	1.6614493131637573	3.0380098819732666	4.535086154937744	1.9155339002609253	1.7542484998703003	1.5788689851760864	1.2094415426254272	1.262969970703125	1.1635100841522217	1.2293753623962402	1.8703492879867554	1.7279651165008545	2.7779757976531982	3.869382381439209	4.281282424926758	1.007992148399353	2.204557418823242	3.4366934299468994	2.605522871017456	2.033935308456421	1.2066164016723633	3.833667039871216	3.9423177242279053	1.433780550956726	4.332951545715332
M01_T002	C27	3.941215753555298	7.276549339294434	3.7227792739868164	1.8423151969909668	1.8088645935058594	1.572288155555725	3.826444625854492	1.4030948877334595	3.296048402786255	2.2929651737213135	1.970953345298767	2.8573861122131348	5.395229816436768	2.1106574535369873	1.618072509765625	1.8212971687316895	1.4740736484527588	2.821951150894165	4.209929943084717	2.393376350402832	2.3139162063598633	1.5861387252807617	1.5926513671875	1.6913493871688843	1.4320056438446045	1.3232007026672363	1.6756882667541504	1.667144775390625	2.5953104496002197	3.7939810752868652	3.7561612129211426	1.9287853240966797	2.232069253921509	4.364346981048584	4.220020771026611	1.4969922304153442	1.6320115327835083	7.4603729248046875	1.3278781175613403	1.8620291948318481	3.281322717666626
M01_T002	C28	4.3322319984436035	6.852234840393066	4.976589679718018	3.118504285812378	1.8905104398727417	1.225399374961853	4.736964225769043	2.3330867290496826	3.848029851913452	4.930125713348389	3.730464220046997	3.0820295810699463	4.577775001525879	1.6967155933380127	1.8889780044555664	2.4422507286071777	4.625651836395264	3.5092523097991943	4.634512424468994	1.9023053646087646	1.1983940601348877	1.7028708457946777	1.921798825263977	1.8970820903778076	2.096648931503296	2.1739983558654785	2.4801435470581055	1.271394968032837	3.327911853790283	3.781212091445923	5.335021018981934	1.0658314228057861	4.713349342346191	4.1155219078063965	4.426834583282471	2.5900075435638428	2.0957789421081543	6.699499130249023	4.391693592071533	1.9154871702194214	3.520631790161133
M01_T002	C29	4.122345924377441	8.761627197265625	3.022810697555542	3.945678234100342	1.4515670537948608	0.9251048564910889	3.52400541305542	2.0405375957489014	3.437068462371826	3.2447917461395264	3.8043837547302246	1.1742037534713745	4.830522537231445	1.283814549446106	1.5120307207107544	2.382949113845825	3.182577610015869	2.851641893386841	4.592035293579102	2.22900128364563	1.3840779066085815	1.2876023054122925	1.1473091840744019	1.391762375831604	1.289491057395935	0.9852795600891113	2.1683578491210938	1.3623692989349365	3.0556280612945557	1.7752156257629395	4.201850891113281	0.9345297813415527	4.191257953643799	3.4224090576171875	2.4050259590148926	1.4819291830062866	0.9561669230461121	4.152736186981201	3.6749329566955566	3.6988272666931152	3.6756200790405273
M01_T003	C01	1.3535754680633545	1.552978277206421	2.195148229598999	0.5842984914779663	1.2217150926589966	1.4124528169631958	1.4434983730316162	0.4163544178009033	0.16615748405456543	0.9909317493438721	1.8233362436294556	0.8408568501472473	0.8425434231758118	0.43877339363098145	0.09162577241659164	0.0	0.5080751180648804	4.241031169891357	3.836655616760254	1.5369049310684204	0.5756135582923889	5.052506923675537	1.025526523590088	0.5396344065666199	0.6370004415512085	9.519254134948696e-11	0.861189603805542	0.5025918483734131	1.6620138883590698	4.743375778198242	0.7545902729034424	0.039561767131090164	0.317293643951416	1.249810814857483	0.7994128465652466	0.36110278964042664	0.5072181224822998	1.936086893081665	0.5937209725379944	0.3365268409252167	1.6689064502716064
M01_T003	C02	3.2377469539642334	2.562898874282837	4.029507160186768	4.426103591918945	2.8370540142059326	2.047792673110962	1.3347052335739136	1.9903544187545776	3.2790732383728027	1.9815961122512817	3.253490924835205	1.9190499782562256	4.056820869445801	3.4386062622070312	3.744556427001953	1.071995735168457	2.989884853363037	8.058313369750977	4.364978313446045	2.626835346221924	1.6763678789138794	2.307258367538452	2.7738993167877197	1.6677769422531128	1.7785966396331787	3.571641206741333	1.5977280139923096	1.1236658096313477	3.7025935649871826	3.3360631465911865	2.571345567703247	0.5811411142349243	1.4962668418884277	3.8494954109191895	0.9932116270065308	1.7689788341522217	1.3620567321777344	7.877111434936523	1.184553623199463	0.7180991768836975	5.967931270599365
M01_T003	C03	3.3653411865234375	3.6300692558288574	4.659603595733643	3.477027654647827	2.1950244903564453	1.979166030883789	2.848069429397583	3.025499105453491	3.6656742095947266	5.401723384857178	2.321038007736206	2.310731887817383	4.959585666656494	6.033965587615967	4.484408855438232	3.160238742828369	2.4952280521392822	2.809191942214966	4.042695045471191	3.474294662475586	2.211395740509033	1.8442726135253906	1.5677669048309326	1.1994907855987549	1.2818214893341064	2.228299617767334	2.4292006492614746	1.636138677597046	3.3832056522369385	2.658752679824829	1.9688812494277954	1.8232452869415283	1.122144103050232	3.3983969688415527	1.544211983680725	2.3407504558563232	1.3497376441955566	7.944866180419922	1.173137903213501	1.1279726028442383	5.005875110626221
M01_T003	C04	3.5705642700195312	6.166817665100098	3.1314315795898438	2.082847833633423	2.251295804977417	0.8138736486434937	2.2404651641845703	3.672086238861084	1.9651005268096924	3.5594472885131836	1.4384270906448364	3.488957643508911	3.7934911251068115	4.3903489112854	4.7531633377075195	0.961774468421936	2.0147836208343506	2.95448899269104	5.2943596839904785	5.472317695617676	2.054837465286255	1.8782933950424194	0.9916163682937622	1.5791460275650024	0.838972806930542	1.91397225856781	2.185176134109497	0.5887070298194885	1.8546733856201172	3.9538066387176514	2.5586276054382324	0.6717525124549866	3.418178081512451	3.6755309104919434	3.124687433242798	1.1837114095687866	1.440592885017395	7.457423686981201	2.643280029296875	0.6737564206123352	5.833704948425293
M01_T003	C05	2.797009229660034	1.2027415037155151	3.5507590770721436	1.6466913223266602	1.7743074893951416	1.1704126596450806	1.6489440202713013	1.5711945295333862	1.7494605779647827	1.6754132509231567	1.223167896270752	2.214174509048462	1.9509743452072144	3.3594980239868164	5.554812431335449	1.7543035745620728	0.5735745429992676	1.4705215692520142	1.749038577079773	2.2703747749328613	1.6605169773101807	1.2011902332305908	1.0743695497512817	1.3210618495941162	0.8456003069877625	1.8420997858047485	1.4010882377624512	0.8116878867149353	0.8506872057914734	1.4225751161575317	1.0794713497161865	0.9554629921913147	0.5205547213554382	0.9387774467468262	1.0506418943405151	0.8037741780281067	0.9727162718772888	7.25335168838501	0.8992094993591309	0.7514973878860474	1.7836220264434814
M01_T003	C06	4.059628009796143	1.272191047668457	2.574132204055786	1.0033559799194336	1.4837599992752075	0.5409194231033325	3.6785027980804443	1.0101341009140015	3.1869263648986816	1.3311631679534912	0.9635897278785706	1.203988790512085	2.936427116394043	6.589944839477539	4.853116989135742	1.0252104997634888	0.8362154960632324	1.2782427072525024	2.269151210784912	3.427759885787964	0.6103882789611816	1.0587489604949951	0.962356686592102	0.7956992983818054	0.7197558879852295	0.8262851238250732	1.562222957611084	0.5235561728477478	0.43161314725875854	1.3263089656829834	1.2620505094528198	0.326335072517395	0.09998318552970886	0.5459766387939453	0.6120603084564209	0.28871726989746094	0.9410082101821899	7.793765068054199	0.803890585899353	0.6688017845153809	3.1475589275360107
M01_T003	C07	3.5598106384277344	1.1351697444915771	2.221741199493408	1.590087890625	1.723848581314087	0.6171200275421143	1.7024022340774536	0.9906604886054993	1.369273066520691	3.210611343383789	1.4525123834609985	0.9290795922279358	2.6020689010620117	3.7113330364227295	4.990194797515869	1.2354726791381836	1.5997693538665771	1.7838364839553833	2.864150047302246	3.2469372749328613	1.0797675848007202	1.8112342357635498	0.9841877818107605	0.9088909029960632	0.954001247882843	0.8739738464355469	1.2691664695739746	0.6682463884353638	0.5863416194915771	1.4588558673858643	0.7893915772438049	0.6297615170478821	0.4900105595588684	0.3985520601272583	0.48950642347335815	1.2047641277313232	0.895078718662262	7.760132789611816	0.9320068359375	0.912621021270752	3.823061466217041
M01_T003	C08	3.6497364044189453	1.4726742506027222	2.8399178981781006	1.468709111213684	1.3450480699539185	0.9148067831993103	1.480117917060852	1.9149823188781738	1.8748058080673218	1.1320891380310059	1.844032883644104	2.591346025466919	3.4031689167022705	3.804865837097168	4.880125045776367	1.487057089805603	1.6946468353271484	1.953656554222107	3.18709659576416	3.371199607849121	1.2595113515853882	1.381170392036438	1.50523841381073	0.9201940298080444	0.9748906493186951	1.3837251663208008	1.7998595237731934	2.3723928928375244	1.1962218284606934	1.7520474195480347	1.9499706029891968	1.111510157585144	1.0601022243499756	1.260719656944275	0.8504261374473572	1.6844686269760132	1.428580641746521	7.647620677947998	1.3964859247207642	1.099604845046997	1.3368841409683228
M01_T003	C09	3.5218656063079834	1.0397605895996094	2.735468626022339	1.7847106456756592	1.2808420658111572	0.7945837378501892	1.242867350578308	1.1084320545196533	1.2035529613494873	3.153578758239746	2.6960506439208984	1.3821147680282593	2.4425013065338135	3.8211612701416016	4.487987518310547	0.8297655582427979	0.6240353584289551	1.1944741010665894	2.2016236782073975	3.3204185962677	0.9533360004425049	1.1644189357757568	1.0442568063735962	1.1582562923431396	0.7051265835762024	0.9931809902191162	1.498515009880066	0.49484390020370483	1.170443058013916	1.1687061786651611	1.5488512516021729	0.2089317888021469	0.6209389567375183	0.44336897134780884	0.46870332956314087	0.9896080493927002	0.9551452398300171	7.4171319007873535	0.8876615166664124	0.6348696947097778	1.544301986694336
M01_T003	C10	4.184685230255127	4.164756774902344	4.20496940612793	5.3970046043396	4.059242248535156	2.8385088443756104	2.1847100257873535	2.0078468322753906	4.265139579772949	3.7117702960968018	4.117427349090576	3.8553833961486816	5.044635772705078	1.921183466911316	1.5094436407089233	1.243458867073059	4.631596565246582	3.5326297283172607	5.1555023193359375	2.6270036697387695	2.624356985092163	3.467259407043457	3.9394445419311523	1.4698492288589478	1.1225064992904663	3.486226797103882	1.9061509370803833	1.859041690826416	2.152933359146118	4.830956935882568	1.9655325412750244	1.5815625190734863	1.5475265979766846	2.929006814956665	1.782705307006836	0.6287232041358948	3.175987958908081	8.496969223022461	2.0942461490631104	1.99520742893219	7.206549167633057
M01_T003	C11	2.9497482776641846	2.110119342803955	3.5361053943634033	3.5070838928222656	1.910471796989441	1.3655626773834229	3.0242648124694824	1.1855216026306152	3.920442819595337	6.1252031326293945	3.808257579803467	2.468660831451416	4.341108798980713	3.057828187942505	1.0543255805969238	1.1089651584625244	1.8554112911224365	3.019906997680664	6.252388000488281	3.7888197898864746	2.711232900619507	1.9047824144363403	3.811295986175537	0.8810375928878784	2.3140738010406494	2.0051872730255127	1.5586764812469482	1.0063598155975342	1.177994966506958	5.5126142501831055	1.572326898574829	0.7425407767295837	0.943043053150177	1.6264276504516602	1.0990170240402222	0.43784353137016296	1.1413639783859253	7.939430236816406	4.194880962371826	0.7271218299865723	6.735970497131348
M01_T003	C12	2.8754191398620605	1.6674038171768188	2.5493602752685547	1.5792107582092285	1.9401118755340576	3.07211971282959	2.198976755142212	2.007343053817749	3.383443832397461	5.300348281860352	1.575608253479004	1.7933131456375122	5.123345851898193	0.9969501495361328	1.2948955297470093	0.6414202451705933	0.7198894023895264	2.431007146835327	2.8215572834014893	1.6226576566696167	1.240156650543213	1.349820852279663	1.0678597688674927	0.8092011213302612	0.8614027500152588	1.4708189964294434	1.420917272567749	1.0113502740859985	2.3325817584991455	3.449181318283081	1.208524465560913	0.6642577648162842	0.9647403955459595	1.7126591205596924	0.8895528316497803	0.6590380072593689	2.2971739768981934	7.5503950119018555	0.8008682131767273	1.170270323753357	5.080915451049805
M01_T003	C13	2.81130051612854	1.4376291036605835	1.7916265726089478	2.139777660369873	1.069425344467163	2.0302326679229736	2.218808650970459	0.8511359691619873	2.155211925506592	1.2322518825531006	1.2152605056762695	4.7203803062438965	4.745264530181885	2.929558038711548	3.6172375679016113	0.8674204349517822	4.034468173980713	1.675573706626892	2.048600196838379	1.4619548320770264	2.761418342590332	0.6928355097770691	0.6385146379470825	0.447298139333725	0.49724718928337097	0.842519998550415	1.335100769996643	0.5869253873825073	2.920222043991089	3.2186357975006104	1.6532201766967773	1.2915492057800293	2.232823371887207	3.7491798400878906	2.6192641258239746	1.9735496044158936	1.0856094360351562	7.930994033813477	4.721431255340576	0.5440611243247986	3.348616123199463
M01_T003	C14	3.717313766479492	2.079676866531372	2.5546538829803467	4.189559459686279	2.0333104133605957	1.7034993171691895	2.3738045692443848	1.6633281707763672	2.1281075477600098	5.139342308044434	3.5070784091949463	1.9312243461608887	3.513324737548828	0.9310590624809265	1.2852596044540405	1.9561487436294556	0.9541872143745422	4.112148284912109	3.720126152038574	2.12557315826416	1.4095773696899414	1.1351438760757446	1.9237951040267944	2.238893508911133	0.5194546580314636	1.961390733718872	1.5666025876998901	0.9467082023620605	4.43447208404541	1.5892744064331055	2.1556906700134277	2.52400541305542	1.98893141746521	2.8481478691101074	1.3547838926315308	0.8391096591949463	1.7378060817718506	5.946967124938965	1.7295129299163818	1.2678422927856445	5.969021320343018
M01_T003	C15	3.6139843463897705	2.7068264484405518	4.107568264007568	5.245250225067139	3.6426186561584473	1.5130075216293335	2.864583969116211	1.3625881671905518	4.923609733581543	7.856168270111084	3.5954909324645996	2.411073684692383	5.023074150085449	1.3744328022003174	1.6974923610687256	1.2682822942733765	2.698451519012451	3.7055490016937256	4.479012489318848	2.511050224304199	3.1684460639953613	3.0371904373168945	4.11865758895874	1.174021601676941	1.96476411819458	3.4338619709014893	1.9731179475784302	1.119692325592041	2.0166049003601074	4.667593002319336	1.2305606603622437	0.8717545866966248	1.5988061428070068	1.940172553062439	0.5878288149833679	1.3161964416503906	1.6829601526260376	8.455239295959473	1.026117205619812	1.0343564748764038	6.910498142242432
M01_T003	C16	2.8153932094573975	3.478694438934326	3.2145581245422363	1.8530235290527344	2.4377524852752686	1.3640822172164917	2.538484573364258	1.4462108612060547	2.2637784481048584	4.954626083374023	2.153308629989624	2.927978992462158	4.497173309326172	2.7029943466186523	2.9586615562438965	1.3450531959533691	1.52366304397583	3.3516767024993896	3.142427921295166	3.4515137672424316	2.205195188522339	1.4705169200897217	2.35802960395813	1.7241196632385254	0.19635841250419617	3.9534997940063477	1.134253978729248	1.9126735925674438	4.240087032318115	2.5121102333068848	2.784677267074585	1.3096790313720703	0.8773121237754822	2.8492279052734375	1.6310077905654907	1.8693323135375977	2.409940481185913	7.274590969085693	1.7831597328186035	0.5028541088104248	5.837985038757324
M01_T003	C17	3.2442965507507324	1.3934767246246338	3.061251401901245	2.1532602310180664	3.1768364906311035	0.7715845704078674	1.7001869678497314	1.2900899648666382	1.863593578338623	5.335966110229492	2.9884581565856934	1.3399829864501953	5.3757476806640625	1.255617380142212	1.5134836435317993	2.0497095584869385	2.0582287311553955	4.681121349334717	2.9424355030059814	1.491547703742981	1.3441009521484375	1.5759185552597046	1.2571437358856201	1.2618623971939087	5.108826637268066	1.915413498878479	2.1302998065948486	1.1805812120437622	0.9174495935440063	1.5310556888580322	0.785306990146637	0.3333855867385864	1.0464122295379639	1.2341917753219604	0.836052656173706	1.510228157043457	2.243685722351074	3.303863286972046	0.6604909300804138	0.9863241314888	7.516022682189941
M01_T003	C18	3.545088768005371	4.984923839569092	4.357564449310303	2.474260091781616	3.701359510421753	1.4749844074249268	1.6935819387435913	1.4879553318023682	4.097900867462158	6.601177215576172	3.3886826038360596	2.291843891143799	4.629707336425781	1.4237831830978394	1.2958831787109375	1.703707218170166	2.230257987976074	3.93998384475708	2.9934873580932617	1.999943494796753	3.2768802642822266	1.4187612533569336	3.5876059532165527	1.27286958694458	1.3227190971374512	3.371967315673828	1.695630431175232	1.0671335458755493	1.1268270015716553	3.920559883117676	0.9820234179496765	1.011195182800293	1.4009226560592651	1.4778181314468384	0.6539942026138306	1.3667798042297363	1.2912102937698364	4.180535316467285	1.074867606163025	1.2683299779891968	6.223265171051025
M01_T003	C19	2.204162120819092	2.386601686477661	1.2889400720596313	0.9218131303787231	2.5981462001800537	1.0406770706176758	1.2207317352294922	0.7344037294387817	1.081136703491211	5.583002090454102	1.0490925312042236	0.7692158818244934	3.4224164485931396	0.5804740190505981	1.0333234071731567	0.3768981099128723	0.9366848468780518	1.6362073421478271	2.640610933303833	1.1276299953460693	1.4970028400421143	1.0258517265319824	0.8150456547737122	0.42734941840171814	2.174222707748413	1.8431991338729858	1.29555082321167	0.45758992433547974	0.6735698580741882	1.2803969383239746	0.461042582988739	0.6200617551803589	0.27151960134506226	0.9062702059745789	0.30559250712394714	0.7007859349250793	2.3603739738464355	1.9794485569000244	1.1407638788223267	0.958905816078186	6.732433795928955
M01_T003	C20	3.172623634338379	2.1548595428466797	3.0897624492645264	4.688059329986572	1.8053085803985596	1.2237062454223633	1.4747943878173828	1.4377765655517578	1.373679518699646	6.187128067016602	2.72646427154541	1.7853327989578247	3.569913864135742	1.1740151643753052	1.3893243074417114	0.8310377597808838	1.8589504957199097	4.126803398132324	3.1126708984375	1.5752062797546387	2.560058832168579	1.2792479991912842	2.163513660430908	0.9004098176956177	0.972724437713623	2.172412157058716	2.0664992332458496	1.5466978549957275	2.334188461303711	6.00474214553833	2.116013526916504	1.2172771692276	1.0403144359588623	1.4763258695602417	1.1274689435958862	0.9286375045776367	2.313697576522827	6.718267917633057	2.7659213542938232	1.8774378299713135	5.691689491271973
M01_T003	C21	3.8212504386901855	6.688941478729248	4.115372180938721	1.9524152278900146	2.6603057384490967	1.1829502582550049	3.541560649871826	1.896223545074463	2.8707804679870605	7.093435764312744	1.805085301399231	2.971966505050659	4.863070011138916	1.3740882873535156	1.5436997413635254	1.2833739519119263	1.7234665155410767	3.1934046745300293	4.022830486297607	2.8686885833740234	2.9970154762268066	2.12296199798584	1.2051712274551392	1.6733288764953613	2.9194130897521973	2.2832088470458984	1.9519922733306885	3.469709634780884	2.2640583515167236	2.432053804397583	3.770174503326416	1.340160846710205	1.8148527145385742	3.2697534561157227	2.4845004081726074	1.1617053747177124	1.4531662464141846	5.165332317352295	3.982191324234009	1.753044605255127	2.8755526542663574
M01_T003	C22	4.2045488357543945	2.8919003009796143	2.9755024909973145	3.620412826538086	1.410340666770935	1.3533580303192139	2.7688064575195312	2.2606019973754883	3.588376998901367	6.09618616104126	4.1066789627075195	1.677011489868164	3.6542348861694336	1.0151104927062988	1.4819425344467163	1.0422781705856323	3.9485011100769043	2.3657946586608887	3.1878409385681152	1.5996060371398926	0.9199085831642151	1.5935784578323364	1.263487458229065	1.4861997365951538	0.9162048697471619	2.5680599212646484	1.4695442914962769	4.020434856414795	3.232250452041626	2.966733455657959	3.615994453430176	2.0233144760131836	3.7091755867004395	3.822808265686035	2.3108909130096436	0.9702725410461426	0.8572659492492676	3.9783897399902344	1.395921230316162	3.267930507659912	4.280645370483398
M01_T003	C23	3.826324701309204	4.239725112915039	3.054323434829712	5.531097888946533	3.8557584285736084	1.8181602954864502	3.5307157039642334	2.026477336883545	2.925133466720581	3.6717615127563477	3.4721555709838867	2.0710763931274414	4.823398113250732	1.194237232208252	1.6376566886901855	1.4462411403656006	1.8332759141921997	3.6480965614318848	4.500760555267334	2.170342206954956	3.0082814693450928	2.6483798027038574	3.338942527770996	1.5459239482879639	2.671269178390503	2.1792521476745605	3.4990363121032715	2.273928642272949	2.897165536880493	2.2441563606262207	1.6133666038513184	2.4430267810821533	2.6800427436828613	3.5215706825256348	1.7681267261505127	1.3851608037948608	1.0691685676574707	5.82904052734375	3.2228822708129883	2.057445764541626	6.547824382781982
M01_T003	C24	3.9281625747680664	3.7747762203216553	5.192770481109619	4.355986595153809	2.8888676166534424	1.7024548053741455	2.857377767562866	2.1987619400024414	3.081895112991333	5.211080074310303	3.983792543411255	2.0983095169067383	4.346494674682617	1.2406516075134277	2.003145933151245	1.576584815979004	2.529106616973877	5.55527400970459	3.9928736686706543	2.4583358764648438	2.506072998046875	1.4524450302124023	2.338632106781006	2.4703171253204346	1.5902467966079712	1.7763923406600952	2.4896998405456543	1.7220685482025146	2.8008317947387695	2.9633641242980957	4.305700778961182	1.4746240377426147	3.674293041229248	3.6631903648376465	2.647892951965332	2.1327121257781982	1.0020194053649902	5.888024806976318	3.5624334812164307	2.8206217288970947	5.277661323547363
M01_T003	C25	3.998276472091675	3.8192455768585205	2.8329296112060547	3.3798863887786865	1.2822240591049194	0.8111533522605896	3.213613748550415	1.659921407699585	3.1774075031280518	2.402862071990967	2.5074033737182617	1.8205571174621582	5.053623199462891	1.2286559343338013	1.5950900316238403	0.5660208463668823	3.9698681831359863	4.678503513336182	3.4584336280822754	1.452495813369751	1.0756685733795166	1.3102566003799438	0.6673392057418823	1.2275704145431519	0.36984843015670776	1.2048578262329102	2.1483945846557617	4.589616775512695	1.8546193838119507	2.1293582916259766	3.385204553604126	0.6051612496376038	2.748488426208496	4.034046173095703	3.1477012634277344	2.7813403606414795	0.8339793682098389	5.481075286865234	0.9257683157920837	2.327700614929199	2.8837995529174805
M01_T003	C26	3.752075433731079	3.9326727390289307	3.191232681274414	2.2778189182281494	1.528455138206482	1.2021164894104004	3.256331205368042	1.5720775127410889	2.9703125953674316	2.318450450897217	1.884826898574829	1.6945722103118896	5.021300315856934	1.2992554903030396	1.4196984767913818	1.2639837265014648	1.6686735153198242	2.3265647888183594	4.1055145263671875	1.93783438205719	3.3792736530303955	1.5537508726119995	1.328151822090149	1.4015387296676636	1.3009804487228394	1.218047022819519	1.8766828775405884	1.2908082008361816	2.3300130367279053	2.933527946472168	3.9455273151397705	1.3630881309509277	1.696655035018921	3.4059898853302	3.0805673599243164	1.1710374355316162	1.09800124168396	4.298106670379639	4.346617698669434	1.0210282802581787	4.13722038269043
M01_T003	C27	4.249445915222168	5.477871894836426	3.3602113723754883	2.19990873336792	2.1945502758026123	1.6963475942611694	3.484910726547241	1.6680546998977661	2.536893367767334	2.3487186431884766	1.7146706581115723	2.4975500106811523	6.044437408447266	1.3800063133239746	1.6796449422836304	1.494089961051941	1.3983495235443115	3.7848775386810303	4.439579010009766	2.080172300338745	1.5222232341766357	1.7526041269302368	1.6051071882247925	2.6460647583007812	0.9559565186500549	2.4169750213623047	2.3030636310577393	1.754530429840088	2.3931233882904053	2.9357056617736816	3.953148603439331	1.0909028053283691	3.467515707015991	4.123687744140625	3.680452823638916	1.7509584426879883	1.2166781425476074	4.722472667694092	2.0057783126831055	2.616870641708374	3.9578094482421875
M01_T003	C28	4.105016231536865	7.333438396453857	3.4661989212036133	2.723402976989746	2.0235838890075684	1.3393136262893677	4.220396995544434	2.7442569732666016	4.867021083831787	5.084235668182373	4.074353218078613	3.5965352058410645	5.028697967529297	1.3146708011627197	1.6450172662734985	1.2230411767959595	4.248627662658691	3.1808652877807617	4.118401050567627	1.892575740814209	1.78995943069458	1.4024690389633179	1.6740654706954956	2.05006742477417	1.234286904335022	2.012892007827759	2.8354387283325195	1.2146415710449219	3.226045846939087	4.542454719543457	5.478176116943359	1.1648207902908325	4.64257287979126	3.8859410285949707	4.567599296569824	1.9544469118118286	1.7410807609558105	5.673283100128174	4.382146835327148	1.3690893650054932	3.644793748855591
M01_T003	C29	4.48686408996582	7.740817546844482	2.6343636512756348	4.04109525680542	1.445181131362915	1.3185994625091553	3.074726104736328	2.2311694622039795	3.7255518436431885	2.990570068359375	4.317101955413818	1.9829882383346558	4.527435779571533	1.6245315074920654	1.5985074043273926	1.2414535284042358	3.5014257431030273	2.078052282333374	4.097712516784668	1.9235626459121704	1.1370444297790527	1.3119155168533325	1.102485179901123	1.7285339832305908	1.1877644062042236	1.004932165145874	1.7212889194488525	1.1998686790466309	1.9003398418426514	1.7627172470092773	4.203647613525391	1.2978854179382324	4.237166404724121	3.290506362915039	2.819844961166382	1.196112871170044	1.023799180984497	5.513956546783447	2.3709685802459717	3.113162040710449	3.815936803817749
M01_T004	C01	3.1137399673461914	3.1422765254974365	2.932109832763672	1.7908772230148315	1.2982367277145386	3.432155132293701	2.2060904502868652	1.4009641408920288	1.8692986965179443	5.175504684448242	2.9269580841064453	1.3946220874786377	2.9326303005218506	1.097522258758545	1.6165415048599243	1.5705348253250122	4.517373561859131	4.8129987716674805	7.706796646118164	5.080072402954102	3.993720293045044	4.983386993408203	2.8519704341888428	1.422180414199829	1.122991681098938	2.0879645347595215	2.3380074501037598	1.9834134578704834	2.3775477409362793	6.271700382232666	4.41455078125	1.601649284362793	2.20086932182312	2.5976085662841797	2.7953920364379883	0.9870189428329468	1.4225200414657593	5.590171813964844	3.8359122276306152	2.1992297172546387	3.2449488639831543
M01_T004	C02	3.7518115043640137	3.6684184074401855	3.6793441772460938	4.343334197998047	2.0988216400146484	1.9095698595046997	2.4385881423950195	0.9326268434524536	2.979612112045288	2.4387402534484863	5.691284656524658	1.6170425415039062	3.803724765777588	3.6314849853515625	4.645151138305664	1.3631207942962646	3.8020973205566406	5.403315544128418	4.253805637359619	3.668499708175659	2.922541379928589	2.805663585662842	2.9688796997070312	1.8308671712875366	2.227276086807251	1.5493247509002686	1.4380347728729248	1.0164374113082886	1.9014414548873901	3.528024435043335	2.387205123901367	1.1555595397949219	1.4210397005081177	1.9416687488555908	0.6373468637466431	1.6997802257537842	1.2235122919082642	7.666544437408447	1.3282182216644287	2.9386870861053467	5.341451644897461
M01_T004	C03	3.5704233646392822	2.0982954502105713	3.848313093185425	4.1982831954956055	2.4359679222106934	2.1152725219726562	2.1650211811065674	2.1417036056518555	3.7556188106536865	4.784757137298584	2.167316198348999	2.345289707183838	4.853851795196533	6.782118797302246	4.245133399963379	3.0627167224884033	2.0650031566619873	3.041544198989868	4.5090765953063965	3.48931622505188	3.7884271144866943	2.851806402206421	1.8159465789794922	1.8045258522033691	2.4633288383483887	2.606879234313965	2.869825839996338	1.9121977090835571	3.4667880535125732	2.9563472270965576	2.9316658973693848	2.4014973640441895	2.2490234375	3.742650032043457	0.8445081114768982	2.134634017944336	1.678547739982605	8.169032096862793	2.133971691131592	2.6728785037994385	6.696811199188232
M01_T004	C04	3.513869524002075	6.414618015289307	3.5272364616394043	4.190030097961426	2.6024563312530518	1.4453538656234741	2.5272536277770996	3.780386447906494	2.154158353805542	2.652930974960327	2.046020746231079	3.8874452114105225	3.4220211505889893	3.824509620666504	4.910126209259033	1.0011645555496216	2.7709383964538574	2.202932834625244	3.5442605018615723	3.0065152645111084	1.9150406122207642	3.280456304550171	1.941072940826416	1.4179271459579468	1.4760828018188477	1.5883125066757202	1.8625776767730713	2.076587200164795	1.627920150756836	3.6426541805267334	3.627139091491699	1.127535343170166	1.2240005731582642	2.381774663925171	1.5340081453323364	1.0039732456207275	1.2946258783340454	7.586609840393066	3.298480749130249	3.020345449447632	4.75389289855957
M01_T004	C05	3.0465636253356934	1.3849631547927856	3.4724748134613037	1.874322533607483	1.9320318698883057	1.3823341131210327	1.425046682357788	1.3794764280319214	1.4082038402557373	1.1238569021224976	1.3551406860351562	2.4217121601104736	2.199929714202881	2.9400477409362793	4.897405624389648	1.0439236164093018	1.1015050411224365	1.171512484550476	1.9560596942901611	2.5212395191192627	1.9136494398117065	2.023922920227051	1.3074753284454346	1.4092730283737183	1.2504457235336304	1.2409064769744873	1.274066686630249	1.2422442436218262	1.3409103155136108	1.7762210369110107	1.0156049728393555	0.9522721171379089	1.0920803546905518	1.5837572813034058	0.5674071311950684	1.3990777730941772	1.1604491472244263	7.631685733795166	1.1950623989105225	1.0320897102355957	1.8241709470748901
M01_T004	C06	3.757021903991699	2.028301239013672	1.8313316106796265	1.2924400568008423	1.0878134965896606	0.9268237352371216	4.147635459899902	0.715135931968689	3.176213264465332	1.4123684167861938	1.1164215803146362	2.2061612606048584	3.975834369659424	4.38026237487793	4.839718818664551	1.21265709400177	2.151000738143921	1.8935492038726807	2.116112470626831	3.499141216278076	0.9602981805801392	1.658866286277771	0.8253742456436157	0.8695542812347412	1.1250780820846558	0.7789080142974854	1.119332194328308	0.7110961079597473	0.7480944395065308	3.1864230632781982	1.440102219581604	0.4679916799068451	0.33640843629837036	0.43780601024627686	0.46329236030578613	0.7404672503471375	1.181883692741394	8.331376075744629	1.456319808959961	1.1489375829696655	3.4143197536468506
M01_T004	C07	3.6741185188293457	1.4561944007873535	2.74019718170166	2.0026662349700928	1.4094579219818115	0.9838498830795288	1.2418768405914307	3.415924549102783	1.722366213798523	3.3902108669281006	1.5804238319396973	2.016162157058716	3.13004732131958	4.095694065093994	5.076920986175537	1.1170861721038818	0.996652364730835	2.3725883960723877	2.646669387817383	3.546281576156616	1.7665276527404785	2.3850066661834717	1.0025547742843628	1.0353660583496094	1.8951963186264038	1.31047523021698	2.024190902709961	0.860166072845459	1.0017608404159546	2.3677382469177246	1.4954216480255127	0.780648946762085	0.7479625940322876	0.81654953956604	0.9286068677902222	1.301247000694275	0.8854793310165405	7.8857269287109375	1.317854881286621	1.0010474920272827	5.775754451751709
M01_T004	C08	3.7240021228790283	1.3689367771148682	3.507861614227295	3.1302945613861084	2.6457033157348633	1.011933445930481	1.8098735809326172	2.607416868209839	1.6654369831085205	1.702970266342163	1.7501659393310547	1.6874799728393555	4.504777908325195	6.277340412139893	5.218414306640625	2.0374248027801514	4.030010223388672	1.9780879020690918	3.0586113929748535	3.973621368408203	2.2608635425567627	2.584521770477295	1.542963981628418	1.156011939048767	1.3814983367919922	1.9121862649917603	2.6061511039733887	1.5215120315551758	1.8837521076202393	2.573082208633423	1.5081733465194702	1.2196316719055176	0.9172305464744568	1.9395992755889893	1.0673136711120605	2.1335678100585938	1.4978992938995361	7.952875137329102	1.0412236452102661	1.2200576066970825	3.089665174484253
M01_T004	C09	3.635852813720703	2.198220729827881	2.3427820205688477	1.5473835468292236	0.9523205161094666	0.844095766544342	1.564680814743042	0.8336297273635864	1.131221890449524	5.469484806060791	1.1510599851608276	0.9848076701164246	2.8236873149871826	4.312482833862305	5.063706398010254	1.0189496278762817	1.1455796957015991	3.0534887313842773	3.9147915840148926	2.9007487297058105	1.8240803480148315	2.1911401748657227	0.7312335968017578	0.8204578161239624	0.8442578315734863	1.7276861667633057	1.0516035556793213	0.3429696261882782	0.9988914132118225	3.4870388507843018	3.6696760654449463	0.3914593458175659	1.1793477535247803	3.0694210529327393	0.8759524822235107	1.0799812078475952	0.996649980545044	7.065536975860596	0.8761668801307678	2.1684188842773438	3.7881579399108887
M01_T004	C10	4.334517002105713	3.1393141746520996	4.314413547515869	5.686028957366943	4.412638187408447	3.383185625076294	3.294045925140381	1.3423160314559937	5.06050968170166	3.6790904998779297	3.4540486335754395	2.74047589302063	5.814598083496094	2.7249257564544678	2.0521605014801025	2.3971776962280273	5.097537994384766	3.9536499977111816	6.565808296203613	4.105066299438477	2.3055922985076904	4.428093910217285	3.3155598640441895	2.186508893966675	2.1599180698394775	4.174394130706787	2.957939386367798	2.616257429122925	2.5919065475463867	4.7440996170043945	2.1738827228546143	1.8122981786727905	2.7132811546325684	2.104006290435791	1.2005733251571655	0.7642068862915039	2.978696823120117	8.531205177307129	2.0019195079803467	2.796605348587036	8.333925247192383
M01_T004	C11	2.765838623046875	3.039206027984619	3.1057088375091553	4.07282018661499	2.915539503097534	1.9824204444885254	3.6534461975097656	1.4712958335876465	3.743220090866089	6.0309295654296875	3.28460431098938	3.2782344818115234	4.582051753997803	3.1161913871765137	1.6647334098815918	1.0915553569793701	2.002100944519043	4.595863342285156	7.210920810699463	4.336020469665527	3.028576612472534	4.388839244842529	3.7832040786743164	1.5630079507827759	1.4950318336486816	2.2345399856567383	3.891289234161377	0.9381403923034668	2.7850756645202637	5.795185565948486	1.750180721282959	1.7916901111602783	1.140835165977478	2.185786008834839	2.682772397994995	0.9209716320037842	0.928702712059021	7.874653339385986	4.597745418548584	1.553714632987976	6.387904167175293
M01_T004	C12	2.2572245597839355	0.6682682037353516	2.1991281509399414	1.3902777433395386	1.3205294609069824	2.936583995819092	1.8172049522399902	1.5693740844726562	2.9274749755859375	4.581931114196777	1.3082160949707031	1.121992588043213	4.441549301147461	0.6456071734428406	0.9124347567558289	0.8844165205955505	0.4206734299659729	1.5766067504882812	2.927248001098633	1.904109239578247	0.8288502097129822	1.7149786949157715	0.5292544960975647	0.8477820754051208	0.8481477499008179	0.8387719392776489	2.6562345027923584	0.46656107902526855	2.493530035018921	3.078711986541748	0.35143935680389404	0.08398041129112244	0.9405255317687988	3.2890422344207764	1.0075328350067139	0.7683661580085754	2.827646493911743	6.608725070953369	1.4924365282058716	0.6737168431282043	4.441991329193115
M01_T004	C13	2.777240753173828	1.018500804901123	2.0719025135040283	1.7088842391967773	1.2275723218917847	1.5453169345855713	2.5576424598693848	1.251361608505249	2.1434950828552246	1.5719869136810303	0.42719361186027527	5.409237384796143	4.257670879364014	3.3936362266540527	4.50803279876709	0.5032724142074585	2.15735125541687	1.0323644876480103	1.939136028289795	2.0284793376922607	1.9748001098632812	1.209110975265503	0.8539620637893677	0.16562524437904358	0.4221792221069336	0.7198553681373596	1.4174437522888184	0.8779436349868774	1.442094087600708	2.3629865646362305	0.8292824029922485	1.16144597530365	1.8627068996429443	3.2906622886657715	2.3247640132904053	1.5143119096755981	1.1778061389923096	7.934493541717529	5.073669910430908	0.391956627368927	2.3592076301574707
M01_T004	C14	3.786614418029785	1.409338116645813	7.093861103057861	3.8899478912353516	1.2066638469696045	1.4403042793273926	2.5633761882781982	1.4580767154693604	1.2981711626052856	5.049535751342773	2.8022592067718506	1.6970694065093994	3.0998528003692627	0.7022034525871277	0.9129174947738647	1.851028323173523	1.4985620975494385	4.7995500564575195	3.4583280086517334	1.9515312910079956	1.3817329406738281	2.1442720890045166	1.2919597625732422	0.9012312889099121	2.339622974395752	1.202561378479004	1.8249586820602417	0.7958632707595825	4.548708915710449	2.366217613220215	1.3562978506088257	2.4958245754241943	1.0146706104278564	3.1132664680480957	1.0655577182769775	0.8014634847640991	0.7427079081535339	4.086045265197754	0.7137269973754883	2.049025774002075	6.568544864654541
M01_T004	C15	3.6601502895355225	2.2092833518981934	4.375471591949463	5.1866841316223145	3.8828701972961426	1.7208176851272583	3.4106500148773193	1.2863893508911133	4.91928243637085	6.244636058807373	4.110447883605957	2.0538458824157715	4.41271448135376	2.96073317527771	3.8628692626953125	2.271913528442383	1.1392223834991455	3.588087320327759	5.124511241912842	2.282912015914917	3.579791784286499	2.9008991718292236	3.585092544555664	1.041114091873169	1.84947669506073	2.913175106048584	1.8690369129180908	1.053779125213623	1.2912662029266357	5.177048206329346	2.5352253913879395	0.6521236300468445	1.3559669256210327	1.443803071975708	1.068869709968567	0.704707682132721	1.810479998588562	8.248848915100098	1.5164741277694702	1.71291184425354	7.63688850402832
M01_T004	C16	3.965895414352417	4.771661281585693	5.761102676391602	3.6628060340881348	5.3644609451293945	3.123117446899414	4.466544151306152	3.8315117359161377	2.826458215713501	3.9461703300476074	2.678417682647705	5.534647464752197	5.004636287689209	3.274454116821289	4.193472862243652	3.3527309894561768	3.5922980308532715	4.963003158569336	5.049027442932129	2.570514440536499	3.71627140045166	2.491809368133545	3.84249210357666	3.4359960556030273	2.124276876449585	4.131969928741455	1.5062685012817383	3.875612735748291	3.3830347061157227	2.498894453048706	1.885501742362976	2.046956777572632	2.886162042617798	3.888711929321289	2.2791221141815186	1.2784606218338013	4.055115699768066	5.998841285705566	1.0490857362747192	1.9133111238479614	6.613485336303711
M01_T004	C17	3.6463141441345215	1.8752721548080444	3.3882639408111572	4.359091758728027	3.3478896617889404	2.296328067779541	2.0044515132904053	1.5927367210388184	1.9330583810806274	6.520779132843018	3.033132553100586	2.2711548805236816	5.390210151672363	1.9340084791183472	1.6043146848678589	3.2233593463897705	3.0760974884033203	4.7120513916015625	6.212414741516113	3.198225736618042	2.7722949981689453	3.6074209213256836	2.041241407394409	1.8589316606521606	5.2713751792907715	3.1502134799957275	1.8253989219665527	1.4671021699905396	1.3474414348602295	5.276206970214844	2.1730334758758545	0.986208438873291	1.6601465940475464	2.4588875770568848	1.1928972005844116	1.4414080381393433	3.1931984424591064	5.966276168823242	2.3816585540771484	2.8032162189483643	8.050533294677734
M01_T004	C18	3.5090384483337402	2.88273549079895	4.437205791473389	2.1927759647369385	3.8003668785095215	1.3464035987854004	1.523984432220459	1.4912177324295044	3.7244839668273926	8.182573318481445	3.6127750873565674	2.279329299926758	5.390517234802246	1.3899335861206055	1.410946011543274	2.0586276054382324	1.1264402866363525	4.181795597076416	3.5621609687805176	1.657395839691162	3.306950807571411	3.756564140319824	3.551985025405884	1.2228715419769287	2.391205310821533	2.8706443309783936	2.692260265350342	1.471671462059021	1.3189358711242676	3.716398239135742	1.4260313510894775	0.7257165908813477	1.373617172241211	1.7845957279205322	0.8627347946166992	0.873232364654541	0.880048930644989	3.5814321041107178	1.6411445140838623	2.4678828716278076	6.561057090759277
M01_T004	C19	2.1452126502990723	1.4455211162567139	1.461705207824707	1.714434266090393	2.5928053855895996	1.3149456977844238	1.349501132965088	0.9209340810775757	1.6390622854232788	6.138488292694092	0.9458951354026794	0.9522088766098022	4.7243266105651855	1.262131690979004	0.8200737237930298	0.8197914361953735	0.34015917778015137	1.4973162412643433	2.558657646179199	0.9126771092414856	1.7385520935058594	1.8617606163024902	1.250485897064209	0.7367844581604004	1.9941117763519287	1.2188479900360107	2.028535842895508	0.47188800573349	0.9705806970596313	1.9146604537963867	0.6103931069374084	0.3513488471508026	0.613763153553009	1.7895416021347046	0.8123770356178284	1.1900479793548584	2.517983913421631	2.0271899700164795	1.1817479133605957	1.3108675479888916	6.930294513702393
M01_T004	C20	3.1605989933013916	1.1994092464447021	3.262072801589966	4.403102874755859	2.796422243118286	1.8123927116394043	2.1370291709899902	1.0763920545578003	2.3736236095428467	6.366998195648193	3.220641851425171	2.275846481323242	4.2127275466918945	1.053133249282837	1.5886904001235962	1.019442081451416	1.0741684436798096	4.177889823913574	3.5619990825653076	2.5274851322174072	1.251382827758789	2.1854407787323	0.971269965171814	1.4708572626113892	1.9797112941741943	2.5605978965759277	2.4877490997314453	1.546260118484497	2.2011451721191406	6.360608100891113	1.1386322975158691	1.1176574230194092	1.1547454595565796	0.8177452087402344	1.025515079498291	1.5047234296798706	3.1380937099456787	6.956117630004883	2.8105459213256836	1.7628926038742065	6.361043453216553
M01_T004	C21	3.954761028289795	5.195865631103516	3.1633546352386475	2.905860185623169	2.1488900184631348	1.1429436206817627	3.2231509685516357	1.8576327562332153	3.487344980239868	6.609079360961914	1.4134948253631592	2.2360355854034424	4.365820407867432	1.4412939548492432	1.5366663932800293	1.4481700658798218	2.035104990005493	2.3293557167053223	4.095525741577148	2.071622371673584	1.1480934619903564	2.1345503330230713	1.5567706823349	1.6038947105407715	1.3394182920455933	2.615119695663452	3.1073288917541504	1.1400549411773682	2.409017562866211	3.110459566116333	3.6036365032196045	1.0158441066741943	2.821556329727173	3.6161694526672363	2.940753936767578	0.9350875616073608	1.0160311460494995	4.595223426818848	4.0136613845825195	1.6428030729293823	1.9523301124572754
M01_T004	C22	4.308783054351807	4.7914628982543945	2.9968245029449463	4.942509651184082	1.8695557117462158	1.364140510559082	4.068482875823975	2.51188588142395	3.122551441192627	8.099785804748535	2.483839988708496	2.1252951622009277	3.890839099884033	2.348907947540283	2.1709132194519043	2.2621264457702637	3.3082213401794434	2.866654872894287	3.312779188156128	1.7232505083084106	1.2369005680084229	3.4002020359039307	1.1006226539611816	1.1474822759628296	1.6819429397583008	2.5547683238983154	1.9294363260269165	3.2679171562194824	3.908320426940918	3.042724847793579	4.2234787940979	2.2686333656311035	3.857316493988037	3.866213798522949	2.183687210083008	1.0124504566192627	0.9699231386184692	5.736564636230469	1.815545916557312	3.5026485919952393	3.251471996307373
M01_T004	C23	3.6022818088531494	1.8799822330474854	2.5813779830932617	4.833492755889893	3.737708568572998	2.001934289932251	3.2438032627105713	1.5328683853149414	2.3430705070495605	3.2806923389434814	3.082885265350342	2.220604181289673	4.3967204093933105	1.3407974243164062	1.4500646591186523	1.5614354610443115	2.222691535949707	2.6102230548858643	4.356593608856201	2.1340043544769287	3.0786993503570557	2.956892490386963	2.121549606323242	0.8763161897659302	1.5452667474746704	1.3050260543823242	2.349449634552002	1.422989010810852	2.9087445735931396	3.0997555255889893	1.7727329730987549	2.8303821086883545	2.774771213531494	3.376307725906372	1.6511610746383667	1.3347346782684326	1.6208252906799316	4.43524694442749	3.8057475090026855	0.973973274230957	6.66142463684082
M01_T004	C24	3.934953212738037	4.272092819213867	3.265252113342285	4.462730884552002	2.419309616088867	2.1973090171813965	2.9744062423706055	1.6207222938537598	3.2131338119506836	5.301538467407227	2.810479164123535	3.5450031757354736	4.3010640144348145	1.5829923152923584	2.5232598781585693	1.9122530221939087	3.2601959705352783	4.738027095794678	4.408811569213867	2.1121883392333984	1.9335105419158936	3.120516777038574	1.8516443967819214	2.652644634246826	1.5971245765686035	1.5472071170806885	2.4253978729248047	3.0289976596832275	3.165184497833252	3.184891700744629	4.259024143218994	1.2232474088668823	3.662510871887207	3.6041364669799805	2.518148899078369	1.9529820680618286	2.6292808055877686	4.057994842529297	3.655052423477173	3.290557384490967	6.163281440734863
M01_T004	C25	3.978053569793701	3.7827980518341064	3.0372791290283203	2.3076000213623047	1.3115668296813965	2.0875632762908936	2.9152703285217285	1.3955632448196411	1.5557136535644531	2.444997549057007	2.4385933876037598	2.0764644145965576	4.999514102935791	1.4203338623046875	3.298859119415283	1.1008782386779785	4.274717807769775	4.472625732421875	2.2710154056549072	1.6046041250228882	0.9417930841445923	2.637209892272949	1.3712764978408813	1.277122139930725	0.902571439743042	1.538285255432129	2.1556029319763184	4.370589256286621	1.6784543991088867	2.9536798000335693	3.51755428314209	0.9640285968780518	3.0329346656799316	4.235450267791748	2.96117901802063	2.304373025894165	0.5918583273887634	4.110520362854004	1.3663294315338135	2.0391287803649902	2.9002857208251953
M01_T004	C26	4.1439208984375	3.86167049407959	3.3167996406555176	1.5874923467636108	2.0865938663482666	1.5087206363677979	3.3956151008605957	1.6571248769760132	3.0100467205047607	2.4129624366760254	1.629957675933838	2.1679677963256836	4.463350296020508	2.219346046447754	1.3423179388046265	1.8524812459945679	1.6125918626785278	2.9765589237213135	5.092463493347168	2.7739319801330566	1.1797431707382202	2.601961851119995	1.4828846454620361	1.6794986724853516	1.5897119045257568	1.9353065490722656	2.28361177444458	0.9787746667861938	3.134669303894043	2.9298157691955566	3.9787087440490723	2.0342020988464355	2.6239516735076904	3.403130531311035	2.4967503547668457	1.587325096130371	1.014487624168396	5.592366695404053	4.337913990020752	2.062377452850342	3.2029964923858643
M01_T004	C27	4.15435266494751	3.723879098892212	3.051112413406372	1.4740819931030273	2.204055070877075	1.4588587284088135	3.1081395149230957	2.317652702331543	2.9866788387298584	2.5099096298217773	2.630155563354492	2.66868257522583	5.4644775390625	2.0023679733276367	1.5431207418441772	1.4044663906097412	1.4909580945968628	2.502572536468506	5.814245700836182	2.7869484424591064	1.0279022455215454	2.5148143768310547	1.3083995580673218	1.315664529800415	1.4817346334457397	2.7178332805633545	2.6811766624450684	2.067838668823242	2.6420366764068604	3.3426928520202637	4.329538345336914	1.432417392730713	3.9257490634918213	4.510959625244141	3.907813549041748	2.0013339519500732	1.1499284505844116	3.942006826400757	1.1534547805786133	2.357471466064453	3.550145149230957
M01_T004	C28	4.199094295501709	6.157341003417969	3.326223850250244	3.1880831718444824	2.0155534744262695	1.3357194662094116	3.892488718032837	2.3886477947235107	3.7598464488983154	4.765686511993408	3.2829113006591797	4.209892749786377	5.2046427726745605	2.393998146057129	3.2200236320495605	3.3949546813964844	4.485302925109863	2.5532946586608887	4.3214263916015625	1.835419774055481	1.2705342769622803	3.6876220703125	1.3693398237228394	1.5270813703536987	1.6454905271530151	1.9000548124313354	2.6365528106689453	1.4959018230438232	3.506117820739746	3.6390891075134277	5.737021446228027	0.7741020321846008	4.483006477355957	3.9138529300689697	4.67305326461792	2.1733925342559814	0.8564678430557251	6.274874210357666	4.527344226837158	1.9777417182922363	3.5391502380371094
M01_T004	C29	4.6027631759643555	4.822267055511475	2.872525215148926	4.234264373779297	2.807055950164795	1.88834810256958	3.61386775970459	2.4966297149658203	3.614227294921875	4.297613143920898	3.1388742923736572	1.7677953243255615	3.956214189529419	1.5420430898666382	2.537648916244507	2.078461170196533	3.7964935302734375	2.5367860794067383	4.8002610206604	2.011688470840454	1.298872947692871	4.600081443786621	1.1696689128875732	1.4581307172775269	3.578277111053467	1.7821767330169678	2.69405460357666	1.5031238794326782	2.277249574661255	5.167574405670166	4.527024269104004	1.400132179260254	4.222193717956543	3.7274458408355713	3.078368902206421	1.2212960720062256	0.8670974373817444	4.463458061218262	3.2811801433563232	3.694497585296631	6.681783676147461
M01_T005	C01	2.504952907562256	4.295295238494873	2.9822864532470703	2.3811895847320557	1.4979149103164673	3.2236783504486084	1.9469265937805176	1.3940876722335815	2.4171624183654785	4.539107322692871	2.8410115242004395	1.2996195554733276	3.4407217502593994	1.6781340837478638	1.9087917804718018	1.002913236618042	1.86081063747406	4.983818054199219	7.339061260223389	4.683115005493164	2.7713305950164795	5.054003715515137	3.291416645050049	1.876876950263977	1.4531549215316772	2.303051710128784	1.6304681301116943	1.6605572700500488	2.8827083110809326	5.904818058013916	3.31140398979187	1.3935205936431885	1.0709829330444336	3.032989025115967	2.8250699043273926	1.2542434930801392	1.1805346012115479	5.2574028968811035	3.729750633239746	1.361922025680542	4.030156135559082
M01_T005	C02	3.3969197273254395	4.213499069213867	3.7744827270507812	4.498386383056641	2.519948720932007	1.6292383670806885	1.2312865257263184	1.3617569208145142	2.4901580810546875	3.9959704875946045	4.561427116394043	2.348140001296997	3.511373519897461	3.3082845211029053	4.336992263793945	1.3002324104309082	3.649813413619995	4.9071502685546875	3.7119479179382324	2.700164318084717	2.4430525302886963	3.215423345565796	2.3540432453155518	1.7371792793273926	2.168236255645752	1.615479588508606	2.3705098628997803	1.399064302444458	1.5463546514511108	3.0380795001983643	3.2877049446105957	0.900378406047821	1.1868205070495605	1.8976953029632568	1.1531729698181152	1.6181013584136963	1.0934498310089111	7.238414764404297	2.217113494873047	1.569830298423767	6.466852188110352
M01_T005	C03	3.6862168312072754	2.4711432456970215	3.9339685440063477	3.3157453536987305	1.5064053535461426	1.8078134059906006	2.023012161254883	1.394491195678711	3.701082229614258	4.32924222946167	2.1143808364868164	2.030876398086548	5.048088073730469	6.352840423583984	4.324131011962891	1.3030102252960205	2.11724591255188	2.7556285858154297	3.575212240219116	3.004056930541992	3.250734329223633	2.7964580059051514	1.5819045305252075	1.3210681676864624	1.5694175958633423	2.5086445808410645	1.9734817743301392	1.0833261013031006	3.2657647132873535	2.6325182914733887	2.4152016639709473	0.9657930135726929	1.6375195980072021	2.757982015609741	0.8828303217887878	2.0839314460754395	1.2026740312576294	7.872994899749756	1.2674823999404907	1.578145146369934	5.21121072769165
M01_T005	C04	3.603534460067749	6.126728534698486	3.8625295162200928	3.4847588539123535	3.0056509971618652	1.435725450515747	2.570816993713379	4.664976119995117	2.5863075256347656	4.343670845031738	2.4266200065612793	5.301891803741455	3.574434280395508	3.7109835147857666	4.68290376663208	1.1082117557525635	1.938391089439392	1.9460822343826294	3.263619899749756	3.453738212585449	1.4416886568069458	4.268249034881592	1.853329062461853	1.4353159666061401	0.8446850776672363	1.782344937324524	3.8579440116882324	2.229341506958008	1.5023044347763062	3.3434290885925293	3.635746479034424	0.7618190050125122	1.742563009262085	2.7447896003723145	1.0448579788208008	1.365361213684082	0.9331483244895935	7.192111492156982	3.485780715942383	2.2713098526000977	5.497940540313721
M01_T005	C05	3.05995774269104	1.3686867952346802	3.605008125305176	2.6979329586029053	2.3052926063537598	2.226135015487671	1.5810407400131226	2.269583225250244	1.080953598022461	1.3250054121017456	2.7976462841033936	2.101619005203247	2.0564422607421875	3.2744455337524414	4.649885654449463	2.0825698375701904	1.4041943550109863	1.5578505992889404	2.1022069454193115	2.4846646785736084	1.4942713975906372	2.025691509246826	1.0928113460540771	1.2354235649108887	1.2354329824447632	1.2117600440979004	1.5117137432098389	1.0265873670578003	1.2437012195587158	1.7501792907714844	1.128308892250061	0.7245017886161804	0.685492753982544	1.0647674798965454	0.8299292325973511	1.1414157152175903	1.4176441431045532	7.532932758331299	1.2414778470993042	0.9470633268356323	1.6172410249710083
M01_T005	C06	3.2397117614746094	1.2712658643722534	2.1008548736572266	1.3083823919296265	0.970923662185669	1.0423262119293213	3.07993221282959	1.3349862098693848	2.4726810455322266	1.2199962139129639	1.0301971435546875	0.8715600371360779	2.986509084701538	3.574679136276245	4.453749179840088	0.9747340083122253	1.019434928894043	1.1886632442474365	2.4380650520324707	2.807239055633545	0.8474932312965393	1.369889736175537	0.8020919561386108	1.0520350933074951	0.831164538860321	0.9870929718017578	1.1596790552139282	0.37275779247283936	0.622725248336792	1.4527829885482788	1.5345996618270874	0.4136561453342438	0.18095076084136963	0.488439679145813	0.4746440052986145	0.30584338307380676	0.5590261220932007	7.511478900909424	0.7268629670143127	1.7639857530593872	1.612559199333191
M01_T005	C07	3.359501838684082	1.3313521146774292	2.655989170074463	1.6919658184051514	2.8071272373199463	0.9746317863464355	1.1860510110855103	2.1745378971099854	1.383793830871582	3.3844377994537354	2.484123468399048	1.2369872331619263	3.0267763137817383	3.7919797897338867	5.098268985748291	1.37186861038208	2.0619924068450928	1.7092424631118774	2.614487409591675	3.0654921531677246	1.0984247922897339	2.077955484390259	1.4577502012252808	1.2397865056991577	1.8965872526168823	2.1838150024414062	1.4866316318511963	0.7741960883140564	1.9911456108093262	1.8890730142593384	0.8899238109588623	0.9287929534912109	0.8110202550888062	1.946218490600586	2.512751579284668	1.377889633178711	0.8770658373832703	7.5297675132751465	2.331580638885498	1.7097113132476807	5.060094833374023
M01_T005	C08	4.011584758758545	1.4528602361679077	2.778322458267212	2.3025131225585938	1.6472891569137573	1.6566953659057617	1.8366050720214844	3.074273109436035	1.1590332984924316	1.426595687866211	3.7072582244873047	2.1740312576293945	3.835599184036255	4.643292427062988	5.020544528961182	1.796962857246399	3.0546693801879883	2.2248971462249756	3.248446226119995	3.5439133644104004	1.6651341915130615	3.126878261566162	1.3963600397109985	1.3214223384857178	1.5914347171783447	1.3952397108078003	2.198983907699585	1.5007648468017578	1.9125380516052246	3.0451173782348633	1.501757025718689	1.2410763502120972	0.8087164163589478	1.6846363544464111	0.9648202657699585	2.726447582244873	1.1598578691482544	7.826936721801758	2.6956233978271484	1.3976768255233765	1.6378238201141357
M01_T005	C09	3.5300464630126953	2.078303575515747	2.4445488452911377	2.3541555404663086	0.8833543062210083	1.4912902116775513	2.8888652324676514	0.9853971004486084	1.3545492887496948	5.061895370483398	1.2576415538787842	1.0954430103302002	2.5716946125030518	3.503107786178589	4.5905585289001465	0.9882113337516785	0.893355131149292	1.8835731744766235	3.481273651123047	2.7667505741119385	0.8334938883781433	1.0626699924468994	1.2283095121383667	0.7908374071121216	0.8376756310462952	0.9552593231201172	1.0880335569381714	0.6695798635482788	1.274794340133667	4.170279026031494	2.8362812995910645	1.0022531747817993	0.8499557971954346	2.4641709327697754	1.4399629831314087	0.8591808080673218	1.0158331394195557	7.270905017852783	2.8538684844970703	2.086214542388916	2.083815097808838
M01_T005	C10	4.003059387207031	3.706393241882324	4.554457187652588	5.709835529327393	3.8123011589050293	3.024956226348877	2.148069381713867	1.6023573875427246	5.0102925300598145	3.1646804809570312	3.4463858604431152	2.4705657958984375	5.056755065917969	3.034925937652588	2.6095385551452637	1.439828872680664	4.9696502685546875	3.5333704948425293	5.745763778686523	3.0938527584075928	2.8418304920196533	3.850001335144043	3.093301773071289	1.473198652267456	3.3151094913482666	3.7459464073181152	2.786949872970581	1.9105784893035889	2.1159563064575195	4.7393975257873535	2.8542838096618652	1.1280486583709717	1.8954813480377197	2.389525890350342	1.7307533025741577	0.9961333274841309	2.550898790359497	8.363525390625	3.0027053356170654	2.2965807914733887	6.765230178833008
M01_T005	C11	3.2610528469085693	2.1621928215026855	3.0293452739715576	4.049442768096924	2.0026907920837402	1.4354336261749268	3.098548650741577	1.2369142770767212	3.420529842376709	5.839986801147461	3.1312265396118164	2.0802783966064453	4.369418144226074	2.774782419204712	2.276432991027832	1.4247772693634033	1.4683783054351807	3.09963059425354	5.662588596343994	3.2633416652679443	3.3984851837158203	4.320475101470947	3.696166515350342	1.2849847078323364	2.180487871170044	1.8319107294082642	2.388561487197876	0.7524324655532837	2.623563766479492	5.412699222564697	1.3830145597457886	0.9533660411834717	0.5616062879562378	2.653707265853882	1.253331184387207	0.7179132103919983	1.418803095817566	8.051497459411621	4.179152965545654	1.1739550828933716	6.302321910858154
M01_T005	C12	2.7829089164733887	1.356236219406128	1.5783538818359375	1.338741421699524	0.8821324110031128	2.9499127864837646	1.899165391921997	2.228065252304077	3.1296117305755615	4.862644195556641	0.8189148306846619	0.9034883975982666	4.83385705947876	1.1117668151855469	0.9064446687698364	0.7938997149467468	0.7819381952285767	1.6563040018081665	2.9598312377929688	0.9959052205085754	0.27178364992141724	2.360252857208252	1.2462135553359985	0.5621358156204224	0.5034082531929016	0.9197746515274048	1.9116748571395874	0.644553542137146	2.9681527614593506	3.343493938446045	0.3966502845287323	0.2546918988227844	0.7569407224655151	2.375429630279541	0.8641748428344727	0.44519269466400146	2.623823642730713	8.350186347961426	1.1198303699493408	0.5472708344459534	4.267922878265381
M01_T005	C13	2.436506509780884	1.266351580619812	1.978143572807312	0.7491733431816101	0.7935821413993835	0.8973017930984497	1.7455344200134277	0.9179444313049316	0.5565229654312134	0.8693947792053223	1.4705449342727661	4.250032901763916	4.077995777130127	2.5263798236846924	4.216070652008057	1.0450713634490967	1.6372170448303223	1.869376540184021	1.0708706378936768	2.4459388256073	0.7953466176986694	2.0056681632995605	0.08823258429765701	0.2951661944389343	0.36805427074432373	0.4151659309864044	0.8081933259963989	0.7686122059822083	2.1162309646606445	1.8370862007141113	2.6077659130096436	0.8033131957054138	0.7247812747955322	3.5505194664001465	1.1547000408172607	0.681389331817627	0.4075321555137634	7.269820213317871	4.870550155639648	0.3713226914405823	1.5379664897918701
M01_T005	C14	3.572573661804199	1.5455946922302246	3.390244483947754	3.9637794494628906	1.564002275466919	1.6649366617202759	2.195436477661133	1.5742448568344116	1.6550052165985107	5.1263813972473145	3.3567728996276855	1.1165506839752197	3.42561674118042	1.8309520483016968	2.339540481567383	2.0795483589172363	1.4114246368408203	4.1216936111450195	3.3308396339416504	2.0871095657348633	1.5692912340164185	2.5260941982269287	1.2750310897827148	0.9883581399917603	2.8475120067596436	1.6645761728286743	1.509357213973999	0.9511694312095642	4.419302463531494	2.341320276260376	0.7704847455024719	2.340545892715454	1.8687955141067505	3.2060513496398926	1.074216604232788	1.0317246913909912	0.9805920720100403	4.324985980987549	0.7215086817741394	1.040012240409851	6.590800762176514
M01_T005	C15	3.6507349014282227	2.7961013317108154	4.927553176879883	5.09509801864624	3.5739943981170654	1.5950201749801636	2.359981060028076	1.8869282007217407	4.498437404632568	6.002068519592285	3.7970173358917236	1.8546993732452393	5.007266521453857	3.037080764770508	4.211856365203857	1.2541369199752808	2.5416715145111084	4.090406894683838	4.608943462371826	2.4740843772888184	3.059323787689209	3.364736318588257	3.3956573009490967	1.534180760383606	2.364372968673706	2.3978073596954346	2.142692804336548	1.0952345132827759	2.3257551193237305	4.208776950836182	1.9638808965682983	0.5973502397537231	1.1535741090774536	1.8562192916870117	1.4801608324050903	0.6635541319847107	1.8631571531295776	8.298272132873535	1.4014322757720947	1.0740108489990234	6.90090799331665
M01_T005	C16	3.4654791355133057	5.92855978012085	6.234694957733154	3.626796245574951	5.371365070343018	3.0486819744110107	4.154555320739746	3.5189998149871826	1.9034833908081055	3.8419032096862793	2.7321176528930664	5.236255645751953	4.694408893585205	2.9034929275512695	3.8528003692626953	3.144757032394409	3.927243947982788	4.305699348449707	5.08741569519043	2.7756881713867188	3.6209657192230225	2.8327250480651855	2.74208927154541	2.897258758544922	2.276611804962158	3.9664950370788574	1.6256157159805298	2.633701801300049	3.6155221462249756	2.5658044815063477	2.2815158367156982	0.9148089289665222	2.551802396774292	3.6162006855010986	2.3834357261657715	1.6175129413604736	3.8929240703582764	6.566837787628174	3.278184652328491	1.0312203168869019	6.6427764892578125
M01_T005	C17	4.401834011077881	5.209010601043701	3.2236809730529785	4.086322784423828	3.11859393119812	2.264610767364502	1.802534580230713	1.5310492515563965	1.9795423746109009	5.553094863891602	3.2158846855163574	2.5821526050567627	5.062109470367432	2.154904365539551	1.6686680316925049	1.6445386409759521	2.5248494148254395	4.402083396911621	4.551816940307617	2.117995023727417	2.8029932975769043	3.621689796447754	2.7846105098724365	1.639436960220337	5.001622676849365	1.9098175764083862	2.2280662059783936	1.3013640642166138	1.9208567142486572	4.884896278381348	2.9825124740600586	1.1669623851776123	2.150424003601074	2.7030372619628906	1.5199973583221436	1.2293462753295898	3.3488473892211914	5.478422164916992	3.1837282180786133	1.6008756160736084	8.420737266540527
M01_T005	C18	3.3817546367645264	4.152033805847168	4.475516319274902	2.1784517765045166	3.739454746246338	1.0830997228622437	2.143258571624756	1.4270763397216797	3.522329330444336	7.082860946655273	3.4174702167510986	1.5185065269470215	4.968697547912598	1.424557089805603	1.8096272945404053	1.878800392150879	1.8844068050384521	5.097912788391113	3.34460186958313	1.6051559448242188	3.1077520847320557	4.406191825866699	3.380082130432129	1.2516968250274658	2.2840428352355957	3.2216262817382812	2.3217718601226807	1.151591181755066	1.6534770727157593	3.789968729019165	1.6132795810699463	1.8944369554519653	1.0572172403335571	2.3396759033203125	0.7486708164215088	0.9096130132675171	1.0508296489715576	3.0467848777770996	2.909097194671631	1.2987033128738403	6.802086353302002
M01_T005	C19	2.508208990097046	1.6589844226837158	2.181396245956421	1.1008187532424927	2.357172966003418	1.2953633069992065	1.057027816772461	1.0152456760406494	1.0757834911346436	6.291224002838135	0.9718074202537537	0.9813272953033447	3.910614490509033	0.9568905830383301	1.004647970199585	0.7396480441093445	0.4398312270641327	1.2330552339553833	2.6579651832580566	1.2962709665298462	1.0296401977539062	1.8667991161346436	1.2788426876068115	0.7104491591453552	1.907454490661621	1.8202029466629028	2.277007579803467	0.3328993320465088	0.4678860306739807	2.498807191848755	1.2423499822616577	0.3915090262889862	0.2752077281475067	1.7475824356079102	0.6455010771751404	0.4149596691131592	2.795454740524292	1.9122825860977173	1.857846736907959	0.7716560363769531	6.927256107330322
M01_T005	C20	3.1630406379699707	1.2110124826431274	3.3141112327575684	4.612555980682373	1.7821882963180542	1.5755912065505981	2.6536409854888916	0.9940223097801208	0.9083874225616455	6.437742710113525	3.003120183944702	1.4681315422058105	3.641108274459839	2.30656099319458	3.5042622089385986	0.85905921459198	1.7562247514724731	3.6796345710754395	2.909975290298462	2.076066732406616	1.0758986473083496	3.704702377319336	0.8742543458938599	0.9817254543304443	1.1346553564071655	2.1650049686431885	2.011758804321289	1.6172072887420654	2.284987688064575	6.0907440185546875	1.2500245571136475	1.2526079416275024	1.174562692642212	1.33271324634552	0.9988675713539124	1.1591907739639282	2.1015357971191406	6.99160623550415	3.0887744426727295	1.6929278373718262	6.01595401763916
M01_T005	C21	3.8781144618988037	2.9515578746795654	3.126478672027588	1.7829771041870117	2.070073127746582	1.2815603017807007	2.9053258895874023	1.6981658935546875	2.3215489387512207	5.976183891296387	1.741964340209961	2.401500701904297	4.423920631408691	1.3292781114578247	1.6583316326141357	0.9645379781723022	2.4713664054870605	2.272357225418091	4.12864875793457	1.7873927354812622	1.0984768867492676	2.657717227935791	1.394881248474121	1.4774748086929321	1.286341905593872	2.1203091144561768	2.0847256183624268	2.554933786392212	2.023097276687622	2.8948659896850586	3.324641466140747	1.6220594644546509	1.927955985069275	3.1672184467315674	2.2972233295440674	1.6665539741516113	1.1675972938537598	5.266758441925049	3.6205058097839355	1.6685760021209717	3.2670795917510986
M01_T005	C22	3.8826544284820557	4.545202255249023	2.808746814727783	3.756396532058716	1.5248610973358154	1.4366345405578613	3.4077248573303223	2.107261896133423	2.855386257171631	6.272178649902344	2.5307223796844482	1.7844822406768799	3.5206480026245117	1.1150028705596924	1.2998523712158203	1.9698622226715088	3.42008900642395	2.3446686267852783	3.237215042114258	1.4823668003082275	1.1221879720687866	2.9808127880096436	1.340006709098816	1.4719057083129883	2.1164262294769287	2.2603235244750977	2.360785484313965	3.4014334678649902	3.5778260231018066	2.9223473072052	3.98854923248291	2.069888114929199	2.970548391342163	3.6253485679626465	1.7884712219238281	0.9501138925552368	1.170474886894226	4.384634971618652	1.3417534828186035	3.1306846141815186	4.665653705596924
M01_T005	C23	3.7519702911376953	1.9281575679779053	2.8671610355377197	5.346596717834473	3.5142018795013428	2.0941529273986816	3.1437277793884277	1.6148011684417725	3.2192869186401367	4.092335224151611	3.006364583969116	2.4315991401672363	3.9486451148986816	2.2280235290527344	2.332975387573242	1.336456298828125	2.0892157554626465	2.384737491607666	4.031713008880615	2.519961357116699	2.5810370445251465	3.385406494140625	2.2064027786254883	1.2579195499420166	1.71499764919281	1.2357722520828247	1.9892098903656006	1.2102572917938232	2.803429126739502	2.966090202331543	1.2677288055419922	2.059776544570923	3.1548655033111572	3.187349796295166	1.5932739973068237	1.2829357385635376	1.110149621963501	4.419095993041992	4.032290458679199	1.3844274282455444	6.603550434112549
M01_T005	C24	3.5680580139160156	4.228626251220703	3.0394489765167236	4.268188953399658	1.901017665863037	1.7573585510253906	2.2811126708984375	1.5572856664657593	2.7795300483703613	4.93471622467041	2.6917004585266113	1.7194640636444092	3.6947739124298096	1.560640811920166	2.2449190616607666	1.3725723028182983	2.1291074752807617	4.9157867431640625	3.6078450679779053	2.231916666030884	1.6775189638137817	3.2771971225738525	1.7929641008377075	1.8247431516647339	1.6371347904205322	1.7677515745162964	1.5231335163116455	1.2386932373046875	2.4659764766693115	2.7824411392211914	4.210546016693115	0.8108423948287964	3.707502841949463	3.5316505432128906	2.9639885425567627	1.9373242855072021	1.0177595615386963	4.509022235870361	3.4479031562805176	2.7300639152526855	5.8575005531311035
M01_T005	C25	3.557554006576538	3.8014025688171387	2.9756383895874023	3.440300226211548	1.0504755973815918	1.4136226177215576	3.017721652984619	1.1728311777114868	1.6032872200012207	1.1191473007202148	1.3511117696762085	1.9866799116134644	4.884007930755615	0.8990811705589294	1.314954161643982	1.3820642232894897	4.269257545471191	4.62178897857666	2.528186082839966	1.860085129737854	0.9841407537460327	1.9800664186477661	0.9872813820838928	1.180804967880249	1.9835916757583618	1.1604300737380981	1.6059937477111816	3.6455795764923096	1.7134461402893066	1.7556787729263306	4.03834867477417	0.9680213332176208	2.4485223293304443	4.334467887878418	3.5391898155212402	1.204659104347229	0.9774155616760254	5.51624870300293	1.0752973556518555	1.9727592468261719	1.6542357206344604
M01_T005	C26	3.8088271617889404	3.2349162101745605	2.9773223400115967	1.5611944198608398	1.3769201040267944	1.3964893817901611	3.7903292179107666	1.581950068473816	2.4897775650024414	1.8696866035461426	1.8576292991638184	1.8974943161010742	5.102121353149414	1.3059526681900024	1.424308180809021	1.2793657779693604	2.139955759048462	2.0607404708862305	3.9365365505218506	2.0535027980804443	1.1500205993652344	2.233306407928467	1.9173895120620728	1.6600608825683594	1.5222601890563965	1.4375892877578735	2.2082107067108154	0.9966858625411987	2.296403169631958	3.5453834533691406	3.745598077774048	1.3923215866088867	1.9332432746887207	3.4380109310150146	2.4444870948791504	0.9211649894714355	0.8924052715301514	5.330782890319824	5.482193470001221	1.0555248260498047	4.373874664306641
M01_T005	C27	3.8070945739746094	3.739065408706665	3.1465466022491455	1.2950518131256104	1.9925175905227661	1.504036784172058	2.981868028640747	2.739487648010254	3.1231794357299805	1.885496735572815	2.58388090133667	2.4889917373657227	4.982739448547363	1.1848022937774658	1.445003628730774	1.3999993801116943	1.4933738708496094	2.1998958587646484	5.158982753753662	2.4522016048431396	1.9490028619766235	3.0557007789611816	1.404495120048523	1.2071921825408936	1.2157102823257446	1.2227498292922974	3.0822479724884033	1.3445526361465454	2.310338258743286	3.0346720218658447	3.7277579307556152	1.5455608367919922	3.336678981781006	3.921708583831787	3.532660484313965	1.3690484762191772	1.2429639101028442	3.58968448638916	1.134713888168335	1.4508836269378662	2.435853958129883
M01_T005	C28	3.948362350463867	7.675492763519287	3.0293898582458496	1.9884425401687622	1.9054832458496094	1.5887848138809204	3.382235527038574	2.0540969371795654	3.205742359161377	4.870192050933838	2.3492894172668457	2.8137896060943604	4.99802827835083	1.5617426633834839	2.8613057136535645	1.8266620635986328	4.1282854080200195	2.1740386486053467	3.454789638519287	1.915044903755188	1.4950711727142334	2.5229504108428955	1.3924343585968018	1.0649009943008423	1.8244720697402954	2.2981765270233154	2.7270758152008057	0.9267909526824951	2.9594454765319824	2.9896645545959473	5.39470911026001	0.8612841367721558	4.202168941497803	3.6389570236206055	4.033278942108154	1.9516863822937012	0.8976828455924988	6.356427192687988	4.544944763183594	2.5286457538604736	5.365757465362549
M01_T005	C29	4.314208984375	8.99278736114502	2.5067672729492188	4.041398048400879	1.4986732006072998	1.5944563150405884	3.438610076904297	2.0813331604003906	2.975226402282715	3.7560606002807617	3.7387654781341553	1.7960624694824219	3.730666160583496	1.154630422592163	1.427354335784912	2.064283609390259	3.555980920791626	1.6565048694610596	4.28082799911499	2.0423874855041504	1.0923304557800293	2.4957828521728516	1.134873390197754	1.53998863697052	3.0551023483276367	1.6476284265518188	1.8904374837875366	1.4482874870300293	1.418847680091858	2.7855684757232666	4.030599594116211	1.414758563041687	3.8425638675689697	3.5381922721862793	1.8909364938735962	0.9603925943374634	1.0914676189422607	5.92386531829834	2.6199159622192383	3.290604591369629	6.615524768829346
M01_T008	C01	0.9171054363250732	1.0441844463348389	1.5049257278442383	0.6417457461357117	0.7450221180915833	2.142132520675659	0.6042748093605042	0.10124950110912323	0.0920933410525322	0.5466680526733398	1.2035614252090454	0.3973330855369568	1.2872248888015747	0.1256725937128067	0.5381876230239868	0.3476232588291168	0.25042733550071716	3.617429494857788	5.4729533195495605	2.5159592628479004	1.9116077423095703	3.9824166297912598	1.2320058345794678	0.19630166888237	0.5027194023132324	0.5890791416168213	1.5631091594696045	0.26202327013015747	0.5389809608459473	4.625770568847656	0.6108748912811279	0.4947955012321472	0.4812961518764496	0.374409019947052	0.737391471862793	0.5510523319244385	0.0378253199160099	2.7011001110076904	0.21956174075603485	0.25826966762542725	1.8475371599197388
M01_T008	C02	3.111354112625122	4.51190185546875	2.9497478008270264	3.920297145843506	1.435625433921814	1.7822877168655396	1.1853668689727783	1.127468466758728	3.587592124938965	3.1266281604766846	3.114408254623413	1.8805688619613647	2.9752423763275146	3.193775177001953	4.227614402770996	1.8868716955184937	2.5722057819366455	5.796301364898682	3.5289766788482666	2.626472234725952	2.8670170307159424	2.3718533515930176	1.786133885383606	1.2601780891418457	2.3406777381896973	1.365962028503418	1.8043782711029053	0.9147413969039917	1.666879653930664	2.3260231018066406	2.044903039932251	0.8662661910057068	1.233949065208435	1.4570369720458984	0.9417075514793396	1.4923129081726074	1.1929372549057007	7.013309478759766	2.1758644580841064	1.0143471956253052	5.255133628845215
M01_T008	C03	3.5401852130889893	2.1381754875183105	4.023174285888672	3.170072317123413	2.0885283946990967	1.5250771045684814	1.552431344985962	1.8695883750915527	3.955477476119995	4.224023342132568	1.9908744096755981	2.2220959663391113	3.8984203338623047	6.630437850952148	3.9510765075683594	1.3967047929763794	2.6962838172912598	2.0915849208831787	3.7519640922546387	3.103940010070801	2.2572929859161377	1.6660420894622803	1.1709409952163696	1.458475112915039	1.772812008857727	1.3897123336791992	1.968902826309204	1.0267877578735352	1.6834185123443604	2.8729190826416016	2.249993324279785	1.030866026878357	0.8521489500999451	1.7325478792190552	2.4175822734832764	3.9790914058685303	1.1433660984039307	7.803377628326416	2.913551092147827	0.978087306022644	5.2018280029296875
M01_T008	C04	3.3432793617248535	7.028702259063721	5.127601623535156	3.797236919403076	1.7754197120666504	1.5980033874511719	1.6416622400283813	3.815433979034424	1.317586064338684	3.0646097660064697	1.2766668796539307	3.9660894870758057	4.326357364654541	3.6204590797424316	4.806148529052734	1.8079159259796143	2.5875768661499023	1.6889597177505493	3.5094079971313477	4.503885269165039	2.4123501777648926	1.7836816310882568	5.750153541564941	1.8549730777740479	1.0754276514053345	2.2402689456939697	2.20577073097229	0.6920298337936401	1.1592141389846802	2.515441656112671	2.710458993911743	0.9071596264839172	0.4878671169281006	2.4005303382873535	1.345018744468689	0.9926838874816895	1.0210096836090088	7.28788948059082	3.218082904815674	0.6152017712593079	8.01480484008789
M01_T008	C05	3.3089141845703125	1.5923560857772827	4.415318489074707	2.052391529083252	1.7208046913146973	0.9083844423294067	1.2838191986083984	1.5935370922088623	1.0544476509094238	1.326593279838562	2.0013744831085205	2.3840019702911377	2.012387990951538	3.3587121963500977	4.6839985847473145	1.9689478874206543	0.9841439723968506	1.5994446277618408	1.692889928817749	2.5358946323394775	1.0708532333374023	1.3092412948608398	0.838976263999939	0.937647819519043	0.990730881690979	0.8766906261444092	1.7206439971923828	0.7512944936752319	1.5467967987060547	1.3370163440704346	1.191399097442627	0.8975625038146973	1.0041075944900513	0.8535946011543274	0.8669227361679077	1.646064043045044	1.0256361961364746	7.094213008880615	1.076970100402832	1.1410249471664429	1.3576741218566895
M01_T008	C06	3.4006145000457764	0.9689743518829346	2.1929121017456055	0.9337798953056335	0.7916986346244812	1.0643104314804077	2.7082934379577637	0.8120372295379639	2.9057416915893555	1.458611011505127	1.064165472984314	1.4358443021774292	2.649881362915039	3.6887903213500977	4.241519927978516	0.8220052719116211	0.9593847990036011	1.4478425979614258	1.6525897979736328	2.9023826122283936	0.6069924831390381	1.4690330028533936	0.8761707544326782	0.5158119201660156	1.2262742519378662	0.7114573121070862	1.3876662254333496	0.8154572248458862	1.1638778448104858	1.514857530593872	0.918432354927063	0.6339816451072693	1.2540446519851685	0.3490051329135895	0.5233895778656006	0.6830822825431824	0.990803062915802	7.776997089385986	1.290621280670166	0.4015693664550781	1.5200345516204834
M01_T008	C07	3.396514654159546	1.2878975868225098	2.351184129714966	1.3233774900436401	1.786909818649292	0.8265985250473022	0.9445720911026001	1.293082594871521	1.2099252939224243	1.936172366142273	2.4704244136810303	2.224715232849121	2.615445137023926	4.121913433074951	4.79111909866333	1.1592659950256348	1.256814956665039	1.496772289276123	2.0578553676605225	2.902153253555298	0.9634659886360168	1.5674773454666138	1.10536527633667	1.2140522003173828	1.9910144805908203	1.234039068222046	1.757333517074585	0.7525808811187744	1.0277960300445557	1.7840567827224731	1.0517328977584839	0.7615871429443359	0.6200284957885742	0.9009376168251038	0.9448021650314331	1.564804196357727	1.2900762557983398	7.333603382110596	1.547684669494629	0.9291584491729736	5.106977462768555
M01_T008	C08	3.7684991359710693	1.2677655220031738	2.992774248123169	2.5896823406219482	2.012505531311035	2.095468521118164	1.4522212743759155	2.365121603012085	1.2349917888641357	1.722625494003296	3.047945499420166	1.6551495790481567	5.218914985656738	5.422264099121094	5.186280250549316	2.36392879486084	4.43466329574585	2.1792874336242676	3.105463743209839	4.714754104614258	2.071959972381592	1.8407319784164429	1.4139360189437866	2.171367645263672	1.4391809701919556	1.5008445978164673	2.0102949142456055	1.191084861755371	1.9514425992965698	2.7066335678100586	1.629196286201477	1.2326886653900146	1.067901849746704	1.0910313129425049	0.9128751754760742	1.7744842767715454	1.509507417678833	8.17823600769043	1.4664208889007568	1.1103605031967163	1.69083833694458
M01_T008	C09	3.566096544265747	1.8187663555145264	2.486807107925415	1.695533037185669	1.773636817932129	0.9652279615402222	1.825642466545105	2.0508670806884766	1.2126895189285278	4.898343563079834	1.6562427282333374	2.041879177093506	2.7561583518981934	3.675445318222046	4.713682174682617	1.1398735046386719	0.9571917057037354	1.7395594120025635	2.9232797622680664	3.0904035568237305	0.9356887340545654	1.346587896347046	0.9339014291763306	0.7043770551681519	0.9215201139450073	1.1564658880233765	1.7697826623916626	1.1921201944351196	0.6779475808143616	1.878569483757019	1.6768687963485718	0.7186392545700073	0.8333800435066223	1.1663898229599	0.8503087162971497	1.2990754842758179	1.3337925672531128	7.350100994110107	1.401084065437317	1.1601530313491821	1.906874418258667
M01_T008	C10	3.923064708709717	4.459120750427246	4.037355422973633	5.307587623596191	3.6989946365356445	2.848066806793213	3.150052070617676	1.4341167211532593	4.751904487609863	4.742648601531982	3.3245456218719482	2.2119829654693604	5.890615940093994	1.755702018737793	1.9745543003082275	1.6873760223388672	4.551512241363525	3.2310962677001953	5.932724475860596	3.2615902423858643	2.72379207611084	2.249998092651367	3.3829445838928223	1.61229407787323	1.3846005201339722	4.04624605178833	2.3651232719421387	1.3889665603637695	1.5341987609863281	4.633496284484863	1.6203914880752563	1.141561508178711	1.0886284112930298	1.3459142446517944	0.9535574913024902	0.6832275390625	2.801300048828125	8.549127578735352	2.5903425216674805	2.405097246170044	7.594944953918457
M01_T008	C11	3.324760913848877	2.5628085136413574	2.686551809310913	3.559946298599243	2.052020788192749	1.3624882698059082	3.7176313400268555	1.410962462425232	3.5659329891204834	6.197871685028076	3.340339422225952	2.619117021560669	4.157098293304443	2.2444403171539307	1.5410401821136475	0.8369886875152588	1.6141688823699951	2.9189507961273193	5.445206642150879	2.8091537952423096	3.4202120304107666	2.5133635997772217	3.567617177963257	0.9715262055397034	1.435860276222229	1.1831138134002686	2.218130588531494	0.866756796836853	2.0520472526550293	5.792098522186279	1.0996203422546387	1.007616639137268	2.315495014190674	2.6799395084381104	1.6380128860473633	1.034792423248291	1.2029949426651	7.786832332611084	4.5486159324646	1.1157405376434326	6.06077766418457
M01_T008	C12	2.5038065910339355	0.7641854882240295	1.4959263801574707	1.2265913486480713	1.444080114364624	3.0139830112457275	1.9715559482574463	2.029108762741089	2.7584228515625	4.808967590332031	2.0134034156799316	0.9666078090667725	4.035627365112305	0.6300039887428284	1.3017199039459229	0.7019798755645752	0.9929287433624268	1.4359533786773682	2.239839553833008	1.312537431716919	0.6799484491348267	1.3263226747512817	0.7512347102165222	0.5139738321304321	0.4426243305206299	2.3570313453674316	1.6487447023391724	0.5292052626609802	2.374007225036621	3.052680015563965	0.7498420476913452	0.6409340500831604	1.2082464694976807	1.1909129619598389	0.9353689551353455	0.5553920269012451	2.8577678203582764	8.005356788635254	1.0622559785842896	0.5910466909408569	4.278339385986328
M01_T008	C13	2.9033443927764893	1.9673110246658325	1.9947704076766968	1.3956595659255981	1.693087100982666	1.7313928604125977	2.5999934673309326	0.5703689455986023	0.9370473027229309	2.103839635848999	1.6000292301177979	3.350400447845459	3.9416427612304688	2.988657236099243	3.7525088787078857	0.8100543022155762	3.503980875015259	1.7192026376724243	1.2238672971725464	1.7633817195892334	1.513625144958496	1.997348666191101	0.49071982502937317	1.0677934885025024	0.8407292366027832	0.8522098660469055	1.5108497142791748	1.0012586116790771	2.108457565307617	2.6742844581604004	0.5531311631202698	0.38934189081192017	2.5833778381347656	3.850994825363159	1.8467787504196167	1.3067138195037842	1.2360702753067017	7.971872806549072	4.912225246429443	0.6034891605377197	2.182168483734131
M01_T008	C14	3.504074811935425	1.225163221359253	2.667219877243042	3.810009002685547	1.3232378959655762	1.0815925598144531	2.1164655685424805	2.2513790130615234	1.5926963090896606	4.658804893493652	2.6207873821258545	1.1202194690704346	3.3301782608032227	1.0113770961761475	1.5211303234100342	2.71144700050354	0.7793560028076172	4.463704586029053	3.660292387008667	2.3401055335998535	1.0547139644622803	1.6783498525619507	1.014985203742981	1.4176712036132812	0.48613983392715454	1.5262749195098877	1.2809520959854126	1.779959797859192	4.132767677307129	1.2866483926773071	1.9302672147750854	2.4632153511047363	1.336605429649353	2.7545573711395264	0.8020650744438171	1.3069100379943848	0.7092208862304688	3.117786407470703	0.7428587675094604	1.5007054805755615	5.78887939453125
M01_T008	C15	3.647153615951538	2.1846625804901123	4.403221130371094	4.595438003540039	3.109640121459961	1.758849859237671	2.623281717300415	2.056105375289917	4.613368034362793	6.199516773223877	3.3896689414978027	1.27741539478302	4.0043439865112305	2.1833105087280273	3.3323440551757812	1.4093297719955444	1.2639141082763672	4.095538139343262	4.4718098640441895	1.8565526008605957	3.0459511280059814	2.1156606674194336	3.4857585430145264	1.013100266456604	1.2785658836364746	2.2646827697753906	2.841329574584961	1.3341807126998901	1.7338736057281494	4.966425895690918	0.9728991389274597	1.1591229438781738	0.8726931214332581	1.155948281288147	0.68900066614151	0.8231947422027588	1.437304973602295	8.15898609161377	1.041893720626831	0.902654230594635	9.22348690032959
M01_T008	C16	3.2967278957366943	6.323907375335693	6.632096767425537	4.623457431793213	6.244160175323486	4.1529541015625	5.366388320922852	4.800435543060303	4.398083686828613	4.615841865539551	3.0039381980895996	6.573941707611084	4.40123987197876	3.205556631088257	4.0010294914245605	4.260683059692383	5.041579246520996	5.918885231018066	6.479472637176514	4.224576950073242	3.863940477371216	3.1380279064178467	5.7844929695129395	5.226941108703613	2.9086315631866455	6.301789283752441	1.6795768737792969	4.962194442749023	4.495975494384766	2.54247784614563	2.4780609607696533	3.5793235301971436	3.6986019611358643	5.446915149688721	3.5790083408355713	1.1702932119369507	3.6592564582824707	6.394637584686279	1.5995818376541138	1.1110789775848389	6.657695770263672
M01_T008	C17	3.493671417236328	3.31646990776062	4.090810775756836	3.108173370361328	3.2166390419006348	0.962294340133667	1.611531376838684	2.2435152530670166	1.5525397062301636	4.572781085968018	2.46254301071167	1.372916579246521	4.973326206207275	1.3659244775772095	1.793092966079712	3.2462830543518066	2.476107120513916	4.756402969360352	3.5568995475769043	2.2410905361175537	4.373249053955078	1.8261796236038208	1.9228230714797974	1.6512656211853027	4.9345269203186035	2.7142415046691895	1.9336265325546265	1.0464645624160767	1.1198921203613281	2.0439140796661377	1.6280198097229004	0.7496587634086609	1.0122613906860352	2.0511314868927	1.1495987176895142	1.304389238357544	2.6678290367126465	3.872251272201538	1.515981674194336	1.1129895448684692	7.579318523406982
M01_T008	C18	3.570523738861084	3.0619702339172363	4.243475437164307	2.081115245819092	3.4560422897338867	1.2620266675949097	1.807375192642212	1.5519288778305054	4.1202921867370605	7.861037254333496	3.4110357761383057	1.5094051361083984	5.1366095542907715	1.4352192878723145	1.6783881187438965	1.3485958576202393	1.7620769739151	4.218961715698242	3.025912284851074	1.4907755851745605	2.926379680633545	1.8713939189910889	3.479304313659668	1.1258305311203003	1.5515791177749634	3.4090476036071777	2.3412444591522217	0.9915217757225037	0.9243204593658447	4.130407333374023	0.965595006942749	0.9140639305114746	1.0806643962860107	1.1735413074493408	0.8424937725067139	1.3146144151687622	1.3295475244522095	3.2143328189849854	1.2266485691070557	1.1217234134674072	6.418177127838135
M01_T008	C19	2.7896101474761963	0.8028218150138855	2.301445484161377	1.2068426609039307	2.3100311756134033	1.593959927558899	0.8473147749900818	0.9738656282424927	0.9698644280433655	5.884433746337891	1.3089205026626587	0.5196744203567505	3.8533568382263184	0.8417190313339233	1.3018935918807983	1.1651496887207031	1.4189553260803223	1.5354961156845093	2.1276094913482666	1.4049783945083618	1.7621808052062988	1.318739652633667	1.009851098060608	0.8037451505661011	2.242980718612671	1.684801459312439	2.158189058303833	1.1440539360046387	0.8608808517456055	2.5298569202423096	0.9306396245956421	0.43718668818473816	0.3882375657558441	0.7903149724006653	0.8315922617912292	0.6094650626182556	4.723357200622559	2.5222885608673096	0.6369789242744446	0.5939654111862183	6.433832168579102
M01_T008	C20	3.350179433822632	0.8968467712402344	2.959774971008301	4.25347375869751	1.4831255674362183	1.5193426609039307	1.9330207109451294	1.247363567352295	2.0253195762634277	6.2771453857421875	2.917219638824463	0.9595546722412109	3.8050034046173096	1.4863673448562622	1.30990731716156	0.6976193785667419	1.1772973537445068	3.4407143592834473	4.051140785217285	1.8456323146820068	0.872277557849884	1.4593582153320312	1.556157112121582	1.0011998414993286	0.8236332535743713	2.545642137527466	1.8153564929962158	2.0481858253479004	2.0989370346069336	6.6881513595581055	1.1967887878417969	1.0464038848876953	0.7993711233139038	1.287891149520874	1.215248465538025	0.8210583329200745	1.7958683967590332	7.4850006103515625	3.652698040008545	1.2057214975357056	5.457851886749268
M01_T008	C21	3.8182084560394287	3.067474603652954	2.345947742462158	1.5180323123931885	1.4652601480484009	0.9505112171173096	3.5172781944274902	1.5639195442199707	2.451281785964966	6.829005241394043	1.800219178199768	2.0081028938293457	4.823573112487793	1.2444895505905151	1.860913634300232	2.721662998199463	2.0496633052825928	2.3142573833465576	3.9725100994110107	1.7807304859161377	1.352660894393921	1.3883334398269653	1.051509976387024	1.1895300149917603	1.6561589241027832	2.5359790325164795	1.689366102218628	2.888063430786133	1.9981642961502075	3.698762893676758	3.759239912033081	1.6685733795166016	1.7603931427001953	3.5983667373657227	3.176740884780884	1.2438236474990845	1.4980629682540894	3.9985709190368652	3.4521164894104004	1.5434606075286865	2.814188003540039
M01_T008	C22	4.0394392013549805	5.676753044128418	2.432042360305786	3.746819496154785	1.3822269439697266	1.7076630592346191	2.317594528198242	2.1833150386810303	2.5644917488098145	7.868296146392822	3.0388786792755127	1.4197169542312622	3.749244213104248	1.2805655002593994	1.5584063529968262	1.4111729860305786	2.8091368675231934	2.0783724784851074	3.788386583328247	1.5898940563201904	0.7101186513900757	1.0859185457229614	0.8650002479553223	0.9252257347106934	0.7850592136383057	2.0042152404785156	1.3949812650680542	2.2709057331085205	3.3190395832061768	1.7107564210891724	3.861992120742798	2.0579147338867188	1.827117681503296	3.3071203231811523	1.4410840272903442	0.8533586859703064	1.1714673042297363	3.4513070583343506	2.6373612880706787	2.5652430057525635	2.8209383487701416
M01_T008	C23	3.8628015518188477	1.879687786102295	2.5777201652526855	4.866754055023193	3.3412535190582275	1.8852229118347168	2.998565196990967	1.7911256551742554	3.030745029449463	3.2041664123535156	3.1499345302581787	1.514542818069458	4.981272220611572	1.6508870124816895	1.950244665145874	1.5490829944610596	2.8722681999206543	2.8070664405822754	5.005113124847412	2.4492053985595703	2.719682455062866	1.5782854557037354	2.127262830734253	1.5025720596313477	2.17303204536438	1.607069969177246	1.9715852737426758	1.6986827850341797	2.7862517833709717	2.7525835037231445	1.4701730012893677	2.394874334335327	2.9461746215820312	3.2238011360168457	1.5628982782363892	1.223078727722168	1.2374742031097412	5.933263301849365	3.6439454555511475	1.7649400234222412	5.841483116149902
M01_T008	C24	3.5069682598114014	3.490041494369507	3.303041696548462	4.068766117095947	2.9123451709747314	0.9141169190406799	2.6190056800842285	1.5093804597854614	2.846283197402954	4.677919864654541	2.840108633041382	1.9259722232818604	3.2553293704986572	1.516571044921875	2.267564058303833	1.4360606670379639	2.338055372238159	5.892798900604248	6.202291965484619	3.4865121841430664	1.0684328079223633	1.2664268016815186	1.890945553779602	2.194934844970703	1.1015973091125488	1.2741401195526123	1.6828314065933228	1.8827614784240723	2.536713123321533	2.3152711391448975	3.680957794189453	1.7670624256134033	2.8016750812530518	3.113084316253662	2.0082244873046875	1.3033965826034546	1.2414841651916504	3.4559221267700195	3.449718952178955	1.9289307594299316	5.450152397155762
M01_T008	C25	3.3446388244628906	5.2563252449035645	2.6879687309265137	3.585453510284424	1.0748536586761475	1.2076841592788696	2.5453109741210938	1.3679728507995605	1.9974762201309204	3.910586357116699	2.7837300300598145	1.1890568733215332	4.940715312957764	1.0949296951293945	1.6723694801330566	0.8744882345199585	4.619553565979004	4.0984344482421875	3.4671199321746826	1.4991769790649414	0.7269060015678406	1.2880982160568237	1.2414588928222656	1.2277259826660156	0.6137106418609619	0.719840407371521	1.7873749732971191	4.127939224243164	1.8485761880874634	2.170435905456543	3.672384023666382	0.7478746771812439	3.5264194011688232	3.850416421890259	3.0734457969665527	1.2976698875427246	0.8705947399139404	5.3788838386535645	1.0770580768585205	1.6300160884857178	2.492462635040283
M01_T008	C26	3.6757025718688965	3.7242937088012695	3.4323112964630127	1.6785683631896973	1.4726383686065674	1.1401543617248535	3.3312830924987793	1.7094343900680542	3.4097235202789307	2.544377088546753	1.8173238039016724	2.346083879470825	5.135561943054199	1.5169144868850708	1.8420417308807373	2.9599437713623047	1.5763312578201294	2.6407711505889893	3.9520416259765625	2.277341365814209	1.375728964805603	1.3052124977111816	1.3661009073257446	1.679882526397705	1.0905641317367554	2.094176769256592	1.9346649646759033	1.835312008857727	2.1199262142181396	3.1179420948028564	3.857261896133423	1.6026555299758911	1.6368809938430786	3.1753687858581543	2.20867919921875	1.4099116325378418	1.7328870296478271	4.744750499725342	4.27095365524292	0.9139216542243958	3.70727276802063
M01_T008	C27	3.6156911849975586	4.850948810577393	3.6092658042907715	1.285704255104065	1.3726987838745117	1.474845051765442	3.516918420791626	1.7513803243637085	2.4304773807525635	2.12060546875	1.9258862733840942	3.201570987701416	4.417636871337891	1.439815878868103	2.054521083831787	1.0505716800689697	2.1727733612060547	2.187407970428467	4.2645111083984375	2.004018545150757	1.2502824068069458	1.458613634109497	1.3929052352905273	1.2982748746871948	1.748905062675476	1.652982234954834	2.0922341346740723	2.06667423248291	1.7328455448150635	2.6105401515960693	3.64284610748291	2.0884087085723877	2.4107370376586914	4.2278265953063965	3.8389830589294434	1.4535256624221802	1.3140313625335693	4.86336088180542	1.392837405204773	1.1723973751068115	2.77803111076355
M01_T008	C28	4.272995471954346	6.834132194519043	2.907998561859131	1.528930425643921	1.2379661798477173	1.5059114694595337	2.9264180660247803	2.6325600147247314	3.6285271644592285	5.051725387573242	3.038649320602417	3.237433910369873	4.243382453918457	1.3866633176803589	1.6789244413375854	1.1120288372039795	3.277083396911621	2.002052068710327	3.9407873153686523	1.8662711381912231	1.008837342262268	1.396828532218933	0.9708411693572998	1.437471628189087	0.8990787267684937	1.9364742040634155	2.27384877204895	1.178205966949463	3.3020434379577637	5.125138282775879	4.667490482330322	0.9209617376327515	4.264181613922119	3.8912806510925293	3.8045454025268555	1.636907696723938	1.1099669933319092	4.6925272941589355	4.277665138244629	0.8626796007156372	4.163133144378662
M01_T008	C29	3.7952561378479004	7.227695465087891	1.7128769159317017	4.15873384475708	0.9328538179397583	1.5517578125	3.83638858795166	1.137334942817688	3.433563232421875	1.813110113143921	3.3547990322113037	0.77357017993927	3.668562889099121	1.0147688388824463	1.6046648025512695	1.0541682243347168	3.7909064292907715	1.819852590560913	3.892493724822998	2.179104804992676	0.7331975698471069	1.446373462677002	1.00886869430542	0.9017059803009033	0.8216037750244141	0.9043996334075928	2.3597917556762695	1.1935670375823975	1.80126953125	1.2378689050674438	4.038611888885498	2.027512550354004	3.0203144550323486	3.2814159393310547	1.4933245182037354	2.207134962081909	0.8825362920761108	5.595296382904053	1.8453105688095093	2.8760600090026855	2.7954516410827637
M01_T010	C01	2.4837796688079834	3.4370265007019043	2.518991470336914	1.5547579526901245	1.144771695137024	1.9744658470153809	2.25052547454834	1.2928791046142578	1.3889833688735962	4.569150447845459	2.518812656402588	0.8069051504135132	2.7350101470947266	0.9208399057388306	1.7494601011276245	0.8125329613685608	1.1114063262939453	4.200605869293213	7.254755973815918	4.548033714294434	1.199642300605774	4.933826923370361	2.432248592376709	1.2046504020690918	1.398504376411438	1.1377086639404297	1.325708031654358	0.8645853996276855	1.3885005712509155	5.0039544105529785	2.9262349605560303	0.7010770440101624	0.9429503679275513	1.6732592582702637	1.7501285076141357	0.892669141292572	0.9800049662590027	4.139284133911133	3.4313228130340576	1.049548864364624	3.2643139362335205
M01_T010	C02	2.9217569828033447	3.1646556854248047	3.367614984512329	4.012908458709717	1.9520868062973022	1.4649627208709717	1.3479750156402588	1.135688066482544	2.4323952198028564	2.289151906967163	2.964845657348633	1.2045564651489258	3.5981733798980713	2.979519844055176	4.127603530883789	1.1435331106185913	1.7010506391525269	4.7517547607421875	2.963379144668579	2.620312452316284	1.2062186002731323	2.411790609359741	2.320375680923462	1.1319242715835571	1.7933247089385986	1.4359360933303833	1.2907413244247437	1.134106159210205	1.3416192531585693	2.401078939437866	1.9164340496063232	0.7500264048576355	0.8635842800140381	1.384110927581787	0.4469051957130432	1.5763694047927856	1.247087001800537	7.312654495239258	1.852827787399292	1.1450819969177246	4.74281644821167
M01_T010	C03	3.3497002124786377	2.0123605728149414	3.462907075881958	3.6762170791625977	1.5831409692764282	2.0004589557647705	1.7332488298416138	2.2543394565582275	3.4225964546203613	3.6283679008483887	2.1106793880462646	1.4393569231033325	3.961343765258789	5.939815998077393	3.749314308166504	1.4363681077957153	1.4092700481414795	1.9070727825164795	3.728586196899414	2.9027905464172363	1.210178256034851	2.1303963661193848	1.377474069595337	1.1498020887374878	1.5248491764068604	2.6072826385498047	1.46699059009552	1.6832020282745361	2.409848213195801	2.4943830966949463	1.4089078903198242	0.6992918252944946	0.8224770426750183	1.6359461545944214	0.9146252870559692	1.7140812873840332	1.0816750526428223	7.797616481781006	2.1716389656066895	1.0958505868911743	5.3663787841796875
M01_T010	C04	3.3278017044067383	5.316139221191406	3.062228202819824	1.3964987993240356	1.8986676931381226	0.560155987739563	1.2280666828155518	2.8078348636627197	1.583156943321228	2.0288162231445312	1.1701912879943848	2.8135578632354736	3.1806960105895996	3.697230339050293	4.622655391693115	1.6202406883239746	1.1336610317230225	5.3775200843811035	3.2206716537475586	3.096975326538086	0.740352988243103	3.8664629459381104	1.0388128757476807	1.08478581905365	1.1558727025985718	0.677496612071991	2.2361819744110107	1.0449745655059814	1.6119765043258667	2.9829368591308594	2.491349458694458	0.7902593612670898	0.8147454857826233	1.85667085647583	0.25838854908943176	0.679935097694397	0.63700932264328	7.393454074859619	2.681730270385742	1.7286195755004883	5.048468589782715
M01_T010	C05	2.773756980895996	0.8601367473602295	3.330280303955078	1.2342809438705444	1.7531253099441528	0.7122325301170349	0.8062670230865479	0.9718540906906128	1.1851435899734497	0.9247922897338867	1.938101053237915	1.911612868309021	2.5667712688446045	2.9332358837127686	4.146604061126709	1.2603490352630615	0.9855325222015381	0.9973567724227905	1.6591025590896606	2.210784435272217	0.8722692728042603	1.606033444404602	0.9840950965881348	0.7532749176025391	0.8942865133285522	1.1483591794967651	1.1391268968582153	0.748858630657196	0.8387748599052429	2.076673984527588	1.043169379234314	0.4521905779838562	0.6803851127624512	0.8269779682159424	0.7154926061630249	1.0606153011322021	0.9667055606842041	6.916675567626953	0.8434056639671326	0.8497291207313538	1.5741897821426392
M01_T010	C06	3.246556043624878	1.6687557697296143	2.0889742374420166	1.0041567087173462	0.8541868925094604	1.4118705987930298	3.089874505996704	1.2254724502563477	3.2730002403259277	1.502808690071106	1.0946555137634277	1.4421055316925049	3.817959785461426	3.9728870391845703	4.706510066986084	0.8713458776473999	0.9822415113449097	2.5084571838378906	2.345546245574951	3.049478530883789	0.8211565017700195	1.416466236114502	0.6202355027198792	0.6112560033798218	0.9576410055160522	0.48244863748550415	1.250342845916748	0.8914952278137207	1.0540359020233154	1.279824137687683	1.8379719257354736	0.569056510925293	0.6739598512649536	1.2567555904388428	0.40664082765579224	0.638576328754425	1.193183183670044	7.934591770172119	0.802849531173706	0.7085649967193604	3.3445138931274414
M01_T010	C07	3.517608642578125	1.0017982721328735	2.7294044494628906	1.510490894317627	1.2986011505126953	0.8788076043128967	1.0086520910263062	1.0652118921279907	1.7295867204666138	1.4841246604919434	1.6100291013717651	1.2518900632858276	2.586258888244629	3.609039306640625	5.060145854949951	1.248184323310852	0.807579755783081	1.7898954153060913	2.2211639881134033	3.136545419692993	1.1097209453582764	1.4925851821899414	0.904692530632019	0.8798937797546387	1.981327772140503	0.9894139766693115	1.301559567451477	1.152188777923584	0.7239383459091187	1.3052433729171753	0.8773511052131653	0.6944050192832947	0.8998469710350037	0.8792164325714111	1.1087744235992432	1.0111287832260132	1.024491310119629	7.754795074462891	1.1162197589874268	0.7344447374343872	4.606942176818848
M01_T010	C08	3.8936691284179688	1.1474311351776123	2.323575019836426	2.185316324234009	1.1890398263931274	1.470525860786438	1.5025557279586792	2.281745672225952	1.130301833152771	1.111966609954834	1.660510778427124	1.6552834510803223	4.017417907714844	6.817910194396973	5.022553443908691	2.0002453327178955	2.686354398727417	1.79506254196167	3.1631884574890137	3.5119426250457764	1.6391665935516357	2.25846791267395	1.5435011386871338	1.1618399620056152	1.9746395349502563	1.5267313718795776	1.5070899724960327	1.9280756711959839	1.8426964282989502	2.0769920349121094	1.4589781761169434	0.7803370356559753	0.9841375946998596	1.342177391052246	1.0423880815505981	1.9337537288665771	1.3023309707641602	7.7733588218688965	1.8955748081207275	1.0490305423736572	1.4463274478912354
M01_T010	C09	3.282905340194702	1.6412439346313477	2.0853967666625977	1.1327424049377441	0.9810584187507629	0.6810351610183716	1.497787356376648	0.7984431385993958	2.055304765701294	4.660045146942139	1.1238776445388794	0.8306669592857361	3.0747230052948	3.5951669216156006	4.953181743621826	1.189897060394287	0.9679381847381592	1.5305461883544922	2.6053638458251953	2.848562240600586	0.6486983299255371	1.2720973491668701	0.8884786367416382	0.8484298586845398	0.6897116899490356	1.5721814632415771	1.484289288520813	0.6669843792915344	1.2235791683197021	3.4582715034484863	2.4255473613739014	0.5954497456550598	0.35124948620796204	2.167273998260498	1.3998600244522095	0.9268240332603455	0.6135717630386353	7.474267959594727	1.661287546157837	0.8579404354095459	1.1848300695419312
M01_T010	C10	3.824089288711548	1.4300575256347656	3.5820298194885254	5.430873870849609	3.7727291584014893	2.849307060241699	2.1008291244506836	1.271606206893921	4.177046298980713	3.255509853363037	2.832704782485962	2.4356472492218018	4.948617935180664	1.6307106018066406	1.7228440046310425	1.5027549266815186	4.525219917297363	3.13196063041687	4.717568397521973	3.2232489585876465	2.3727774620056152	2.9532899856567383	3.0092573165893555	2.211794853210449	2.887221336364746	3.9526314735412598	2.572834014892578	1.1234514713287354	1.1681421995162964	4.384371280670166	1.7517311573028564	1.1185048818588257	2.3849380016326904	2.881220579147339	1.2525250911712646	0.8952704668045044	2.3584184646606445	8.65583324432373	2.444713830947876	2.4260518550872803	6.451955795288086
M01_T010	C11	2.954496383666992	2.19720458984375	2.834394931793213	4.267474174499512	2.3241066932678223	0.9272159337997437	2.8034377098083496	1.1505404710769653	2.5832345485687256	6.125061511993408	3.206434965133667	2.40236496925354	4.052909851074219	2.4568216800689697	1.4149744510650635	0.9497178792953491	1.8954664468765259	3.4096267223358154	5.845178604125977	3.2745556831359863	2.111865282058716	2.435190439224243	3.0808968544006348	1.4744155406951904	0.7375811338424683	2.0044901371002197	1.3607428073883057	1.0836166143417358	2.5503745079040527	4.7116241455078125	1.2624918222427368	0.8480677008628845	0.7471209168434143	3.2115206718444824	1.396150827407837	0.763444721698761	1.3274877071380615	7.827461242675781	3.5848910808563232	0.5314286947250366	5.571506977081299
M01_T010	C12	2.2907795906066895	0.846382200717926	1.6688871383666992	1.3377950191497803	1.281787633895874	3.1433682441711426	1.8431634902954102	1.3955912590026855	2.652625322341919	4.046744346618652	1.0311007499694824	0.9177311658859253	3.8943214416503906	0.419146865606308	0.7580299377441406	0.7012503147125244	0.36516454815864563	1.4974987506866455	2.5676097869873047	1.4791024923324585	0.7479930520057678	1.1668795347213745	0.7081812024116516	0.685796320438385	0.8084568381309509	0.4217528998851776	1.2244172096252441	0.49922823905944824	2.3118205070495605	3.5327765941619873	0.4402877390384674	0.43412789702415466	0.33426257967948914	1.7112468481063843	0.7276796102523804	0.6219667196273804	0.7994512319564819	7.655612945556641	0.9721463918685913	0.5226430892944336	5.775363445281982
M01_T010	C13	3.4383342266082764	1.2671253681182861	1.2886193990707397	2.8500661849975586	1.3981248140335083	1.540428876876831	2.483379364013672	0.7565926313400269	0.9100873470306396	0.758990466594696	0.8722907304763794	4.2469048500061035	4.106142520904541	2.9010634422302246	4.2857794761657715	0.5181826949119568	2.4241037368774414	1.4037312269210815	1.1581192016601562	1.1690911054611206	2.3201756477355957	1.7917414903640747	0.0006223578238859773	0.3647308349609375	0.22223547101020813	0.7087843418121338	0.6264012455940247	0.5113592743873596	2.2927980422973633	2.060657501220703	1.201729416847229	1.149606704711914	1.6366300582885742	3.5920979976654053	1.5831230878829956	1.0998600721359253	1.0462946891784668	8.112546920776367	4.622478008270264	0.1757946014404297	1.9663900136947632
M01_T010	C14	3.55100154876709	1.2801899909973145	2.321467399597168	3.919297456741333	1.3740355968475342	1.6653926372528076	2.0056755542755127	1.6377265453338623	1.468895673751831	4.751473903656006	3.0787715911865234	1.3562685251235962	2.7548511028289795	0.741356611251831	1.3188433647155762	2.3580477237701416	0.9141462445259094	3.9486026763916016	3.482164144515991	2.045832633972168	1.081215739250183	2.020522117614746	0.6777088642120361	1.0949680805206299	1.1331262588500977	1.3651448488235474	1.3167387247085571	1.1871919631958008	4.592319011688232	1.6083805561065674	2.649679660797119	2.299609422683716	0.8983051180839539	2.984297275543213	1.2353854179382324	0.7512619495391846	1.02980637550354	3.3433427810668945	2.0655038356781006	1.1403449773788452	5.838238716125488
M01_T010	C15	3.689929723739624	1.8084337711334229	3.821192979812622	4.978643894195557	3.392064094543457	1.5875955820083618	2.6646945476531982	1.3083199262619019	5.961903095245361	7.6678361892700195	3.367344856262207	1.005422830581665	4.601758003234863	1.8235223293304443	3.3047683238983154	1.1110048294067383	1.075144648551941	3.4883058071136475	4.59743070602417	1.9062976837158203	2.273289680480957	2.1595418453216553	4.137905597686768	1.2081921100616455	1.6062284708023071	2.5210704803466797	1.6924177408218384	1.134216070175171	0.8828811645507812	5.054778575897217	1.051520824432373	0.9165451526641846	0.5501438975334167	1.5665435791015625	0.9386587142944336	0.7982177138328552	1.3881871700286865	8.149552345275879	1.1843321323394775	1.135581135749817	6.4457926750183105
M01_T010	C16	3.4666178226470947	5.831786155700684	5.932498931884766	3.149355411529541	4.724069118499756	2.4301459789276123	4.0804572105407715	2.791989803314209	2.186838150024414	4.354385852813721	2.961988687515259	4.848316669464111	5.171819686889648	1.235008955001831	1.4163637161254883	2.535313844680786	3.788447380065918	4.433174133300781	5.012096405029297	2.971680164337158	3.26953387260437	2.212465763092041	3.0928494930267334	3.1086578369140625	3.185011863708496	3.7995123863220215	1.4631571769714355	3.0911672115325928	2.6461181640625	1.8827697038650513	2.208219528198242	1.4337693452835083	2.8521840572357178	3.8403639793395996	2.147526264190674	0.8294377326965332	3.340184211730957	2.426875114440918	1.030656099319458	1.0220273733139038	6.595221996307373
M01_T010	C17	3.297025203704834	3.370971202850342	4.929945945739746	3.1181888580322266	3.1640052795410156	1.7821643352508545	1.807826042175293	1.3590542078018188	1.824026346206665	6.119664192199707	3.3542943000793457	1.8289563655853271	5.540788173675537	1.2754762172698975	1.6934888362884521	1.6581246852874756	1.2927942276000977	4.670469760894775	3.478346109390259	1.9838613271713257	2.3452200889587402	2.948624849319458	1.696753978729248	1.5005524158477783	5.065967082977295	2.43485164642334	2.490145444869995	1.2393057346343994	1.1144211292266846	3.309627056121826	2.0310139656066895	1.1344537734985352	1.0353062152862549	2.3664660453796387	0.9851748943328857	1.3865808248519897	2.6478118896484375	4.5138936042785645	1.5718719959259033	1.1900932788848877	7.1366753578186035
M01_T010	C18	3.1569459438323975	1.2296679019927979	6.047657012939453	2.075963020324707	3.414785385131836	1.009342908859253	2.0128133296966553	1.5299328565597534	4.235134124755859	7.366865158081055	3.289109706878662	1.1333339214324951	5.156622409820557	1.339629054069519	1.341718077659607	1.1037791967391968	1.136338233947754	3.3914759159088135	4.097734451293945	1.6311613321304321	2.3317229747772217	2.885317802429199	3.4701926708221436	1.2178618907928467	1.6759052276611328	3.5608322620391846	1.2207098007202148	1.0061582326889038	1.298578143119812	3.594839096069336	0.8245503306388855	0.5409765243530273	0.9791167974472046	1.5591777563095093	1.155802607536316	1.049591302871704	1.162408709526062	3.315391778945923	1.1489691734313965	0.9814282059669495	6.438998699188232
M01_T010	C19	2.0462429523468018	1.2568689584732056	1.9640578031539917	1.426446557044983	2.857964515686035	1.6774446964263916	1.068847894668579	0.9989200830459595	1.1178512573242188	6.422757625579834	1.0575876235961914	0.9207562208175659	5.009474754333496	0.536186933517456	1.2806191444396973	0.5507199168205261	1.0001909732818604	2.15128755569458	2.047883987426758	1.3655498027801514	1.2331008911132812	1.5694390535354614	1.0669785737991333	0.5715335607528687	2.173293113708496	2.641544818878174	1.9337666034698486	0.6723126173019409	0.6708713173866272	1.417659878730774	0.5739936828613281	0.2528502643108368	0.2770073711872101	0.980224609375	1.013596534729004	0.7983866333961487	2.4924795627593994	2.266479730606079	0.8784406185150146	1.1092183589935303	6.856927394866943
M01_T010	C20	3.308889865875244	0.8297895789146423	2.487075090408325	4.174417972564697	1.9635870456695557	1.447521686553955	2.567074775695801	1.0956261157989502	1.6037920713424683	6.315453052520752	2.097729206085205	0.8644318580627441	4.529834270477295	1.0502204895019531	1.1954295635223389	1.0771288871765137	1.2377595901489258	2.432502269744873	3.0260164737701416	1.7575254440307617	1.313124418258667	1.4430242776870728	1.4472767114639282	0.7915022969245911	0.8833683729171753	2.0120956897735596	1.4579379558563232	1.4481884241104126	1.6272859573364258	6.101121425628662	1.1565582752227783	1.2267519235610962	0.43807095289230347	0.9160097241401672	1.1423181295394897	0.629646897315979	0.9333310127258301	7.490330696105957	3.215129852294922	1.2936840057373047	4.839012622833252
M01_T010	C21	4.1811747550964355	3.363020181655884	2.562959909439087	1.3776296377182007	1.1959232091903687	1.3357881307601929	3.4915943145751953	1.6686303615570068	2.065065622329712	6.8604302406311035	2.0943849086761475	2.1535260677337646	4.226013660430908	1.1200096607208252	1.6651370525360107	1.4302339553833008	1.665260910987854	2.5187501907348633	4.045536041259766	1.9033912420272827	1.4290374517440796	1.8812596797943115	1.4352601766586304	1.4634164571762085	1.7545368671417236	2.021221876144409	1.7036516666412354	3.4411075115203857	2.4917776584625244	2.9686691761016846	3.5331006050109863	1.456174373626709	1.9474581480026245	3.379106044769287	2.65134334564209	1.1147005558013916	1.2023279666900635	4.668715476989746	3.6816787719726562	1.481216311454773	2.730757236480713
M01_T010	C22	3.8662161827087402	4.615058422088623	2.6022896766662598	3.477273464202881	1.2818958759307861	1.181469440460205	2.234833240509033	1.6344906091690063	3.353001117706299	7.316370487213135	2.6988234519958496	0.9795663356781006	4.011535167694092	0.9919614791870117	1.266977071762085	1.5332820415496826	3.120558738708496	1.7202500104904175	2.985072612762451	1.6598987579345703	0.7862147092819214	2.800262689590454	0.9065269231796265	1.2539952993392944	1.2733248472213745	3.2540369033813477	1.1672006845474243	2.8887977600097656	3.319416046142578	2.1931495666503906	3.5907373428344727	1.4340441226959229	2.1803767681121826	3.4742729663848877	1.4942576885223389	1.5889350175857544	1.2992879152297974	2.562570810317993	1.7304269075393677	2.9070286750793457	3.06502366065979
M01_T010	C23	3.3324124813079834	1.4231640100479126	2.3438913822174072	4.656280994415283	3.504274368286133	1.7805908918380737	3.1642842292785645	1.4565361738204956	2.4651224613189697	4.601174831390381	2.5324437618255615	1.3260310888290405	3.72597074508667	1.2699530124664307	1.4290359020233154	1.1075036525726318	2.242306709289551	2.691608428955078	4.438570976257324	2.314204692840576	2.20900821685791	2.8944802284240723	2.7891440391540527	0.9285528659820557	2.0702970027923584	1.6697449684143066	1.5139644145965576	1.5351718664169312	2.557155132293701	2.1641931533813477	1.2199466228485107	2.1293160915374756	2.755553960800171	3.156465768814087	1.7077066898345947	0.8747209310531616	1.217343807220459	4.915139675140381	3.793593406677246	1.2806411981582642	6.425109386444092
M01_T010	C24	3.62825345993042	3.6921610832214355	2.8707494735717773	4.298079490661621	1.2249692678451538	1.4716649055480957	2.5283403396606445	1.3139680624008179	2.4919397830963135	5.07804536819458	3.1736903190612793	1.7946937084197998	4.013765811920166	0.9242355227470398	2.300642251968384	1.3408374786376953	2.914109230041504	5.158754348754883	3.9718244075775146	1.8807820081710815	1.4029769897460938	2.687699556350708	1.2204432487487793	2.0472443103790283	2.312389850616455	1.746039628982544	2.041644334793091	2.903782606124878	3.4002699851989746	2.5366852283477783	3.954573631286621	1.198474407196045	3.027926445007324	2.9969749450683594	1.7503749132156372	1.7252941131591797	1.5245498418807983	3.9723634719848633	3.5554587841033936	2.8037829399108887	4.362549304962158
M01_T010	C25	3.474865198135376	3.579526901245117	2.620241641998291	3.60513973236084	1.1880979537963867	1.2813239097595215	3.336261510848999	1.1496458053588867	1.6421040296554565	2.657501220703125	2.6464385986328125	1.5028154850006104	5.4806623458862305	0.9848474264144897	1.3552696704864502	1.0970714092254639	3.652904510498047	3.8567392826080322	4.1384429931640625	1.5980303287506104	0.34478020668029785	3.6124985218048096	0.48250341415405273	1.697108268737793	0.46405118703842163	0.4856579899787903	1.4032014608383179	3.9960286617279053	2.339186429977417	3.26669979095459	2.8537936210632324	1.102333426475525	2.7579901218414307	3.67769718170166	2.3460497856140137	1.391294240951538	0.4151645302772522	4.950346946716309	0.8062572479248047	2.6752054691314697	2.3833935260772705
M01_T010	C26	3.955609083175659	5.235830783843994	2.978297472000122	1.6486902236938477	1.3723995685577393	1.2551956176757812	3.443697214126587	2.2485740184783936	2.7396442890167236	1.812903881072998	1.7694467306137085	1.9277273416519165	4.837241172790527	1.3450342416763306	1.962905764579773	1.1988396644592285	1.3245834112167358	2.0726821422576904	4.661769390106201	2.1391236782073975	1.1049970388412476	2.1316447257995605	1.3972985744476318	2.740753412246704	1.1250019073486328	1.1276520490646362	1.8501207828521729	1.0322412252426147	2.407963991165161	2.640157461166382	3.946549654006958	1.5533816814422607	1.6002858877182007	3.177696943283081	2.3820462226867676	1.0854730606079102	1.2304178476333618	3.9149270057678223	4.134920120239258	1.1885578632354736	5.636194229125977
M01_T010	C27	3.7603867053985596	3.350389003753662	2.9560163021087646	1.5467228889465332	1.5707272291183472	1.1845072507858276	3.6993656158447266	1.6050992012023926	2.3887600898742676	1.7820130586624146	1.9580585956573486	2.025789976119995	4.206162929534912	1.0615354776382446	2.2007524967193604	1.2721220254898071	1.2748422622680664	2.031339645385742	4.114678859710693	4.812502384185791	1.1922245025634766	2.2594549655914307	1.3392152786254883	1.5371840000152588	1.4283708333969116	1.2262381315231323	1.6579868793487549	1.7579584121704102	2.7673404216766357	3.230564832687378	3.529407024383545	1.3085335493087769	2.679039239883423	3.7133660316467285	3.029538154602051	1.2127047777175903	1.1158809661865234	3.4381978511810303	1.258224606513977	2.0757415294647217	3.2246296405792236
M01_T010	C28	4.081989765167236	5.8522629737854	2.9963784217834473	1.5155198574066162	1.2426398992538452	0.9546808004379272	3.8747599124908447	2.0620856285095215	3.300828456878662	4.662018775939941	2.6851086616516113	2.78266978263855	4.081681728363037	1.4401185512542725	1.4872746467590332	1.723562479019165	3.6896588802337646	1.9625223875045776	3.3707354068756104	1.7168456315994263	0.9446947574615479	2.139436960220337	0.9619323015213013	2.7284958362579346	1.3147519826889038	1.0813627243041992	2.059307336807251	1.2857798337936401	3.3734140396118164	2.0235605239868164	5.075220584869385	1.1591615676879883	3.8070433139801025	3.812204360961914	4.077113151550293	1.5599263906478882	1.0744349956512451	5.403491973876953	4.256765365600586	1.46662175655365	3.9670164585113525
M01_T010	C29	4.089768886566162	7.822132587432861	1.9405053853988647	3.6028409004211426	1.047086238861084	1.1128299236297607	4.164508819580078	2.1064229011535645	2.9855751991271973	3.3297324180603027	3.5499014854431152	1.3792006969451904	3.8539505004882812	0.8396718502044678	1.3169585466384888	0.9789098501205444	3.6863391399383545	1.7127454280853271	3.630044937133789	1.3438494205474854	0.6428307294845581	2.475285053253174	0.7416669130325317	0.7818269729614258	1.2306023836135864	1.249171495437622	1.0809907913208008	1.3827733993530273	1.7794792652130127	1.8239245414733887	4.162908554077148	0.9569593071937561	3.958754062652588	3.094697952270508	2.1977243423461914	0.8944242000579834	1.1177363395690918	3.1193439960479736	2.654247522354126	3.285909652709961	4.251608848571777
M01_T012	C01	2.2570831775665283	2.8373446464538574	2.793304443359375	1.2834481000900269	1.0015068054199219	3.091836929321289	2.136709451675415	0.6889540553092957	1.1012016534805298	3.778127431869507	2.5620315074920654	0.9010848999023438	2.5272045135498047	1.269640326499939	1.3804939985275269	0.7492667436599731	2.40220308303833	4.566473960876465	7.973067283630371	5.564451217651367	1.0965654850006104	4.9446892738342285	1.0887359380722046	0.9551736116409302	0.7023035883903503	0.9994492530822754	0.9027416706085205	1.2455333471298218	1.3720707893371582	4.911668300628662	1.6845595836639404	0.5222836136817932	0.9347423315048218	1.6751658916473389	3.133533477783203	1.0256404876708984	0.5610652565956116	3.742582321166992	3.106099843978882	0.5857353806495667	2.469407796859741
M01_T012	C02	3.228670835494995	6.792410373687744	3.9917123317718506	4.427811145782471	2.1360549926757812	1.1780765056610107	1.6208536624908447	0.9723925590515137	2.783358573913574	3.1797666549682617	2.768242120742798	1.0222184658050537	3.396609306335449	3.2796173095703125	3.9361438751220703	1.5545529127120972	2.98037052154541	5.15725040435791	3.7146570682525635	2.756636619567871	2.1199352741241455	2.015404224395752	2.215444326400757	1.3942362070083618	2.1803314685821533	1.72300124168396	1.3765989542007446	0.8957604765892029	1.3989206552505493	2.9427521228790283	3.198035717010498	0.9154431819915771	1.5140366554260254	1.1038706302642822	1.0538185834884644	1.6488690376281738	1.025658130645752	7.013782024383545	1.4691529273986816	0.8570019006729126	5.7448883056640625
M01_T012	C03	3.3139171600341797	1.866156816482544	3.4850220680236816	2.7520716190338135	2.035395622253418	3.0747814178466797	2.6216914653778076	1.6550636291503906	3.4059624671936035	3.480297088623047	1.5108741521835327	1.448735237121582	3.9107561111450195	6.991045951843262	3.8006820678710938	1.2837055921554565	2.124467134475708	2.347973108291626	3.2532145977020264	3.0829553604125977	1.2023124694824219	1.6434303522109985	0.7543534636497498	1.1949626207351685	1.344426155090332	1.1494156122207642	1.8839023113250732	0.9430087804794312	2.1119511127471924	2.803840398788452	1.3280553817749023	0.7425119876861572	1.2836177349090576	1.3024967908859253	1.1621840000152588	1.7923977375030518	1.2674627304077148	7.875813961029053	1.4276235103607178	0.9908587336540222	4.959327220916748
M01_T012	C04	3.214681625366211	6.0731730461120605	3.0834999084472656	4.137478828430176	1.9191558361053467	0.7257260084152222	2.43619966506958	4.307443141937256	1.4307079315185547	1.9554224014282227	1.3238638639450073	3.35086727142334	3.5362796783447266	3.415114164352417	4.428949356079102	1.4190999269485474	1.0554115772247314	1.9766123294830322	2.871857166290283	3.221306800842285	1.036785364151001	2.292149543762207	0.9065688848495483	3.4994115829467773	1.7600064277648926	1.3823041915893555	2.9997618198394775	0.728553056716919	1.3011970520019531	2.7341020107269287	1.6566107273101807	1.1326422691345215	0.4651728868484497	1.8485510349273682	2.13835072517395	1.2711056470870972	0.6494370102882385	6.794829845428467	2.76627254486084	0.6220592856407166	4.322216033935547
M01_T012	C05	2.848971366882324	0.9173554182052612	3.0685083866119385	1.1653692722320557	1.6403160095214844	0.9349338412284851	1.6157160997390747	1.5960017442703247	1.363304853439331	1.2055336236953735	1.7567992210388184	1.4379521608352661	2.0009241104125977	3.0178356170654297	4.262673854827881	1.3838108777999878	0.9536672234535217	1.0322048664093018	2.144906997680664	2.21301007270813	1.3181514739990234	1.3685287237167358	1.248109221458435	1.0735753774642944	0.8881751894950867	1.6949617862701416	1.1693830490112305	0.8449242115020752	1.5378150939941406	2.0169577598571777	1.0126372575759888	1.1565709114074707	1.299484133720398	1.0104961395263672	0.8194780349731445	1.3190703392028809	1.0367188453674316	8.331934928894043	1.0445654392242432	1.148383617401123	1.8742762804031372
M01_T012	C06	3.54992938041687	1.0312198400497437	1.833076000213623	1.0693341493606567	0.9739568829536438	0.43589508533477783	3.362783193588257	0.7546483874320984	2.564032793045044	1.2154226303100586	1.2968264818191528	1.1988297700881958	3.2884936332702637	3.263270139694214	4.996041297912598	0.8167654275894165	0.867677628993988	1.7159366607666016	1.9114388227462769	2.68625545501709	0.8049633502960205	0.7708097100257874	0.8084968328475952	0.5650650262832642	0.590127170085907	0.5625981092453003	0.7970207333564758	0.5569052696228027	0.6899300217628479	2.0496554374694824	0.7288165092468262	0.6305810809135437	0.258203387260437	0.1588074117898941	0.264883816242218	0.8535752296447754	1.1321377754211426	7.884487628936768	0.9820657968521118	0.5125588178634644	2.2837448120117188
M01_T012	C07	3.451376438140869	1.3095993995666504	1.9414352178573608	1.106487512588501	1.4639257192611694	0.828323245048523	1.1251965761184692	0.7989721894264221	1.0301775932312012	1.7800507545471191	1.4613115787506104	1.2652883529663086	2.703037977218628	3.686643123626709	4.801172256469727	1.270919680595398	1.2509617805480957	1.9587056636810303	1.8367104530334473	3.058675765991211	0.9927207231521606	1.1840736865997314	0.7076132893562317	0.7478915452957153	2.1794939041137695	1.0016822814941406	1.3797367811203003	0.652677059173584	0.9491815567016602	1.7157750129699707	1.0580615997314453	0.6693682074546814	0.7802392244338989	1.1007930040359497	0.6857477426528931	1.5640307664871216	1.5642402172088623	7.122646808624268	0.8622554540634155	1.1479406356811523	4.250030994415283
M01_T012	C08	3.6923155784606934	1.121326208114624	2.8649702072143555	1.4368177652359009	2.081803798675537	1.0399138927459717	1.5266849994659424	3.1167898178100586	1.2280672788619995	1.230699062347412	3.273585081100464	1.8830612897872925	3.366624116897583	5.911035537719727	5.8688130378723145	1.7547471523284912	4.410111427307129	1.8830863237380981	2.9275317192077637	3.931802749633789	1.1701717376708984	1.93610417842865	1.4393810033798218	1.8544337749481201	1.2127220630645752	1.5488135814666748	2.610563039779663	1.4987725019454956	1.3198823928833008	1.9940993785858154	1.4623496532440186	0.9879555702209473	1.044074296951294	1.5073869228363037	1.3454843759536743	1.6106336116790771	2.0347180366516113	7.5744147300720215	1.4700558185577393	1.1196537017822266	1.2810640335083008
M01_T012	C09	3.37975811958313	1.4023246765136719	1.9983372688293457	1.7745944261550903	1.194311499595642	0.7759878039360046	1.6166629791259766	1.0535458326339722	1.2054836750030518	5.357480525970459	1.8618943691253662	1.5232778787612915	2.693119525909424	3.2696948051452637	4.498506546020508	1.2623450756072998	0.6504437923431396	1.859869122505188	2.4335224628448486	3.3409316539764404	1.3508388996124268	1.0872488021850586	0.8896694183349609	1.0057286024093628	0.6987579464912415	1.6809676885604858	1.3496103286743164	1.6461162567138672	0.9601472616195679	1.7653599977493286	2.22607684135437	0.6021149158477783	0.5341242551803589	1.0976195335388184	0.997929036617279	1.6540248394012451	1.0325500965118408	7.683251857757568	0.8875457048416138	0.6322301030158997	1.8840101957321167
M01_T012	C10	3.727858304977417	2.1744914054870605	4.555913925170898	5.578859329223633	3.500988006591797	2.680933713912964	2.0430219173431396	1.4944539070129395	5.6158647537231445	4.055196762084961	3.350874185562134	1.6850866079330444	5.5658488273620605	2.126713991165161	1.7119455337524414	1.7749154567718506	4.642928600311279	2.5949180126190186	4.9315385818481445	2.651024103164673	1.8166141510009766	2.9947350025177	2.5119800567626953	1.4561704397201538	2.5367445945739746	1.6571996212005615	2.354398727416992	1.2633863687515259	1.8780406713485718	4.424839019775391	1.1268155574798584	1.0923248529434204	2.416455030441284	2.857142686843872	0.933517336845398	0.9168347716331482	2.3648910522460938	8.557051658630371	2.3297462463378906	2.9554355144500732	6.275057792663574
M01_T012	C11	2.061434030532837	1.3375040292739868	3.2120115756988525	3.487816572189331	2.4391090869903564	1.0502392053604126	1.8896872997283936	0.7412115931510925	3.5111334323883057	5.867661476135254	3.0862326622009277	1.409528136253357	3.88269305229187	2.8800272941589355	1.0994961261749268	0.7775775790214539	1.0601550340652466	2.6305060386657715	6.347901344299316	3.696824789047241	2.744086503982544	3.219494581222534	2.982065200805664	1.33376145362854	0.7917682528495789	1.3850181102752686	1.5513194799423218	1.3343064785003662	0.6147828102111816	4.231247901916504	1.2170144319534302	0.5565534234046936	0.18634819984436035	0.5441000461578369	0.914523184299469	1.0895795822143555	0.8935025334358215	8.037083625793457	1.7168031930923462	0.7477039694786072	5.753879070281982
M01_T012	C12	2.4795174598693848	0.7702637910842896	1.4513322114944458	0.9587422609329224	1.032813549041748	2.573078155517578	1.94459867477417	1.812621831893921	2.646251916885376	5.2553606033325195	0.8973830342292786	0.8049130439758301	3.9496726989746094	0.5795952677726746	1.5079255104064941	0.7622864246368408	0.6363831162452698	1.9637691974639893	2.707498073577881	1.4313955307006836	1.051513433456421	1.4611409902572632	0.5038958787918091	0.5633515119552612	0.43765801191329956	0.6155292391777039	1.0800942182540894	0.9869153499603271	1.6326258182525635	4.346784591674805	1.0583497285842896	0.3407424986362457	0.38194218277931213	2.600665807723999	0.6140640377998352	0.7960277199745178	1.0776411294937134	7.060559272766113	0.9100814461708069	0.5126507878303528	3.6429026126861572
M01_T012	C13	2.713789224624634	1.5601222515106201	1.7698270082473755	0.7677630186080933	1.509832501411438	1.4089484214782715	2.635918378829956	0.9942319989204407	0.7694400548934937	1.0927573442459106	1.3036695718765259	4.542314052581787	4.0074334144592285	2.8835999965667725	4.2860212326049805	0.6339766979217529	0.31340932846069336	1.9164098501205444	0.8724478483200073	1.892249345779419	0.25601017475128174	0.9538652300834656	0.776995062828064	0.8983319997787476	0.4220113456249237	1.3739432096481323	1.0360050201416016	1.5131525993347168	1.5427783727645874	3.1128201484680176	0.7474387884140015	0.1904836893081665	0.9134942889213562	3.4094598293304443	0.8765609264373779	1.2328929901123047	0.5165582895278931	7.507476806640625	4.867232799530029	0.6635702848434448	2.5168392658233643
M01_T012	C14	3.613511562347412	1.9784960746765137	3.0429813861846924	3.897033214569092	1.3727118968963623	1.683142066001892	3.072793483734131	1.362774133682251	1.3940987586975098	4.727203845977783	3.177495002746582	1.2812724113464355	2.6811673641204834	1.2656140327453613	1.6123725175857544	2.448915958404541	0.9441843032836914	4.737412452697754	3.7202916145324707	2.0670645236968994	0.9647209048271179	2.5468833446502686	0.8926700949668884	1.8022894859313965	1.3850284814834595	1.9897618293762207	1.4832041263580322	1.36126708984375	4.286200523376465	1.6283742189407349	1.5649858713150024	2.157759428024292	1.0249066352844238	3.0606324672698975	1.155822992324829	1.1442818641662598	1.398140788078308	2.609041690826416	1.0737545490264893	0.8816872239112854	6.236148357391357
M01_T012	C15	3.443552255630493	2.759517192840576	3.873570442199707	4.52614164352417	3.3761796951293945	1.7781972885131836	2.7574539184570312	1.4393376111984253	5.043954849243164	7.5813069343566895	3.2594661712646484	1.4128168821334839	4.7339348793029785	2.565659761428833	3.6791651248931885	1.1257529258728027	2.952502727508545	3.7341203689575195	4.508224964141846	2.297107458114624	2.1694114208221436	2.526437282562256	3.9270262718200684	1.112715482711792	1.7201335430145264	2.736462354660034	1.4743468761444092	1.1592661142349243	1.9063935279846191	4.32895565032959	0.8037771582603455	1.0638519525527954	0.9149553775787354	1.8049464225769043	0.6168567538261414	0.9241312742233276	0.9698063135147095	8.230859756469727	0.8543715476989746	0.6747578978538513	6.1565423011779785
M01_T012	C16	3.2963650226593018	5.580541610717773	5.939226150512695	2.9105608463287354	4.643381118774414	2.7292346954345703	4.302068710327148	3.2028114795684814	1.778259515762329	4.8215436935424805	2.432393789291382	5.233099937438965	5.9043474197387695	1.4756354093551636	3.3880550861358643	2.8613734245300293	3.265782594680786	4.060119152069092	4.905167102813721	2.8227834701538086	3.5180792808532715	1.7566637992858887	3.483426809310913	3.0966956615448	2.490187644958496	3.825875759124756	1.579816222190857	3.38228702545166	2.915454149246216	1.7314045429229736	2.2640814781188965	1.1738388538360596	2.62558913230896	3.489816904067993	2.162226438522339	1.6853173971176147	4.01057767868042	4.195881366729736	1.6090366840362549	0.8634696006774902	6.352879524230957
M01_T012	C17	3.395731210708618	1.6262528896331787	2.7670485973358154	3.429266929626465	3.2270665168762207	1.6695181131362915	1.3576390743255615	1.0415219068527222	1.747633695602417	6.896225929260254	3.4632673263549805	2.203263998031616	4.803096294403076	1.20602548122406	1.6051396131515503	1.5532214641571045	0.9731172919273376	4.401705265045166	3.0761516094207764	2.1066739559173584	2.225266695022583	2.257556438446045	1.4248520135879517	1.4200438261032104	4.9130706787109375	3.1376891136169434	1.7216194868087769	1.2973458766937256	0.8170892596244812	2.088839530944824	1.855475902557373	0.961100697517395	1.345963478088379	2.786174774169922	1.7982370853424072	1.3640471696853638	3.0009095668792725	2.99965238571167	1.2749336957931519	0.9215636849403381	8.394015312194824
M01_T012	C18	3.2544331550598145	1.6279091835021973	4.2611212730407715	2.2091944217681885	3.4355075359344482	1.0816887617111206	1.7969797849655151	1.6561698913574219	4.462940216064453	6.984102725982666	3.710078001022339	1.3896666765213013	4.720229625701904	0.7630484104156494	1.8995330333709717	1.0884618759155273	1.8063924312591553	3.874678611755371	3.2668745517730713	1.759095549583435	3.7770066261291504	2.189025640487671	3.0338871479034424	1.2526183128356934	1.2826802730560303	3.197232246398926	1.5677965879440308	0.9909801483154297	1.0891811847686768	3.453113317489624	1.9190716743469238	1.156982660293579	0.5049837231636047	0.9884902238845825	0.7042269706726074	0.886206328868866	1.190798282623291	3.1140143871307373	1.4153313636779785	1.9154915809631348	6.248786449432373
M01_T012	C19	2.3005547523498535	1.3998239040374756	1.9659297466278076	1.4065924882888794	2.2840969562530518	1.8190456628799438	1.3642619848251343	1.180342197418213	1.1427839994430542	7.410472869873047	1.065197467803955	1.209291934967041	4.5246262550354	0.48619353771209717	1.0810527801513672	0.649217963218689	0.6469632387161255	1.5203373432159424	2.422700881958008	1.4049978256225586	1.7519755363464355	1.8270161151885986	1.3505940437316895	0.6712493896484375	3.5214178562164307	2.125598430633545	2.0973987579345703	0.9864373207092285	1.1223810911178589	2.412377119064331	1.2662243843078613	0.7780278325080872	0.29649069905281067	1.0288554430007935	0.7566078305244446	0.5035741329193115	2.7045559883117676	1.7859721183776855	1.476616621017456	1.0500768423080444	6.530057907104492
M01_T012	C20	3.1143407821655273	1.4905192852020264	3.3319759368896484	4.328683376312256	1.9633309841156006	2.2025740146636963	2.0406272411346436	1.2221933603286743	2.9368393421173096	6.312633991241455	2.4925684928894043	1.1547600030899048	4.2161736488342285	0.953435480594635	1.2429425716400146	1.0129145383834839	1.6414438486099243	3.3013195991516113	2.937929153442383	1.6735731363296509	0.6697622537612915	1.2086611986160278	1.9148727655410767	0.7288755774497986	0.6267163157463074	2.4630162715911865	1.542988657951355	1.5089222192764282	1.8371219635009766	6.285458564758301	1.7173901796340942	1.2775328159332275	1.2016466856002808	0.9493273496627808	0.7766711115837097	1.1606401205062866	1.8208365440368652	7.1699910163879395	3.988313913345337	2.1205217838287354	4.914686679840088
M01_T012	C21	3.778625965118408	3.4407711029052734	2.4726734161376953	3.526878595352173	1.4205163717269897	1.4704580307006836	3.6077187061309814	1.8336992263793945	2.443141460418701	5.398123741149902	1.6950275897979736	1.7726876735687256	4.425121307373047	1.128013014793396	1.6050204038619995	1.2441670894622803	2.4769039154052734	2.924792528152466	3.883117437362671	1.8578150272369385	1.3011443614959717	2.4233016967773438	1.2866991758346558	1.7332872152328491	1.290610432624817	1.9866596460342407	2.1016910076141357	2.3986263275146484	2.356956720352173	2.7812013626098633	3.605762481689453	1.339691162109375	1.5111432075500488	2.973007917404175	2.6283817291259766	1.1221331357955933	1.29865562915802	3.262500286102295	3.515883684158325	1.2951316833496094	2.686555862426758
M01_T012	C22	4.137330532073975	2.8448216915130615	2.63883376121521	3.3829281330108643	1.1794319152832031	1.3337364196777344	2.866393566131592	2.055650472640991	2.9512393474578857	7.284897327423096	3.744182825088501	1.1505035161972046	3.5242674350738525	0.9214017987251282	1.414731740951538	1.475680947303772	3.5723137855529785	2.167154312133789	3.4824583530426025	2.3979878425598145	1.0737264156341553	1.2257640361785889	0.6553924679756165	0.8201177716255188	0.7582727074623108	1.7029671669006348	1.2510484457015991	3.085235834121704	2.7289605140686035	1.8458020687103271	3.9550387859344482	1.1867787837982178	2.6098358631134033	3.2560601234436035	2.396017551422119	0.8419972658157349	0.6589213013648987	2.6114277839660645	1.3795493841171265	2.8060302734375	3.874162435531616
M01_T012	C23	3.6647093296051025	1.6541650295257568	2.319314479827881	4.848098278045654	3.509814977645874	1.2678813934326172	3.264817953109741	1.6140598058700562	2.6866297721862793	3.0553977489471436	3.319499969482422	1.4143555164337158	5.800452709197998	1.3215302228927612	1.7008188962936401	1.6883453130722046	1.4117963314056396	3.0591607093811035	4.822997570037842	2.3922829627990723	2.549272298812866	2.8025665283203125	1.5308820009231567	1.8255572319030762	1.8705112934112549	1.1352999210357666	1.6997020244598389	2.388638496398926	2.222259759902954	2.1125221252441406	1.5498945713043213	2.8013486862182617	2.4655721187591553	3.277630090713501	1.5403988361358643	1.2848694324493408	0.9785631895065308	3.449169874191284	3.488304376602173	1.6816619634628296	5.859278202056885
M01_T012	C24	3.792980432510376	5.04714298248291	3.2749173641204834	4.168229103088379	1.8173651695251465	1.6582509279251099	2.896548271179199	1.652917742729187	2.4517998695373535	5.522144794464111	3.339346170425415	1.7647240161895752	4.146255016326904	1.4690369367599487	1.6831655502319336	2.129483938217163	2.172426462173462	6.977532863616943	4.720932960510254	2.404263973236084	1.3081682920455933	1.724936604499817	1.170188069343567	2.1580491065979004	1.703384518623352	1.470947027206421	2.204423189163208	2.5414223670959473	2.3829689025878906	3.463569402694702	3.9140708446502686	1.798285961151123	3.061378240585327	3.648488998413086	2.175292491912842	1.4476802349090576	1.094362735748291	3.9907617568969727	3.521732807159424	2.4933528900146484	4.491244316101074
M01_T012	C25	3.607874870300293	3.718454122543335	2.960369110107422	3.9077088832855225	1.3583753108978271	1.4919312000274658	2.947707176208496	0.8569983839988708	3.2081823348999023	3.6302413940429688	3.542571544647217	1.60874342918396	5.024931907653809	0.9835549592971802	2.173591375350952	0.8504600524902344	4.093184471130371	3.9631285667419434	4.062027454376221	1.761641263961792	0.8057181239128113	1.282792091369629	1.8253854513168335	1.1333105564117432	0.969901442527771	1.1099164485931396	1.344446063041687	4.303649425506592	2.4893176555633545	1.8693896532058716	2.8400697708129883	1.1981178522109985	3.8087196350097656	3.670442581176758	2.5913119316101074	1.2250659465789795	0.9987852573394775	5.8430633544921875	1.1920480728149414	2.050940752029419	3.9929375648498535
M01_T012	C26	3.8623764514923096	4.131343841552734	2.703695058822632	1.6266530752182007	1.4250692129135132	1.2319961786270142	3.585279941558838	1.7735772132873535	2.691737174987793	1.9938820600509644	1.932012677192688	1.9125877618789673	4.823869228363037	1.250592589378357	1.6975009441375732	1.1632475852966309	1.7560827732086182	2.243328094482422	4.435588359832764	2.066812753677368	1.233396291732788	1.7847259044647217	1.4458622932434082	1.400929570198059	1.355153203010559	1.3978132009506226	1.6549019813537598	2.5176329612731934	2.0278422832489014	3.1670010089874268	3.8435258865356445	1.5354843139648438	1.7060900926589966	3.4400534629821777	2.6155123710632324	1.2991032600402832	1.1987806558609009	4.277848243713379	4.411655426025391	1.5604829788208008	3.7928786277770996
M01_T012	C27	3.658055543899536	5.758143901824951	2.975703716278076	1.5557985305786133	2.2789087295532227	1.2648264169692993	4.291013240814209	1.9633620977401733	2.6440370082855225	3.224177122116089	2.2055158615112305	3.246321678161621	4.8929901123046875	1.2069339752197266	1.5101025104522705	1.1441110372543335	1.5667847394943237	2.4792802333831787	4.254695415496826	2.040276527404785	1.6641180515289307	2.555837869644165	1.315017819404602	1.6105196475982666	1.1625800132751465	1.6936898231506348	1.9431675672531128	2.1377248764038086	1.9200048446655273	3.266214370727539	3.6767311096191406	1.8861045837402344	3.0068469047546387	4.017635822296143	3.249124050140381	1.481512427330017	1.5659925937652588	4.6652069091796875	1.4913932085037231	1.352128505706787	3.518583059310913
M01_T012	C28	4.0303168296813965	5.755897521972656	2.4239046573638916	1.476464033126831	1.4081310033798218	0.9831705093383789	3.4577817916870117	2.2005486488342285	3.2631330490112305	5.104458808898926	4.2361016273498535	3.06203031539917	4.884246349334717	1.5032310485839844	1.5348461866378784	1.4378635883331299	3.6545462608337402	1.8330883979797363	3.629055976867676	1.62692129611969	1.2807804346084595	1.4148832559585571	1.383110761642456	1.4657500982284546	1.1640982627868652	1.363472580909729	1.809295415878296	1.604774832725525	3.2009758949279785	2.5457117557525635	4.846365928649902	1.1780829429626465	3.8232696056365967	3.9826419353485107	3.8664724826812744	2.648021697998047	1.3779948949813843	5.311582088470459	4.481705188751221	1.516405701637268	3.2788026332855225
M01_T012	C29	3.8647868633270264	3.772346258163452	2.5212364196777344	4.154775142669678	1.3335121870040894	2.1023473739624023	3.095168113708496	2.334237575531006	3.1760687828063965	2.7191803455352783	3.3520052433013916	1.1821874380111694	3.5270185470581055	0.9542438983917236	1.3917056322097778	1.1915783882141113	3.2146763801574707	2.2501580715179443	4.180433750152588	2.024695634841919	0.9225313067436218	1.963449239730835	1.2146203517913818	1.4079949855804443	0.7418542504310608	1.0797826051712036	1.4005011320114136	1.87723708152771	1.965893268585205	2.3281307220458984	4.118382930755615	1.3083771467208862	3.5159027576446533	3.005563735961914	2.4663875102996826	1.2903258800506592	0.9903600215911865	5.778122901916504	1.9480632543563843	3.2861030101776123	2.8854458332061768
M01_T013	C01	2.6453442573547363	3.3612723350524902	3.112313747406006	1.8478306531906128	1.6203018426895142	3.823819398880005	2.0257630348205566	0.9240138530731201	1.4814398288726807	3.538764715194702	2.883655071258545	1.1857191324234009	3.049187421798706	1.1105639934539795	1.567941427230835	1.2546628713607788	2.1974823474884033	5.102400302886963	7.765950679779053	5.03715181350708	2.7925899028778076	5.172057151794434	2.9554061889648438	1.5591115951538086	0.9360224008560181	1.2386116981506348	1.1361501216888428	1.388311743736267	3.0069737434387207	5.554497241973877	3.6714515686035156	1.4109671115875244	2.2034108638763428	2.6275267601013184	2.255967378616333	1.4093791246414185	1.13795006275177	4.3027191162109375	2.530578374862671	2.244062662124634	4.819741725921631
M01_T013	C02	3.4200668334960938	4.092987537384033	3.584272861480713	4.786093711853027	2.310142993927002	1.9332020282745361	2.123159408569336	1.8676644563674927	1.9521011114120483	3.765446424484253	3.690065860748291	2.399326801300049	4.305117607116699	3.7548532485961914	4.386380195617676	2.5693581104278564	3.419198989868164	5.347970485687256	3.8770055770874023	3.144972562789917	2.2990379333496094	2.8527917861938477	2.960517644882202	1.3897162675857544	1.982041835784912	2.3687024116516113	1.6965818405151367	1.736799716949463	3.2822558879852295	3.1551709175109863	3.1693947315216064	1.011440634727478	1.113577961921692	2.135395050048828	1.296877384185791	2.0267298221588135	1.3382508754730225	7.825199604034424	1.506382703781128	0.9240353107452393	5.831406593322754
M01_T013	C03	3.496596336364746	2.348177671432495	3.074896812438965	1.8391081094741821	2.1223886013031006	1.6782459020614624	1.9948532581329346	2.7906904220581055	4.124077796936035	3.623824119567871	3.007091999053955	3.6366214752197266	5.023244380950928	5.992324352264404	4.533473968505859	2.1824419498443604	1.4988107681274414	2.57882022857666	3.082385301589966	3.209530830383301	3.616814374923706	2.452421188354492	1.2975361347198486	2.7478790283203125	2.832636833190918	2.1863925457000732	4.3195037841796875	1.2977725267410278	3.4076144695281982	2.459804058074951	2.491405963897705	2.3973169326782227	1.3555347919464111	3.3480184078216553	1.6098731756210327	2.5769665241241455	1.6365832090377808	7.945223331451416	1.2888662815093994	1.4617011547088623	5.212240695953369
M01_T013	C04	3.589406728744507	7.006789207458496	3.6003501415252686	2.7461905479431152	3.0371718406677246	1.4314218759536743	2.248753309249878	4.080246448516846	2.166470766067505	2.7534098625183105	1.796421766281128	4.569922924041748	4.409421920776367	3.9541332721710205	4.739932537078857	1.792331337928772	1.7645885944366455	4.601109504699707	3.8876209259033203	4.722070217132568	2.5606629848480225	2.447507381439209	1.7730133533477783	2.2269022464752197	3.062439203262329	3.070521354675293	2.482475519180298	0.8810337781906128	1.785413384437561	3.4218671321868896	4.389765739440918	2.918905019760132	0.6874464154243469	2.7458763122558594	1.785483717918396	1.4743378162384033	1.0585553646087646	7.202428817749023	2.8823916912078857	0.7081874012947083	6.01840877532959
M01_T013	C05	3.096383571624756	1.5597960948944092	2.9814834594726562	1.3609896898269653	1.574357509613037	0.8745716214179993	1.507336139678955	1.2196048498153687	0.8784967064857483	1.023742437362671	2.755420207977295	1.48686683177948	2.559290647506714	3.161007881164551	4.911774635314941	1.1570415496826172	0.9739834070205688	1.2507113218307495	2.398484230041504	2.5972142219543457	1.1077368259429932	1.5606964826583862	1.041224479675293	0.848304271697998	1.0092620849609375	0.853929877281189	1.4057494401931763	0.9282379150390625	0.9481497406959534	1.676440954208374	1.4511821269989014	1.3465280532836914	0.7403625249862671	0.9753018617630005	0.67629474401474	1.2962497472763062	1.2396138906478882	7.250641822814941	0.9887454509735107	1.1625505685806274	1.2614729404449463
M01_T013	C06	3.238955497741699	3.429992437362671	1.452811360359192	1.8153339624404907	1.2359871864318848	0.7981547117233276	4.518786907196045	1.193664312362671	2.916414737701416	1.7190659046173096	1.5021840333938599	1.562848448753357	3.7508068084716797	3.4359824657440186	4.64321231842041	1.2307379245758057	0.943306565284729	2.3645007610321045	1.8944902420043945	2.793409824371338	1.1255724430084229	1.4245465993881226	1.5339406728744507	0.9143896102905273	1.333980917930603	1.2658569812774658	1.2387062311172485	1.4231667518615723	0.8267630338668823	1.690910816192627	0.9636051654815674	0.8289450407028198	1.115126132965088	1.3557102680206299	0.5226307511329651	0.5700746774673462	1.15113365650177	7.725273132324219	0.7627652883529663	0.8693847060203552	2.527374744415283
M01_T013	C07	3.474452495574951	1.204941987991333	1.9950584173202515	1.4131314754486084	1.6163734197616577	1.222731590270996	1.2381103038787842	2.1225063800811768	1.444476842880249	2.4388294219970703	2.1993463039398193	2.7434799671173096	3.5897107124328613	3.6138179302215576	5.181222438812256	1.507724642753601	1.3954719305038452	2.6054208278656006	2.2808289527893066	3.081550121307373	1.1255621910095215	1.5446724891662598	1.0618202686309814	1.1729618310928345	1.5276261568069458	0.8682283163070679	1.7342910766601562	1.5446175336837769	1.5890940427780151	1.8605563640594482	1.3095239400863647	0.7558540105819702	0.8267159461975098	1.5728989839553833	1.1496143341064453	1.5313875675201416	1.1364446878433228	7.167201995849609	1.372420072555542	0.9918703436851501	4.962003707885742
M01_T013	C08	3.8086609840393066	1.5020066499710083	2.0936286449432373	2.348264694213867	1.5465223789215088	4.459556579589844	1.463243007659912	3.155988931655884	2.0747857093811035	1.378313660621643	1.8516478538513184	1.9384541511535645	3.6002533435821533	4.733980178833008	6.133037090301514	2.127124786376953	3.714585065841675	2.3322064876556396	3.6612136363983154	5.400228977203369	1.7069180011749268	3.0379867553710938	2.418797016143799	1.9731637239456177	2.134730339050293	1.8163268566131592	1.7547650337219238	2.118631601333618	1.3157784938812256	2.1287779808044434	1.7042782306671143	1.21003258228302	0.9034190773963928	1.4864813089370728	2.6317458152770996	2.0233209133148193	1.4327375888824463	7.759122848510742	1.5314966440200806	2.1244115829467773	1.5354729890823364
M01_T013	C09	3.474992513656616	1.8028240203857422	2.593618631362915	1.471100091934204	1.12709641456604	1.0675374269485474	1.4106231927871704	1.0853602886199951	1.7806072235107422	6.247032165527344	1.4563593864440918	0.8038583397865295	3.018493413925171	3.5590834617614746	4.821706771850586	1.1754684448242188	1.1077156066894531	2.0127363204956055	3.8947324752807617	3.105792999267578	1.0372798442840576	1.1082758903503418	0.9398972988128662	0.9529908895492554	0.7571739554405212	0.9882856607437134	1.2795718908309937	1.1601431369781494	1.0105535984039307	4.829267501831055	1.5100103616714478	0.9649174213409424	0.5489259958267212	0.893580436706543	1.0201274156570435	1.4074894189834595	1.0066457986831665	7.285553455352783	1.0690921545028687	0.6717382669448853	1.8934776782989502
M01_T013	C10	3.7906813621520996	2.034043073654175	4.376533508300781	6.244004249572754	4.030763626098633	3.014930009841919	2.434258222579956	1.4857368469238281	3.88564395904541	3.729673147201538	3.689528465270996	1.6510306596755981	4.878376483917236	1.4953757524490356	2.193681240081787	1.5072252750396729	5.100704669952393	3.5952773094177246	4.736893177032471	2.739132881164551	3.540501356124878	4.167781352996826	3.1546852588653564	1.7590492963790894	1.351710319519043	4.395749568939209	1.6328773498535156	1.3568227291107178	1.461925983428955	3.924349069595337	1.2466038465499878	0.7975670099258423	0.6732000708580017	0.9867755174636841	1.0869163274765015	1.9400851726531982	2.433882236480713	8.65863037109375	2.206369161605835	2.3862950801849365	6.954822063446045
M01_T013	C11	2.824446678161621	2.4597113132476807	2.858152151107788	4.033449172973633	2.9118471145629883	1.0616614818572998	3.233029842376709	1.324172854423523	3.135740280151367	5.95749044418335	3.6579296588897705	0.9672870635986328	4.38979959487915	3.2379369735717773	1.5150424242019653	1.1355202198028564	2.7937405109405518	3.9276390075683594	7.310861587524414	4.576131820678711	3.6628317832946777	4.1172895431518555	3.6579017639160156	1.1835172176361084	1.039352297782898	2.9129624366760254	3.151428699493408	1.2690402269363403	3.6561875343322754	5.5005574226379395	1.2613813877105713	0.8122285604476929	0.7799156904220581	0.9053242206573486	2.3307154178619385	1.191386103630066	1.2068350315093994	7.61569356918335	1.6964365243911743	0.8355701565742493	5.709038257598877
M01_T013	C12	2.42582368850708	0.8715888261795044	1.830881118774414	1.575215220451355	1.3923338651657104	2.8617374897003174	2.111342191696167	1.7842845916748047	3.367049217224121	3.98427677154541	1.2307488918304443	0.7292304039001465	4.738391399383545	1.6693196296691895	1.2667031288146973	0.5237777829170227	0.7001959681510925	1.3437490463256836	2.716721296310425	1.4808417558670044	1.2939895391464233	3.6080214977264404	0.6840035915374756	0.9086421728134155	1.1663254499435425	0.7441936731338501	4.439167499542236	0.4851471185684204	2.465789318084717	4.030246257781982	0.7652904987335205	0.5480251312255859	0.5074405670166016	2.15220046043396	0.5285165309906006	0.7319270968437195	0.9479301571846008	6.995251178741455	1.2575678825378418	0.5265066027641296	5.3072333335876465
M01_T013	C13	3.4594082832336426	0.5882049202919006	1.1718419790267944	1.5257821083068848	0.7575201392173767	1.2445714473724365	1.1585378646850586	0.8014734387397766	1.082065463066101	0.892558217048645	1.4627810716629028	4.488011837005615	4.038599967956543	3.243765354156494	4.296130180358887	0.5070282220840454	3.0053551197052	2.382019519805908	1.306443691253662	2.223182201385498	0.5850444436073303	1.816855549812317	0.6083641052246094	0.4880914092063904	0.07350345700979233	0.0008195826667360961	0.7170124053955078	0.6717822551727295	2.7358946800231934	1.5992119312286377	0.3923521637916565	0.0	0.8900959491729736	3.4180970191955566	2.0657997131347656	1.515686273574829	0.9827650189399719	7.435621738433838	4.323533058166504	0.5820865035057068	1.6178419589996338
M01_T013	C14	3.9302473068237305	1.7331358194351196	3.474936008453369	3.848841667175293	1.294333577156067	1.4819414615631104	2.582601308822632	2.13983154296875	1.8772419691085815	4.681303024291992	2.977945327758789	0.9844322204589844	3.130995035171509	1.0450823307037354	1.6496012210845947	1.6048266887664795	1.6727566719055176	4.499983310699463	3.59486722946167	2.27347993850708	1.4825869798660278	1.9491031169891357	1.1366705894470215	1.4818586111068726	1.2497894763946533	1.8179495334625244	1.3891668319702148	1.219807505607605	4.653804779052734	1.7509689331054688	2.6731412410736084	1.9710381031036377	1.4333480596542358	3.050395965576172	1.0826148986816406	1.4796732664108276	1.9856153726577759	4.491236209869385	1.204488754272461	1.6740102767944336	5.672694206237793
M01_T013	C15	3.5629403591156006	1.3844833374023438	3.7645418643951416	4.437591552734375	3.8264875411987305	1.2583246231079102	2.190770149230957	1.000830888748169	4.4072699546813965	6.321870803833008	3.9449961185455322	1.5013014078140259	4.554521560668945	2.53987979888916	3.587878942489624	0.9226691722869873	1.269188404083252	4.797812461853027	3.9102256298065186	2.7028329372406006	2.3706791400909424	3.1951725482940674	3.460235595703125	1.2275846004486084	2.34236478805542	1.9023683071136475	1.6814231872558594	0.9269647002220154	0.9075368642807007	3.782830238342285	0.9557868242263794	0.7457342743873596	0.6292715072631836	0.8496173620223999	1.0052616596221924	1.0107698440551758	1.5647022724151611	7.9146881103515625	1.0333075523376465	0.7007075548171997	6.034406661987305
M01_T013	C16	3.4845850467681885	6.242985725402832	6.347226619720459	3.994058847427368	5.709720611572266	3.500236749649048	4.832545280456543	4.5399274826049805	3.819106101989746	4.683244228363037	3.6275298595428467	5.995987892150879	5.3242621421813965	4.0130534172058105	3.3092715740203857	4.46779727935791	4.646688938140869	5.994564056396484	6.1256585121154785	3.9461987018585205	4.0623064041137695	3.718972682952881	5.486683368682861	5.307463645935059	2.9759600162506104	6.2144293785095215	1.7983574867248535	5.2184271812438965	4.6980881690979	2.868683099746704	3.142524480819702	2.9463658332824707	4.047575950622559	5.6894450187683105	3.6229939460754395	1.9328287839889526	4.31442928314209	6.494808197021484	1.354683518409729	1.101892352104187	6.847147464752197
M01_T013	C17	3.5673439502716064	2.345475673675537	3.9643964767456055	2.710012197494507	3.232696294784546	1.8496915102005005	1.5232802629470825	2.873321771621704	1.9361350536346436	4.8075456619262695	3.1144893169403076	1.1437554359436035	4.648980617523193	1.2388818264007568	1.7417562007904053	1.2949670553207397	1.3389068841934204	5.171934127807617	3.426586151123047	1.878385305404663	3.2045905590057373	3.5967698097229004	1.1949396133422852	1.8505057096481323	5.003901481628418	1.9317708015441895	1.858520269393921	1.4030505418777466	1.102105975151062	3.4721810817718506	1.678812026977539	0.8135156631469727	1.2162836790084839	1.612359881401062	0.9553846716880798	1.5123342275619507	3.1456947326660156	3.4688727855682373	1.3636906147003174	0.8853943943977356	8.868906021118164
M01_T013	C18	3.284116506576538	2.6590139865875244	4.462958335876465	1.9551928043365479	3.862433433532715	1.4576165676116943	1.9342763423919678	1.6007990837097168	3.904658555984497	6.870368003845215	3.6936020851135254	1.5176831483840942	5.056425094604492	1.4779363870620728	1.619899034500122	1.6291043758392334	1.258263349533081	4.64739990234375	4.022849082946777	1.8400391340255737	3.200471878051758	2.995431661605835	3.9522485733032227	1.7475497722625732	1.5276310443878174	3.0143485069274902	1.7561794519424438	1.1011672019958496	1.1368207931518555	4.688922882080078	2.0665712356567383	0.9272381663322449	1.787559986114502	1.875076413154602	1.033951997756958	1.3519891500473022	1.6022309064865112	3.3502237796783447	1.5920722484588623	1.1601191759109497	7.007763862609863
M01_T013	C19	2.2805516719818115	2.032898426055908	1.3632683753967285	1.4669463634490967	2.1469624042510986	1.0508792400360107	1.3426826000213623	0.660205066204071	0.7889142632484436	5.6539459228515625	1.098659873008728	1.06790030002594	3.9641518592834473	1.029632806777954	1.1371389627456665	0.9126899242401123	0.8915199041366577	2.4775571823120117	2.1697587966918945	1.7155143022537231	2.0821993350982666	1.814058780670166	1.4643133878707886	1.038825511932373	2.1270813941955566	2.1411681175231934	1.2810773849487305	0.35189542174339294	0.7659730911254883	3.369920015335083	1.300538420677185	0.5613595247268677	0.17531421780586243	0.9322835803031921	0.4822980761528015	0.5869799256324768	1.9782202243804932	2.376426935195923	1.3073519468307495	1.2814887762069702	6.779974937438965
M01_T013	C20	3.4871277809143066	1.3998981714248657	3.0199170112609863	4.500731468200684	2.3366401195526123	1.4998031854629517	1.8713047504425049	1.350959062576294	1.7072248458862305	7.960503578186035	2.552764892578125	1.2794336080551147	4.581093788146973	1.9221473932266235	1.6753647327423096	1.1236236095428467	0.7456384897232056	5.172820091247559	3.1965298652648926	2.1631364822387695	1.2327202558517456	2.8178634643554688	1.4921472072601318	1.3376492261886597	1.1805499792099	2.666457176208496	1.808500051498413	2.132737636566162	2.255347728729248	6.408761501312256	1.295570969581604	1.3388224840164185	1.3615813255310059	1.8191590309143066	0.8680378794670105	0.9941292405128479	2.728111982345581	6.675246238708496	3.6328163146972656	2.207688331604004	6.179277420043945
M01_T013	C21	3.7460968494415283	2.9684717655181885	2.4220452308654785	1.4067426919937134	1.3565531969070435	1.1616036891937256	3.397660970687866	1.8210126161575317	1.9405359029769897	5.874502658843994	1.5552386045455933	0.9922178983688354	4.764410495758057	1.2824411392211914	1.633359670639038	1.0988686084747314	1.4498575925827026	2.7068092823028564	3.9956436157226562	1.9478850364685059	1.8497591018676758	1.6870189905166626	1.5386297702789307	1.4067187309265137	1.7904144525527954	1.7186156511306763	1.295421838760376	1.4409860372543335	2.370915174484253	2.806309461593628	3.6696279048919678	1.492072343826294	2.1506669521331787	3.053406238555908	2.8245973587036133	1.2986745834350586	1.2285535335540771	4.1752190589904785	3.1134095191955566	1.82119882106781	2.890475273132324
M01_T013	C22	4.044172763824463	3.5141677856445312	2.290951728820801	3.2086477279663086	1.178702473640442	0.9053319692611694	3.2337820529937744	1.813439130783081	3.360877275466919	5.78928279876709	3.8027639389038086	1.257901668548584	3.2717254161834717	1.2383031845092773	1.6668757200241089	1.6305365562438965	2.913471221923828	1.9984242916107178	2.8644204139709473	1.5843663215637207	1.1646486520767212	1.2265565395355225	0.6727261543273926	1.2259657382965088	0.9803054332733154	2.096867561340332	1.5837680101394653	2.1648547649383545	2.7743663787841797	1.4923382997512817	3.8234448432922363	1.1036746501922607	2.2128193378448486	3.18446683883667	1.6917533874511719	0.8444331288337708	1.304561972618103	4.943215370178223	1.2487245798110962	3.02698016166687	3.8340959548950195
M01_T013	C23	3.6360461711883545	1.6983447074890137	2.3128738403320312	4.982526779174805	3.824456214904785	1.6780015230178833	3.615675926208496	1.415533185005188	2.86018705368042	3.5218894481658936	3.6014304161071777	0.7550305128097534	4.202425479888916	1.2019768953323364	1.6503708362579346	1.7455179691314697	2.8580424785614014	2.0892374515533447	4.489123344421387	2.301290273666382	3.2997500896453857	1.9626606702804565	2.568777322769165	2.183048725128174	0.9872390031814575	1.6768866777420044	1.3228650093078613	1.3947991132736206	2.800767660140991	2.4565882682800293	1.7547416687011719	1.7611650228500366	2.083341598510742	2.937272310256958	1.464012861251831	1.128933310508728	0.9264914393424988	4.505912780761719	1.8835710287094116	1.7070107460021973	5.985734939575195
M01_T013	C24	3.864577531814575	5.994110584259033	3.20684552192688	3.7953948974609375	3.147040843963623	1.607924461364746	3.0869975090026855	3.5306200981140137	2.760370969772339	5.128920078277588	3.0430500507354736	1.5829824209213257	4.327714920043945	1.3235905170440674	2.4410600662231445	1.9482226371765137	2.528952121734619	7.538172245025635	4.105740547180176	2.2574329376220703	1.8534531593322754	2.636387586593628	1.6908944845199585	1.7713422775268555	2.2344746589660645	1.45200514793396	2.3916101455688477	2.224699020385742	2.8070566654205322	2.4484987258911133	4.273078441619873	1.6043471097946167	2.8003673553466797	3.413142681121826	2.5803115367889404	1.4688655138015747	1.5124131441116333	4.8649492263793945	3.3588969707489014	2.6297693252563477	5.500816822052002
M01_T013	C25	3.6518704891204834	3.463643789291382	2.8458266258239746	3.538330316543579	0.9138840436935425	0.5041886568069458	3.0604801177978516	2.0219929218292236	1.7051047086715698	2.4249401092529297	2.9105870723724365	1.1853278875350952	5.170524597167969	1.078705072402954	1.338555932044983	0.9627987146377563	3.92460036277771	4.801934242248535	3.5170319080352783	1.817621111869812	0.7618933320045471	1.164839506149292	0.9232139587402344	1.3496575355529785	0.6111837029457092	0.9851363897323608	1.3721978664398193	4.311030387878418	1.5528895854949951	1.6627578735351562	2.551656484603882	0.6872261762619019	2.9750380516052246	3.6833808422088623	3.091733932495117	1.7963123321533203	0.6109904050827026	6.1006245613098145	1.6340126991271973	2.441183090209961	2.8740532398223877
M01_T013	C26	4.017601013183594	2.8359556198120117	2.4409685134887695	1.4392472505569458	1.5676017999649048	0.9347690343856812	3.6000566482543945	1.5866498947143555	2.710420608520508	2.0949981212615967	1.8209819793701172	2.0606038570404053	4.329196929931641	1.3609519004821777	1.6742041110992432	1.0515823364257812	1.4747308492660522	2.2581825256347656	4.130832672119141	1.6271278858184814	1.6659190654754639	1.5645321607589722	1.0973049402236938	1.4381330013275146	1.6386454105377197	0.9499166011810303	2.832484722137451	0.9738374948501587	2.196390151977539	2.8281748294830322	3.3898708820343018	1.0005134344100952	1.9342873096466064	2.9937164783477783	3.6075141429901123	1.5157310962677002	1.0978771448135376	3.7553164958953857	3.487048625946045	0.8880664706230164	3.719794750213623
M01_T013	C27	4.007217884063721	3.135575532913208	3.421268939971924	1.3688647747039795	1.5002708435058594	1.978169560432434	3.90419864654541	2.0766327381134033	3.0111498832702637	2.3795764446258545	2.0189201831817627	2.2527236938476562	5.49665641784668	1.6190837621688843	1.6554328203201294	0.8636274933815002	1.7387065887451172	2.5530362129211426	4.141886234283447	2.596184730529785	2.131845712661743	3.4738709926605225	1.2734260559082031	1.393946647644043	2.2380616664886475	0.9388490915298462	1.5017765760421753	2.2147912979125977	2.192138433456421	2.63047194480896	3.5865204334259033	1.5422964096069336	2.159966468811035	4.155525207519531	3.3610036373138428	1.694108247756958	1.296227216720581	5.260071277618408	1.437089204788208	1.5230562686920166	3.735225200653076
M01_T013	C28	3.92225980758667	5.0599870681762695	2.891660213470459	1.2973474264144897	1.4337000846862793	1.294045329093933	2.7821249961853027	1.808354377746582	3.275348663330078	4.587246894836426	2.9424705505371094	2.1985466480255127	5.4185991287231445	1.6018555164337158	3.1349101066589355	1.3883428573608398	3.6377780437469482	2.1526527404785156	4.795990943908691	1.9394742250442505	1.1779600381851196	2.810253858566284	1.3556902408599854	1.8449277877807617	2.055267810821533	1.6561174392700195	2.3984434604644775	1.2367196083068848	3.023326873779297	3.208582639694214	4.701354026794434	1.0873358249664307	3.9321398735046387	3.4586071968078613	4.804752349853516	1.6878894567489624	1.2318289279937744	4.711852550506592	3.8733699321746826	1.346182942390442	3.8888232707977295
M01_T013	C29	3.845855236053467	8.448519706726074	1.8611336946487427	4.337782859802246	1.1945000886917114	1.6676204204559326	3.1083216667175293	1.6213994026184082	3.196505546569824	2.3692030906677246	4.033825397491455	1.0467973947525024	3.6151158809661865	1.3498870134353638	1.6128166913986206	0.9274611473083496	3.6698598861694336	2.046319007873535	4.127954959869385	2.1431336402893066	1.4061285257339478	2.3087494373321533	1.0154318809509277	1.0205522775650024	1.1165173053741455	1.167795181274414	1.4356467723846436	1.6538543701171875	2.2202205657958984	2.302218437194824	4.15310001373291	1.1265308856964111	3.751729965209961	3.014310836791992	1.6925002336502075	1.1363990306854248	1.2368334531784058	6.166081428527832	0.9779525995254517	3.0860233306884766	3.542222023010254
M01_T015	C01	3.0815110206604004	3.6306536197662354	2.7135097980499268	1.9462937116622925	1.7091825008392334	3.988330125808716	1.6333825588226318	0.9008929133415222	1.7893548011779785	3.4779934883117676	2.5401124954223633	1.2134966850280762	3.4968490600585938	2.846306324005127	2.001786708831787	2.0010619163513184	1.9996687173843384	4.911959171295166	7.891759872436523	5.348410606384277	3.5882322788238525	5.583329200744629	2.959254741668701	1.1766445636749268	1.1871004104614258	1.5111472606658936	2.0141310691833496	1.7222956418991089	3.3618311882019043	5.801835536956787	4.011225700378418	0.9987229108810425	1.2527952194213867	3.1615662574768066	3.1801319122314453	1.2780264616012573	1.021100401878357	6.187158584594727	3.8192989826202393	1.113309383392334	4.266876220703125
M01_T015	C02	3.763533353805542	4.211662292480469	5.242903232574463	4.29973030090332	2.516324520111084	2.454101800918579	2.8340258598327637	2.1898674964904785	2.122922658920288	3.3210856914520264	4.117745876312256	2.1584768295288086	4.018309116363525	3.5589146614074707	4.823147773742676	1.4622702598571777	3.068455696105957	5.500898838043213	4.25939416885376	3.2853176593780518	2.1810903549194336	2.9622809886932373	2.7648870944976807	1.5920804738998413	2.1138761043548584	1.507369875907898	1.972436547279358	2.7936911582946777	2.2094779014587402	3.0914533138275146	2.918889284133911	1.5088363885879517	1.8573719263076782	2.425884485244751	1.003087043762207	1.9914467334747314	1.591827154159546	7.551703929901123	1.409103512763977	1.908305048942566	5.808821678161621
M01_T015	C03	3.499558925628662	2.416128158569336	2.9055099487304688	3.5800764560699463	2.121931314468384	1.2396043539047241	2.5077388286590576	2.111527919769287	4.117273330688477	3.674931764602661	2.493551015853882	2.3531198501586914	4.7872633934021	4.123438358306885	4.878232955932617	2.5922181606292725	1.6179518699645996	3.8737990856170654	3.736748218536377	2.9359097480773926	1.8005138635635376	3.001972198486328	1.738757610321045	1.819738507270813	1.5705856084823608	3.489025115966797	2.2003934383392334	1.316296100616455	2.401463031768799	2.7082042694091797	1.391084909439087	0.8480827808380127	1.7813321352005005	2.061617136001587	2.0876781940460205	2.0544517040252686	1.6941673755645752	8.088081359863281	1.8331987857818604	1.6377413272857666	6.401156425476074
M01_T015	C04	3.711209297180176	6.631413459777832	3.7813467979431152	3.8147659301757812	2.785910129547119	1.4121110439300537	3.202620506286621	4.255405426025391	3.517099380493164	3.9623613357543945	1.7072097063064575	5.138955116271973	4.399907112121582	3.745755672454834	4.631020545959473	1.9664185047149658	2.185832977294922	3.008345365524292	4.008288383483887	4.884397029876709	2.6780948638916016	4.086417198181152	1.864040732383728	2.0193066596984863	1.3207710981369019	2.0223920345306396	3.5909533500671387	2.7292227745056152	2.1844875812530518	3.5765626430511475	3.4551444053649902	1.1111451387405396	3.2156217098236084	3.2208168506622314	2.043377637863159	1.2790573835372925	2.406080722808838	7.746256351470947	2.280824899673462	1.9861187934875488	5.177229881286621
M01_T015	C05	3.3174800872802734	1.3972606658935547	3.147085189819336	1.6723607778549194	1.928067684173584	1.0616967678070068	1.379075050354004	1.8908209800720215	1.1589041948318481	1.159380316734314	2.6440036296844482	1.6394195556640625	2.945436716079712	2.9803895950317383	4.76138162612915	1.2643930912017822	0.9156289100646973	1.1080430746078491	2.6543281078338623	2.8623738288879395	3.0265164375305176	1.8295691013336182	1.154727816581726	1.0516350269317627	1.198923945426941	1.3544971942901611	1.6452921628952026	0.959185004234314	1.0106868743896484	1.692711353302002	2.268375873565674	0.9596049189567566	1.0962491035461426	1.5545225143432617	0.8062556982040405	1.4508624076843262	1.103611707687378	7.222934722900391	1.0740978717803955	2.465981960296631	1.6131616830825806
M01_T015	C06	3.647125244140625	1.8577333688735962	2.656820058822632	1.468614101409912	2.589048147201538	1.6571727991104126	4.02484655380249	1.894441843032837	3.5340540409088135	2.5575289726257324	1.6762279272079468	2.8611702919006348	4.503247261047363	3.871722459793091	5.264105796813965	1.9098589420318604	1.3443541526794434	2.526390790939331	2.8083555698394775	3.2754297256469727	1.1707936525344849	1.8210551738739014	1.3300509452819824	1.0222699642181396	1.3506823778152466	1.1834194660186768	2.0179243087768555	0.8831242918968201	2.479055643081665	2.471705436706543	2.3247761726379395	1.290658712387085	0.5447235107421875	1.3041541576385498	0.5069620609283447	1.1059153079986572	1.5520082712173462	8.12915325164795	1.616126298904419	1.0844005346298218	3.499516248703003
M01_T015	C07	3.5028390884399414	1.6430168151855469	2.053462266921997	1.4539445638656616	1.280121922492981	1.376185417175293	1.6299419403076172	2.500181198120117	1.4228205680847168	1.8042114973068237	2.3326191902160645	1.710286259651184	4.3536176681518555	3.7751972675323486	4.896923542022705	1.4544594287872314	1.616885781288147	1.8254432678222656	3.361487865447998	3.5023698806762695	1.1346973180770874	2.8342535495758057	1.952951192855835	0.777678370475769	1.5510437488555908	1.2752456665039062	1.6460570096969604	1.278717041015625	1.8549329042434692	1.5942600965499878	1.7842947244644165	0.7839701771736145	1.0006053447723389	2.894634485244751	0.8345043659210205	1.558209776878357	1.0313265323638916	7.735972881317139	1.264420509338379	1.0734586715698242	5.055652618408203
M01_T015	C08	3.934502601623535	2.184441566467285	3.214332342147827	1.6283845901489258	1.764251470565796	2.8297104835510254	1.5570785999298096	2.439373254776001	1.6503984928131104	1.476784348487854	1.774247407913208	2.24965238571167	4.563752174377441	4.136204242706299	5.063444137573242	2.6004550457000732	2.6537537574768066	2.283050298690796	3.4842913150787354	4.222252368927002	1.2816994190216064	2.9545094966888428	1.2867122888565063	1.7226052284240723	2.146908760070801	1.7184937000274658	2.0563201904296875	2.270695209503174	2.5021727085113525	2.4739365577697754	3.018061637878418	1.1056640148162842	1.1300873756408691	1.3765873908996582	3.39762806892395	1.9838237762451172	2.429025173187256	7.841793537139893	1.2352274656295776	1.4923453330993652	1.767388105392456
M01_T015	C09	3.687638521194458	1.4023476839065552	2.8030428886413574	1.997016429901123	0.9997144341468811	0.8678638339042664	1.304078221321106	1.5210707187652588	1.2989646196365356	6.185384273529053	1.9738929271697998	0.9439746141433716	3.337594509124756	3.686004877090454	4.822070598602295	1.289268970489502	1.1927478313446045	2.617138385772705	4.495787143707275	3.2291831970214844	1.9492472410202026	1.3531349897384644	1.0897592306137085	0.5847479104995728	0.9045005440711975	1.186842441558838	1.4338665008544922	0.7231816649436951	1.193633794784546	4.341667175292969	2.470602035522461	0.8836040496826172	1.1562929153442383	1.5928328037261963	0.6489418745040894	0.9061617851257324	1.2227126359939575	7.4810919761657715	1.7961230278015137	1.7044157981872559	2.5462043285369873
M01_T015	C10	3.7850348949432373	2.938958168029785	4.240550518035889	5.563557147979736	3.6219115257263184	2.929898262023926	2.591430187225342	1.4661533832550049	4.540975570678711	3.365117073059082	3.5529680252075195	2.9992330074310303	4.988408088684082	1.8997019529342651	2.6038999557495117	1.5684577226638794	4.752439022064209	3.464716672897339	5.169631004333496	2.843787670135498	2.601929187774658	4.530282020568848	3.2782020568847656	1.56145179271698	1.2260147333145142	3.725231409072876	1.824332356452942	1.5629453659057617	1.9492472410202026	4.4203877449035645	1.7491461038589478	0.9954270124435425	2.1719532012939453	1.2184116840362549	0.9511613845825195	0.9117831587791443	2.650716781616211	8.717041969299316	2.5663535594940186	2.3768270015716553	6.4870429039001465
M01_T015	C11	3.213996171951294	2.607828140258789	3.051605701446533	3.9405932426452637	2.3091964721679688	2.045565605163574	4.224930286407471	1.2444562911987305	3.5834360122680664	6.758601188659668	3.729006052017212	2.1854019165039062	3.9481632709503174	2.799476385116577	2.144803285598755	1.0237236022949219	1.7900619506835938	3.7863707542419434	6.774728775024414	4.1165056228637695	3.361276149749756	4.102459907531738	3.3843994140625	1.5248327255249023	2.4435529708862305	3.0448110103607178	1.9952995777130127	0.8945459723472595	1.8215781450271606	5.70029354095459	2.5526528358459473	2.100611925125122	0.619899332523346	1.5312223434448242	1.3852488994598389	1.064576506614685	1.1820496320724487	7.663022518157959	2.1346261501312256	1.7651764154434204	5.084146499633789
M01_T015	C12	2.7269930839538574	0.9830614328384399	1.5589598417282104	1.3004823923110962	1.609904408454895	2.540367364883423	1.182935118675232	1.2031701803207397	3.035059690475464	4.790780544281006	1.5452197790145874	1.6410245895385742	4.56442403793335	1.999755859375	1.4472576379776	1.3608876466751099	0.22098687291145325	1.2411549091339111	2.9427242279052734	1.2941789627075195	0.6534932851791382	1.4807822704315186	0.5356703996658325	0.6690552234649658	0.520051896572113	0.5362777709960938	1.6139097213745117	0.6156297326087952	1.5529229640960693	3.2377665042877197	0.43527114391326904	0.6575614213943481	1.310298204421997	1.2297348976135254	0.597621738910675	0.450466513633728	2.39485502243042	7.317946910858154	1.1765830516815186	1.4615669250488281	4.077394008636475
M01_T015	C13	3.2967746257781982	1.4910355806350708	1.8265355825424194	2.096369981765747	1.0616096258163452	1.938774824142456	1.8648931980133057	1.2241792678833008	1.9731886386871338	1.2301210165023804	1.8983110189437866	6.139230251312256	3.789849042892456	3.715156078338623	4.9695515632629395	1.0422489643096924	4.583892822265625	1.7508955001831055	2.4553096294403076	2.6499216556549072	0.557185173034668	1.5336978435516357	1.0117688179016113	0.5757442116737366	0.7009294033050537	1.1384174823760986	1.2977476119995117	1.8799993991851807	2.9680662155151367	2.245612382888794	1.9113646745681763	0.4318033754825592	1.5155889987945557	3.5831410884857178	2.069175958633423	0.6883553862571716	0.9173009395599365	7.4873270988464355	3.5411570072174072	0.737202525138855	3.3294522762298584
M01_T015	C14	4.090305328369141	1.9981292486190796	3.371664047241211	3.8493428230285645	1.5645910501480103	1.3417963981628418	2.6616358757019043	1.7276076078414917	1.6312012672424316	4.837583541870117	3.563281774520874	1.2182438373565674	2.737685441970825	2.17151141166687	2.476518154144287	2.2846903800964355	2.2067291736602783	4.6748552322387695	3.7323758602142334	2.3660213947296143	1.112227201461792	2.2701473236083984	1.6445856094360352	1.3859355449676514	0.9858795404434204	1.8375641107559204	1.525217056274414	2.588698625564575	4.897633075714111	2.050088882446289	2.758392572402954	2.399873733520508	1.7023752927780151	3.138136386871338	1.329074740409851	1.9375089406967163	1.4454553127288818	4.817436218261719	1.7086753845214844	2.054131269454956	6.016247272491455
M01_T015	C15	3.548917531967163	1.3757404088974	4.064070701599121	5.231784820556641	3.592134475708008	1.2652665376663208	1.9229356050491333	1.0246649980545044	5.1042304039001465	5.905004024505615	3.6219754219055176	1.768336296081543	4.580731391906738	2.9664511680603027	3.9426443576812744	1.664170742034912	0.9024456143379211	4.399808406829834	4.145205497741699	2.3129568099975586	2.867995262145996	3.7356324195861816	3.3973188400268555	1.1770973205566406	1.8078687191009521	2.8034794330596924	1.7635653018951416	0.6698604226112366	1.8442904949188232	4.737608909606934	1.8354072570800781	0.6357935070991516	1.107154130935669	1.0069572925567627	1.082958698272705	0.9594166278839111	1.541582465171814	8.15202522277832	1.7384628057479858	1.3286799192428589	6.796126365661621
M01_T015	C16	3.64839506149292	7.33796501159668	6.9545440673828125	4.9329023361206055	6.718963146209717	4.430810928344727	5.627573490142822	5.167537212371826	3.3339405059814453	5.606447696685791	3.8409249782562256	6.865220546722412	5.5531158447265625	3.129422903060913	4.043071269989014	4.5574750900268555	5.385915756225586	6.168478965759277	6.773709297180176	4.302311897277832	3.81057071685791	3.435112237930298	5.079090595245361	4.642061710357666	2.673358678817749	5.734661102294922	1.935495376586914	4.330881118774414	4.405795574188232	3.533870220184326	4.349157810211182	1.9069947004318237	4.3313212394714355	5.327394485473633	4.2948431968688965	2.073172092437744	4.133583068847656	6.864897727966309	2.749156951904297	1.3177859783172607	6.666468143463135
M01_T015	C17	3.7379443645477295	2.2253193855285645	3.7172529697418213	3.1551873683929443	3.1664316654205322	1.136922836303711	1.823822259902954	1.5787172317504883	2.3581912517547607	4.495135307312012	3.0825207233428955	2.14674711227417	5.337651252746582	1.4887144565582275	2.2934839725494385	1.617704153060913	4.072678565979004	5.152517795562744	3.8765649795532227	3.674504041671753	1.838965654373169	3.7330522537231445	1.7483268976211548	1.758942723274231	5.06104040145874	3.2522170543670654	2.157374382019043	2.1123385429382324	1.8231611251831055	3.7814807891845703	2.042745590209961	1.0749989748001099	2.411123752593994	2.4524760246276855	1.2710565328598022	1.5584402084350586	2.930161952972412	4.942610740661621	2.605952262878418	0.9684061408042908	8.55952262878418
M01_T015	C18	3.548994541168213	3.169236660003662	4.115691661834717	2.041738510131836	3.8077595233917236	1.3824094533920288	1.7890095710754395	1.5401045083999634	3.3506224155426025	7.073522090911865	3.596004009246826	2.3329005241394043	5.342630863189697	1.2845425605773926	1.7425320148468018	1.5731148719787598	1.4745546579360962	4.094235897064209	3.72049617767334	2.508488178253174	3.0139455795288086	3.1266658306121826	3.2476162910461426	1.2816916704177856	1.933035135269165	2.853006362915039	2.057727575302124	2.17690110206604	1.9052281379699707	4.349106311798096	2.030317783355713	0.8137452006340027	1.18971586227417	1.2898602485656738	1.0527496337890625	1.128995656967163	1.654381513595581	3.6730470657348633	2.7980282306671143	1.9900779724121094	8.939668655395508
M01_T015	C19	2.3034865856170654	4.103780269622803	1.8037142753601074	1.5460875034332275	2.1120541095733643	0.9954480528831482	0.9109152555465698	1.6598111391067505	1.3570433855056763	5.638907432556152	1.3823894262313843	0.8928664922714233	4.268967628479004	0.2471836805343628	1.601393699645996	0.910728931427002	0.5014811158180237	1.6082087755203247	2.0676040649414062	1.0199415683746338	1.4262653589248657	1.250107765197754	1.039970874786377	0.5839836597442627	2.0875370502471924	1.9683315753936768	1.1394586563110352	0.8095579147338867	1.1525352001190186	2.5888631343841553	0.6406193375587463	0.8351670503616333	0.5821054577827454	1.625112533569336	0.29328542947769165	0.9941914081573486	2.0831377506256104	2.342994213104248	1.0765146017074585	1.3566229343414307	9.5692777633667
M01_T015	C20	3.4842803478240967	2.9328036308288574	3.316739797592163	5.181550979614258	2.0808403491973877	1.3038972616195679	2.8935093879699707	1.380135178565979	2.2505414485931396	6.411306858062744	3.1739916801452637	1.3028504848480225	5.505492687225342	1.375563144683838	2.7743852138519287	0.9351562261581421	1.1157991886138916	4.796668529510498	4.3304901123046875	2.211742639541626	1.11391019821167	3.1213927268981934	1.7304168939590454	1.4812170267105103	2.3141322135925293	2.669644355773926	2.118114471435547	1.8282181024551392	2.388214588165283	6.451150417327881	1.8301005363464355	1.634735345840454	1.6779425144195557	1.5610371828079224	1.436780333518982	1.10530686378479	1.6859748363494873	7.264435291290283	3.7597615718841553	1.9676330089569092	6.0511322021484375
M01_T015	C21	3.6211161613464355	3.7999212741851807	2.483201503753662	1.542267084121704	1.5863288640975952	1.2770862579345703	3.511298418045044	2.0370428562164307	2.3695027828216553	6.13601016998291	1.6864135265350342	2.489823341369629	4.2696614265441895	1.07827627658844	1.727123737335205	1.5803827047348022	1.3572542667388916	2.4857966899871826	3.7124857902526855	2.113041639328003	0.9471977353096008	2.8895018100738525	1.6185550689697266	1.590844988822937	1.081063151359558	2.2349467277526855	1.5699313879013062	3.113229990005493	2.583294153213501	3.7053213119506836	3.61364483833313	1.6863175630569458	1.9306186437606812	3.1527597904205322	2.721104621887207	1.3821613788604736	0.8245137929916382	4.681891441345215	3.2058613300323486	1.1615335941314697	1.957608938217163
M01_T015	C22	4.018582820892334	4.725800514221191	2.345266819000244	3.98164701461792	1.1968162059783936	1.1519227027893066	3.511772871017456	2.478839159011841	3.156475305557251	7.433254718780518	3.7215566635131836	1.4937787055969238	3.513932228088379	1.872558832168579	1.7570271492004395	2.5448641777038574	3.3768069744110107	2.2880895137786865	2.8632562160491943	1.954675316810608	1.5101064443588257	3.334033727645874	0.9289054274559021	1.462873101234436	2.9759857654571533	2.813474655151367	1.89046049118042	3.291013479232788	3.2466084957122803	2.7949156761169434	4.523249626159668	1.7245523929595947	2.830242156982422	3.3461127281188965	2.402104616165161	1.1753122806549072	1.1243311166763306	3.571669101715088	1.20670747756958	2.985935688018799	4.022005558013916
M01_T015	C23	3.781503915786743	1.8004686832427979	2.886528491973877	4.395721435546875	3.899388551712036	1.709587574005127	3.4169511795043945	1.6368523836135864	2.169909715652466	3.254476308822632	2.926236391067505	1.9941786527633667	4.466836929321289	0.9291784763336182	1.5967986583709717	1.4203293323516846	1.899269461631775	2.8536152839660645	4.665861129760742	2.2217414379119873	2.877112865447998	4.087649822235107	3.68217134475708	1.2352176904678345	1.961517333984375	1.9508745670318604	2.107818126678467	1.9038302898406982	3.430284261703491	3.14150333404541	1.7392921447753906	2.1457862854003906	1.6450300216674805	3.361962080001831	1.5602738857269287	1.306686282157898	1.4600805044174194	4.283015251159668	2.388984203338623	1.4909086227416992	6.044369220733643
M01_T015	C24	3.926021099090576	7.196619033813477	3.904129981994629	4.085346698760986	2.418384552001953	1.2538275718688965	3.1136844158172607	2.1704277992248535	3.115856647491455	5.258659362792969	3.808906316757202	2.0706701278686523	4.4861040115356445	1.457863688468933	2.47849440574646	1.9057202339172363	4.206667900085449	5.634706974029541	4.017857074737549	2.434231996536255	2.4389116764068604	3.3551547527313232	2.1050732135772705	2.6476964950561523	1.6587086915969849	2.7808423042297363	1.8666266202926636	2.0797574520111084	2.699439287185669	2.448737621307373	4.64238977432251	1.711242437362671	3.7064263820648193	3.239098310470581	2.649385690689087	1.7801955938339233	1.0943925380706787	4.411460876464844	3.5633087158203125	2.739138126373291	5.9976701736450195
M01_T015	C25	3.966069221496582	3.809664011001587	2.818404197692871	3.39743971824646	0.8902697563171387	1.4948627948760986	2.7879621982574463	1.0210978984832764	1.9915955066680908	4.3287506103515625	2.1216907501220703	1.4190725088119507	5.130542755126953	1.1473448276519775	1.6528271436691284	1.1133675575256348	4.024417877197266	4.197116851806641	3.9192264080047607	1.880035400390625	1.350724697113037	1.7619497776031494	0.7592353224754333	1.455962061882019	0.8576149344444275	1.2523342370986938	1.6899147033691406	4.478442192077637	2.191375494003296	1.9620683193206787	2.898717164993286	1.47749924659729	3.4413092136383057	3.9241020679473877	3.8724019527435303	1.3545843362808228	0.8089736700057983	5.789653778076172	1.687626838684082	2.3657896518707275	4.147383689880371
M01_T015	C26	3.9394876956939697	3.3258535861968994	3.056847333908081	1.5619900226593018	1.1109956502914429	1.100579023361206	3.3379218578338623	1.8292465209960938	2.9708199501037598	2.0439586639404297	1.745973825454712	2.2051310539245605	4.686722278594971	1.2012439966201782	1.6799616813659668	0.8702569007873535	2.1022229194641113	1.8998090028762817	3.7210934162139893	2.0108067989349365	1.1676641702651978	2.057370662689209	0.8220975399017334	1.1181544065475464	0.8746365308761597	0.6965094208717346	1.471725344657898	0.9759868383407593	3.297821283340454	3.115694999694824	3.1701931953430176	1.1086454391479492	1.6286529302597046	3.095651865005493	3.5226588249206543	1.1583781242370605	0.8798976540565491	3.7270469665527344	3.4158613681793213	0.8878217935562134	3.2164809703826904
M01_T015	C27	3.779099225997925	3.871540069580078	3.247898817062378	1.5561896562576294	1.3261088132858276	1.8959805965423584	3.529540538787842	2.0189363956451416	2.9110350608825684	2.129469871520996	2.50020170211792	1.915975570678711	5.030904293060303	1.7949457168579102	1.9946959018707275	1.0417444705963135	2.548593521118164	2.458754539489746	4.767546653747559	2.7081985473632812	1.8583831787109375	2.289189577102661	1.2209380865097046	1.1577874422073364	1.056567907333374	1.4338915348052979	1.741971731185913	1.5342724323272705	2.5916764736175537	2.8300247192382812	3.6311919689178467	2.2232649326324463	2.0807621479034424	4.144626617431641	3.066709041595459	1.636388897895813	1.4989196062088013	4.889650821685791	1.4554706811904907	1.6818516254425049	3.026686191558838
M01_T015	C28	4.073184490203857	4.208606243133545	3.430006265640259	1.9153910875320435	1.6530884504318237	0.9703770875930786	3.69370698928833	2.194514274597168	3.646575450897217	5.591421127319336	3.060706615447998	3.1567955017089844	4.712693691253662	2.23779559135437	3.1409549713134766	1.829021692276001	3.8960561752319336	4.076013088226318	3.7081375122070312	1.8115413188934326	1.6160531044006348	2.588710069656372	1.2186264991760254	1.6643856763839722	1.9481176137924194	1.671770691871643	2.130732536315918	0.9542245864868164	3.079820156097412	3.2967453002929688	5.048625946044922	1.1856250762939453	4.224300861358643	3.699315071105957	4.68311882019043	1.7723422050476074	1.0872501134872437	5.1290059089660645	4.041182041168213	1.7566475868225098	3.548002004623413
M01_T015	C29	4.115384101867676	9.041394233703613	2.4764251708984375	4.147167682647705	1.6823185682296753	1.2677321434020996	3.489166021347046	2.3946499824523926	2.999004364013672	2.2557268142700195	3.5318210124969482	1.7808947563171387	3.5698647499084473	1.6947834491729736	2.7281510829925537	1.2685234546661377	3.592445135116577	2.104177236557007	4.63832950592041	1.9421306848526	1.4030022621154785	2.395899772644043	1.5161795616149902	1.2408623695373535	1.048413872718811	2.3182036876678467	1.6986639499664307	1.6699764728546143	2.319563388824463	2.978496551513672	4.377349376678467	1.4423506259918213	3.8814749717712402	2.9627418518066406	1.9946070909500122	1.2415522336959839	1.140129804611206	6.491400718688965	2.6452713012695312	3.2180917263031006	4.193084239959717
M01_T016	C01	2.9904932975769043	2.1558830738067627	3.0518953800201416	1.4930683374404907	1.3040170669555664	2.8416736125946045	1.482159972190857	0.6450567245483398	1.2727097272872925	2.594144582748413	1.8178893327713013	0.6707136631011963	2.0398805141448975	0.8493377566337585	1.3312331438064575	0.5595120787620544	0.9951662421226501	3.3693084716796875	6.914397239685059	4.180233955383301	1.3746604919433594	4.596456050872803	1.953690528869629	0.6708327531814575	0.8718562126159668	0.955742359161377	1.1984095573425293	0.7721540331840515	2.825504779815674	5.103820323944092	1.37545645236969	0.6935114860534668	0.5754510164260864	1.0087146759033203	1.323293685913086	0.5309067964553833	0.8525258302688599	3.293814182281494	2.916055202484131	0.798499345779419	2.3946468830108643
M01_T016	C02	3.6371822357177734	3.378021717071533	2.953547954559326	3.8255233764648438	1.6521474123001099	1.6421716213226318	1.7053000926971436	1.0083004236221313	2.1715493202209473	2.7041361331939697	2.8675901889801025	1.5785163640975952	3.3316705226898193	3.9343035221099854	4.027185440063477	1.2599735260009766	2.9800772666931152	5.5696892738342285	3.792954683303833	3.5349509716033936	1.8852102756500244	2.540003776550293	2.200936794281006	0.9751615524291992	2.1292917728424072	1.8377549648284912	1.485673189163208	1.5351053476333618	2.036698818206787	2.6909725666046143	2.019979476928711	0.7735656499862671	1.4253582954406738	2.0183231830596924	0.8601852655410767	1.8835983276367188	1.1672872304916382	7.196497917175293	2.644071578979492	1.845204472541809	4.2801408767700195
M01_T016	C03	3.4127447605133057	2.5506701469421387	6.668817043304443	3.6281087398529053	1.9636726379394531	1.9828633069992065	1.7406116724014282	1.6388485431671143	3.4065053462982178	3.9452877044677734	2.2205662727355957	2.0359909534454346	4.100800514221191	6.222764015197754	4.391757488250732	2.076782703399658	2.070120334625244	1.9475524425506592	3.1306111812591553	3.8143327236175537	2.4462921619415283	1.4898172616958618	1.350311279296875	1.7827141284942627	1.4110019207000732	2.3042242527008057	1.8394875526428223	2.1058125495910645	2.256913185119629	2.9063642024993896	1.6425153017044067	0.9978845119476318	0.9666586518287659	1.905492901802063	2.263352394104004	2.3734354972839355	1.8289573192596436	7.728184700012207	1.58852219581604	1.3739962577819824	5.064112663269043
M01_T016	C04	3.7935261726379395	6.466588020324707	2.8024022579193115	2.936723470687866	3.022549629211426	1.8972595930099487	2.293841600418091	3.492583990097046	1.673457384109497	2.3237383365631104	1.506095051765442	3.648690938949585	4.391810894012451	3.4465413093566895	4.432224273681641	3.11434268951416	1.939495325088501	1.7402076721191406	4.171781539916992	4.836679935455322	2.834592580795288	3.5397324562072754	1.3706852197647095	2.1865346431732178	1.1380819082260132	1.8095195293426514	4.071867942810059	1.090194821357727	2.446709156036377	4.473639488220215	3.6950321197509766	0.8077689409255981	0.7736924886703491	2.1143107414245605	0.8546136617660522	0.9011587500572205	1.9877020120620728	7.2482428550720215	2.9975810050964355	0.7024058699607849	4.783560276031494
M01_T016	C05	3.114562749862671	1.1669390201568604	5.358644962310791	1.4902775287628174	1.6768789291381836	1.0542892217636108	1.2145496606826782	1.546169638633728	1.3817733526229858	1.5140020847320557	1.7037523984909058	1.7309455871582031	2.4071402549743652	3.0997579097747803	4.631950378417969	1.28715181350708	1.3877795934677124	1.014656901359558	1.8223390579223633	2.62439227104187	1.3072038888931274	1.8071863651275635	1.1065140962600708	0.9540756940841675	1.16437566280365	1.9365935325622559	1.5934741497039795	1.0599398612976074	1.285872220993042	1.9882464408874512	1.4120410680770874	1.143017292022705	1.75734281539917	1.299867868423462	1.047149896621704	1.5516533851623535	1.258711576461792	8.165013313293457	1.1486982107162476	1.5212695598602295	1.9796634912490845
M01_T016	C06	3.302136182785034	1.0164170265197754	2.4490644931793213	1.2788779735565186	1.5105736255645752	0.7552984356880188	3.2872533798217773	1.0150437355041504	3.220834493637085	2.251375913619995	1.6764739751815796	1.1586350202560425	3.47526216506958	3.272047758102417	4.782646179199219	1.039272427558899	0.9470109343528748	1.2537041902542114	1.6449670791625977	2.691848039627075	0.645255446434021	0.8968300819396973	0.7185696363449097	1.041530728340149	0.8109415769577026	1.564776062965393	1.3942310810089111	0.8312790393829346	0.6985955238342285	2.084021806716919	1.083080530166626	0.5084640383720398	0.1169448122382164	1.2773809432983398	0.30500608682632446	0.7440285086631775	1.3893623352050781	7.92962646484375	0.8432206511497498	0.9279245138168335	3.4675121307373047
M01_T016	C07	3.5501933097839355	1.7096209526062012	2.0856986045837402	1.7343285083770752	1.2634938955307007	1.1482110023498535	1.28168523311615	1.3895107507705688	1.6255977153778076	2.881195068359375	1.7488324642181396	1.8954228162765503	3.279078483581543	4.024054050445557	5.29989767074585	1.3524307012557983	1.2514631748199463	1.734376311302185	2.205605983734131	3.052888870239258	1.0285693407058716	1.93876051902771	1.1893583536148071	1.2385327816009521	2.1292617321014404	0.8373342752456665	1.3944941759109497	0.7473568916320801	2.0240957736968994	1.6396266222000122	1.3627103567123413	0.7053233981132507	0.9454914331436157	1.109619379043579	1.0519165992736816	1.1294033527374268	1.3926246166229248	7.395961284637451	1.2571974992752075	1.223534345626831	4.664103984832764
M01_T016	C08	4.364730358123779	1.4181640148162842	2.5676958560943604	1.7597779035568237	1.566251277923584	1.231896162033081	1.1883394718170166	1.721160888671875	1.462311863899231	1.8052177429199219	2.9399616718292236	2.4275400638580322	4.978304386138916	3.979509115219116	4.813180923461914	2.0272679328918457	3.1043906211853027	1.9054661989212036	2.8274288177490234	6.631625175476074	1.703598976135254	2.2914631366729736	1.348830223083496	1.7805931568145752	2.106415033340454	1.5905348062515259	2.2974767684936523	1.4350148439407349	1.258467197418213	2.613534688949585	3.3510942459106445	1.7138454914093018	0.9774892330169678	2.3743929862976074	1.8806699514389038	1.724760890007019	1.880017876625061	7.707429885864258	1.5077568292617798	1.4223387241363525	1.2325655221939087
M01_T016	C09	3.628847122192383	1.7980670928955078	2.830310106277466	1.4604017734527588	1.7992761135101318	1.0861201286315918	1.6293045282363892	1.6308690309524536	1.3219307661056519	4.232509613037109	2.0199248790740967	1.190975546836853	3.1888365745544434	3.708038568496704	5.019644737243652	1.982974648475647	1.6662416458129883	2.0761871337890625	2.1494953632354736	3.155117988586426	1.4545701742172241	1.3910675048828125	1.1923961639404297	1.1736934185028076	1.2883098125457764	1.8096420764923096	1.697645664215088	2.141422748565674	1.8538436889648438	1.9442192316055298	2.4613208770751953	0.9735263586044312	0.947052538394928	1.9305697679519653	1.0501797199249268	1.442875623703003	1.0910730361938477	7.495633602142334	1.3653360605239868	2.0810279846191406	1.736341953277588
M01_T016	C10	3.8233296871185303	1.4675137996673584	4.994644641876221	5.3044819831848145	3.773566961288452	2.424797296524048	2.248544216156006	1.537243366241455	4.316736221313477	3.559138774871826	3.4291610717773438	2.2501864433288574	5.359406471252441	1.5555757284164429	1.985369086265564	1.7365893125534058	4.8253068923950195	2.1442198753356934	4.692528247833252	2.429091215133667	2.184652090072632	2.7770988941192627	2.7642648220062256	1.3553624153137207	1.8713546991348267	3.968723773956299	2.1295342445373535	1.2285367250442505	2.5660810470581055	4.334188938140869	1.217702865600586	1.0137269496917725	0.9672559499740601	1.364885687828064	0.8667075634002686	1.128481388092041	1.9819196462631226	8.227132797241211	2.088740348815918	2.970580816268921	9.186057090759277
M01_T016	C11	2.724191188812256	3.0974631309509277	2.708527088165283	3.247649908065796	1.844845175743103	0.8700840473175049	2.4333384037017822	1.533647060394287	3.240814447402954	5.564162731170654	3.770643711090088	1.3411438465118408	4.071596145629883	2.9600467681884766	1.5690644979476929	1.1026451587677002	2.166604995727539	2.2083680629730225	5.3770060539245605	2.7140464782714844	2.949594497680664	4.7251973152160645	4.0425238609313965	1.099010944366455	1.0068106651306152	3.0436646938323975	2.1384963989257812	1.0623760223388672	1.7602057456970215	5.343986511230469	1.985124945640564	1.0553792715072632	0.6267744898796082	1.020200252532959	1.1660488843917847	0.9551997780799866	1.9627817869186401	7.557808876037598	2.2265710830688477	1.2783806324005127	6.482919216156006
M01_T016	C12	2.45263934135437	0.8856398463249207	1.7926746606826782	1.101448655128479	2.098297595977783	2.4635353088378906	1.2776297330856323	1.8799505233764648	2.940789222717285	4.819528102874756	2.580940008163452	0.5792911052703857	4.324887752532959	0.6832224726676941	1.4529387950897217	0.4498121738433838	0.9016967415809631	1.175636649131775	2.501178741455078	1.496710181236267	1.0193730592727661	1.0095444917678833	0.9292435646057129	0.5407975912094116	0.6753540635108948	0.9309072494506836	1.6947777271270752	0.8108940124511719	1.4494633674621582	2.581843376159668	0.6869012713432312	0.18491047620773315	0.6914936304092407	1.5422791242599487	0.9136040210723877	0.527626633644104	2.898132085800171	6.720467567443848	0.971920371055603	0.7314726114273071	4.498735427856445
M01_T016	C13	2.508798360824585	1.025754451751709	2.144219160079956	0.8854168653488159	1.1263457536697388	1.2274351119995117	1.82139253616333	1.217000126838684	0.7864435315132141	1.9656953811645508	1.4325937032699585	4.8055195808410645	4.057708263397217	2.441681146621704	4.7887959480285645	0.6884387731552124	2.1741557121276855	1.2266268730163574	1.1177738904953003	1.8950307369232178	1.6543110609054565	1.2695313692092896	0.5684297680854797	0.04797663167119026	0.39574772119522095	1.2224502563476562	1.0770378112792969	0.7781625390052795	1.876713514328003	3.73040771484375	0.6311010122299194	0.4215225279331207	1.1420406103134155	4.024850368499756	1.8124465942382812	0.8690151572227478	1.2761143445968628	7.920571804046631	3.897766590118408	0.4761546850204468	2.67556095123291
M01_T016	C14	4.252134799957275	1.3730864524841309	2.81512451171875	3.7187342643737793	1.61823570728302	1.132516860961914	2.2789011001586914	1.8040932416915894	2.1579349040985107	4.835282325744629	2.9754998683929443	1.4405841827392578	3.1073756217956543	1.6674160957336426	1.9884765148162842	2.3062357902526855	1.3044928312301636	4.030823230743408	3.5529980659484863	2.2331478595733643	1.1584389209747314	1.9743129014968872	1.2396115064620972	1.578027367591858	0.8509302139282227	1.3898473978042603	1.5072910785675049	2.222745418548584	4.848099708557129	3.2676312923431396	1.6746366024017334	2.283621072769165	1.4898136854171753	2.696075439453125	1.0283019542694092	1.5792039632797241	1.5122404098510742	3.468905210494995	1.124457836151123	0.9922250509262085	6.545942306518555
M01_T016	C15	3.5822160243988037	2.5320398807525635	3.846590757369995	4.607208728790283	3.4811625480651855	1.3920170068740845	1.8581606149673462	1.4872963428497314	4.919632911682129	6.314080715179443	3.301499128341675	1.1692129373550415	4.178100109100342	2.6277263164520264	3.572084426879883	1.206396460533142	1.1740309000015259	3.115873098373413	4.7210564613342285	2.229001760482788	2.4736294746398926	1.9237221479415894	3.5145773887634277	1.3292814493179321	1.0933728218078613	1.8771250247955322	1.5151945352554321	1.054839849472046	1.8873333930969238	3.7194221019744873	1.9006264209747314	0.531376302242279	0.5631647109985352	1.2005761861801147	1.7497235536575317	1.2450313568115234	1.0836323499679565	8.419029235839844	1.8468902111053467	0.8363867402076721	6.286959171295166
M01_T016	C16	3.677462577819824	6.211015224456787	6.447620391845703	4.086685657501221	5.781406402587891	3.6454930305480957	5.198539733886719	4.281787395477295	3.037754535675049	5.368370532989502	3.260531425476074	6.279921531677246	5.990991115570068	2.9593253135681152	3.609337329864502	4.022158622741699	5.19257926940918	5.338265895843506	6.44411563873291	3.9033286571502686	3.604459047317505	1.764053225517273	4.892032623291016	4.132297039031982	3.649914503097534	5.459285736083984	1.545772671699524	4.141552448272705	3.2368667125701904	3.284968137741089	3.1358072757720947	2.100860595703125	4.034347057342529	5.049915790557861	3.5965349674224854	1.4113587141036987	4.091692924499512	6.313198566436768	2.2752225399017334	1.1103800535202026	6.805094242095947
M01_T016	C17	3.4350697994232178	1.787550449371338	2.8088488578796387	3.403418779373169	2.284656524658203	1.2055824995040894	1.0860129594802856	1.5185930728912354	1.5731160640716553	5.821267127990723	2.750939130783081	1.2254365682601929	4.712639331817627	1.3790161609649658	1.92551589012146	1.6939442157745361	1.276862621307373	4.321041584014893	3.1356663703918457	1.9543216228485107	1.2221908569335938	2.7736926078796387	1.2897664308547974	1.3526033163070679	4.951345443725586	2.0165185928344727	2.1762266159057617	0.8798367977142334	0.8863042593002319	1.6595056056976318	1.3972845077514648	1.120837688446045	1.2671170234680176	1.6789207458496094	1.0145403146743774	1.3106056451797485	3.2901923656463623	4.0101776123046875	1.1021515130996704	2.3148434162139893	7.866578102111816
M01_T016	C18	3.53409743309021	3.584627866744995	5.722959041595459	1.8365046977996826	3.562903642654419	1.3595449924468994	2.521388053894043	1.6739555597305298	3.0568017959594727	7.51091194152832	3.3111181259155273	1.6182090044021606	4.881531715393066	1.4526591300964355	2.2386574745178223	1.6426677703857422	1.3469504117965698	3.076171636581421	3.3096189498901367	1.931767463684082	3.2999613285064697	2.704195737838745	2.929274082183838	2.0023574829101562	1.542756199836731	3.221592903137207	2.294743537902832	1.1521599292755127	1.9987740516662598	3.438023090362549	1.0392898321151733	0.9362046122550964	1.2834497690200806	1.6304059028625488	1.3819665908813477	1.0971417427062988	1.380439281463623	3.4123454093933105	1.1141400337219238	1.332676649093628	8.670622825622559
M01_T016	C19	2.5484633445739746	2.497014284133911	1.7565783262252808	1.389107584953308	2.7332663536071777	0.9803439974784851	1.4890055656433105	1.2511370182037354	1.1138725280761719	6.647961139678955	1.2880704402923584	1.0968586206436157	4.110533237457275	0.7973634004592896	1.8162875175476074	0.6644237637519836	1.0481456518173218	1.4908905029296875	2.0184035301208496	1.5536162853240967	1.2957749366760254	0.9731484651565552	2.1363565921783447	0.6659392714500427	1.4469143152236938	1.9708491563796997	1.0583782196044922	0.7333153486251831	1.6854681968688965	1.6858131885528564	0.7608801126480103	0.909221351146698	0.4031376540660858	0.6199496984481812	0.7694594860076904	0.47710883617401123	1.8975982666015625	2.1223177909851074	0.9992718696594238	1.2530080080032349	6.936327934265137
M01_T016	C20	3.513025999069214	1.520421028137207	2.859384059906006	4.384216785430908	1.9808192253112793	1.3347829580307007	3.511162042617798	1.3188973665237427	4.1631317138671875	6.338000297546387	2.4710869789123535	1.304646611213684	4.390558242797852	1.570361614227295	2.2472622394561768	1.9018439054489136	1.3315141201019287	2.997241973876953	2.7401957511901855	3.2153732776641846	1.3259239196777344	2.3086788654327393	2.663814067840576	1.2918965816497803	0.9594461917877197	2.75229811668396	2.3991947174072266	1.8053169250488281	2.5664806365966797	6.395512104034424	1.6670544147491455	1.7027344703674316	1.3840373754501343	1.4996957778930664	1.0873724222183228	0.851153552532196	1.3314242362976074	7.251481056213379	3.6806774139404297	1.8421481847763062	4.953421115875244
M01_T016	C21	4.190232753753662	3.029458522796631	2.3135414123535156	2.388279676437378	1.8151494264602661	1.1372315883636475	3.496021032333374	1.8612735271453857	3.0414528846740723	7.506406784057617	2.05843448638916	1.6671010255813599	5.637521266937256	1.7791664600372314	1.8248050212860107	1.4510926008224487	2.097749710083008	2.4939229488372803	3.8188846111297607	1.9325928688049316	1.4156033992767334	1.5806366205215454	1.512235403060913	1.7123408317565918	1.0159517526626587	3.267072916030884	1.617363452911377	2.8048763275146484	2.4990644454956055	2.327810049057007	3.4634976387023926	1.4455910921096802	1.8350611925125122	3.2918381690979004	2.942302942276001	1.1489465236663818	1.149614930152893	4.109496116638184	3.56752347946167	1.9544318914413452	2.137403726577759
M01_T016	C22	4.181949615478516	3.5416979789733887	2.462557315826416	3.6174561977386475	1.6407839059829712	1.219550609588623	3.494971752166748	1.7745800018310547	3.845139503479004	7.468353748321533	3.4173617362976074	1.266448974609375	3.3278579711914062	1.5064057111740112	1.9445240497589111	2.2036538124084473	3.5272488594055176	2.078916311264038	2.8322479724884033	2.1918764114379883	1.1321601867675781	1.9038174152374268	1.2822283506393433	1.093656063079834	0.9696961045265198	2.9861392974853516	1.5140661001205444	3.235631227493286	3.106302499771118	3.2465431690216064	3.764505624771118	1.7643684148788452	2.444472074508667	3.4619131088256836	1.5228708982467651	0.9450696706771851	0.9036587476730347	4.024553298950195	2.202350616455078	2.9110186100006104	3.4891517162323
M01_T016	C23	3.6469597816467285	1.473408579826355	2.3329458236694336	4.587478160858154	3.3981540203094482	1.8488396406173706	2.7109007835388184	1.6412492990493774	2.3847031593322754	2.9822192192077637	2.787000894546509	1.0916954278945923	3.808094024658203	1.446928858757019	1.5723345279693604	1.7300260066986084	2.5707285404205322	2.481767416000366	4.334512233734131	2.0289974212646484	2.53363037109375	1.811173677444458	2.0144832134246826	1.1451948881149292	1.101260781288147	1.1362448930740356	1.6869068145751953	1.9296475648880005	2.312333106994629	1.7740163803100586	1.600237250328064	1.8445278406143188	2.052222490310669	3.356484889984131	1.4368925094604492	1.0192101001739502	1.340669870376587	3.9442429542541504	2.3815877437591553	1.786107063293457	6.429543972015381
M01_T016	C24	3.834705114364624	4.254507064819336	4.532320499420166	3.269091844558716	1.3671464920043945	1.4989755153656006	2.561427593231201	1.3986945152282715	2.3775041103363037	4.233633041381836	3.1215908527374268	1.5606428384780884	4.266329288482666	1.243672251701355	1.8232172727584839	1.2802114486694336	2.634356737136841	6.722495079040527	3.779994487762451	2.421983480453491	1.0856415033340454	2.683873414993286	1.1360265016555786	2.2972235679626465	1.6175127029418945	1.5580023527145386	1.92104971408844	2.3143787384033203	3.1678481101989746	1.8899487257003784	3.7697699069976807	1.5287419557571411	2.2188074588775635	3.4849579334259033	3.062747001647949	2.5636541843414307	1.0845550298690796	3.724794387817383	3.1763734817504883	2.5012948513031006	4.47995662689209
M01_T016	C25	3.681090831756592	3.541499376296997	2.4588465690612793	3.6561522483825684	1.5853636264801025	0.5457392930984497	2.1280622482299805	1.796154499053955	2.0255157947540283	3.2304599285125732	2.384601593017578	1.2717090845108032	4.617085933685303	0.9417359828948975	1.4670032262802124	0.8352882862091064	4.409111499786377	3.826159954071045	3.671830177307129	1.6424808502197266	0.8383618593215942	1.1399476528167725	0.7571786642074585	0.968876302242279	0.9855837821960449	1.1102674007415771	1.2217901945114136	3.940887212753296	1.456313133239746	2.1225697994232178	2.717214345932007	1.9563872814178467	2.6394612789154053	4.116111755371094	2.6982924938201904	1.4458270072937012	1.3528364896774292	5.227073669433594	1.0335224866867065	2.4477076530456543	4.327043533325195
M01_T016	C26	3.9847991466522217	3.7784860134124756	2.62397837638855	1.3237141370773315	1.3141993284225464	0.817812979221344	2.8926188945770264	1.7391853332519531	2.7368216514587402	2.3107831478118896	1.826230764389038	1.308180570602417	4.576018810272217	1.2913109064102173	2.335496187210083	1.2733137607574463	1.5700198411941528	1.959061622619629	4.0940752029418945	1.9790536165237427	1.043269395828247	1.98263418674469	1.131946325302124	0.9553316831588745	1.364513635635376	1.342769980430603	2.2763547897338867	1.0937999486923218	2.803171157836914	3.3975963592529297	3.281097412109375	1.1422960758209229	2.2726786136627197	3.156914710998535	3.4468281269073486	0.9220690131187439	1.1553977727890015	3.7067108154296875	3.7468338012695312	1.165505051612854	4.195317268371582
M01_T016	C27	3.956777334213257	6.891118049621582	3.760819911956787	1.63480806350708	1.533490777015686	2.0141632556915283	2.888648748397827	2.374380588531494	2.497232675552368	2.2683653831481934	2.322816848754883	1.5544450283050537	5.873569965362549	1.2682090997695923	1.7670695781707764	1.5123317241668701	1.926286220550537	2.111478805541992	5.324282169342041	2.418062925338745	2.7082457542419434	1.7387279272079468	1.439337968826294	1.3761979341506958	3.409477949142456	2.4909796714782715	2.179713010787964	1.4960174560546875	1.9496334791183472	3.0645244121551514	3.8478472232818604	1.4995931386947632	2.8248941898345947	4.162415504455566	3.1448209285736084	1.5315219163894653	1.0515353679656982	4.08527946472168	1.5438244342803955	1.4318571090698242	3.4415242671966553
M01_T016	C28	3.7837467193603516	7.626980781555176	3.0715560913085938	1.4195363521575928	1.9111636877059937	1.1252249479293823	2.9751429557800293	2.2786998748779297	3.295046091079712	4.532111644744873	2.8100996017456055	2.3248131275177	4.5114054679870605	1.7230643033981323	2.619058847427368	3.0671300888061523	3.789517879486084	1.736170768737793	3.515920877456665	1.525496006011963	1.3099632263183594	1.8338327407836914	0.941650390625	1.2425520420074463	1.7915457487106323	1.780232310295105	2.051266670227051	1.0434277057647705	2.8073203563690186	3.1661627292633057	4.549441814422607	1.1658551692962646	4.173031330108643	3.6125431060791016	4.112594127655029	1.5921028852462769	1.4893051385879517	4.175370693206787	3.914079427719116	1.219948172569275	4.305281162261963
M01_T016	C29	3.8127002716064453	9.055069923400879	2.6626813411712646	3.3542299270629883	1.8663825988769531	1.113698959350586	2.8174517154693604	1.6854357719421387	3.736870765686035	2.426044225692749	3.404697895050049	1.4672117233276367	4.237498760223389	1.1357314586639404	1.8484479188919067	5.715012073516846	3.4031238555908203	1.9324193000793457	3.7608489990234375	1.6121100187301636	0.9925591945648193	1.6510735750198364	1.1029689311981201	1.0003503561019897	0.8593400716781616	1.1494743824005127	1.6260229349136353	1.5098663568496704	2.608534574508667	1.4447184801101685	4.238731384277344	1.0812182426452637	3.1683712005615234	3.0876429080963135	1.3987858295440674	1.2208207845687866	1.102522850036621	6.268850326538086	1.6662589311599731	3.4236199855804443	4.226956367492676
M02_T001+T002	C01	1.0436511039733887	1.6858246326446533	3.6135475635528564	0.6318793296813965	5.810868740081787	2.310112237930298	0.9915919899940491	0.425861120223999	0.6424540281295776	2.6086630821228027	1.8826584815979004	0.6204066276550293	1.6211023330688477	0.13398899137973785	0.8987541198730469	0.6876627206802368	0.6440441608428955	4.447424411773682	5.769512176513672	3.2068285942077637	1.1253191232681274	4.430944919586182	1.7627959251403809	0.6361812353134155	0.5901290774345398	0.6939159631729126	0.6497595906257629	0.8962777853012085	0.8433610796928406	4.157546043395996	1.0813429355621338	0.7862330675125122	0.9223063588142395	0.6952839493751526	1.0617928504943848	0.9247480630874634	0.5990443825721741	3.161564826965332	1.7670955657958984	1.0972124338150024	1.9998841285705566
M02_T001+T002	C02	2.9630069732666016	2.2881946563720703	4.58959436416626	3.2888455390930176	5.173219680786133	1.3522491455078125	1.8467386960983276	0.8283439874649048	1.7616548538208008	2.8319740295410156	3.250398874282837	1.4476341009140015	2.9710819721221924	2.8940091133117676	3.612729549407959	1.0968858003616333	4.0531907081604	4.968723297119141	3.9700918197631836	2.2719016075134277	2.0278518199920654	1.3205486536026	2.7963502407073975	1.4621086120605469	1.6595656871795654	0.87873375415802	1.2152881622314453	2.105424642562866	1.7447996139526367	3.067876100540161	1.602373719215393	1.453360915184021	3.249025583267212	2.343703031539917	0.8335082530975342	1.5749047994613647	1.219700813293457	7.307986736297607	2.1450247764587402	1.20978844165802	5.14338493347168
M02_T001+T002	C03	2.9393558502197266	1.3559885025024414	4.888299465179443	2.774502754211426	3.769744873046875	1.0623667240142822	1.8731751441955566	0.8994481563568115	3.417982339859009	2.736738681793213	1.445563554763794	2.2643651962280273	3.7268803119659424	4.393470764160156	4.043382167816162	2.25780987739563	0.7775295972824097	2.4017720222473145	3.2418465614318848	2.690300703048706	1.0530558824539185	1.7998039722442627	0.7121894359588623	0.7382025718688965	1.0903675556182861	1.0081015825271606	1.6889569759368896	0.5151680707931519	1.2204440832138062	1.4150201082229614	1.2246615886688232	0.5857362151145935	2.965951919555664	1.5696500539779663	0.5610015988349915	1.334519863128662	0.9061986207962036	7.828914642333984	1.7200570106506348	0.48969411849975586	4.281898498535156
M02_T001+T002	C04	2.6381869316101074	4.031935691833496	2.717240333557129	0.5319594144821167	1.4405980110168457	0.0	0.07934672385454178	0.1837705373764038	0.4736476540565491	0.808348536491394	0.6311022043228149	0.1652768850326538	1.657132625579834	2.9611847400665283	4.843873977661133	0.22229044139385223	0.3826417028903961	0.7951421737670898	1.458664894104004	2.3375399112701416	0.4167262613773346	0.1566159427165985	0.3836495578289032	0.0	0.028195038437843323	1.0939291715621948	0.0848887711763382	0.1717241108417511	0.0	0.2926045060157776	0.4411134123802185	0.33662116527557373	0.121486596763134	0.4457922875881195	0.10818056017160416	0.21643513441085815	0.0	6.353175163269043	0.7764477729797363	0.44562026858329773	1.0429329872131348
M02_T001+T002	C05	2.640878438949585	1.394171118736267	4.454432487487793	1.095645546913147	6.2456278800964355	1.6261305809020996	1.3236689567565918	1.637789249420166	1.9323252439498901	1.0883820056915283	1.1301761865615845	1.8322720527648926	2.6918818950653076	3.420341730117798	4.40003776550293	1.2332192659378052	0.5843275189399719	1.6338754892349243	1.5255659818649292	2.1829967498779297	1.5807985067367554	0.9489544034004211	1.124768853187561	0.5452364683151245	0.9979239106178284	1.2216523885726929	1.2735188007354736	0.7287521958351135	0.8508666753768921	1.0267865657806396	0.8488990068435669	0.46233606338500977	4.101813793182373	1.1269676685333252	0.6213623285293579	1.199817419052124	0.7968957424163818	7.538374423980713	1.4019380807876587	0.854856550693512	1.5927709341049194
M02_T001+T002	C06	3.1813173294067383	0.727849006652832	2.750840902328491	0.5790665149688721	2.6372997760772705	0.7623721957206726	3.4282162189483643	0.753154993057251	3.3008782863616943	1.759946346282959	0.8335753083229065	0.5340868830680847	3.379643440246582	3.361377239227295	4.12321662902832	0.7335106730461121	0.5769745707511902	1.2232789993286133	1.5057703256607056	2.7150776386260986	0.7309792637825012	0.9561530947685242	0.10561461746692657	0.41997894644737244	0.4027708172798157	0.07814051955938339	0.9336751699447632	0.0273795984685421	0.2872236967086792	0.5853643417358398	0.3920932412147522	1.4181362390518188	0.0	0.0	0.0	0.0	0.6018757820129395	7.905398845672607	0.7096496224403381	0.6268354654312134	2.0452423095703125
M02_T001+T002	C07	3.0322611331939697	0.79494309425354	2.4624810218811035	0.5922865271568298	2.818922996520996	1.004256248474121	0.21292386949062347	0.22290046513080597	0.8133074641227722	2.040797710418701	0.951874852180481	0.6960597634315491	2.598598003387451	4.101343154907227	5.010340213775635	0.7621439099311829	0.7005719542503357	1.3937246799468994	2.032918930053711	3.294739007949829	3.1283252239227295	2.0701382160186768	1.580505609512329	0.3017229437828064	0.7816250324249268	0.7828827500343323	1.4791514873504639	1.4696294069290161	0.9958734512329102	1.0858464241027832	0.6992987394332886	0.2726133465766907	0.36949822306632996	0.679631233215332	0.32916998863220215	1.0338361263275146	0.6316078305244446	6.691628456115723	0.6912176012992859	0.48437339067459106	4.85023832321167
M02_T001+T002	C08	3.6509265899658203	1.1282281875610352	3.4697787761688232	0.9779955148696899	2.5551364421844482	0.6501002311706543	1.191652774810791	0.6647350788116455	1.2994476556777954	0.8984388113021851	1.5486818552017212	0.7028137445449829	2.9105758666992188	4.207017421722412	4.605107307434082	1.650072455406189	2.3204505443573	1.6902987957000732	2.183337450027466	3.5542423725128174	1.1160645484924316	1.199842095375061	0.6026594638824463	0.7031199336051941	1.766461968421936	0.9570633172988892	1.1507794857025146	0.9826164245605469	0.47855067253112793	2.089141845703125	1.6280782222747803	1.0751960277557373	1.7188992500305176	0.6341158151626587	0.44221511483192444	1.18406081199646	0.7997626662254333	8.012524604797363	1.0854668617248535	0.8604263067245483	1.2122228145599365
M02_T001+T002	C09	2.593134641647339	0.35185182094573975	1.1780881881713867	0.03647076338529587	1.8950259685516357	0.23884451389312744	0.16418024897575378	0.17333893477916718	0.3385303020477295	1.400200366973877	0.36235371232032776	0.32693782448768616	1.767915964126587	2.9655494689941406	4.614184856414795	0.3239828646183014	0.10258957743644714	1.1099328994750977	1.5549108982086182	2.3488872051239014	0.0	0.548220157623291	0.0	0.07635548710823059	0.0	0.1546129435300827	0.34131568670272827	0.043842390179634094	0.0931902602314949	0.5657503008842468	0.0	0.0	0.22825194895267487	0.0	0.0	0.540739119052887	0.31168150901794434	6.892341613769531	0.29417669773101807	0.12211153656244278	1.2309212684631348
M02_T001+T002	C10	3.572547674179077	1.4797364473342896	8.338388442993164	5.278999328613281	7.28077507019043	2.607346296310425	1.470184564590454	1.70769464969635	4.164251804351807	4.385364532470703	2.9542174339294434	1.9176433086395264	4.820440292358398	2.9491894245147705	2.2721939086914062	0.9294557571411133	5.1886186599731445	3.9035990238189697	5.710824012756348	2.7499709129333496	2.8336496353149414	3.737454891204834	3.4610629081726074	1.5762786865234375	1.780522108078003	3.5435993671417236	1.5104262828826904	1.0851564407348633	1.0179641246795654	4.082643508911133	1.9595859050750732	0.5645496249198914	1.2084975242614746	1.051290512084961	0.6720749139785767	1.2279942035675049	2.3703179359436035	8.394445419311523	2.074249267578125	1.1811373233795166	6.7345452308654785
M02_T001+T002	C11	2.5401558876037598	1.5088839530944824	3.652508497238159	4.051797866821289	4.097923278808594	0.9681345224380493	2.3039259910583496	0.40829089283943176	4.743480682373047	5.694990158081055	3.298213243484497	2.7427780628204346	4.643491744995117	2.6544711589813232	1.5538840293884277	0.4188489019870758	1.6024513244628906	3.342991352081299	6.465622901916504	3.922593593597412	3.671968936920166	2.859537124633789	3.471203088760376	1.308915138244629	0.8334197402000427	1.400479793548584	2.8924789428710938	0.5264836549758911	0.4905857443809509	5.237923622131348	1.4340864419937134	0.7853111624717712	1.8843109607696533	3.3010077476501465	1.0870095491409302	1.0815107822418213	0.7469688057899475	8.126607894897461	2.96824312210083	0.5727648735046387	5.285984516143799
M02_T001+T002	C12	1.641209602355957	0.45985114574432373	1.5351974964141846	1.4742698669433594	1.7484972476959229	1.6120401620864868	0.9419584274291992	0.6706767678260803	2.9126086235046387	3.456662178039551	0.2185324877500534	0.6117128729820251	3.499185562133789	0.501224160194397	0.283849835395813	0.0	0.19494058191776276	0.8958932161331177	2.4610300064086914	0.5583111047744751	0.5487689971923828	0.893603503704071	0.0	0.35136738419532776	0.25465261936187744	0.2370457649230957	0.5655699372291565	0.2144487202167511	0.4877501130104065	1.3405948877334595	1.6766464710235596	0.23480838537216187	0.0	0.6930661797523499	0.5375957489013672	0.24468159675598145	0.33572641015052795	6.759397983551025	0.28079432249069214	0.10352205485105515	4.1097869873046875
M02_T001+T002	C13	1.9340652227401733	0.680826723575592	2.2600998878479004	0.7696107625961304	4.288870334625244	1.3334639072418213	1.0275441408157349	0.2118920385837555	0.9542211890220642	0.9569169282913208	1.3726999759674072	4.898660659790039	3.6878271102905273	1.5105741024017334	3.353790283203125	2.2967190742492676	0.4372854232788086	2.3376495838165283	1.0241286754608154	2.961179256439209	2.427244186401367	1.2746357917785645	0.7263489961624146	0.5289777517318726	0.23751235008239746	0.9333057999610901	0.8756544589996338	0.5602286458015442	0.7106590270996094	2.209411382675171	1.3513058423995972	0.8868445754051208	0.48917168378829956	2.944230794906616	0.3175737261772156	0.2090757042169571	1.4015363454818726	7.93317985534668	3.487384557723999	0.6350936889648438	3.0623271465301514
M02_T001+T002	C14	3.239327907562256	1.3559294939041138	8.284517288208008	3.6858630180358887	2.641287088394165	0.9448705315589905	1.7201813459396362	0.5949276685714722	1.1587300300598145	4.987318992614746	2.3139138221740723	0.5786689519882202	2.586973190307617	0.37428921461105347	1.361388921737671	0.894905686378479	2.736874580383301	4.661340713500977	3.390042304992676	1.6246986389160156	3.033433675765991	3.7070131301879883	0.7354050278663635	1.3849599361419678	2.111264944076538	2.9248294830322266	2.6944477558135986	6.732725143432617	8.850383758544922	7.586657524108887	4.847840785980225	5.091222763061523	1.0397143363952637	4.014087200164795	2.604203224182129	0.6675823330879211	2.44724178314209	2.0072643756866455	1.1201940774917603	1.5215480327606201	6.519235134124756
M02_T001+T002	C15	2.7575387954711914	1.2374496459960938	4.48029899597168	4.860085487365723	6.231284141540527	1.5911965370178223	1.222381591796875	0.7706418633460999	4.86842155456543	5.869234085083008	3.852982521057129	0.9564752578735352	4.445845603942871	0.9133598208427429	1.8621172904968262	0.8581481575965881	0.8326250910758972	3.078386068344116	4.725218772888184	2.1255781650543213	2.5512540340423584	2.81913685798645	3.99438214302063	1.5105030536651611	2.3880794048309326	2.1936967372894287	1.3311617374420166	0.4806118309497833	0.6428017020225525	4.148465633392334	1.3338216543197632	0.2531193792819977	1.08161461353302	0.5236303210258484	0.8226237893104553	0.6397560238838196	0.8196576833724976	7.918649673461914	1.8182957172393799	0.9556176662445068	6.322723865509033
M02_T001+T002	C16	2.9855988025665283	6.430644989013672	7.875329971313477	4.435544967651367	7.673110485076904	3.712977170944214	3.8316307067871094	3.9931061267852783	3.180525302886963	4.346708297729492	2.258375644683838	6.350559234619141	4.778049945831299	3.0442867279052734	3.3056640625	2.8820700645446777	5.88031005859375	5.721181392669678	5.96767520904541	3.699078321456909	3.5664522647857666	3.277794361114502	5.487211227416992	4.37119197845459	5.4918131828308105	5.564001560211182	3.7798209190368652	4.6000895500183105	3.827122449874878	1.7309160232543945	4.037240505218506	5.547486782073975	4.306667327880859	4.318086624145508	2.7211387157440186	1.7615718841552734	3.572334051132202	7.117344856262207	2.6028971672058105	0.8294567465782166	6.691414833068848
M02_T001+T002	C17	3.245633363723755	2.8091511726379395	6.6124701499938965	3.3575096130371094	8.370555877685547	4.297770977020264	2.5320186614990234	1.2495543956756592	1.8135381937026978	4.94750452041626	3.2968597412109375	1.4810070991516113	4.723860740661621	1.384238839149475	1.8606901168823242	1.4289495944976807	1.073828935623169	6.6332244873046875	6.066374778747559	3.533212184906006	4.077688694000244	2.312767267227173	1.488707184791565	1.6373746395111084	5.053089618682861	2.525888681411743	2.630021810531616	1.2818278074264526	1.1752173900604248	3.9367523193359375	2.2492780685424805	2.91433048248291	6.618832588195801	2.2735579013824463	1.0263314247131348	1.774065375328064	2.4144318103790283	4.3673095703125	3.8162221908569336	1.2821879386901855	7.483676910400391
M02_T001+T002	C18	2.817858934402466	1.6295874118804932	8.738152503967285	4.990480422973633	6.0263214111328125	5.168576240539551	1.1950573921203613	0.8769463300704956	3.9038045406341553	6.570552825927734	3.3145012855529785	1.0885224342346191	4.088986396789551	0.9387810230255127	5.518712520599365	2.2744927406311035	0.8134709596633911	3.985847234725952	5.71021842956543	1.1114262342453003	2.8710906505584717	1.8255906105041504	3.2124881744384766	1.4677278995513916	2.339259386062622	4.10239315032959	5.246354103088379	0.4412488043308258	1.9815036058425903	3.7634778022766113	2.0706183910369873	0.5394404530525208	1.8435239791870117	0.9376207590103149	0.9847456812858582	0.9330419898033142	1.3000214099884033	2.458980083465576	1.5064842700958252	1.07987642288208	6.658027172088623
M02_T001+T002	C19	1.1573325395584106	0.25256797671318054	1.480315923690796	0.3833601474761963	2.603384256362915	0.8429951071739197	0.11496224254369736	0.674679160118103	0.29643842577934265	5.001457691192627	0.5326477289199829	0.9389597773551941	3.8494277000427246	0.43752411007881165	0.49679020047187805	0.12829549610614777	0.023288117721676826	1.160808801651001	1.5710748434066772	0.5537803173065186	1.5303776264190674	1.1065058708190918	0.17387200891971588	0.6594358086585999	2.1121647357940674	0.6416184306144714	0.3320189118385315	0.011861909180879593	0.05813571810722351	0.8928349018096924	0.47104519605636597	0.0	0.0	0.0840449184179306	0.11380165815353394	0.5148175954818726	0.8684306144714355	1.3555924892425537	0.6003411412239075	0.49253347516059875	6.6062798500061035
M02_T001+T002	C20	2.7328662872314453	0.9239977598190308	4.020796298980713	4.215394020080566	3.890739679336548	1.9803980588912964	1.1836804151535034	0.40483981370925903	2.096808671951294	6.158440113067627	2.187581777572632	0.4523163437843323	3.45871901512146	1.2608542442321777	2.2016613483428955	0.773326575756073	0.41235604882240295	3.7737715244293213	2.4224629402160645	2.3814823627471924	0.6501331329345703	1.0596497058868408	1.3394813537597656	1.1118314266204834	0.2385985255241394	3.2028019428253174	1.1592215299606323	1.4523659944534302	1.4860061407089233	5.740508556365967	1.1199064254760742	0.9892561435699463	0.7599027752876282	0.763944149017334	0.30560600757598877	0.6124444603919983	0.8281513452529907	6.931778430938721	1.3552806377410889	1.5303926467895508	4.743427753448486
M02_T001+T002	C21	3.9150209426879883	2.5085971355438232	4.738492488861084	1.2652956247329712	4.755459785461426	1.7584506273269653	2.630746841430664	1.3019545078277588	2.2968063354492188	5.695688247680664	1.8017582893371582	1.442909598350525	3.8053085803985596	1.0298993587493896	1.6321947574615479	1.8008887767791748	2.325138568878174	1.4907622337341309	3.566364288330078	1.7833144664764404	1.271855354309082	2.146951198577881	0.8717381954193115	1.5481449365615845	0.8859591484069824	1.9728635549545288	1.124913215637207	0.9961830377578735	1.9861013889312744	2.5038416385650635	3.194300651550293	0.9128850102424622	1.416103482246399	2.5562384128570557	1.9685672521591187	1.007323980331421	1.2204464673995972	3.5801379680633545	3.087273120880127	1.9252475500106812	1.8917053937911987
M02_T001+T002	C22	3.219614028930664	2.8268141746520996	2.4224562644958496	3.2004623413085938	2.1108057498931885	0.6171948313713074	2.1912407875061035	1.1838818788528442	2.1001956462860107	5.13555908203125	3.048686981201172	0.702776312828064	2.931565523147583	0.34646135568618774	2.9367458820343018	2.680142402648926	2.4759504795074463	1.4312444925308228	2.6150362491607666	1.2106668949127197	0.5375685095787048	0.8686733245849609	2.6813244819641113	1.0014376640319824	0.4030904769897461	1.380178689956665	1.2358107566833496	2.954197406768799	2.964550733566284	2.266483783721924	2.9516689777374268	1.3571162223815918	2.742072343826294	2.682856798171997	0.8173435926437378	0.8849735856056213	0.7547311186790466	4.023754596710205	0.6611663699150085	2.6738216876983643	2.0630245208740234
M02_T001+T002	C23	2.9484310150146484	1.2582743167877197	3.6730458736419678	4.308833122253418	4.107590198516846	1.3485925197601318	2.056018352508545	0.7833844423294067	1.7112610340118408	3.3596975803375244	2.2293081283569336	1.106421709060669	4.054599761962891	0.41807159781455994	0.8589736223220825	0.19503986835479736	0.5271784663200378	1.9963526725769043	4.222779750823975	2.1899170875549316	1.9069085121154785	1.388494849205017	3.0234620571136475	0.6054707169532776	0.6577479839324951	1.287772297859192	0.7225620150566101	0.7181788682937622	1.6730740070343018	1.09017014503479	0.8020520210266113	2.5440890789031982	0.6179289817810059	2.8731608390808105	1.635261058807373	0.3527478277683258	0.2419070452451706	3.4287893772125244	1.389898419380188	0.771416187286377	5.816276550292969
M02_T001+T002	C24	4.515580177307129	3.8767471313476562	4.568724155426025	3.1304538249969482	8.174497604370117	4.19924783706665	2.4930458068847656	1.2352187633514404	3.3207788467407227	4.555621147155762	3.107311487197876	1.7893503904342651	3.6831209659576416	1.262403964996338	1.8493257761001587	3.0083463191986084	2.8422281742095947	5.13268518447876	5.947786331176758	2.1451098918914795	3.687882661819458	3.0031960010528564	1.5923700332641602	2.5084519386291504	2.768721580505371	1.2309117317199707	1.8270972967147827	1.7598843574523926	2.569270372390747	4.096214771270752	4.321741580963135	1.8278753757476807	5.554827690124512	3.450058937072754	2.0718817710876465	1.7930787801742554	1.0069762468338013	4.465078830718994	3.4672677516937256	2.358468532562256	4.39525842666626
M02_T001+T002	C25	2.7669453620910645	3.319350242614746	3.8259925842285156	1.8411792516708374	3.5177977085113525	0.7310281991958618	1.1889076232910156	0.49781084060668945	1.4957252740859985	2.9528422355651855	2.192591667175293	1.0021746158599854	5.365672588348389	0.3577861189842224	0.8177283406257629	1.841667652130127	5.4343037605285645	4.2674736976623535	2.819186210632324	1.3490809202194214	0.7655385136604309	0.7445141673088074	0.41132625937461853	1.453869342803955	0.2642053961753845	0.5299180746078491	0.5814183354377747	3.3440771102905273	2.0805649757385254	1.0009517669677734	3.0100510120391846	0.6403601169586182	1.6848688125610352	3.189434051513672	2.223856210708618	1.7826473712921143	0.22408385574817657	5.0742950439453125	1.5342527627944946	1.2903121709823608	2.9020349979400635
M02_T001+T002	C26	3.83225154876709	2.8296279907226562	4.16726016998291	0.9375039339065552	3.263807773590088	1.085047960281372	2.851968288421631	1.0814297199249268	2.459282875061035	1.77863347530365	1.4855835437774658	1.489294409751892	3.9218826293945312	0.7784061431884766	1.811811923980713	0.7324154376983643	1.4779694080352783	1.9610768556594849	3.8105852603912354	1.8841458559036255	1.0046123266220093	1.1936333179473877	0.999279797077179	1.0835659503936768	0.6355212926864624	0.658567488193512	1.2913109064102173	0.9316872954368591	2.6995484828948975	1.9701030254364014	4.02329158782959	1.4377543926239014	1.7213728427886963	2.5820374488830566	2.078686237335205	2.0475387573242188	1.1347066164016724	3.0181312561035156	4.257178783416748	1.785703420639038	4.235458850860596
M02_T001+T002	C27	3.5650455951690674	3.173611640930176	8.106278419494629	3.2460861206054688	2.8507637977600098	1.7009512186050415	2.5991313457489014	1.2700291872024536	2.1301543712615967	1.8817601203918457	1.724307894706726	1.8712701797485352	5.198357105255127	0.6140075922012329	1.1660658121109009	0.9835662245750427	1.235468864440918	1.7209818363189697	4.5123491287231445	1.8743642568588257	1.5956307649612427	1.5233569145202637	0.9937476515769958	1.058181643486023	0.5987418293952942	1.9471186399459839	1.9653280973434448	2.115666389465332	1.6681187152862549	2.2656290531158447	3.315013885498047	1.5001753568649292	1.8828165531158447	2.77797794342041	2.856111526489258	0.9334227442741394	1.08793044090271	4.367494583129883	1.357835054397583	1.4466227293014526	2.0458643436431885
M02_T001+T002	C28	3.6939868927001953	5.398777008056641	3.1848416328430176	1.1158313751220703	5.026166915893555	1.15623939037323	3.279735565185547	2.265850067138672	4.051125526428223	4.534164905548096	2.2689473628997803	2.549232244491577	4.431395053863525	1.2130051851272583	1.6776952743530273	0.7301585078239441	4.446418762207031	2.3722662925720215	4.026400089263916	1.3883674144744873	1.530806064605713	1.151008129119873	3.132550001144409	1.7437652349472046	1.4738261699676514	1.7583357095718384	1.6281521320343018	1.038914442062378	2.7296431064605713	3.0125629901885986	4.9670305252075195	0.9227388501167297	3.8959765434265137	3.4836769104003906	4.024126052856445	1.932783842086792	1.0679177045822144	4.30122184753418	4.257519245147705	1.2981661558151245	3.593144416809082
M02_T001+T002	C29	4.346329212188721	3.3025596141815186	2.7631120681762695	2.697384834289551	2.5868172645568848	1.418115496635437	1.9238295555114746	0.9876685738563538	3.1837873458862305	3.241971254348755	4.147822380065918	0.8235533237457275	3.764082431793213	1.4427739381790161	1.3923366069793701	0.8584622144699097	2.861224889755249	1.847415804862976	2.864041805267334	1.7307868003845215	3.9111709594726562	2.9043045043945312	2.735466480255127	3.2315869331359863	0.963924765586853	1.5272778272628784	1.1347577571868896	1.1449602842330933	2.9116859436035156	1.762726068496704	3.7614781856536865	0.5089626312255859	2.727614402770996	2.466463804244995	1.2111155986785889	0.6702196002006531	0.39279264211654663	5.688323497772217	1.5507996082305908	4.011588096618652	5.008570194244385
