# Supplementary material for: Single-cell CyTOF profiling reveals alterations in B, T and macrophage subsets during murine hepatic aging
Source: Front Immunol. 2026 Apr 28;17:1787641. doi: 10.3389/fimmu.2026.1787641 (PMC13160732; doi:10.3389/fimmu.2026.1787641)
Supplement: Supplementary file 3 [file SupplementaryFile2.zip › Statistics/Marker_Expression/sample_cluster/mean.csv]

sample	cluster	CD45	CD3	CCR2	CD11c	CD172a	c_kit	CD69	CD27	CD86	Ly6C	CX3CR1	CD25	CD44	CD19	IgD	CD62L	CD103	CCR4	CD39	B220	F4_80	CD206	CD64	CXCR3	Ly6G	CD163	FOXP3	TCRgd	CD49b	CD317	TCRb	NK1.1	PD1	CD127	ICOS	CCR6	SiglecF	MHCII	CD4	CD8	CD11b
M01_T001	C01	0.5178936719894409	0.12585501372814178	0.46755722165107727	0.03904667869210243	0.039928242564201355	0.07132860273122787	0.03678448125720024	0.025784807279706	0.007727940566837788	0.1733512580394745	0.24337171018123627	0.03742019087076187	0.2544124722480774	0.030975880101323128	0.011877413839101791	0.026483215391635895	0.032933611422777176	0.43146032094955444	0.5925938487052917	0.10057498514652252	0.030670741572976112	0.37281954288482666	0.08105472475290298	0.01425460446625948	0.05766775459051132	0.03310304880142212	0.289479523897171	0.0041074976325035095	0.09974726289510727	1.4990583658218384	0.04728853330016136	0.0	0.024245796725153923	0.057262957096099854	0.0005399002111516893	0.018328672274947166	0.06757280230522156	0.27233055233955383	0.05273653194308281	0.03960976004600525	0.7693322896957397
M01_T001	C02	0.8869447112083435	0.3558368980884552	1.2760268449783325	0.5090122818946838	0.1341763436794281	0.7197480797767639	0.17424210906028748	0.0580061674118042	0.18624010682106018	0.286438524723053	1.4875832796096802	0.08240274339914322	1.4981411695480347	0.04368766397237778	0.16201496124267578	0.0454571396112442	0.1906135231256485	2.674333095550537	0.6346790790557861	0.2740504741668701	0.07598896324634552	0.14909999072551727	0.19462940096855164	0.1573677808046341	0.09302814304828644	0.09199493378400803	0.18898077309131622	0.048098400235176086	0.05643000453710556	0.5173578858375549	0.07317270338535309	0.01703628897666931	0.18608082830905914	0.10371455550193787	0.014474970288574696	0.16485834121704102	0.17066726088523865	3.8627142906188965	0.08770642429590225	0.03487229347229004	1.2194362878799438
M01_T001	C03	1.0725542306900024	0.07789076864719391	0.3302416205406189	0.06483326852321625	0.09495749324560165	0.07257840037345886	0.05184561014175415	0.03821810334920883	0.38303062319755554	0.3335475027561188	0.09543722867965698	0.02238960936665535	1.2521661520004272	1.1422652006149292	0.09020087122917175	0.01892373338341713	0.04163522273302078	0.16949284076690674	0.6169358491897583	0.30027252435684204	0.04122341796755791	0.15679408609867096	0.02454894222319126	0.026708686724305153	0.028273772448301315	0.018634699285030365	0.21733257174491882	0.010856268927454948	0.05455918237566948	0.31413254141807556	0.09453216940164566	0.009368968196213245	0.008069334551692009	0.017006080597639084	0.0043125697411596775	0.0017358596669510007	0.1540442258119583	6.038938045501709	0.053522687405347824	0.02790326066315174	0.7889378070831299
M01_T001	C04	0.837448000907898	4.285489082336426	1.4550060033798218	0.04304971918463707	0.35974636673927307	0.7429006099700928	0.4858270287513733	0.40269938111305237	0.16021665930747986	1.2280287742614746	0.9528146982192993	0.0	1.4806245565414429	0.026083942502737045	0.0	0.0	0.27533984184265137	0.9534502029418945	1.8946442604064941	0.691619873046875	5.732729914598167e-05	0.04270459711551666	0.0	0.24342390894889832	0.5588897466659546	0.0	0.21781376004219055	0.025614362210035324	0.2483603060245514	0.8634347319602966	1.0561100244522095	0.0	0.24309086799621582	0.021415909752249718	0.0	0.0	0.138041153550148	3.922724485397339	0.08340078592300415	0.3582881987094879	2.121870994567871
M01_T001	C06	0.6537902355194092	5.405832098187174e-17	0.05947515740990639	0.0	0.14035281538963318	0.2702384293079376	1.2765390872955322	0.0	1.1835004443128128e-05	0.35568928718566895	0.26598531007766724	0.0	1.7145888805389404	0.0	0.0	0.0	0.0	0.41404908895492554	0.4253501296043396	0.10751185566186905	0.0	0.0	0.04793902486562729	0.027945157140493393	0.36149242520332336	0.0	0.26613613963127136	0.0	0.0	0.0	0.0	0.0	0.14611339569091797	0.0	0.0	0.0	0.0	4.306028842926025	0.0	0.0	0.7782358527183533
M01_T001	C07	1.9378454685211182	0.0	0.0	7.974406616995111e-05	0.0	0.0	0.0	0.0	0.0	0.0	0.0	0.0	0.1747056543827057	1.7958992719650269	1.921678066253662	0.0	0.0	0.5178900957107544	0.25534144043922424	0.6982170343399048	0.0	0.3006082773208618	0.0	0.0	0.0	5.037731299825654e-13	0.030856672674417496	0.0	0.0	0.0	0.0	0.0	0.0	0.0	0.0	0.0	0.0	5.069155216217041	0.0	0.14320731163024902	1.0803948640823364
M01_T001	C08	2.145301580429077	1.6653344376760613e-17	0.0028680746909230947	3.8247449992923066e-05	0.03022078610956669	0.03279867768287659	0.0	0.0	0.08798865228891373	0.5659018158912659	0.0	0.0	1.7354273796081543	2.624168634414673	3.5743160247802734	0.5120757222175598	0.0	0.08238794654607773	0.5368980169296265	1.9545265436172485	0.012105368077754974	0.05976414307951927	0.03172513470053673	0.03234400227665901	0.0	0.0	0.0	0.0	0.0	0.0	0.01656205765902996	0.0	0.0	0.0	0.0	0.0	0.0	5.560209274291992	0.10285206884145737	0.02758065052330494	0.09854608029127121
M01_T001	C10	1.9090617895126343	0.0377793088555336	1.1647671461105347	3.002241849899292	0.5690204501152039	0.6762687563896179	0.0648200660943985	0.032275326550006866	0.5913382172584534	0.45623233914375305	0.3481382131576538	0.035560108721256256	1.9284982681274414	0.012379189021885395	0.04379298910498619	0.020618390291929245	0.6553279757499695	0.19725534319877625	1.6717140674591064	0.3350159525871277	0.08649276196956635	0.18670335412025452	0.4039894640445709	0.03137679398059845	0.038663800805807114	0.02628132700920105	0.17331960797309875	0.02143484354019165	0.029362566769123077	1.492082953453064	0.044117383658885956	0.0128772659227252	0.005906481295824051	0.0033025287557393312	0.002642742358148098	0.00048680580221116543	0.15365451574325562	5.94513463973999	0.029209362342953682	0.05176236107945442	3.1401968002319336
M01_T001	C11	1.0839365720748901	0.09507384896278381	0.26510974764823914	0.273021399974823	0.1332041621208191	0.12235575169324875	0.4347350001335144	0.049261000007390976	0.28001734614372253	1.330033540725708	0.2894597351551056	0.06585361808538437	1.2984179258346558	0.41371625661849976	0.04816771298646927	0.024591872468590736	0.06576764583587646	0.4607824683189392	2.884333848953247	0.8361483216285706	0.16329120099544525	0.26511746644973755	0.4674830734729767	0.03810633346438408	0.07290694862604141	0.06642311811447144	0.18854431807994843	0.02947049029171467	0.05298374593257904	1.2695225477218628	0.08379829674959183	0.020523102954030037	0.014091546647250652	0.014077703468501568	0.03944358602166176	0.008424418978393078	0.06444814056158066	4.427938461303711	0.047874558717012405	0.023856377229094505	1.9397250413894653
M01_T001	C12	0.8235029578208923	0.02557547576725483	0.14906954765319824	0.049240317195653915	0.13912558555603027	1.4323275089263916	0.11427390575408936	0.40644022822380066	0.2235206812620163	0.568908154964447	0.0822184756398201	0.026418136432766914	2.658308744430542	0.013024574145674706	0.06226697564125061	0.017802461981773376	0.019188465550541878	0.12179886549711227	0.5163100361824036	0.07278648018836975	0.04421620070934296	0.2264842391014099	0.026119954884052277	0.02587474137544632	0.03435913100838661	0.024852057918906212	0.3406892716884613	0.018522653728723526	0.08841609954833984	0.9495784640312195	0.03583212569355965	0.00693193543702364	0.01819317787885666	0.016796277835965157	0.006562275346368551	0.007237142883241177	0.611128568649292	3.040591239929199	0.03525697812438011	0.030535465106368065	1.1422820091247559
M01_T001	C13	1.5155993700027466	0.039578039199113846	0.28120702505111694	0.21770913898944855	0.016901807859539986	0.23340527713298798	0.4625747799873352	0.24539336562156677	0.043580684810876846	0.2947796881198883	0.123773954808712	0.9525523781776428	1.8131364583969116	0.001645499374717474	0.08628783375024796	0.038920022547245026	0.25186821818351746	0.10451584309339523	0.1186240091919899	0.09941916167736053	0.04115620255470276	0.20706488192081451	0.00242473348043859	0.03210216015577316	0.018473543226718903	0.024518955498933792	0.21323122084140778	0.050216011703014374	0.3311742842197418	0.44268473982810974	0.05855036526918411	0.04726129025220871	0.4522455334663391	1.7962679862976074	0.5693125128746033	0.0	0.06021326407790184	5.037424564361572	0.17972923815250397	0.0653856173157692	0.2463972419500351
M01_T001	C14	1.344772458076477	0.04534806311130524	0.1962975561618805	0.8022176027297974	0.06978479027748108	0.04797764867544174	0.07934881001710892	0.033165767788887024	0.15064305067062378	0.7908395528793335	0.41132718324661255	0.026538366451859474	0.9915406703948975	0.008274856023490429	0.05005144327878952	0.03316894918680191	0.029723742976784706	0.17326520383358002	0.5611521005630493	0.11147575825452805	0.02697080560028553	0.1711645871400833	0.0228549987077713	0.017690667882561684	0.06994765996932983	0.04061737656593323	0.2879846692085266	0.02480177767574787	1.6238627433776855	0.1823001205921173	0.06072862073779106	0.19048474729061127	0.03390322998166084	0.11781127005815506	0.03380032256245613	0.016798028722405434	0.10745343565940857	0.5068973898887634	0.026398420333862305	0.033589918166399	2.8315365314483643
M01_T001	C15	1.7236772775650024	0.049959946423769	1.7138712406158447	0.3942909836769104	1.090522289276123	0.025836843997240067	0.09225289523601532	0.0210433229804039	0.6488270163536072	4.02760124206543	0.9134337306022644	0.028696391731500626	1.8884055614471436	0.02008163183927536	0.046717409044504166	0.04439462348818779	0.028403794392943382	0.18357697129249573	1.0418719053268433	0.10996714979410172	0.57346111536026	0.1554017812013626	1.8030598163604736	0.04448622092604637	0.07212483882904053	0.215154230594635	0.20371893048286438	0.022228293120861053	0.017648428678512573	0.7655658721923828	0.027244331315159798	0.006858096923679113	0.012133834883570671	0.010043645277619362	0.003892524866387248	0.00565526494756341	0.06257207691669464	4.343753814697266	0.02664136327803135	0.025878170505166054	4.594022274017334
M01_T001	C16	1.4420647621154785	0.36757710576057434	0.5316251516342163	0.21791066229343414	0.6177855134010315	0.12710680067539215	0.2483748197555542	0.1536729484796524	0.0991528257727623	1.7227122783660889	0.17598342895507812	0.2993737757205963	2.8391177654266357	0.025552304461598396	0.09855563193559647	0.11127110570669174	0.19270578026771545	0.3749922811985016	1.453534722328186	0.23830938339233398	0.8865624070167542	0.1453639715909958	0.20537549257278442	0.14035451412200928	0.17266972362995148	0.22136320173740387	0.2549731433391571	0.18689733743667603	0.12183448672294617	0.1340872347354889	0.08890289813280106	0.021736033260822296	0.14318329095840454	0.22893692553043365	0.09522707015275955	0.032172661274671555	1.5127182006835938	0.2645837068557739	0.0558917298913002	0.028491947799921036	3.765104055404663
M01_T001	C17	1.230778455734253	0.04848969727754593	0.23131288588047028	0.0423005148768425	0.6849226355552673	0.03283712640404701	0.04160382226109505	0.02487882226705551	0.056047070771455765	2.790283203125	0.09426268190145493	0.029940687119960785	1.8141616582870483	0.010429538786411285	0.04844360426068306	0.031333159655332565	0.02408681809902191	0.27943527698516846	0.48592644929885864	0.06769774109125137	0.045189253985881805	0.18977047502994537	0.044246722012758255	0.04588891193270683	2.5534701347351074	0.12047576159238815	0.29955875873565674	0.022246941924095154	0.01141769252717495	0.057803623378276825	0.025265105068683624	0.0027543508913367987	0.0210411474108696	0.03703390061855316	0.0069390395656228065	0.016959799453616142	0.12137971073389053	0.16097737848758698	0.031142355874180794	0.027242811396718025	5.694036483764648
M01_T001	C18	1.404226303100586	0.046891555190086365	1.4523353576660156	0.027735549956560135	1.1212878227233887	0.01903013326227665	0.06576607376337051	0.017598753795027733	0.43253543972969055	5.095712184906006	0.5209872722625732	0.017255987972021103	2.151118755340576	0.020305689424276352	0.04706774652004242	0.05533750727772713	0.022380447015166283	0.17324869334697723	0.6268413066864014	0.06421034783124924	0.4061998724937439	0.1108214482665062	1.2037732601165771	0.030938511714339256	0.05830100551247597	0.40410444140434265	0.18782281875610352	0.018854767084121704	0.012481012381613255	0.4765399992465973	0.025786278769373894	0.0037403134629130363	0.02087288536131382	0.01811026781797409	0.0070429290644824505	0.015224572271108627	0.06027592346072197	0.31052279472351074	0.030399460345506668	0.025733238086104393	4.12576961517334
M01_T001	C19	0.901561439037323	0.03146778419613838	0.19246718287467957	0.03595533221960068	0.4154127836227417	0.1241651102900505	0.06865498423576355	0.03616069629788399	0.026632491499185562	3.817514657974243	0.055551547557115555	0.026112914085388184	2.4139091968536377	0.0132745411247015	0.05517294257879257	0.0202801376581192	0.026125991716980934	0.10379509627819061	0.6389146447181702	0.06999800354242325	0.0544905960559845	0.2485845685005188	0.0438506193459034	0.017737844958901405	0.2987990081310272	0.16418536007404327	0.4080715477466583	0.015805667266249657	0.009380211122334003	0.13044337928295135	0.02063899114727974	0.0024799297098070383	0.015205283649265766	0.020173247903585434	0.006860627792775631	0.01056906208395958	0.5355334877967834	0.180239737033844	0.029454093426465988	0.02814522571861744	4.88901424407959
M01_T001	C20	1.387813925743103	0.03854373097419739	0.536115825176239	1.8101890087127686	0.165328711271286	0.11742133647203445	0.07439938932657242	0.03416077792644501	0.11930768191814423	2.2549617290496826	0.4915139675140381	0.036458440124988556	1.649546504020691	0.0027433796785771847	0.027559909969568253	0.00918473582714796	0.02777670882642269	0.1981140524148941	0.5828824639320374	0.22709786891937256	0.026128828525543213	0.12827342748641968	0.08315242826938629	0.024266639724373817	0.048239901661872864	0.10495413839817047	0.2153470516204834	0.15438565611839294	0.1978180706501007	3.7104499340057373	0.07013924419879913	0.04531940072774887	0.03488551080226898	0.02496492490172386	0.002900696825236082	0.012740252539515495	0.0955989882349968	3.3177249431610107	0.0794561356306076	0.05859893187880516	1.1153885126113892
M01_T001	C21	1.6266982555389404	0.7018430233001709	0.2585364282131195	0.10665376484394073	0.08223424106836319	0.06776682287454605	0.6951611042022705	0.11013822257518768	0.1955438256263733	3.462120532989502	0.13539880514144897	0.046152688562870026	1.604457139968872	0.011074816808104515	0.0503426194190979	0.034969765692949295	0.02564503252506256	0.12805959582328796	1.3827333450317383	0.1527056097984314	0.03998085483908653	0.09067805111408234	0.05602303147315979	0.01809939369559288	0.030337179079651833	0.15665887296199799	0.15572206676006317	0.02708132378757	0.13133752346038818	0.19339017570018768	0.9200472831726074	0.03738868609070778	0.09272822737693787	0.6099703907966614	0.20118936896324158	0.016236867755651474	0.05638154223561287	0.3523077368736267	0.35905158519744873	0.08340189605951309	0.40636125206947327
M01_T001	C22	2.476248025894165	0.928088366985321	0.20484577119350433	1.1424267292022705	0.030808206647634506	0.015518083237111568	0.17068107426166534	0.21277137100696564	0.6882903575897217	3.0070040225982666	0.6058487296104431	0.03181713446974754	0.8279810547828674	0.014536011032760143	0.031692370772361755	0.031006738543510437	0.049253277480602264	0.11848606169223785	0.8346400856971741	0.12355434894561768	0.0196074265986681	0.06702816486358643	0.02211901731789112	0.031025629490613937	0.030319523066282272	0.10989893972873688	0.1251959651708603	0.02421986125409603	0.15646310150623322	0.09343354403972626	1.5101606845855713	0.023367878049612045	0.4698004424571991	1.0225856304168701	0.19229845702648163	0.014299161732196808	0.019577035680413246	0.3601681590080261	0.044007740914821625	0.8244777321815491	0.6776480674743652
M01_T001	C23	1.689672589302063	0.08063460886478424	0.22424638271331787	2.912994623184204	0.5385014414787292	0.09196106344461441	0.6568389534950256	0.10010340064764023	0.13795106112957	0.3009800612926483	0.3062908947467804	0.04422885179519653	1.283826231956482	0.006762797012925148	0.036814942955970764	0.0138088995590806	0.028164736926555634	0.1687961220741272	1.1150373220443726	0.25700244307518005	0.16170606017112732	0.0977366715669632	0.37021687626838684	0.02000630460679531	0.03831867873668671	0.019062163308262825	0.13266511261463165	0.05330470949411392	0.082952119410038	0.11397065222263336	0.07775565981864929	0.3174970746040344	0.12167445570230484	0.5500383377075195	0.04423264041543007	0.024345284327864647	0.01685396395623684	0.82965487241745	0.04122955724596977	0.05571337416768074	2.2081387042999268
M01_T001	C24	2.059998035430908	1.0215375423431396	0.8823977708816528	0.39006662368774414	0.06678389012813568	0.04102014750242233	0.3159864842891693	0.08556287735700607	0.3388875126838684	0.5451591610908508	1.1731609106063843	0.0625920370221138	0.6574386358261108	0.016122210770845413	0.07414431869983673	0.05076151341199875	0.08653184771537781	2.567721128463745	1.2042511701583862	0.2957031726837158	0.045433223247528076	0.09715194255113602	0.07150622457265854	0.2566630244255066	0.057346273213624954	0.08355768024921417	0.13235752284526825	0.03220408782362938	0.07584305107593536	0.10039138793945312	1.2131061553955078	0.039134226739406586	0.8927297592163086	0.5053726434707642	0.13745282590389252	0.09899763017892838	0.04360804706811905	0.2883661687374115	0.7025380730628967	0.21548399329185486	0.814312756061554
M01_T001	C25	1.6914235353469849	1.7455134391784668	0.6802974939346313	0.10813962668180466	0.04841703549027443	0.009096559137105942	0.4317055642604828	0.060853440314531326	0.03138013184070587	0.18951213359832764	0.19525091350078583	0.16724234819412231	2.3140690326690674	0.03244060277938843	0.07201100885868073	0.02479388192296028	1.2279809713363647	0.5414145588874817	0.1322544366121292	0.08549046516418457	0.01090881135314703	0.10361576825380325	0.016350578516721725	0.03901490569114685	0.01855839416384697	0.021132882684469223	0.11460285633802414	1.667294979095459	0.09239035844802856	0.4551967978477478	0.33057087659835815	0.0011605022009462118	0.40557894110679626	1.9665086269378662	0.3408704400062561	0.08992517739534378	0.009042322635650635	0.7910787463188171	0.024549739435315132	0.09348663687705994	0.44931092858314514
M01_T001	C26	2.110255479812622	1.3165152072906494	0.20459991693496704	0.0668601542711258	0.04098297655582428	0.020371947437524796	0.7201971411705017	0.12637779116630554	0.21481537818908691	0.1727813184261322	0.10205889493227005	0.07442420721054077	1.1851412057876587	0.011131761595606804	0.04533104971051216	0.019264619797468185	0.0211921576410532	0.12038896232843399	1.5278306007385254	0.15850830078125	0.0086641451343894	0.06340505182743073	0.030562594532966614	0.022030847147107124	0.026592353358864784	0.02492429129779339	0.13114966452121735	0.008319973014295101	0.069172702729702	0.10999796539545059	1.2381367683410645	0.008162190206348896	0.3719407916069031	0.38280367851257324	0.1829899698495865	0.007591003552079201	0.006367253605276346	0.3230960965156555	2.628005266189575	0.041804004460573196	0.5139016509056091
M01_T001	C27	1.6339231729507446	0.4934907555580139	0.3164832293987274	0.150080144405365	0.03437782824039459	0.07795838266611099	0.7075116634368896	0.09088698774576187	0.15014919638633728	0.22652335464954376	0.10123778134584427	0.1848289668560028	1.7029486894607544	0.010627144016325474	0.04939780384302139	0.01918533816933632	0.031998198479413986	0.14971500635147095	1.0157438516616821	0.1350933164358139	0.01783258281648159	0.0682314932346344	0.031540945172309875	0.025357598438858986	0.021907344460487366	0.01416059210896492	0.12503363192081451	0.023143431171774864	0.0648946762084961	0.1292528361082077	0.6194202899932861	0.06566358357667923	0.17680910229682922	1.1473220586776733	0.32746443152427673	0.016079893335700035	0.03785179182887077	0.39137762784957886	0.04520892724394798	0.11242910474538803	0.5325739979743958
M01_T001	C28	2.775308132171631	2.261014938354492	0.14988498389720917	0.10309601575136185	0.03851548582315445	0.0181869063526392	0.3626650869846344	0.42028358578681946	0.5952548980712891	0.29594549536705017	0.1502484530210495	0.058482494205236435	1.3262076377868652	0.011223041452467442	0.03753058612346649	0.017860129475593567	0.08554797619581223	0.16657611727714539	1.7760623693466187	0.265790730714798	0.023726627230644226	0.10078740119934082	0.02634141966700554	0.025089722126722336	0.03139619529247284	0.021384278312325478	0.17758560180664062	0.011917454190552235	0.1393664926290512	0.1555892527103424	2.744899272918701	0.010805459693074226	1.657212734222412	0.4337201714515686	0.5160092115402222	0.03201408311724663	0.01777946576476097	0.6118409633636475	2.9287118911743164	0.03893242031335831	0.4957805275917053
M01_T001	C29	2.7822067737579346	1.3543673753738403	0.14426755905151367	0.8281336426734924	0.04766721650958061	0.021437741816043854	0.3996065557003021	0.5953297019004822	0.8386940360069275	0.37264564633369446	0.5652674436569214	0.03595355153083801	0.872517466545105	0.014246946200728416	0.03188216686248779	0.02099779061973095	0.053886741399765015	0.22061629593372345	2.1361358165740967	0.36878296732902527	0.02243790403008461	0.10999374091625214	0.03207475319504738	0.033235009759664536	0.037530481815338135	0.019522545859217644	0.16322816908359528	0.011728625744581223	0.0562283918261528	0.06774752587080002	1.822620153427124	0.018462061882019043	1.9510059356689453	0.4213863015174866	0.3274628818035126	0.02369094081223011	0.016649235039949417	0.4931383728981018	0.04674265906214714	0.9492971301078796	0.888759434223175
M01_T002	C01	0.3904448449611664	0.1665700078010559	0.6062236428260803	0.018905119970440865	0.061340752989053726	0.0398501418530941	0.0574483685195446	0.011369786225259304	0.017133845016360283	0.10411328822374344	0.41365039348602295	0.03306705132126808	0.17953048646450043	0.008450695313513279	0.04388650134205818	0.043871790170669556	0.005403267219662666	0.8391966819763184	0.6528465747833252	0.22100062668323517	0.046749670058488846	0.704014003276825	0.05767275020480156	0.04239755496382713	0.03543859347701073	0.028292924165725708	0.09771126508712769	0.03504437580704689	0.03721967712044716	1.6027179956436157	0.10806939750909805	0.002129269763827324	0.030001049861311913	0.03117217868566513	0.024508081376552582	0.015105684287846088	0.008405777625739574	0.2615417540073395	0.09305696934461594	0.07018684595823288	0.2517838478088379
M01_T002	C02	1.0915740728378296	0.183388814330101	0.7672017216682434	0.25254952907562256	0.06450319290161133	0.034113794565200806	0.08859717845916748	0.019652197137475014	0.10021738708019257	0.1187710091471672	0.7801626920700073	0.04152998328208923	0.4805890619754791	0.756191074848175	1.30743408203125	0.039803050458431244	0.05378555506467819	2.3873839378356934	0.3917340636253357	0.627374529838562	0.039372023195028305	0.07487652450799942	0.05446837842464447	0.042368218302726746	0.04021941125392914	0.033057138323783875	0.0653582289814949	0.017465969547629356	0.018048034980893135	0.2074565887451172	0.07317283004522324	0.005955138243734837	0.03379824385046959	0.03703073412179947	0.010544133372604847	0.06084989011287689	0.02987724170088768	4.328056812286377	0.06259085983037949	0.04278506338596344	0.6085818409919739
M01_T002	C03	1.1477702856063843	0.15152789652347565	0.4771544635295868	0.16803602874279022	0.0637810006737709	0.016397399827837944	0.06651849299669266	0.01692584902048111	0.20780454576015472	0.17860090732574463	0.07764331996440887	0.028500689193606377	1.3733834028244019	1.95984947681427	0.6780235171318054	0.033750250935554504	0.027568629011511803	0.24659369885921478	0.5081640481948853	0.7683911323547363	0.07029742002487183	0.06123986467719078	0.019059550017118454	0.01739785075187683	0.013870101422071457	0.01201316062361002	0.0720856562256813	0.011848459020256996	0.03338199108839035	0.11814150214195251	0.05205611139535904	0.004907812457531691	0.0037891604006290436	0.009566267021000385	0.0037305280566215515	0.012984303757548332	0.0306528490036726	5.141852855682373	0.04885442182421684	0.043970026075839996	1.4450678825378418
M01_T002	C04	1.3547923564910889	1.9652345180511475	0.27649345993995667	0.05020051822066307	0.07705647498369217	0.024098902940750122	0.11168119311332703	0.07927960902452469	0.13545994460582733	0.17036885023117065	0.06985533982515335	0.08429218828678131	0.7322443127632141	1.7335772514343262	2.5035858154296875	0.04070301353931427	0.038646262139081955	0.18016716837882996	0.36842110753059387	0.9848645329475403	0.03991953656077385	0.0606720969080925	0.03897187113761902	0.03261873126029968	0.012590503320097923	0.05339537188410759	0.10918956249952316	0.026486776769161224	0.03199541196227074	0.16633892059326172	0.08382463455200195	0.011175587773323059	0.037737052887678146	0.03966765105724335	0.005538821220397949	0.013737031258642673	0.019635336473584175	4.8439788818359375	0.06141942739486694	0.06216724216938019	0.5274410247802734
M01_T002	C05	1.0220849514007568	0.044131118804216385	0.30089589953422546	0.02326943911612034	0.03409133106470108	0.011889401823282242	0.039525873959064484	0.011587894521653652	0.06912146508693695	0.04424649104475975	0.06321138143539429	0.018469681963324547	0.21778039634227753	0.964767575263977	2.524982213973999	0.025693630799651146	0.011635749600827694	0.07966436445713043	0.10160224139690399	0.5514019727706909	0.01359271164983511	0.026279695332050323	0.008411770686507225	0.01067513320595026	0.010010069236159325	0.007898018695414066	0.04202286899089813	0.00765051506459713	0.007712492719292641	0.06449408084154129	0.027423666790127754	0.004195352550595999	0.004297251347452402	0.0031604990363121033	0.003991223406046629	0.010735910385847092	0.014034207910299301	4.950072765350342	0.03577817231416702	0.04491448029875755	0.06561443954706192
M01_T002	C06	1.6441458463668823	0.06701552867889404	0.24607016146183014	0.04553878307342529	0.050269171595573425	0.020153120160102844	0.6656302213668823	0.03079543448984623	0.7622621059417725	0.10584274679422379	0.06030343100428581	0.03938857093453407	0.809434175491333	2.031341791152954	2.9378321170806885	0.043016467243433	0.021280433982610703	0.144333615899086	0.198762446641922	1.3227944374084473	0.030234061181545258	0.05364856496453285	0.01555344182997942	0.013244849629700184	0.01630924828350544	0.011912189424037933	0.07681971788406372	0.01256774552166462	0.012128270231187344	0.13427576422691345	0.047822341322898865	0.008252590894699097	0.003583049401640892	0.0019237044034525752	0.002224795985966921	0.0027908622287213802	0.05058378726243973	6.111938953399658	0.03764816001057625	0.030265042558312416	0.14465287327766418
M01_T002	C07	1.438478946685791	0.05979233980178833	0.1855008453130722	0.03038725070655346	0.03824048861861229	0.01230916753411293	0.04147643223404884	0.020603664219379425	0.09976855665445328	0.10019470006227493	0.06451193988323212	0.022914458066225052	0.6148886680603027	1.9080758094787598	3.062641143798828	0.043858952820301056	0.019498754292726517	0.13199569284915924	0.2290501594543457	1.165164589881897	0.025635825470089912	0.04079655930399895	0.010620957240462303	0.010825601406395435	0.011890067718923092	0.009695976972579956	0.05410033464431763	0.0136480201035738	0.009753474965691566	0.09274891018867493	0.04705018177628517	0.0034514693543314934	0.003090980928391218	0.002427666913717985	0.003215102944523096	0.015570939518511295	0.02288023754954338	5.1479878425598145	0.03897285461425781	0.052510395646095276	1.0058492422103882
M01_T002	C08	1.5884019136428833	0.05951850488781929	0.19725434482097626	0.03448433801531792	0.03922499343752861	0.011335538700222969	0.045899342745542526	0.015065915882587433	0.0919569879770279	0.07020797580480576	0.05749217048287392	0.02410908043384552	0.6477543115615845	2.0864856243133545	3.0938472747802734	0.04269823804497719	0.021106770262122154	0.16231922805309296	0.3132505714893341	1.3701372146606445	0.020902173593640327	0.049733974039554596	0.011674165725708008	0.012782986275851727	0.010000755079090595	0.01136343739926815	0.06516334414482117	0.012019501067698002	0.009397211484611034	0.12495860457420349	0.05320814624428749	0.0056757512502372265	0.003343673888593912	0.003995404578745365	0.0037000759039074183	0.013972989283502102	0.033217206597328186	5.374563694000244	0.03934745863080025	0.04753253981471062	0.07516178488731384
M01_T002	C09	1.5361413955688477	0.06617704778909683	0.19291771948337555	0.0329553559422493	0.038190800696611404	0.013608422130346298	0.04611536115407944	0.01751084253191948	0.10675821453332901	0.8984749913215637	0.05190420150756836	0.018706217408180237	0.5441922545433044	1.9581780433654785	3.042065143585205	0.04521974176168442	0.021849488839507103	0.1276949942111969	0.2509411871433258	1.2055147886276245	0.018331602215766907	0.0432283841073513	0.01340250764042139	0.01641772873699665	0.010506946593523026	0.011249146424233913	0.046121396124362946	0.012902452610433102	0.007854501716792583	0.09773284196853638	0.041336990892887115	0.003687347751110792	0.003481393214315176	0.0034382666926831007	0.004065375775098801	0.005563726648688316	0.03207419440150261	5.329133033752441	0.041224196553230286	0.044981349259614944	0.12332224100828171
M01_T002	C10	1.3649824857711792	0.06524497270584106	0.9294470548629761	2.61531400680542	0.8028977513313293	0.2721204161643982	0.10343673825263977	0.02822735346853733	0.41113007068634033	0.30598676204681396	0.44342848658561707	0.029171762987971306	1.9545114040374756	0.02152065560221672	0.07254178076982498	0.022296033799648285	0.11834676563739777	0.2059723436832428	0.9002584218978882	0.1779426485300064	0.07820772379636765	0.11604342609643936	0.23073400557041168	0.02200809121131897	0.01466313749551773	0.021599268540740013	0.07986988127231598	0.01817398890852928	0.024399107322096825	1.2348839044570923	0.03854599595069885	0.010545633733272552	0.0029284157790243626	0.0051172347739338875	0.003718280466273427	0.0015754695050418377	0.0896655023097992	5.636926651000977	0.04787091910839081	0.04322272166609764	3.776081085205078
M01_T002	C11	0.8329120874404907	0.1582682579755783	0.2784673571586609	0.21423068642616272	0.06828619539737701	0.02031322754919529	0.2961193919181824	0.027867233380675316	0.23410849273204803	1.3877512216567993	0.23508433997631073	0.038846924901008606	1.1919007301330566	0.3234233260154724	0.08174364268779755	0.02651733160018921	0.03334847465157509	0.45336320996284485	2.8333468437194824	0.5552163124084473	0.06533758342266083	0.1138119101524353	0.1192798912525177	0.02922693081200123	0.029795605689287186	0.05545070767402649	0.10572114586830139	0.035476621240377426	0.04294566437602043	2.0222785472869873	0.09822268784046173	0.016960227862000465	0.010821674019098282	0.01630871184170246	0.020395580679178238	0.003737405641004443	0.025560982525348663	4.807687282562256	0.15784034132957458	0.0854734256863594	1.9494738578796387
M01_T002	C12	0.7367306351661682	0.036350637674331665	0.17999254167079926	0.09946776181459427	0.10142209380865097	1.0542917251586914	0.08068668097257614	0.10409246385097504	0.4155687093734741	0.1617981344461441	0.08144798129796982	0.017488626763224602	2.4549646377563477	0.021651605144143105	0.08486625552177429	0.018922042101621628	0.010441604070365429	0.16001661121845245	0.43485650420188904	0.10719604790210724	0.026096932590007782	0.08524952083826065	0.0278098713606596	0.013173654675483704	0.010035229846835136	0.013404667377471924	0.10740259289741516	0.018976591527462006	0.1337277889251709	0.60744708776474	0.03627427667379379	0.005846638232469559	0.02154601365327835	0.08884434401988983	0.016599778085947037	0.014484638348221779	0.12151866406202316	1.7394036054611206	0.06075851991772652	0.03098205290734768	0.93088299036026
M01_T002	C13	0.8929116129875183	0.05094384029507637	0.21696273982524872	0.07600103318691254	0.05993647500872612	0.2471286505460739	0.21716928482055664	0.06923240423202515	0.060256436467170715	0.09108894318342209	0.0787261575460434	1.2537424564361572	2.17673659324646	0.10743916779756546	0.19569286704063416	0.02232646755874157	0.04660004377365112	0.24021874368190765	0.13499893248081207	0.10507607460021973	0.09835927933454514	0.05041055381298065	0.02090335078537464	0.029871035367250443	0.018800362944602966	0.010623867623507977	0.08174820989370346	0.061297785490751266	0.0713002160191536	0.40633150935173035	0.026529408991336823	0.03091823309659958	0.045564401894807816	1.051862359046936	0.10977267473936081	0.020624805241823196	0.0911618247628212	5.81813383102417	0.956821858882904	0.021104751154780388	0.14276036620140076
M01_T002	C14	1.616213083267212	0.0640447810292244	0.2566934823989868	1.2386977672576904	0.03964283689856529	0.03028615564107895	0.2499838024377823	0.05307289585471153	0.04167956858873367	0.9133259057998657	0.3916422128677368	0.019696485251188278	0.5160743594169617	0.013199041597545147	0.05725114420056343	0.06322387605905533	0.0124640678986907	0.4012235403060913	1.137628436088562	0.2060515135526657	0.017644891515374184	0.04296577349305153	0.014661728404462337	0.02560671977698803	0.007377444766461849	0.03497539833188057	0.05861315131187439	0.018973123282194138	1.7889565229415894	0.05941059812903404	0.039378587156534195	0.23868428170681	0.020649917423725128	0.07321515679359436	0.024989644065499306	0.024709179997444153	0.012854333966970444	0.32312652468681335	0.03607431799173355	0.04251667484641075	3.459070920944214
M01_T002	C15	1.3138082027435303	0.08034351468086243	1.3514326810836792	0.7625564932823181	0.8539828658103943	0.02932942844927311	0.18347588181495667	0.028411049395799637	0.6872913241386414	3.5258359909057617	1.074794888496399	0.02991364896297455	1.9988563060760498	0.029444266110658646	0.07313409447669983	0.023637691512703896	0.021265294402837753	0.24539603292942047	0.680070698261261	0.1132361963391304	0.2793465256690979	0.11576513200998306	0.9575114846229553	0.03290216252207756	0.01939406432211399	0.18017981946468353	0.08804438263177872	0.022891288623213768	0.02358626015484333	1.2672487497329712	0.036734871566295624	0.008765448816120625	0.006422890350222588	0.009715475142002106	0.004458080045878887	0.005297037772834301	0.03840276971459389	4.626117706298828	0.047291532158851624	0.03320131450891495	4.643001079559326
M01_T002	C16	1.2065690755844116	0.4127252399921417	0.6127585768699646	0.24577587842941284	0.8162349462509155	0.09075235575437546	0.2280484288930893	0.15291714668273926	0.1300594061613083	1.2748103141784668	0.23492887616157532	0.3048051595687866	2.8733153343200684	0.059763602912425995	0.15644590556621552	0.1306658834218979	0.14134052395820618	0.40933290123939514	1.3959969282150269	0.2655212879180908	0.7814069986343384	0.06121349334716797	0.19442953169345856	0.12757137417793274	0.14062216877937317	0.2373475581407547	0.0884837880730629	0.1231783851981163	0.19160905480384827	0.07222747057676315	0.09456247091293335	0.026309190317988396	0.1171969398856163	0.19783461093902588	0.07975175976753235	0.03199167549610138	0.9983758926391602	0.42195937037467957	0.09776990115642548	0.04632481932640076	3.604433059692383
M01_T002	C17	1.0103510618209839	0.08871622383594513	0.3492737114429474	0.06307973712682724	0.6368952989578247	0.02036973461508751	0.042873457074165344	0.0271105095744133	0.06710170209407806	2.725764036178589	0.2393369972705841	0.03003302961587906	1.712963581085205	0.02582903578877449	0.07823996990919113	0.03716307133436203	0.022216318175196648	1.033545732498169	0.5865541696548462	0.13407810032367706	0.05428941175341606	0.07499504089355469	0.029649287462234497	0.04039468988776207	2.6500298976898193	0.12182538211345673	0.09254100918769836	0.023088568821549416	0.014627544209361076	0.0662742555141449	0.029941339045763016	0.002371419919654727	0.021480262279510498	0.04981963708996773	0.007573776412755251	0.04756110534071922	0.06949169188737869	0.3218434751033783	0.053845565766096115	0.04285578057169914	5.785951614379883
M01_T002	C18	1.0679477453231812	0.049799177795648575	1.8543665409088135	0.03901344910264015	0.9516463279724121	0.010521397925913334	0.05007172375917435	0.016251856461167336	0.29227426648139954	5.092017650604248	1.1463782787322998	0.014278385788202286	1.9703552722930908	0.028937265276908875	0.07325072586536407	0.02402476966381073	0.019922548905014992	0.18069033324718475	0.35745370388031006	0.07010321319103241	0.3352763056755066	0.051502685993909836	0.7901548147201538	0.026611333712935448	0.014693299308419228	0.42995721101760864	0.0727459043264389	0.01630997285246849	0.011083219200372696	0.5960335731506348	0.018467450514435768	0.004247419536113739	0.008312222547829151	0.014549411833286285	0.00629096245393157	0.013871023431420326	0.015054123476147652	0.3741532266139984	0.04040354862809181	0.03218553960323334	4.721670150756836
M01_T002	C19	0.7137033939361572	0.07885222882032394	0.26260876655578613	0.05794604867696762	0.3381297290325165	0.03434193506836891	0.03592991083860397	0.031578026711940765	0.05101000517606735	4.019373416900635	0.1200781837105751	0.03662881255149841	2.2743582725524902	0.022853510454297066	0.10532643646001816	0.021907154470682144	0.024244723841547966	0.19464744627475739	0.4205171465873718	0.08423473685979843	0.07269784808158875	0.12861372530460358	0.052757807075977325	0.011878205463290215	0.18672116100788116	0.17474156618118286	0.1411987990140915	0.005692256614565849	0.01543796993792057	0.09811736643314362	0.018464645370841026	0.0023753088898956776	0.009815524332225323	0.018220383673906326	0.012037628330290318	0.022824930027127266	0.2904092073440552	0.2940884828567505	0.04885944724082947	0.04591086879372597	4.983140468597412
M01_T002	C20	1.1502360105514526	0.0691203847527504	0.5571921467781067	2.258056402206421	0.15643082559108734	0.03677474334836006	0.10075443238019943	0.022902101278305054	0.07344511896371841	3.12223219871521	0.4956211447715759	0.02175249345600605	1.6912428140640259	0.01662595197558403	0.07198304682970047	0.015302039682865143	0.01898736134171486	0.21183733642101288	0.4674595594406128	0.17464768886566162	0.019664058461785316	0.054499004036188126	0.07858940958976746	0.017501933500170708	0.01043222937732935	0.1565074473619461	0.09533414244651794	0.08776403218507767	0.12759216129779816	3.604398250579834	0.05361011624336243	0.035371195524930954	0.01326619740575552	0.021159160882234573	0.008937050588428974	0.014939035288989544	0.04540373384952545	2.2862350940704346	0.10386081784963608	0.06422214955091476	1.3931562900543213
M01_T002	C21	1.219935417175293	1.0116746425628662	0.17487159371376038	0.041155602782964706	0.0323205403983593	0.02053208462893963	1.0726443529129028	0.059695810079574585	0.155693918466568	2.796396255493164	0.06852885335683823	0.030564937740564346	1.7244361639022827	0.01773696579039097	0.06150525063276291	0.013610619120299816	0.010362545028328896	0.20110134780406952	1.7445491552352905	0.18238946795463562	0.014457187615334988	0.04612482339143753	0.029323266819119453	0.018674148246645927	0.007950018160045147	0.09615950286388397	0.047322724014520645	0.017948392778635025	0.04027481749653816	0.13493044674396515	0.9563446640968323	0.010746141895651817	0.027318453416228294	0.4350402057170868	0.22861246764659882	0.022556697949767113	0.009526083245873451	0.3736538887023926	0.6319453120231628	0.05297732725739479	0.13750967383384705
M01_T002	C22	1.7493467330932617	1.0817536115646362	0.21367579698562622	0.6595687866210938	0.02793610654771328	0.020478246733546257	0.12128204852342606	0.07449449598789215	0.5407920479774475	3.3243448734283447	0.594833493232727	0.024194149300456047	0.6834177374839783	0.02600197121500969	0.06337526440620422	0.019027864560484886	0.02146122418344021	0.14806686341762543	0.4574369192123413	0.08957740664482117	0.011692965403199196	0.03449372574687004	0.011727790348231792	0.031327035278081894	0.008524236269295216	0.14372272789478302	0.054910145699977875	0.012880530208349228	0.08697224408388138	0.07512325048446655	1.0801944732666016	0.009749162942171097	0.22192656993865967	0.7924400568008423	0.0793365091085434	0.013940637931227684	0.010766478255391121	0.4623153507709503	0.05462886765599251	1.064477562904358	0.3614141345024109
M01_T002	C23	1.2945630550384521	0.06621440500020981	0.1589498072862625	2.6100268363952637	0.13198715448379517	0.06620127707719803	0.795074999332428	0.09101491421461105	0.12630748748779297	0.13222430646419525	0.09289485961198807	0.03177565708756447	1.341836929321289	0.01402549259364605	0.059788383543491364	0.010246900841593742	0.014318937435746193	0.21742364764213562	1.590630054473877	0.27596670389175415	0.037465669214725494	0.04781550541520119	0.04435963183641434	0.019825231283903122	0.00956030748784542	0.008968545123934746	0.05611783638596535	0.010515128262341022	0.09897394478321075	0.06555360555648804	0.04273325204849243	0.15183265507221222	0.06465199589729309	0.4914637804031372	0.06563837826251984	0.018441392108798027	0.009286394342780113	0.631698489189148	0.05917973816394806	0.058875348418951035	0.9356988072395325
M01_T002	C24	1.5768306255340576	1.1148768663406372	0.7128409147262573	0.16234666109085083	0.03579561412334442	0.017450833693146706	0.482194185256958	0.03485020995140076	0.27335554361343384	0.3627060651779175	0.7149189114570618	0.03949815779924393	0.9710913300514221	0.020168565213680267	0.07454196363687515	0.03156222030520439	0.05792107805609703	2.4546725749969482	1.1684222221374512	0.23413367569446564	0.02200409397482872	0.05400092899799347	0.03248445317149162	0.1525944322347641	0.02065453678369522	0.04213376343250275	0.06145067140460014	0.02250862307846546	0.08946038037538528	0.0957469642162323	0.9847657084465027	0.013500449247658253	0.2705239951610565	0.5319327116012573	0.11566047370433807	0.04824022948741913	0.014068028889596462	0.39886927604675293	0.584534764289856	0.404098242521286	0.31310027837753296
M01_T002	C25	1.1090136766433716	1.847926378250122	0.6307891607284546	0.03598912060260773	0.038963526487350464	0.008474855683743954	0.2894223630428314	0.028402453288435936	0.02745717018842697	0.08531297743320465	0.13162246346473694	0.20634636282920837	2.430476427078247	0.023240789771080017	0.07910402119159698	0.005086235702037811	0.9158645868301392	0.4469842314720154	0.12766636908054352	0.08087465167045593	0.014415434561669827	0.05132582411170006	0.012220188044011593	0.023975761607289314	0.011153788305819035	0.011667290702462196	0.06210241839289665	1.3585079908370972	0.05716317892074585	0.1613093465566635	0.292422354221344	0.0033053825609385967	0.13824428617954254	1.833909511566162	0.28082481026649475	0.0841371938586235	0.006507156882435083	0.37960395216941833	0.048682890832424164	0.06078584864735603	0.17714180052280426
M01_T002	C26	1.426634669303894	0.9348503947257996	0.18733052909374237	0.03515569493174553	0.032443881034851074	0.017354069277644157	0.9396095871925354	0.0537729412317276	0.21382677555084229	0.13096711039543152	0.07360821962356567	0.035530731081962585	1.7644867897033691	0.018556952476501465	0.06524468958377838	0.012229531072080135	0.024082770571112633	0.22394122183322906	1.710573673248291	0.19396357238292694	0.015213919803500175	0.045853257179260254	0.022231051698327065	0.01939372345805168	0.007952196523547173	0.010344158858060837	0.06235209107398987	0.011097594164311886	0.08549190312623978	0.11516398191452026	0.9099583029747009	0.007905521430075169	0.07859478145837784	0.5267638564109802	0.2018784135580063	0.0223092008382082	0.010071460157632828	0.3928653299808502	1.8411576747894287	0.05093127116560936	0.15484264492988586
M01_T002	C27	1.3137593269348145	0.7693819403648376	0.23823320865631104	0.0419754683971405	0.03266315907239914	0.021547961980104446	0.8196924328804016	0.04636451601982117	0.1456443816423416	0.12518130242824554	0.07027257978916168	0.05928123742341995	1.8215558528900146	0.017424192279577255	0.06550772488117218	0.011556101031601429	0.017438145354390144	0.22300410270690918	1.4800893068313599	0.18048392236232758	0.01419784501194954	0.04919065162539482	0.024277206510305405	0.020049503073096275	0.008968837559223175	0.010983376763761044	0.05982643738389015	0.019115881994366646	0.06424137949943542	0.10978502780199051	0.7387077808380127	0.009328332729637623	0.055599965155124664	0.8075345158576965	0.28108716011047363	0.027770165354013443	0.01015850342810154	0.37908411026000977	0.07297138124704361	0.05394788831472397	0.15717118978500366
M01_T002	C28	1.6373339891433716	2.2528278827667236	0.17248523235321045	0.03820086643099785	0.03129860758781433	0.012326055206358433	0.36566445231437683	0.05525655671954155	0.32824060320854187	0.2078409045934677	0.08346469700336456	0.0850110650062561	1.5082859992980957	0.02806391380727291	0.0643288716673851	0.013275481760501862	0.17212219536304474	0.136026993393898	0.5212063193321228	0.08340693265199661	0.011810986325144768	0.03361626714468002	0.015528439544141293	0.01725536584854126	0.008514062501490116	0.010061788372695446	0.0813484862446785	0.009728899225592613	0.07375770062208176	0.15431514382362366	1.9820822477340698	0.0070664407685399055	0.7827680110931396	0.7008013129234314	0.4589332640171051	0.03556325286626816	0.010358513332903385	0.6817968487739563	2.3418447971343994	0.05304863303899765	0.14168615639209747
M01_T002	C29	1.921926736831665	1.4703007936477661	0.16921266913414001	0.24610301852226257	0.03352576866745949	0.014685914851725101	0.5990874767303467	0.09323723614215851	0.7397896647453308	0.160019189119339	0.19679374992847443	0.02151121199131012	1.0601842403411865	0.025385377928614616	0.06688735634088516	0.015976320952177048	0.045710980892181396	0.19492270052433014	0.9130396842956543	0.12871721386909485	0.01404169574379921	0.04149108752608299	0.01971852406859398	0.0253274105489254	0.011840674094855785	0.010939769446849823	0.05583994463086128	0.010117116384208202	0.10981813818216324	0.07077207416296005	1.2969497442245483	0.004770420026034117	0.6313791871070862	0.4182415306568146	0.0743068978190422	0.019671332091093063	0.008759078569710255	0.5646044611930847	0.10424094647169113	1.5638376474380493	0.17845183610916138
M01_T003	C01	0.41596686840057373	0.17724217474460602	0.5438955426216125	0.0387568399310112	0.049471672624349594	0.12789471447467804	0.13350313901901245	0.01900302805006504	0.008303697220981121	0.12609736621379852	0.4749568998813629	0.03309638053178787	0.1366073340177536	0.0299256332218647	0.0053276242688298225	0.0	0.04460415616631508	0.6010221838951111	0.37220999598503113	0.134309321641922	0.02535994164645672	0.9899297952651978	0.07536715269088745	0.026331525295972824	0.027499262243509293	2.8798664841733768e-12	0.14032967388629913	0.03702188655734062	0.10188570618629456	1.3942216634750366	0.06949906796216965	0.0010144042316824198	0.02144809626042843	0.05335313826799393	0.04108773171901703	0.009311936795711517	0.04668091982603073	0.2549068331718445	0.037058815360069275	0.02961510233581066	0.34473830461502075
M01_T003	C02	1.0048725605010986	0.2045351266860962	1.0148862600326538	0.46850892901420593	0.09710943698883057	0.052051227539777756	0.07973271608352661	0.029450658708810806	0.10344459116458893	0.15769977867603302	0.9740106463432312	0.05310497432947159	0.5589200258255005	0.7324653267860413	0.8251022696495056	0.0347541980445385	0.12085559964179993	2.5163590908050537	0.5082471370697021	0.4722311794757843	0.052234482020139694	0.1004287376999855	0.09200238436460495	0.06797628849744797	0.039002690464258194	0.05655325949192047	0.1176084503531456	0.02755468524992466	0.025670714676380157	0.20943133533000946	0.06257341057062149	0.008036121726036072	0.039414890110492706	0.03438079357147217	0.009458430111408234	0.07200638204813004	0.04320706054568291	4.378523826599121	0.04708688333630562	0.02945256605744362	0.8604849576950073
M01_T003	C03	0.9950041770935059	0.052535928785800934	0.7179187536239624	0.1156640499830246	0.11335035413503647	0.015857448801398277	0.0430789552628994	0.02345944568514824	0.1633378118276596	0.18404288589954376	0.12488482892513275	0.05339128151535988	1.2600127458572388	2.0878846645355225	0.9002687335014343	0.036906011402606964	0.02404589205980301	0.24093951284885406	0.7734465599060059	0.49226343631744385	0.046914853155612946	0.07795913517475128	0.023563124239444733	0.017623022198677063	0.011718489229679108	0.016455894336104393	0.1029738187789917	0.012244249694049358	0.02414272353053093	0.11462767422199249	0.029535986483097076	0.005655503366142511	0.0030370147433131933	0.004562891088426113	0.0030660475604236126	0.005194395314902067	0.0419243648648262	5.474878787994385	0.031903259456157684	0.027163567021489143	1.244469165802002
M01_T003	C04	1.4776967763900757	2.214524269104004	0.45362892746925354	0.10975003242492676	0.1422172635793686	0.02050960622727871	0.12864388525485992	0.10393684357404709	0.14960084855556488	0.26240307092666626	0.11721310019493103	0.11681761592626572	0.7876490354537964	1.7666624784469604	2.1490883827209473	0.034342117607593536	0.05374551936984062	0.24187207221984863	0.4693947434425354	1.1076977252960205	0.0459958054125309	0.07110297679901123	0.02894151397049427	0.033957116305828094	0.012333561666309834	0.05857805907726288	0.1400841623544693	0.013983724638819695	0.03258775174617767	0.16990074515342712	0.10676826536655426	0.006548910867422819	0.036006662994623184	0.05791212618350983	0.02815152518451214	0.017216259613633156	0.03235721215605736	4.918156623840332	0.10115960985422134	0.023222666233778	0.6793453693389893
M01_T003	C05	0.9753913283348083	0.03477207198739052	0.4548052251338959	0.06114400550723076	0.07176418602466583	0.014036500826478004	0.03244413062930107	0.026718078181147575	0.05516375973820686	0.07719778269529343	0.07478946447372437	0.04436233267188072	0.21248117089271545	1.1231932640075684	2.290659189224243	0.026299314573407173	0.011426134034991264	0.08735751360654831	0.14956700801849365	0.4770021140575409	0.01947508193552494	0.04853668063879013	0.0150456503033638	0.009992645122110844	0.00866670161485672	0.01234988309442997	0.05588090047240257	0.009640836156904697	0.00929364375770092	0.04776545614004135	0.017756249755620956	0.0033601433970034122	0.0028361196164041758	0.006139267701655626	0.003601911012083292	0.008523279801011086	0.028381770476698875	4.956493377685547	0.024883732199668884	0.02283419296145439	0.11610321700572968
M01_T003	C06	1.711875557899475	0.04032975435256958	0.298676460981369	0.05012743920087814	0.05246613919734955	0.01577417366206646	0.6474102735519409	0.027326423674821854	0.7976413369178772	0.1334143579006195	0.10922135412693024	0.03558136150240898	0.9256425499916077	2.0675084590911865	2.7680649757385254	0.03844553604722023	0.020211752504110336	0.11766844987869263	0.2606213688850403	1.3329598903656006	0.02631482109427452	0.06678809970617294	0.02101793885231018	0.02269872836768627	0.01337828766554594	0.017830468714237213	0.08653105050325394	0.008330740965902805	0.005584413651376963	0.10624069720506668	0.038451023399829865	0.0044937413185834885	0.0004176647635176778	0.0016003993805497885	0.0018852361245080829	0.001423474750481546	0.06716883182525635	5.99553108215332	0.0326714925467968	0.02224925346672535	0.24081259965896606
M01_T003	C07	1.4998688697814941	0.042227115482091904	0.28098130226135254	0.05149921774864197	0.059273846447467804	0.009530995972454548	0.04106692597270012	0.019184602424502373	0.07567735016345978	0.15454499423503876	0.08114151656627655	0.026404529809951782	0.5800739526748657	2.0312299728393555	2.9991679191589355	0.037394192069768906	0.02027972973883152	0.13837730884552002	0.31617748737335205	1.1058204174041748	0.025232914835214615	0.055293258279561996	0.019023457542061806	0.013954288326203823	0.01333397626876831	0.010642271488904953	0.06218533217906952	0.006839433219283819	0.009994604624807835	0.0800492912530899	0.03166292980313301	0.005686996039003134	0.0012934940168634057	0.0036818620283156633	0.0021735141053795815	0.017729800194501877	0.030639523640275	5.226271629333496	0.03232233226299286	0.026331087574362755	1.2192187309265137
M01_T003	C08	1.6803573369979858	0.04050387069582939	0.2507401406764984	0.053612250834703445	0.06004311889410019	0.010984204709529877	0.033574428409338	0.023726830258965492	0.06495018303394318	0.09296782314777374	0.09609727561473846	0.03173356503248215	0.57988041639328	2.1575639247894287	2.969022750854492	0.0436282716691494	0.02236240915954113	0.14970572292804718	0.4388710558414459	1.3393959999084473	0.02102768048644066	0.0607682466506958	0.014130814000964165	0.012033284641802311	0.007920038886368275	0.012350914068520069	0.08231659233570099	0.00942221563309431	0.009225993417203426	0.11052387952804565	0.041681572794914246	0.004985159728676081	0.0025508615653961897	0.004423476289957762	0.002701756777241826	0.020081540569663048	0.042115919291973114	5.260702133178711	0.030585728585720062	0.027699852362275124	0.09312235563993454
M01_T003	C09	1.5293607711791992	0.05123466998338699	0.3084588050842285	0.07430710643529892	0.06791101396083832	0.01328001543879509	0.049991630017757416	0.0345332957804203	0.0752275362610817	0.930404782295227	0.0961264818906784	0.03829498589038849	0.5238341689109802	2.023158550262451	2.7824041843414307	0.04524697735905647	0.014950279146432877	0.08918707817792892	0.3225238025188446	1.14243745803833	0.02108878456056118	0.04743798449635506	0.013024537824094296	0.012549644336104393	0.008199863135814667	0.01738746091723442	0.07015879452228546	0.008656397461891174	0.010137507691979408	0.06817147135734558	0.04708121344447136	0.00276622804813087	0.009058560244739056	0.004791082348674536	0.0034525124356150627	0.01081717386841774	0.03994094580411911	5.189400672912598	0.02762245386838913	0.03312057629227638	0.1398317813873291
M01_T003	C10	1.5552352666854858	0.05036266893148422	1.0475680828094482	2.804516077041626	0.6503679156303406	0.3006110191345215	0.06806021928787231	0.042082056403160095	0.4890367090702057	0.3518470227718353	0.4043407738208771	0.04711832106113434	1.7979449033737183	0.030436476692557335	0.0840994268655777	0.01733856461942196	0.31321942806243896	0.24563880264759064	1.1785742044448853	0.25416457653045654	0.07211858779191971	0.1649952232837677	0.2618146240711212	0.026291117072105408	0.013976922258734703	0.026835527271032333	0.10753261297941208	0.02147054485976696	0.025117069482803345	1.222514271736145	0.033711619675159454	0.009139889851212502	0.0044174473732709885	0.005209409631788731	0.0033707190304994583	0.0012075691483914852	0.12247305363416672	5.559733867645264	0.037707436829805374	0.04153137654066086	3.726466417312622
M01_T003	C11	0.8853427171707153	0.0990159884095192	0.30782070755958557	0.35052159428596497	0.10261249542236328	0.023395534604787827	0.1754271537065506	0.04206664860248566	0.21314246952533722	1.212464451789856	0.30378028750419617	0.05100684240460396	0.9275125861167908	0.2863963842391968	0.0734601840376854	0.012241028249263763	0.037075549364089966	0.35574567317962646	2.677706241607666	0.49441444873809814	0.09368022531270981	0.14505024254322052	0.27931198477745056	0.027188023552298546	0.029186947271227837	0.05342117324471474	0.12726137042045593	0.028500718995928764	0.043758589774370193	1.6093517541885376	0.07613203674554825	0.015841258689761162	0.00945892371237278	0.01460850890725851	0.026317577809095383	0.0027395221404731274	0.040577683597803116	4.666906833648682	0.13294029235839844	0.036680471152067184	1.9020370244979858
M01_T003	C12	0.8372076749801636	0.034064020961523056	0.27631622552871704	0.12120277434587479	0.13372182846069336	1.1665195226669312	0.1623210310935974	0.28144243359565735	0.4039451479911804	0.24583663046360016	0.14868716895580292	0.04449627548456192	2.4354474544525146	0.028935879468917847	0.08846014738082886	0.011388538405299187	0.012936056591570377	0.15969417989253998	0.4698126018047333	0.11334167420864105	0.02525692619383335	0.08987566828727722	0.02730441652238369	0.017003584653139114	0.009760851040482521	0.015664195641875267	0.14672315120697021	0.017646655440330505	0.1155417263507843	0.6449666619300842	0.03664218634366989	0.004808461759239435	0.023375602439045906	0.05449691414833069	0.01931125670671463	0.012659503147006035	0.22341258823871613	1.3423057794570923	0.04058985039591789	0.03137635812163353	1.2359174489974976
M01_T003	C13	1.03238844871521	0.04625146836042404	0.26292550563812256	0.10336944460868835	0.06441206485033035	0.1811911016702652	0.210928812623024	0.057627320289611816	0.07101363688707352	0.10678477585315704	0.08513108640909195	1.5003646612167358	2.533679485321045	0.08210274577140808	0.17139357328414917	0.017331281676888466	0.11402967572212219	0.22085295617580414	0.16694435477256775	0.09847035259008408	0.14556418359279633	0.07865406572818756	0.028121650218963623	0.016698988154530525	0.013211880810558796	0.014044011943042278	0.12125957012176514	0.026068836450576782	0.1179300919175148	0.4205125570297241	0.03938489407300949	0.0208603348582983	0.04484215006232262	1.3220833539962769	0.19819582998752594	0.046122584491968155	0.05501827597618103	5.488417625427246	1.296492099761963	0.03484181687235832	0.15205958485603333
M01_T003	C14	1.652374505996704	0.06268887221813202	0.29419466853141785	1.2646266222000122	0.07048603147268295	0.043802157044410706	0.19364094734191895	0.07539574801921844	0.04407981038093567	0.8436393141746521	0.4432206451892853	0.0420258492231369	0.554214358329773	0.017821606248617172	0.061117060482501984	0.060307204723358154	0.013292944990098476	0.3126910626888275	0.9716945886611938	0.21988342702388763	0.02224079892039299	0.05128752440214157	0.0417177751660347	0.040479470044374466	0.006532760336995125	0.04660077020525932	0.08206890523433685	0.025068584829568863	1.5433332920074463	0.06619814783334732	0.04531797021627426	0.19257968664169312	0.02451622672379017	0.14714324474334717	0.02781102806329727	0.02385835535824299	0.017463233321905136	0.42690858244895935	0.03613220900297165	0.038380637764930725	3.613764524459839
M01_T003	C15	1.5140290260314941	0.05422849953174591	1.5344181060791016	0.8194353580474854	0.961397647857666	0.029686924070119858	0.1015801802277565	0.03648378327488899	0.7195860743522644	3.601858615875244	1.1497174501419067	0.04286056011915207	1.6750253438949585	0.03403175622224808	0.08022743463516235	0.02421073615550995	0.025616995990276337	0.22008995711803436	0.750505805015564	0.11586886644363403	0.26236847043037415	0.16036374866962433	0.9611502885818481	0.033573608845472336	0.024999381974339485	0.19125530123710632	0.12330534309148788	0.023325849324464798	0.021974844858050346	1.0973323583602905	0.03200802206993103	0.006658010650426149	0.007403676863759756	0.0119105139747262	0.0032721327152103186	0.0057109952904284	0.052015453577041626	4.61415433883667	0.03672350198030472	0.0312524288892746	4.8543806076049805
M01_T003	C16	1.0907953977584839	0.3335283398628235	0.6909841299057007	0.23303619027137756	0.4545968770980835	0.12768371403217316	0.30705395340919495	0.16635504364967346	0.2524290382862091	0.6256148815155029	0.22742995619773865	0.2500218451023102	1.8592987060546875	0.09673888981342316	0.21410302817821503	0.050279345363378525	0.09281667321920395	0.3900381326675415	0.8008867502212524	0.2610136866569519	0.29915979504585266	0.10127205401659012	0.19212201237678528	0.09137599915266037	0.006385878659784794	0.32004955410957336	0.12120693176984787	0.13481508195400238	0.2686401903629303	0.19258584082126617	0.10655853152275085	0.038196220993995667	0.05001239851117134	0.2693386673927307	0.08220652490854263	0.03751056268811226	0.3636764585971832	0.8226302862167358	0.10493254661560059	0.05216614529490471	3.141160726547241
M01_T003	C17	1.1408498287200928	0.07236352562904358	0.40016621351242065	0.07955741882324219	0.7905274033546448	0.02401677705347538	0.0493568480014801	0.03384857624769211	0.12454730272293091	3.2426047325134277	0.25432077050209045	0.043184828013181686	1.4941556453704834	0.030433105304837227	0.09481757879257202	0.027052024379372597	0.03479046747088432	0.9874546527862549	0.6055696606636047	0.11099801957607269	0.04709907993674278	0.10611040145158768	0.03779623284935951	0.05463864654302597	2.6593778133392334	0.16400431096553802	0.14042456448078156	0.01716773770749569	0.011969514191150665	0.05482042208313942	0.03856267035007477	0.002465207129716873	0.020986860617995262	0.04720517247915268	0.007514087948948145	0.06026679649949074	0.1060248538851738	0.5639987587928772	0.03278965875506401	0.029158633202314377	5.853018283843994
M01_T003	C18	1.2685414552688599	0.045707907527685165	2.0018091201782227	0.05442748963832855	1.3436658382415771	0.010607350617647171	0.03942856565117836	0.02211826853454113	0.30694448947906494	5.135319232940674	1.1812704801559448	0.018497226759791374	1.5588964223861694	0.035634804517030716	0.06976528465747833	0.031438250094652176	0.01801707223057747	0.19950266182422638	0.40429461002349854	0.07065611332654953	0.35358887910842896	0.07006829231977463	0.7367764115333557	0.024927500635385513	0.011470945551991463	0.44716328382492065	0.10086998343467712	0.014648420736193657	0.010742606595158577	0.5326051115989685	0.017269223928451538	0.003282601945102215	0.009811664000153542	0.01594500057399273	0.00560759287327528	0.01798328012228012	0.019098279997706413	0.5680457949638367	0.032065194100141525	0.030373282730579376	4.897517681121826
M01_T003	C19	0.7865223288536072	0.0597882904112339	0.2717124819755554	0.06376545131206512	0.482308030128479	0.04819587990641594	0.07200836390256882	0.029508644714951515	0.06707504391670227	3.821993112564087	0.1618412733078003	0.026852644979953766	1.7566633224487305	0.017781782895326614	0.07313375174999237	0.013053076341748238	0.02071836031973362	0.22502730786800385	0.39709359407424927	0.08367505669593811	0.06673033535480499	0.06971235573291779	0.054979439824819565	0.018154071643948555	0.30262863636016846	0.24496282637119293	0.1338249146938324	0.005478228908032179	0.014500080607831478	0.0765538141131401	0.01294628530740738	0.0050268592312932014	0.007019942160695791	0.024895761162042618	0.004900889936834574	0.014452027156949043	0.18697233498096466	0.44090980291366577	0.05378057062625885	0.04884123429656029	5.0491557121276855
M01_T003	C20	1.2220884561538696	0.046464625746011734	0.6781120300292969	2.359297752380371	0.14245034754276276	0.04211658239364624	0.060329608619213104	0.040567826479673386	0.05747300758957863	3.2105562686920166	0.5281721949577332	0.03037463314831257	1.4647191762924194	0.033420342952013016	0.07735570520162582	0.017624767497181892	0.014210606925189495	0.15909764170646667	0.4076005518436432	0.17006060481071472	0.021832680329680443	0.07295883446931839	0.051590632647275925	0.01887252926826477	0.006760268472135067	0.15948230028152466	0.11245586723089218	0.10066109895706177	0.13890770077705383	3.6509196758270264	0.052389755845069885	0.04361959546804428	0.01392810046672821	0.020281843841075897	0.006045808549970388	0.012981669045984745	0.0603129006922245	2.5769076347351074	0.066377192735672	0.05159639194607735	1.8078663349151611
M01_T003	C21	1.4598146677017212	0.9701125025749207	0.24991880357265472	0.05598607659339905	0.046302225440740585	0.020240982994437218	0.7710040807723999	0.07517707347869873	0.09781832247972488	2.989478588104248	0.10059916228055954	0.04018363356590271	1.511121153831482	0.022702930495142937	0.06737145036458969	0.012036938220262527	0.013739902526140213	0.16600118577480316	1.763712763786316	0.18630175292491913	0.015615422278642654	0.053879428654909134	0.02285103127360344	0.020114630460739136	0.007182386703789234	0.11810848116874695	0.07381188124418259	0.017642395570874214	0.0740741565823555	0.09634629637002945	1.0300002098083496	0.010753964073956013	0.017029516398906708	0.4140479862689972	0.20710888504981995	0.01960093528032303	0.013373931869864464	0.5411725044250488	0.5702898502349854	0.04104084521532059	0.10624241083860397
M01_T003	C22	1.8880609273910522	1.0164384841918945	0.2658231258392334	0.5752298831939697	0.04301817715167999	0.01734432391822338	0.07859282195568085	0.10314343124628067	0.40758952498435974	3.649376392364502	0.44990912079811096	0.03343833237886429	0.6312397122383118	0.02683916501700878	0.0652737244963646	0.024357715621590614	0.05029655247926712	0.12125697731971741	0.45680147409439087	0.08712218701839447	0.012189590372145176	0.04689716920256615	0.011823580600321293	0.028240809217095375	0.0071496507152915	0.18422548472881317	0.0804828479886055	0.019314568489789963	0.09792342036962509	0.0675496831536293	1.1192600727081299	0.007673092186450958	0.1818837970495224	0.8739860653877258	0.10005684196949005	0.016021333634853363	0.012705972418189049	0.6103173494338989	0.04119808226823807	0.8945996761322021	0.2672749161720276
M01_T003	C23	1.4683427810668945	0.06356173753738403	0.3051566481590271	2.8969051837921143	0.41870996356010437	0.05320971831679344	0.3229391276836395	0.07533209770917892	0.1340116411447525	0.17058643698692322	0.3816665709018707	0.03586206212639809	1.2594220638275146	0.02184695191681385	0.07021750509738922	0.011592340655624866	0.03240274265408516	0.2349664270877838	1.0314925909042358	0.23219583928585052	0.18144340813159943	0.07702483981847763	0.3699568212032318	0.02274000272154808	0.010109080001711845	0.0150587297976017	0.09050285071134567	0.04584074020385742	0.0712122991681099	0.09480121731758118	0.031557708978652954	0.07286812365055084	0.09068598598241806	0.26247280836105347	0.0381283238530159	0.030719608068466187	0.015370432287454605	0.7818828225135803	0.03859785944223404	0.03589605540037155	2.391646385192871
M01_T003	C24	1.5576204061508179	1.0426677465438843	0.8518694639205933	0.29134616255760193	0.06292340159416199	0.02206242084503174	0.4113892912864685	0.04495583102107048	0.16752399504184723	0.6028699278831482	0.9423811435699463	0.05289455130696297	1.0458946228027344	0.023159148171544075	0.10170111060142517	0.03275002911686897	0.059500791132450104	2.575563907623291	1.2222425937652588	0.2726481854915619	0.028738468885421753	0.07168727368116379	0.04827727749943733	0.21386006474494934	0.021773843094706535	0.05727701261639595	0.08555131405591965	0.02936609834432602	0.08634869754314423	0.0868852362036705	0.8949564099311829	0.018087351694703102	0.2238084226846695	0.5703669190406799	0.15401411056518555	0.06951206177473068	0.019595786929130554	0.5280603766441345	0.5894796252250671	0.132600799202919	0.3831310272216797
M01_T003	C25	1.4960956573486328	1.7937649488449097	0.6415945291519165	0.2326420098543167	0.050315164029598236	0.015606896951794624	0.3744381070137024	0.03898529335856438	0.16599354147911072	0.17102403938770294	0.15692079067230225	0.1336393654346466	2.4839322566986084	0.028269704431295395	0.09257466346025467	0.010848716832697392	1.0181944370269775	0.3716849088668823	0.29240554571151733	0.09639789164066315	0.014677236787974834	0.06092758849263191	0.018347833305597305	0.02374011091887951	0.003195734927430749	0.023351363837718964	0.1152273565530777	1.725386619567871	0.11558147519826889	0.10733215510845184	0.22013147175312042	0.007296598516404629	0.27372610569000244	1.492313027381897	0.3227001428604126	0.08281827718019485	0.015660090371966362	0.7345601320266724	0.04239298403263092	0.17441342771053314	0.129182368516922
M01_T003	C26	1.594171404838562	0.8867104053497314	0.22330333292484283	0.055020321160554886	0.04423908516764641	0.015587165020406246	0.7406545281410217	0.0664617195725441	0.12404919415712357	0.17301109433174133	0.08112416416406631	0.036543335765600204	1.6608856916427612	0.021106207743287086	0.07117470353841782	0.010345952585339546	0.0168528463691473	0.1834639608860016	1.828529715538025	0.1966032236814499	0.014238808304071426	0.059130650013685226	0.022786831483244896	0.018849637359380722	0.007193859666585922	0.014711329713463783	0.07995883375406265	0.010344733484089375	0.12164956331253052	0.08850175887346268	0.9957715272903442	0.009275007992982864	0.037521254271268845	0.5099548697471619	0.17527379095554352	0.02144336886703968	0.01478731632232666	0.5587963461875916	1.7688860893249512	0.034743938595056534	0.12391739338636398
M01_T003	C27	1.4571630954742432	0.8125138878822327	0.30393078923225403	0.06142638251185417	0.04884574934840202	0.0191205944865942	0.6219853162765503	0.06763222068548203	0.10652570426464081	0.17590948939323425	0.09446374326944351	0.0666564330458641	1.803889513015747	0.01957765594124794	0.07274089008569717	0.011235293000936508	0.016625558957457542	0.1841190606355667	1.4679697751998901	0.17586810886859894	0.014642191119492054	0.06027330458164215	0.023919178172945976	0.020005671307444572	0.007093191612511873	0.013544241897761822	0.0860729068517685	0.018304256722331047	0.08021741360425949	0.0903840884566307	0.8934268355369568	0.011824200861155987	0.04297170042991638	0.930915892124176	0.3829388916492462	0.029295984655618668	0.01624579168856144	0.5731942653656006	0.07162003964185715	0.039115190505981445	0.12388762086629868
M01_T003	C28	1.739579677581787	2.1965582370758057	0.25031498074531555	0.07045448571443558	0.051525264978408813	0.014328817836940289	0.25285255908966064	0.08009982854127884	0.242548406124115	0.25587356090545654	0.10871943831443787	0.10075212270021439	1.391195297241211	0.02939099818468094	0.07123162597417831	0.01047451887279749	0.16711881756782532	0.12819334864616394	0.5445500612258911	0.08979365229606628	0.0118810273706913	0.04545687139034271	0.015614775009453297	0.01947329007089138	0.007678749971091747	0.015828989446163177	0.11941831558942795	0.010786953382194042	0.08554321527481079	0.16018807888031006	2.050767421722412	0.0077955755405128	0.7351288795471191	0.7500208020210266	0.5390270352363586	0.03561576083302498	0.01486289594322443	0.8798379898071289	2.198667049407959	0.03780444711446762	0.1500254124403
M01_T003	C29	2.020862579345703	1.2773321866989136	0.22482284903526306	0.3811313509941101	0.045325763523578644	0.014857281930744648	0.2821520268917084	0.14917337894439697	0.644479513168335	0.18783438205718994	0.3614662289619446	0.033220529556274414	0.6753020882606506	0.029262978583574295	0.06708027422428131	0.01420673355460167	0.064397431910038	0.13378816843032837	0.7434939742088318	0.11634521931409836	0.010097247548401356	0.04714018478989601	0.017084384337067604	0.019940679892897606	0.010887432843446732	0.013792029581964016	0.07777376472949982	0.011032315902411938	0.039757490158081055	0.05398242920637131	1.3940001726150513	0.0064838360995054245	0.6024867296218872	0.5612030625343323	0.10533436387777328	0.018304362893104553	0.012763532809913158	0.6784061789512634	0.04518425837159157	1.030086874961853	0.1828336864709854
M01_T004	C01	0.4246944487094879	0.2864462435245514	0.6120595335960388	0.055653996765613556	0.054325785487890244	0.24336235225200653	0.10660181939601898	0.022392524406313896	0.049185559153556824	0.13161666691303253	0.5055720806121826	0.03198656812310219	0.18292750418186188	0.02589484304189682	0.06448555737733841	0.023101001977920532	0.0697266086935997	0.89626544713974	1.3218190670013428	0.42874300479888916	0.08382786810398102	1.9819133281707764	0.11822188645601273	0.024801375344395638	0.03957614675164223	0.04182979464530945	0.09407437592744827	0.052907370030879974	0.06632613390684128	1.8915866613388062	0.08681080490350723	0.012483538128435612	0.03647555410861969	0.09150460362434387	0.07944545894861221	0.030369162559509277	0.01126459613442421	0.5478696227073669	0.11319427937269211	0.038875870406627655	0.37772735953330994
M01_T004	C02	1.0291818380355835	0.17199605703353882	0.6192460656166077	0.2161187082529068	0.05228855833411217	0.031462009996175766	0.07681520283222198	0.015731001272797585	0.09122921526432037	0.09633851051330566	0.7863141298294067	0.04096318781375885	0.4717544913291931	0.8290305733680725	1.4451693296432495	0.033094871789216995	0.07381711155176163	2.352480173110962	0.4459933340549469	0.5766868591308594	0.08074570447206497	0.3561052680015564	0.07204526662826538	0.04676811024546623	0.05835713446140289	0.05527357757091522	0.08536051958799362	0.023114783689379692	0.02473311312496662	0.2206980288028717	0.051583826541900635	0.0071195936761796474	0.034507498145103455	0.03620358929038048	0.00641476409509778	0.060475002974271774	0.023082895204424858	4.057687282562256	0.0535079762339592	0.02704271301627159	0.5890070199966431
M01_T004	C03	1.0350407361984253	0.04810250177979469	0.3877566158771515	0.13337962329387665	0.06685537844896317	0.01545257493853569	0.03360565006732941	0.012721356935799122	0.22119688987731934	0.10725344717502594	0.047201111912727356	0.030614029616117477	1.5742844343185425	2.2140886783599854	0.9774088263511658	0.03627526015043259	0.023875342682003975	0.24132587015628815	0.7741330862045288	0.6865226030349731	0.16287359595298767	0.1956835240125656	0.022517310455441475	0.0158125851303339	0.027388961985707283	0.02222895622253418	0.11804027110338211	0.01642223820090294	0.057598311454057693	0.1940654069185257	0.023387739434838295	0.005960093345493078	0.005057003814727068	0.00606716051697731	0.002921473002061248	0.007084667682647705	0.03127552196383476	5.302735328674316	0.02659086138010025	0.023828571662306786	1.4571982622146606
M01_T004	C04	1.3660287857055664	2.086596965789795	0.36745280027389526	0.12296973168849945	0.09643629938364029	0.021403422579169273	0.1408984363079071	0.09901842474937439	0.1312355250120163	0.12424339354038239	0.06067338585853577	0.13318189978599548	0.7753051519393921	1.77451491355896	2.504215955734253	0.04135441035032272	0.04098532348871231	0.18675224483013153	0.5208957195281982	0.9184479713439941	0.04550401493906975	0.15705284476280212	0.036454927176237106	0.03773052990436554	0.016359468922019005	0.0321461483836174	0.09714764356613159	0.04554902762174606	0.0180961973965168	0.22772707045078278	0.15673844516277313	0.010378566570580006	0.02338845655322075	0.10112996399402618	0.02552592195570469	0.02306363917887211	0.02680393122136593	4.424037933349609	0.1627354621887207	0.055135853588581085	0.5069361925125122
M01_T004	C05	0.9215625524520874	0.028851104900240898	0.35679543018341064	0.03364104777574539	0.042184267193078995	0.013088783249258995	0.03430834412574768	0.013558007776737213	0.04138428717851639	0.03856272250413895	0.03424547612667084	0.03598922863602638	0.24816322326660156	0.9135788679122925	2.567946434020996	0.024183737114071846	0.013676823116838932	0.07402258366346359	0.14283421635627747	0.4532480835914612	0.02516878768801689	0.11171285808086395	0.01409794669598341	0.00993984192609787	0.022442450746893883	0.015758464112877846	0.06494604796171188	0.010588853619992733	0.01400026585906744	0.11736410111188889	0.015105659142136574	0.004576186183840036	0.005791195668280125	0.008574322797358036	0.004333798307925463	0.020215880125761032	0.016665905714035034	4.450819492340088	0.020576654002070427	0.020738454535603523	0.07320567965507507
M01_T004	C06	1.5965651273727417	0.03986797109246254	0.22795584797859192	0.038241636008024216	0.04712534695863724	0.020701657980680466	0.8590385317802429	0.020734228193759918	0.8436013460159302	0.09044013172388077	0.037356797605752945	0.042136382311582565	1.022208333015442	2.0809078216552734	2.923001289367676	0.05077454075217247	0.020321326330304146	0.1789727658033371	0.2560073733329773	1.1801282167434692	0.03972703963518143	0.15722313523292542	0.03503124788403511	0.01287014689296484	0.02328583411872387	0.020386530086398125	0.0818374827504158	0.01580697111785412	0.013078267686069012	0.2419442981481552	0.02234790287911892	0.0072064450941979885	0.001650133985094726	0.0017421500524505973	0.0031655943021178246	0.002768895123153925	0.05415167286992073	5.9654364585876465	0.028885873034596443	0.018670419231057167	0.19341090321540833
M01_T004	C07	1.439957618713379	0.033746253699064255	0.1640811562538147	0.03709273412823677	0.028915047645568848	0.011027143336832523	0.027170931920409203	0.01256913598626852	0.05405201017856598	0.08380521088838577	0.032734908163547516	0.020910708233714104	0.6093087196350098	1.919976830482483	3.0681867599487305	0.03414294868707657	0.014400109648704529	0.13183879852294922	0.2662416696548462	1.0466022491455078	0.032686665654182434	0.1219077855348587	0.01797305792570114	0.010290690697729588	0.03470680117607117	0.015096453949809074	0.06602393835783005	0.011012368835508823	0.01703648269176483	0.1326691061258316	0.020840516313910484	0.0032223504967987537	0.004248708952218294	0.00598157336935401	0.002737268805503845	0.024841362610459328	0.016989365220069885	4.7025465965271	0.023197930306196213	0.02400214411318302	1.083404779434204
M01_T004	C08	1.5782132148742676	0.02724626660346985	0.15902937948703766	0.035677436739206314	0.036135800182819366	0.01124660111963749	0.03112410381436348	0.012368307448923588	0.04681279510259628	0.05066647753119469	0.03503036126494408	0.02512684278190136	0.6873292326927185	2.1227495670318604	3.138688325881958	0.0434473417699337	0.020625295117497444	0.15164928138256073	0.3895462155342102	1.2353304624557495	0.03221411630511284	0.15150734782218933	0.016811968758702278	0.010672629810869694	0.022112488746643066	0.01694096066057682	0.0860922634601593	0.012715132907032967	0.014253360219299793	0.1767507791519165	0.0223837960511446	0.004376627970486879	0.004260959103703499	0.004612654913216829	0.004498410038650036	0.02362457849085331	0.023849409073591232	4.880551338195801	0.02166721038520336	0.022602012380957603	0.07956068962812424
M01_T004	C09	1.5247074365615845	0.060661979019641876	0.18921257555484772	0.05077483505010605	0.03325726464390755	0.013215898536145687	0.03762945532798767	0.013931912370026112	0.04845545440912247	0.9557861089706421	0.025941740721464157	0.035636208951473236	0.6116501092910767	1.936252474784851	2.9899098873138428	0.041376832872629166	0.01813577301800251	0.12046993523836136	0.27403971552848816	1.0785654783248901	0.039189908653497696	0.10024866461753845	0.015510277822613716	0.011155993677675724	0.02664940245449543	0.022944152355194092	0.06450585275888443	0.007685030810534954	0.010311349295079708	0.12917795777320862	0.06965135037899017	0.0032240168657153845	0.00718787731602788	0.0486823245882988	0.008920800872147083	0.024644920602440834	0.01750057004392147	4.8072357177734375	0.024911070242524147	0.06325579434633255	0.1396709382534027
M01_T004	C10	1.3904469013214111	0.04619145765900612	1.3087358474731445	3.261986255645752	0.45834141969680786	0.49998822808265686	0.06584274023771286	0.029905319213867188	0.6328153014183044	0.1945636123418808	0.29193058609962463	0.04164282977581024	2.0215327739715576	0.03070855885744095	0.0675085112452507	0.022058716043829918	0.6555063128471375	0.24507784843444824	1.8678686618804932	0.3664933741092682	0.07280390709638596	0.24251577258110046	0.13815300166606903	0.022575361654162407	0.03023642860352993	0.033325109630823135	0.10044175386428833	0.018470732495188713	0.025903373956680298	0.8773473501205444	0.020888645201921463	0.007188882678747177	0.0046431440860033035	0.0028200147207826376	0.0057796998880803585	0.0012901262380182743	0.10610324889421463	5.474445343017578	0.03024648129940033	0.04959121346473694	3.0289249420166016
M01_T004	C11	0.6900594830513	0.07472443580627441	0.34210047125816345	0.40862154960632324	0.12067265063524246	0.02588633820414543	0.18261797726154327	0.02143872156739235	0.22751830518245697	0.7302864789962769	0.3846975564956665	0.03521190956234932	0.8859636187553406	0.2061617076396942	0.06436404585838318	0.020571498200297356	0.044240325689315796	0.3951343297958374	2.765577554702759	0.5477047562599182	0.1909073442220688	0.2980147898197174	0.5175350904464722	0.02284025028347969	0.03320392221212387	0.040458954870700836	0.1252041757106781	0.024305619299411774	0.035282865166664124	1.0600297451019287	0.02433399297297001	0.008028203621506691	0.011014052666723728	0.015872368589043617	0.030059659853577614	0.00473271356895566	0.02386261709034443	3.5388028621673584	0.07164672017097473	0.03104938007891178	1.590506911277771
M01_T004	C12	0.8376169800758362	0.020343929529190063	0.1792939007282257	0.12757223844528198	0.07951855659484863	0.8994628190994263	0.14280228316783905	0.17226247489452362	0.7897468209266663	0.13822613656520844	0.04113535210490227	0.033709388226270676	2.368582248687744	0.022840270772576332	0.05216154828667641	0.01896393857896328	0.010727801360189915	0.12955816090106964	0.6991771459579468	0.10808632522821426	0.02181532233953476	0.20957520604133606	0.01405516266822815	0.01743336394429207	0.025169918313622475	0.01891729049384594	0.16054069995880127	0.013467876240611076	0.12750831246376038	0.5920243859291077	0.0065012904815375805	0.0007772147073410451	0.01843300089240074	0.0878506600856781	0.020419849082827568	0.004877783823758364	0.15540525317192078	2.293262481689453	0.0628557950258255	0.021374303847551346	1.4624851942062378
M01_T004	C13	0.9640759825706482	0.07810528576374054	0.22983820736408234	0.06658568978309631	0.055966783314943314	0.24579529464244843	0.20290100574493408	0.06386072188615799	0.07894770056009293	0.10133331269025803	0.011053601279854774	1.5051140785217285	1.803110122680664	0.29973316192626953	0.6290991902351379	0.021799378097057343	0.05161705240607262	0.12506526708602905	0.26716163754463196	0.18001648783683777	0.09236416220664978	0.13450008630752563	0.02686099335551262	0.0039434595964848995	0.015204919502139091	0.02793164923787117	0.08828610926866531	0.04947508126497269	0.07355428487062454	0.44104906916618347	0.048540521413087845	0.019398394972085953	0.13961847126483917	0.8982973098754883	0.15632769465446472	0.020549360662698746	0.03640666976571083	5.036787986755371	1.094406247138977	0.019541295245289803	0.21821194887161255
M01_T004	C14	1.5323084592819214	0.050374384969472885	0.2475721687078476	1.4040888547897339	0.05704052746295929	0.051416829228401184	0.18424707651138306	0.08650383353233337	0.030190957710146904	1.059009313583374	0.22822949290275574	0.03320766240358353	0.5073329210281372	0.01762721873819828	0.03797663375735283	0.10387160629034042	0.013068841770291328	0.26729220151901245	0.735018253326416	0.18593768775463104	0.023297268897294998	0.13282164931297302	0.019684014841914177	0.019979111850261688	0.026855986565351486	0.04327996447682381	0.07484273612499237	0.02977469563484192	1.773998737335205	0.1239275261759758	0.028019724413752556	0.26287734508514404	0.022262686863541603	0.11848071217536926	0.02327069453895092	0.01116056926548481	0.007908416911959648	0.34926658868789673	0.024104908108711243	0.024609852582216263	3.262333631515503
M01_T004	C15	1.2460498809814453	0.04602566733956337	1.552017092704773	1.132827877998352	1.0129239559173584	0.033779844641685486	0.1346324235200882	0.032857540994882584	0.901556134223938	3.3709237575531006	1.0265458822250366	0.04232587665319443	1.5400375127792358	0.04174303263425827	0.061852093786001205	0.025621775537729263	0.022567279636859894	0.232897087931633	1.2141932249069214	0.1777748167514801	0.35070934891700745	0.1825261414051056	0.68638014793396	0.027183091267943382	0.03926033526659012	0.15087541937828064	0.10158465057611465	0.01922152191400528	0.01527421548962593	0.6629268527030945	0.015523983165621758	0.004702593199908733	0.005371281411498785	0.010046811774373055	0.004494692664593458	0.003348628059029579	0.040753141045570374	4.576188564300537	0.02685282565653324	0.02376323752105236	5.022627353668213
M01_T004	C16	1.6328754425048828	0.32436197996139526	0.4956730306148529	0.2367343306541443	1.0295811891555786	0.06851080060005188	0.2080693542957306	0.1229117140173912	0.10034170746803284	1.2507290840148926	0.11648008972406387	0.24460263550281525	2.8188693523406982	0.06756187230348587	0.11151624470949173	0.07656637579202652	0.1301383227109909	0.4017166495323181	1.4714865684509277	0.23925453424453735	1.4509466886520386	0.19014589488506317	0.1722809076309204	0.1299896389245987	0.16761772334575653	0.18716855347156525	0.13009627163410187	0.14704692363739014	0.1962279975414276	0.16160593926906586	0.06006491184234619	0.021437814459204674	0.08815870434045792	0.20227214694023132	0.06530487537384033	0.026765991002321243	1.6194376945495605	0.4923752248287201	0.04406377673149109	0.03577264025807381	4.755797863006592
M01_T004	C17	1.1762412786483765	0.061848074197769165	0.2833894193172455	0.1043625921010971	0.9996994733810425	0.03179795295000076	0.04305736720561981	0.02557087317109108	0.09560447931289673	2.9192047119140625	0.11016050726175308	0.03441890701651573	1.5715792179107666	0.022508881986141205	0.06371407210826874	0.029328444972634315	0.021698562428355217	0.7213075757026672	0.9214802384376526	0.11907977610826492	0.06297040730714798	0.2092549204826355	0.03530744090676308	0.055009711533784866	2.744241952896118	0.14677143096923828	0.12156670540571213	0.025300856679677963	0.01458712387830019	0.1599181741476059	0.02087370865046978	0.0037629411090165377	0.01698983646929264	0.038431040942668915	0.010909134522080421	0.023672359064221382	0.07096174359321594	0.2920297384262085	0.03150906413793564	0.025903088971972466	6.055103302001953
M01_T004	C18	1.060533046722412	0.03351427987217903	2.1605987548828125	0.05416639521718025	1.6498535871505737	0.013923294842243195	0.031322792172431946	0.020688770338892937	0.24941492080688477	5.013247013092041	1.2105051279067993	0.02004922926425934	1.6403133869171143	0.032655268907547	0.05674757808446884	0.04888749495148659	0.016140200197696686	0.14921796321868896	0.48974084854125977	0.06987251341342926	0.47773033380508423	0.15090079605579376	0.3441726267337799	0.018340647220611572	0.02966846339404583	0.4209156334400177	0.09479693323373795	0.01855158992111683	0.012380401603877544	0.3580324947834015	0.009464890696108341	0.002588356379419565	0.0073045771569013596	0.017672933638095856	0.006229069549590349	0.00855294894427061	0.013086463324725628	0.34474384784698486	0.025203431025147438	0.020607074722647667	5.070372581481934
M01_T004	C19	0.6787781715393066	0.07655201107263565	0.2660391926765442	0.06669796258211136	0.5298898220062256	0.05342353880405426	0.05029353126883507	0.02987109310925007	0.05905627831816673	3.3963701725006104	0.08811439573764801	0.030645305290818214	2.0114612579345703	0.031886644661426544	0.043599966913461685	0.02372637949883938	0.008494725450873375	0.15879282355308533	0.43879061937332153	0.04742233827710152	0.07361716777086258	0.20894396305084229	0.04841316118836403	0.023678278550505638	0.3447098135948181	0.121430404484272	0.12321379035711288	0.011687599122524261	0.031206773594021797	0.1264055222272873	0.015399271622300148	0.002458524890244007	0.005480664782226086	0.023348743095993996	0.007567005231976509	0.009078687988221645	0.1731436401605606	0.24839311838150024	0.03924914076924324	0.02845747396349907	5.340540885925293
M01_T004	C20	1.0574370622634888	0.031564321368932724	0.509626030921936	2.248446226119995	0.14591346681118011	0.03578690439462662	0.06014704704284668	0.026811746880412102	0.04388827085494995	3.1920435428619385	0.3655371367931366	0.0312275942414999	1.419441819190979	0.024621181190013885	0.06449311971664429	0.021581796929240227	0.013686531223356724	0.18255586922168732	0.7067261338233948	0.21277795732021332	0.025539368391036987	0.1597185879945755	0.02087656781077385	0.01738130673766136	0.022380903363227844	0.17708563804626465	0.1562771499156952	0.10787881910800934	0.17170603573322296	3.6404950618743896	0.0328228734433651	0.03919718787074089	0.013230483047664165	0.021889042109251022	0.008735249750316143	0.01333652064204216	0.04330328479409218	1.73898184299469	0.11081591993570328	0.0474831759929657	1.1528881788253784
M01_T004	C21	1.4688639640808105	0.9163580536842346	0.20090839266777039	0.04639631137251854	0.03366159275174141	0.01874924637377262	0.7761662006378174	0.0647495836019516	0.1780233532190323	2.9704530239105225	0.04234644025564194	0.0396580770611763	1.3425369262695312	0.02858426794409752	0.05675315484404564	0.017730850726366043	0.018956826999783516	0.1880086064338684	1.846210241317749	0.20179107785224915	0.01674126461148262	0.16244402527809143	0.028099941089749336	0.022265538573265076	0.01919754035770893	0.11461929976940155	0.09627223759889603	0.018320806324481964	0.08810397982597351	0.15520226955413818	0.9916115999221802	0.01820039376616478	0.044223353266716	0.579795777797699	0.2526751458644867	0.011753837577998638	0.008198188617825508	0.5172101855278015	0.8635461330413818	0.035516124218702316	0.18460071086883545
M01_T004	C22	1.8651314973831177	1.0553791522979736	0.1857067346572876	0.3516393005847931	0.03715348616242409	0.016429979354143143	0.08655998855829239	0.1384880542755127	0.1909642517566681	4.052830696105957	0.07195990532636642	0.03183509036898613	0.7210438251495361	0.03153769299387932	0.059380918741226196	0.0636073648929596	0.021345898509025574	0.08530784398317337	0.2659991383552551	0.06662457436323166	0.015454214997589588	0.12384137511253357	0.01504513155668974	0.019657844677567482	0.02231033332645893	0.23630207777023315	0.08418197184801102	0.028775643557310104	0.23776979744434357	0.1468743532896042	1.064237356185913	0.016024274751544	0.08377040922641754	1.1701229810714722	0.06201418116688728	0.011628719978034496	0.007134467829018831	0.5101983547210693	0.030072420835494995	1.1651896238327026	0.22370272874832153
M01_T004	C23	1.410109043121338	0.03724846616387367	0.16895726323127747	2.9458775520324707	0.18945306539535522	0.10946568101644516	0.6242954730987549	0.10366915911436081	0.091960109770298	0.14186164736747742	0.11449425667524338	0.03525567054748535	0.9594481587409973	0.020382927730679512	0.046767670661211014	0.01309276558458805	0.020083850249648094	0.180852010846138	1.319303035736084	0.2733437418937683	0.05634651333093643	0.1472758948802948	0.04017549380660057	0.01612512581050396	0.022472595795989037	0.0158332921564579	0.09506960213184357	0.014580672606825829	0.16118723154067993	0.14264939725399017	0.025188032537698746	0.16571587324142456	0.04538499936461449	0.559750497341156	0.07332637161016464	0.010813578963279724	0.010559859685599804	0.5286015868186951	0.04827403649687767	0.027829451486468315	1.1050539016723633
M01_T004	C24	1.573984146118164	1.0577471256256104	0.6948827505111694	0.23784880340099335	0.04600595682859421	0.021793639287352562	0.4700090289115906	0.040684495121240616	0.23951105773448944	0.5040030479431152	0.798814058303833	0.04859389364719391	0.727678656578064	0.0313454270362854	0.09799613058567047	0.030121315270662308	0.06492932885885239	2.3696250915527344	1.1106904745101929	0.2514649033546448	0.027895640581846237	0.26068150997161865	0.049893349409103394	0.2352423220872879	0.036765262484550476	0.06497819721698761	0.09706288576126099	0.033973995596170425	0.09011487662792206	0.17617632448673248	0.9234684109687805	0.0143344821408391	0.22565731406211853	0.5987160801887512	0.11482620239257812	0.060871005058288574	0.011021027341485023	0.4264444410800934	0.5963706374168396	0.3940407633781433	0.31326910853385925
M01_T004	C25	1.2737758159637451	1.6558705568313599	0.4862361252307892	0.03150353580713272	0.03169653192162514	0.021601436659693718	0.3960886299610138	0.018748026341199875	0.019839061424136162	0.06873422116041183	0.07024071365594864	0.2514219284057617	2.410207509994507	0.022045766934752464	0.06476249545812607	0.012618114240467548	0.9801874160766602	0.3266928195953369	0.12000206112861633	0.07559798657894135	0.019892670214176178	0.17247088253498077	0.02154632657766342	0.018991198390722275	0.017415866255760193	0.02304229699075222	0.13309639692306519	1.4148974418640137	0.03635239973664284	0.24041856825351715	0.08765844255685806	0.006450653076171875	0.1463739573955536	1.8578872680664062	0.15057097375392914	0.19759751856327057	0.009694227948784828	0.30924180150032043	0.025837751105427742	0.03827059641480446	0.18128669261932373
M01_T004	C26	1.6203758716583252	0.8349490761756897	0.21399977803230286	0.038553424179553986	0.03594068065285683	0.01866939105093479	0.7910282611846924	0.05897948145866394	0.24890248477458954	0.14919310808181763	0.04160955548286438	0.04042036458849907	1.449070692062378	0.027813121676445007	0.06368277966976166	0.013682674616575241	0.02490595355629921	0.2121945321559906	1.9974364042282104	0.24806149303913116	0.015240452252328396	0.16836027801036835	0.029446706175804138	0.022543417289853096	0.027182428166270256	0.022849123924970627	0.10482470691204071	0.014715922065079212	0.12010622769594193	0.1685352474451065	0.93852299451828	0.013054944574832916	0.11433608084917068	0.6774149537086487	0.20054768025875092	0.016293514519929886	0.007780470419675112	0.500583291053772	2.189934730529785	0.029372787103056908	0.20610933005809784
M01_T004	C27	1.4328564405441284	0.7049412727355957	0.31257718801498413	0.041179753839969635	0.0349029041826725	0.0265642162412405	0.6226604580879211	0.052887432277202606	0.16954262554645538	0.14772287011146545	0.03979557380080223	0.0945814773440361	1.607234239578247	0.026201291009783745	0.058819480240345	0.013057087548077106	0.029060769826173782	0.18575993180274963	1.380183458328247	0.18453089892864227	0.015385155566036701	0.17976634204387665	0.029348235577344894	0.020021699368953705	0.02249273471534252	0.019799979403614998	0.11814066767692566	0.026194646954536438	0.0742325484752655	0.173906609416008	0.7980245351791382	0.016713853925466537	0.08158411830663681	1.045810341835022	0.33470839262008667	0.029817290604114532	0.009638912975788116	0.472761869430542	0.05019811540842056	0.0457124337553978	0.20975551009178162
M01_T004	C28	1.7591607570648193	2.304790735244751	0.17549237608909607	0.04359269142150879	0.03410382196307182	0.015494239516556263	0.35598963499069214	0.10961812734603882	0.32882505655288696	0.2325359582901001	0.05102245882153511	0.11343776434659958	1.389386534690857	0.03510104492306709	0.06611467152833939	0.022391261532902718	0.20165620744228363	0.11167982965707779	0.6259850859642029	0.08544767647981644	0.0158902108669281	0.13394682109355927	0.019945872947573662	0.01722068153321743	0.021071946248412132	0.01959555223584175	0.11692783236503601	0.012907715514302254	0.07484214752912521	0.1978633552789688	2.1489408016204834	0.008339726366102695	0.7460666298866272	0.8260998725891113	0.5353228449821472	0.03846917673945427	0.00832262635231018	0.724196195602417	2.6058406829833984	0.03252797573804855	0.20419974625110626
M01_T004	C29	2.0583558082580566	1.4167401790618896	0.16111409664154053	0.2642454504966736	0.04071175307035446	0.0184249896556139	0.477292537689209	0.15583714842796326	0.7537935972213745	0.12963120639324188	0.10235296934843063	0.029418863356113434	0.7984454035758972	0.03679223358631134	0.06553531438112259	0.030109869316220284	0.06501305848360062	0.13969090580940247	0.9434638619422913	0.1271093487739563	0.01687946356832981	0.15725691616535187	0.021630972623825073	0.022464076057076454	0.027439801022410393	0.018473651260137558	0.10254400968551636	0.01252581924200058	0.06830187141895294	0.13630659878253937	1.4657615423202515	0.0069565740413963795	0.550410270690918	0.608271598815918	0.09818665683269501	0.013785735704004765	0.00853145681321621	0.6345075964927673	0.04795005917549133	1.5821751356124878	0.21387852728366852
M01_T005	C01	0.36040130257606506	0.22095824778079987	0.5582982897758484	0.06680858135223389	0.05952685698866844	0.1631603240966797	0.07509586960077286	0.021568648517131805	0.03104173019528389	0.10851218551397324	0.3253185451030731	0.03120412863790989	0.14389736950397491	0.020099693909287453	0.0799732357263565	0.01734255999326706	0.046688783913850784	0.5640223026275635	0.9054102897644043	0.26970964670181274	0.07853105664253235	1.9805985689163208	0.09887003898620605	0.022032929584383965	0.028912225738167763	0.032267630100250244	0.09096276760101318	0.041475530713796616	0.04583650827407837	1.6394684314727783	0.04338175430893898	0.010735348798334599	0.013559898361563683	0.05211743712425232	0.045472580939531326	0.021515654399991035	0.009564305655658245	0.38333001732826233	0.06865113228559494	0.029175544157624245	0.43465954065322876
M01_T005	C02	0.9178324341773987	0.1624281406402588	0.5079991221427917	0.15458451211452484	0.050227005034685135	0.027290336787700653	0.04429319500923157	0.017600111663341522	0.0423445999622345	0.11029795557260513	0.567337155342102	0.03466743975877762	0.26141855120658875	0.5920932292938232	1.3782466650009155	0.036968957632780075	0.059609588235616684	2.0870065689086914	0.30811864137649536	0.41870591044425964	0.04163343831896782	0.43797221779823303	0.03953755646944046	0.030204953625798225	0.06785059720277786	0.037221599370241165	0.10035576671361923	0.015540600754320621	0.01685917377471924	0.1635814756155014	0.047659143805503845	0.00518334424123168	0.016558419913053513	0.039275575429201126	0.006937345489859581	0.05892925709486008	0.019670609384775162	3.622823715209961	0.05589554086327553	0.03132636100053787	0.6316360831260681
M01_T005	C03	0.9801247715950012	0.045487791299819946	0.34464213252067566	0.1795443743467331	0.050946321338415146	0.019823646172881126	0.0321342870593071	0.019183436408638954	0.10933093726634979	0.10409272462129593	0.045498352497816086	0.03009297139942646	1.1044301986694336	1.9783991575241089	0.8814698457717896	0.03186469152569771	0.01944565773010254	0.12452191859483719	0.4684027433395386	0.5241644978523254	0.09368868917226791	0.16864550113677979	0.017703169956803322	0.014112702570855618	0.022472664713859558	0.017394695430994034	0.0927480161190033	0.010533366352319717	0.02591780759394169	0.138950377702713	0.014047959819436073	0.0042326925322413445	0.003700793022289872	0.006330491043627262	0.0034458874724805355	0.014246489852666855	0.02351890318095684	4.905913352966309	0.02963319793343544	0.01835322007536888	1.324688196182251
M01_T005	C04	1.3221497535705566	2.035921335220337	0.36071619391441345	0.08968847244977951	0.09237094968557358	0.031246569007635117	0.0879678875207901	0.09177350252866745	0.0730031430721283	0.11751294881105423	0.05028523877263069	0.1162685826420784	0.622291624546051	1.6200535297393799	2.5037968158721924	0.036110036075115204	0.03774423524737358	0.10794847458600998	0.34345027804374695	0.7087321877479553	0.04005499184131622	0.17138037085533142	0.031085917726159096	0.024014964699745178	0.0212275180965662	0.03227624669671059	0.09922940284013748	0.03066346049308777	0.025631802156567574	0.1470664143562317	0.10903697460889816	0.00582451606169343	0.014933088794350624	0.0550098642706871	0.011290263384580612	0.016695979982614517	0.01966293342411518	4.3713178634643555	0.14832578599452972	0.0370359793305397	0.46484196186065674
M01_T005	C05	0.950383186340332	0.026319444179534912	0.32841816544532776	0.044956862926483154	0.045425623655319214	0.02041184902191162	0.021457944065332413	0.01983570121228695	0.029789019376039505	0.03948572278022766	0.034415312111377716	0.03276457637548447	0.16989953815937042	0.9720611572265625	2.5325510501861572	0.025164976716041565	0.013552156277000904	0.051597241312265396	0.10580848902463913	0.3845280408859253	0.018417663872241974	0.10162770003080368	0.011249909177422523	0.00887055229395628	0.014116073027253151	0.012689750641584396	0.06324208527803421	0.00925696175545454	0.009052391164004803	0.084701307117939	0.009249290451407433	0.0036820697132498026	0.002425972605124116	0.00616733031347394	0.0038614061195403337	0.01227438822388649	0.015450564213097095	4.466980934143066	0.02273530699312687	0.01765003614127636	0.0714646503329277
M01_T005	C06	1.4681360721588135	0.028793033212423325	0.2261497527360916	0.05087462440133095	0.04416872560977936	0.023968912661075592	0.44485610723495483	0.04117434099316597	0.714179515838623	0.07916446775197983	0.0318245105445385	0.03221603110432625	0.6873226761817932	1.8830491304397583	2.8006625175476074	0.03312975913286209	0.032298747450113297	0.081535704433918	0.1690671741962433	0.9355233907699585	0.0322113074362278	0.12636114656925201	0.017059527337551117	0.020588861778378487	0.028795946389436722	0.018811766058206558	0.07187245041131973	0.0064363786950707436	0.009163109585642815	0.09282035380601883	0.021185245364904404	0.009054348804056644	0.0009556099539622664	0.0024753629695624113	0.0026510534808039665	0.001976790139451623	0.03641204163432121	5.537775039672852	0.024706579744815826	0.021144650876522064	0.11529552936553955
M01_T005	C07	1.3471144437789917	0.03376823291182518	0.1672133058309555	0.04172253608703613	0.03545979782938957	0.016781382262706757	0.017842134460806847	0.01796644739806652	0.030849995091557503	0.08548522740602493	0.030458789318799973	0.02191549725830555	0.41263577342033386	1.783228874206543	2.9118223190307617	0.032418396323919296	0.017194226384162903	0.07345079630613327	0.21595950424671173	0.8484190106391907	0.024362407624721527	0.11369578540325165	0.016392314806580544	0.010122197680175304	0.02839772030711174	0.012304956093430519	0.0685385912656784	0.009403105825185776	0.009605673141777515	0.09033163636922836	0.012565119192004204	0.004986502695828676	0.0025868017692118883	0.005527091212570667	0.005254867020994425	0.017636938020586967	0.015044980682432652	4.479558944702148	0.02380494214594364	0.016181418672204018	1.0671466588974
M01_T005	C08	1.4967308044433594	0.0256335511803627	0.16358427703380585	0.042915888130664825	0.03451131284236908	0.01827544905245304	0.019580122083425522	0.019638121128082275	0.029362935572862625	0.047019172459840775	0.033511802554130554	0.027674928307533264	0.48007234930992126	2.0154783725738525	3.0220797061920166	0.041112326085567474	0.018668966367840767	0.0918777734041214	0.2828207314014435	1.0068250894546509	0.021424289792776108	0.14890383183956146	0.0152121651917696	0.012009823694825172	0.01874316670000553	0.014053050428628922	0.08025150746107101	0.009644665755331516	0.009248931892216206	0.1293603777885437	0.013906151987612247	0.004137586336582899	0.002052329946309328	0.0051605310291051865	0.004076115321367979	0.019790908321738243	0.02017793245613575	4.695606708526611	0.024819662794470787	0.017768217250704765	0.06809385120868683
M01_T005	C09	1.4380946159362793	0.06681527942419052	0.20538726449012756	0.05557403340935707	0.037114467471838	0.02002953365445137	0.03855163976550102	0.017189351841807365	0.03109033592045307	0.9471762180328369	0.0368044376373291	0.026604853570461273	0.4299761950969696	1.8355826139450073	2.898578643798828	0.030206726863980293	0.01803266443312168	0.072147436439991	0.22338739037513733	0.8713247776031494	0.01944262534379959	0.07226001471281052	0.015559142455458641	0.010007984936237335	0.02071124128997326	0.01729986071586609	0.05852120369672775	0.008466262370347977	0.013523610308766365	0.08667208254337311	0.05933181941509247	0.008473597466945648	0.003453027456998825	0.021724237129092216	0.007957912050187588	0.016050325706601143	0.019924288615584373	4.6866374015808105	0.03504925221204758	0.0460047572851181	0.12352753430604935
M01_T005	C10	1.300155520439148	0.048727378249168396	1.1935667991638184	2.987316370010376	0.38870248198509216	0.3359910249710083	0.05192156508564949	0.03241974115371704	0.5141112208366394	0.21155446767807007	0.2840119004249573	0.04128771647810936	1.7825074195861816	0.028022706508636475	0.07049862295389175	0.021811986342072487	0.46875929832458496	0.15553076565265656	1.5550010204315186	0.29191407561302185	0.08324132859706879	0.22321628034114838	0.1265850067138672	0.019730139523744583	0.02575993537902832	0.026306739076972008	0.09436822682619095	0.016205810010433197	0.022861415520310402	0.7764077186584473	0.01583787612617016	0.007444671355187893	0.0039034897927194834	0.003214078489691019	0.0039328900165855885	0.0017121921991929412	0.10856150090694427	5.419607639312744	0.03416432440280914	0.04194353148341179	3.287168502807617
M01_T005	C11	0.7129623889923096	0.06165130436420441	0.3354935944080353	0.37657833099365234	0.10248853266239166	0.038698431104421616	0.1601933091878891	0.031081171706318855	0.22555972635746002	0.6900057196617126	0.35658663511276245	0.039157647639513016	0.9445652365684509	0.23377725481987	0.07402024418115616	0.019747283309698105	0.03757503628730774	0.2810078263282776	2.6574547290802	0.4511726200580597	0.2507922649383545	0.2654832601547241	0.45212894678115845	0.023183448240160942	0.032930053770542145	0.04445795714855194	0.10907482355833054	0.01778590865433216	0.026719462126493454	1.0439509153366089	0.01897202804684639	0.006843388546258211	0.0034878505393862724	0.015384512953460217	0.02154524251818657	0.0046938383020460606	0.027392230927944183	3.94343900680542	0.06707992404699326	0.02748805657029152	1.6669882535934448
M01_T005	C12	0.7838776707649231	0.025543082505464554	0.1994038224220276	0.12430236488580704	0.07387908548116684	0.7393736243247986	0.1768071949481964	0.20545025169849396	0.6392017602920532	0.2078620344400406	0.04656585678458214	0.03493354842066765	2.0802042484283447	0.04148775711655617	0.06161344423890114	0.017053162679076195	0.02358289249241352	0.1143622174859047	0.5323972105979919	0.08089013397693634	0.009520770981907845	0.17068451642990112	0.030670391395688057	0.014594588428735733	0.017674671486020088	0.016198940575122833	0.16209399700164795	0.00911950133740902	0.11316477507352829	0.5934050679206848	0.01341643463820219	0.002061502542346716	0.015503523871302605	0.105415478348732	0.03862437605857849	0.007213784381747246	0.07650622725486755	2.2609195709228516	0.058752402663230896	0.018854249268770218	1.2092036008834839
M01_T005	C13	0.8788622617721558	0.1064780056476593	0.3530378043651581	0.056347720324993134	0.079665906727314	0.13745275139808655	0.1624840646982193	0.08802152425050735	0.03744314983487129	0.11114253848791122	0.07878300547599792	1.486243724822998	1.557238221168518	0.3647700250148773	0.6645222306251526	0.023782461881637573	0.059942521154880524	0.16379021108150482	0.1389133781194687	0.20958220958709717	0.05836160480976105	0.16464731097221375	0.0017925923457369208	0.009559878148138523	0.007526766508817673	0.0174945630133152	0.0575694777071476	0.04797825962305069	0.10766889899969101	0.20249320566654205	0.07576369494199753	0.02318495884537697	0.034094758331775665	1.0371438264846802	0.07804204523563385	0.026450488716363907	0.019324423745274544	4.152985572814941	1.2140990495681763	0.028552180156111717	0.22509385645389557
M01_T005	C14	1.3968011140823364	0.044658735394477844	0.2934189438819885	1.2112388610839844	0.059289757162332535	0.04039965942502022	0.11583353579044342	0.07790812849998474	0.02978908270597458	1.0595613718032837	0.2743813693523407	0.03369034826755524	0.4613271951675415	0.01664353907108307	0.055367548018693924	0.0802789181470871	0.018540678545832634	0.24100466072559357	0.6016528606414795	0.14412018656730652	0.0317591056227684	0.14023207128047943	0.026094283908605576	0.022665202617645264	0.03078891523182392	0.047883033752441406	0.07143958657979965	0.021190406754612923	1.485336422920227	0.09773900359869003	0.01542704924941063	0.1568673849105835	0.011947943828999996	0.08450643718242645	0.020022956654429436	0.009430893696844578	0.010510477237403393	0.28322744369506836	0.0233161561191082	0.02365947887301445	3.038620948791504
M01_T005	C15	1.186331033706665	0.05194118618965149	1.7399863004684448	0.8448025584220886	0.8840910196304321	0.03603837266564369	0.07224695384502411	0.035524770617485046	0.6459638476371765	3.4024345874786377	1.060912847518921	0.037613943219184875	1.445811152458191	0.05251727253198624	0.10578872263431549	0.027550190687179565	0.02315419353544712	0.1465582251548767	0.9639775156974792	0.15678103268146515	0.39827218651771545	0.18765750527381897	0.5610023140907288	0.024803733453154564	0.03810904920101166	0.17085851728916168	0.11184190213680267	0.018742760643363	0.017161473631858826	0.6487032771110535	0.015342638827860355	0.005335606634616852	0.0037337192334234715	0.010106762871146202	0.005058649927377701	0.003738336032256484	0.03082905523478985	4.355179309844971	0.030766470357775688	0.023062847554683685	5.0462164878845215
M01_T005	C16	1.3210021257400513	0.6047217845916748	0.8156318068504333	0.30273064970970154	0.8208438754081726	0.10338199883699417	0.29252687096595764	0.1848403662443161	0.10731841623783112	1.0703723430633545	0.1844409704208374	0.3656620681285858	2.394226312637329	0.046598974615335464	0.13373109698295593	0.11115124821662903	0.2226216197013855	0.3737020790576935	1.2928966283798218	0.23335561156272888	1.0601047277450562	0.17457842826843262	0.19092108309268951	0.1104457899928093	0.10358688980340958	0.24928268790245056	0.10223089158535004	0.14113643765449524	0.16546498239040375	0.10760286450386047	0.07772784680128098	0.01402205042541027	0.09915097057819366	0.21994194388389587	0.06945504993200302	0.02346271649003029	1.2401880025863647	0.27924150228500366	0.052325885742902756	0.03124796785414219	4.515883445739746
M01_T005	C17	1.1117379665374756	0.07125763595104218	0.31513726711273193	0.10891082137823105	0.75799161195755	0.033025529235601425	0.03479628637433052	0.03232434019446373	0.0656665712594986	2.79254150390625	0.09029293060302734	0.03394283726811409	1.3386117219924927	0.023512134328484535	0.077084980905056	0.02721252664923668	0.020751168951392174	0.486001193523407	0.7016907334327698	0.10499207675457001	0.051374729722738266	0.2081017643213272	0.02757093869149685	0.04450846090912819	2.522413969039917	0.132537841796875	0.11600552499294281	0.018355825915932655	0.01284872554242611	0.13475923240184784	0.01720733940601349	0.003701683133840561	0.010635416954755783	0.030579185113310814	0.008249104954302311	0.016924014315009117	0.06527870148420334	0.22326010465621948	0.035299595445394516	0.025380395352840424	6.11614990234375
M01_T005	C18	1.022258996963501	0.04381255432963371	2.1505439281463623	0.054138947278261185	1.313537836074829	0.014424632303416729	0.0326647013425827	0.023806624114513397	0.23283348977565765	4.913815021514893	1.1483925580978394	0.021592212840914726	1.4456866979599	0.02910688705742359	0.06595300137996674	0.04804019257426262	0.01609313301742077	0.10801098495721817	0.42251110076904297	0.07149163633584976	0.4098878502845764	0.14973148703575134	0.2848556935787201	0.019607186317443848	0.02640528790652752	0.41864311695098877	0.10170012712478638	0.01505818497389555	0.011894991621375084	0.32304924726486206	0.009087242186069489	0.00459270691499114	0.004562763497233391	0.014904881827533245	0.004503993783146143	0.007442086935043335	0.012327559292316437	0.2957693636417389	0.028526687994599342	0.02086891420185566	5.091769218444824
M01_T005	C19	0.6973789930343628	0.0724358856678009	0.2881101369857788	0.06263404339551926	0.367627888917923	0.03071700409054756	0.0452384315431118	0.026211299002170563	0.051093731075525284	3.318577289581299	0.08592123538255692	0.025998758152127266	1.710403323173523	0.021749110892415047	0.06277213245630264	0.021491367369890213	0.007648349739611149	0.10812840610742569	0.3861125409603119	0.07517636567354202	0.05963563174009323	0.14303036034107208	0.03615574166178703	0.01715780794620514	0.3042053282260895	0.15535706281661987	0.1173420175909996	0.009179146960377693	0.012730568647384644	0.1281241923570633	0.013040291145443916	0.0026404799427837133	0.002928001107648015	0.03410135582089424	0.011194280348718166	0.005913302768021822	0.14163616299629211	0.18929708003997803	0.03899974748492241	0.02575131691992283	5.427608013153076
M01_T005	C20	0.9826129674911499	0.03514859080314636	0.48265668749809265	1.9961702823638916	0.10786972939968109	0.0346003957092762	0.05979568511247635	0.027486687526106834	0.029817786067724228	3.171396017074585	0.2894015908241272	0.02881714515388012	1.175858974456787	0.02893015556037426	0.06627540290355682	0.012167162261903286	0.016203932464122772	0.12955564260482788	0.5277087688446045	0.1633160412311554	0.025196658447384834	0.1826678216457367	0.019276602193713188	0.015437407419085503	0.013830206356942654	0.17568057775497437	0.12983360886573792	0.09234032779932022	0.13347458839416504	3.507802963256836	0.03383275493979454	0.04382168874144554	0.008898118510842323	0.022188203409314156	0.0070185852237045765	0.012237600982189178	0.027219220995903015	1.502034306526184	0.15326429903507233	0.053222913295030594	1.1129616498947144
M01_T005	C21	1.3343373537063599	0.7855687141418457	0.23634395003318787	0.04675634577870369	0.03897242248058319	0.024721788242459297	0.5656735301017761	0.05812498554587364	0.0633348599076271	2.959210157394409	0.04402650147676468	0.03710651025176048	1.1444971561431885	0.02132805623114109	0.0595233328640461	0.013488653115928173	0.016366353258490562	0.12125776708126068	1.5799812078475952	0.15824590623378754	0.015418777242302895	0.14543360471725464	0.02303915098309517	0.017479047179222107	0.017713623121380806	0.12116265296936035	0.08102839440107346	0.018623217940330505	0.057849135249853134	0.1223345696926117	0.7923862338066101	0.016309360042214394	0.015928858891129494	0.3754076063632965	0.16411525011062622	0.012213493697345257	0.009553524665534496	0.35858213901519775	0.7283148169517517	0.02798187918961048	0.19578427076339722
M01_T005	C22	1.6414015293121338	0.954052209854126	0.24545744061470032	0.30446410179138184	0.04335017502307892	0.0242867860943079	0.06658798456192017	0.10235973447561264	0.09862614423036575	3.835716724395752	0.06110703572630882	0.03307335823774338	0.6921355724334717	0.02520030178129673	0.06285896897315979	0.043582916259765625	0.02977820672094822	0.06889625638723373	0.16998814046382904	0.06672624498605728	0.01627388969063759	0.11681688576936722	0.01565634272992611	0.019386980682611465	0.019716907292604446	0.22607187926769257	0.06919696182012558	0.02545521780848503	0.20222800970077515	0.09881316125392914	0.9517419338226318	0.012847302481532097	0.03403915464878082	0.9516478776931763	0.04865318536758423	0.009004777297377586	0.00811469554901123	0.3603990972042084	0.028957240283489227	0.9381493330001831	0.22382602095603943
M01_T005	C23	1.2900019884109497	0.038310665637254715	0.20526441931724548	2.7861554622650146	0.15226797759532928	0.06145700439810753	0.4896083176136017	0.08007927238941193	0.07697939872741699	0.1312430053949356	0.08503229171037674	0.03437427058815956	0.7961134910583496	0.01863223873078823	0.061503816395998	0.013567083515226841	0.016086386516690254	0.13142740726470947	1.326224446296692	0.24392561614513397	0.04576227441430092	0.15470026433467865	0.0256709735840559	0.015554400160908699	0.02103518135845661	0.014502081088721752	0.08565103262662888	0.01166081614792347	0.11906459927558899	0.1019645556807518	0.012084387242794037	0.12226246297359467	0.04844718798995018	0.3664214611053467	0.05304299667477608	0.01007198728621006	0.010121115483343601	0.37738946080207825	0.04320545122027397	0.02130032144486904	0.9700590372085571
M01_T005	C24	1.2233322858810425	0.865225076675415	0.6135013699531555	0.20329509675502777	0.04700500890612602	0.024759335443377495	0.2680479884147644	0.03295021876692772	0.09882417321205139	0.6535578966140747	0.525121808052063	0.043448228389024734	0.6044144630432129	0.020184248685836792	0.08509138226509094	0.026567302644252777	0.05495654046535492	2.12756609916687	0.7817407250404358	0.17374849319458008	0.02754233404994011	0.2527008354663849	0.03080184943974018	0.11859112232923508	0.03685787320137024	0.056397393345832825	0.08289860188961029	0.021427731961011887	0.05428462103009224	0.11848985403776169	0.6843783855438232	0.01150247361510992	0.11288097500801086	0.504638135433197	0.08805608004331589	0.04854068532586098	0.012924034148454666	0.2990969121456146	0.6054782867431641	0.11346904933452606	0.48075854778289795
M01_T005	C25	1.159509539604187	1.7816256284713745	0.6075530052185059	0.06680227071046829	0.038546331226825714	0.025426939129829407	0.35018882155418396	0.04545889049768448	0.018947094678878784	0.0826815813779831	0.06773430854082108	0.17373411357402802	2.3430941104888916	0.022540321573615074	0.07427146285772324	0.012631417252123356	0.8786066770553589	0.2017676830291748	0.09376238286495209	0.06610416620969772	0.019756577908992767	0.14575503766536713	0.023107687011361122	0.018041085451841354	0.025884049013257027	0.014436319470405579	0.09631740301847458	1.2863569259643555	0.04809082671999931	0.1503671258687973	0.22230085730552673	0.006378022022545338	0.1582016795873642	1.5664376020431519	0.22266991436481476	0.059790972620248795	0.011118072085082531	0.3557310402393341	0.02999252639710903	0.06312546133995056	0.1659644991159439
M01_T005	C26	1.3513336181640625	0.746687650680542	0.23194915056228638	0.04262155666947365	0.038271501660346985	0.02330751158297062	0.565284252166748	0.05569953843951225	0.10383531451225281	0.15829911828041077	0.03756454959511757	0.038423627614974976	1.2848786115646362	0.01792537234723568	0.06876729428768158	0.010984783992171288	0.023254062980413437	0.12581777572631836	1.598308801651001	0.16535036265850067	0.0174129419028759	0.15064404904842377	0.02271125465631485	0.01863321103155613	0.01802753657102585	0.018790211528539658	0.08947118371725082	0.010264345444738865	0.06766146421432495	0.11940715461969376	0.7673709392547607	0.014243727549910545	0.055316511541604996	0.4426703155040741	0.15303249657154083	0.013814246281981468	0.0072713992558419704	0.3622678816318512	2.0004570484161377	0.025738874450325966	0.22060154378414154
M01_T005	C27	1.2557734251022339	0.6212730407714844	0.3305776119232178	0.04675642400979996	0.03795478120446205	0.029122961685061455	0.47219929099082947	0.0486626997590065	0.08095085620880127	0.13116303086280823	0.04257788136601448	0.06806047260761261	1.3826099634170532	0.019468843936920166	0.06171231344342232	0.012871361337602139	0.02668975107371807	0.1320675015449524	1.204293966293335	0.14353854954242706	0.018861131742596626	0.15774282813072205	0.020116513594985008	0.016512246802449226	0.016295837238430977	0.020319676026701927	0.0931718498468399	0.017628060653805733	0.04450619965791702	0.11227258294820786	0.6027037501335144	0.012594844214618206	0.049314677715301514	0.7452633380889893	0.23712603747844696	0.017170513048768044	0.010669241659343243	0.31577733159065247	0.04888422414660454	0.027427025139331818	0.19743813574314117
M01_T005	C28	1.4444749355316162	2.019599199295044	0.24438314139842987	0.05235050618648529	0.04389955475926399	0.02060212567448616	0.1268962323665619	0.06530673056840897	0.19124428927898407	0.24599508941173553	0.047841619700193405	0.058663222938776016	1.2231686115264893	0.02363256737589836	0.06647957116365433	0.02040618285536766	0.10495027154684067	0.09099773317575455	0.3166810870170593	0.07052783668041229	0.016358157619833946	0.12811104953289032	0.016824763268232346	0.01537790521979332	0.01981544867157936	0.019686812534928322	0.10017598420381546	0.011257103644311428	0.11868739873170853	0.13025091588497162	1.765696406364441	0.006655655335634947	0.29564473032951355	0.7520382404327393	0.3064926862716675	0.03278317302465439	0.00869432557374239	0.4772064983844757	2.4197869300842285	0.034128133207559586	0.20398448407649994
M01_T005	C29	1.6495250463485718	1.4147419929504395	0.19779278337955475	0.16254445910453796	0.038538601249456406	0.03319978713989258	0.19868098199367523	0.09998108446598053	0.4967990815639496	0.13260437548160553	0.11193695664405823	0.027388356626033783	0.4656054675579071	0.027984198182821274	0.057684071362018585	0.02354624681174755	0.19071124494075775	0.08685295283794403	0.514884352684021	0.0932186171412468	0.019228119403123856	0.134195014834404	0.018846748396754265	0.01677590422332287	0.024106746539473534	0.014260390773415565	0.08398516476154327	0.013065600767731667	0.02193581312894821	0.11639504134654999	1.334673523902893	0.010015926323831081	0.34940993785858154	0.5294830799102783	0.07204581797122955	0.011711707338690758	0.009742433205246925	0.41312721371650696	0.04172112047672272	1.2812070846557617	0.22946137189865112
M01_T008	C01	0.5157731771469116	0.11625374853610992	0.5876014828681946	0.0861019492149353	0.11285463720560074	0.11453448981046677	0.0890960842370987	0.004269213881343603	0.0032897337805479765	0.07515902817249298	0.3557240962982178	0.025110606104135513	0.19505751132965088	0.009151013568043709	0.11563078314065933	0.02537386305630207	0.008943833410739899	0.747650146484375	1.1858080625534058	0.32087406516075134	0.20750950276851654	2.2118732929229736	0.08596585690975189	0.007010773755609989	0.041633766144514084	0.03126644343137741	0.1955132782459259	0.02503594383597374	0.027225181460380554	2.7498795986175537	0.05594119057059288	0.0374840572476387	0.01773732714354992	0.03664560988545418	0.03155883401632309	0.0642244890332222	0.001483603147789836	0.7619042992591858	0.03336634859442711	0.03613453358411789	0.34931063652038574
M01_T008	C02	1.3239930868148804	0.12203601747751236	0.5416721701622009	0.1410662680864334	0.050929948687553406	0.02272559329867363	0.04358898475766182	0.02710682898759842	0.052206769585609436	0.15645122528076172	0.5384400486946106	0.03322732076048851	0.3179202675819397	0.9255385994911194	1.6326695680618286	0.04777194932103157	0.06243080645799637	2.230807304382324	0.24463841319084167	0.6070712804794312	0.033473577350378036	0.09935925155878067	0.029957164078950882	0.02730192057788372	0.05472062528133392	0.03526581451296806	0.12374524772167206	0.017056822776794434	0.009601921774446964	0.09027126431465149	0.048819079995155334	0.008179884403944016	0.019993430003523827	0.04240672290325165	0.007404776755720377	0.07698284834623337	0.046499691903591156	3.953462600708008	0.054720282554626465	0.031323276460170746	0.44008174538612366
M01_T008	C03	1.4421467781066895	0.03641814365983009	0.38733911514282227	0.0823117345571518	0.06613761931657791	0.013555717654526234	0.03161720931529999	0.0311343502253294	0.12222060561180115	0.18077808618545532	0.10261013358831406	0.02145446464419365	0.942347526550293	2.0636446475982666	0.8091281056404114	0.032343462109565735	0.019734831526875496	0.1052091121673584	0.3701836168766022	0.5456812977790833	0.027334116399288177	0.07727447897195816	0.009168487973511219	0.011554277502000332	0.014231907203793526	0.011684127151966095	0.099422387778759	0.007878059521317482	0.009752797894179821	0.10693863779306412	0.024864334613084793	0.004953067284077406	0.0029495477210730314	0.007632669061422348	0.005021650809794664	0.024759624153375626	0.034886494278907776	4.776692867279053	0.03844946250319481	0.03221620246767998	0.6120437383651733
M01_T008	C04	1.636576771736145	2.1244466304779053	0.39661094546318054	0.08911988139152527	0.07280252873897552	0.018185876309871674	0.0549410805106163	0.14018195867538452	0.05252838134765625	0.14979080855846405	0.09078032523393631	0.11973202973604202	0.6786579489707947	2.047546625137329	2.64334774017334	0.03907699137926102	0.02688153274357319	0.09624715149402618	0.2712145149707794	0.9428976774215698	0.036092013120651245	0.06716427206993103	0.020384136587381363	0.021623751148581505	0.013646917417645454	0.024691034108400345	0.09329309314489365	0.008417323231697083	0.006152926944196224	0.09273434430360794	0.04388939589262009	0.004384549334645271	0.0026314975693821907	0.022731974720954895	0.00925055518746376	0.01580512709915638	0.030768005177378654	4.622251510620117	0.06015574559569359	0.027757637202739716	0.39645907282829285
M01_T008	C05	1.189631462097168	0.020523469895124435	0.44295385479927063	0.0497671514749527	0.05058903247117996	0.008717745542526245	0.016657374799251556	0.02285883016884327	0.02459796331822872	0.05424657464027405	0.08294541388750076	0.018413176760077477	0.20893074572086334	1.0590468645095825	2.407039165496826	0.022332781925797462	0.01111466996371746	0.049077000468969345	0.0697116106748581	0.4271810054779053	0.011531569063663483	0.03787897154688835	0.005787623580545187	0.006123262923210859	0.008472283370792866	0.007485487964004278	0.06289983540773392	0.003864970291033387	0.004944481886923313	0.04541072994470596	0.014143511652946472	0.0028127909172326326	0.0033622542396187782	0.003159458516165614	0.003248566761612892	0.01692701131105423	0.022108735516667366	4.413066864013672	0.029699748381972313	0.03208259865641594	0.08478089421987534
M01_T008	C06	1.7610512971878052	0.017698852345347404	0.2223537117242813	0.04353161156177521	0.03870053216814995	0.013983591459691525	0.23361723124980927	0.02599211595952511	0.8155023455619812	0.09328469634056091	0.07298697531223297	0.028203120455145836	0.6556391716003418	2.167228937149048	2.7761998176574707	0.036731913685798645	0.019181957468390465	0.06460948288440704	0.16315558552742004	1.139245629310608	0.02022610418498516	0.05864161625504494	0.010243336670100689	0.011124532669782639	0.02035681903362274	0.009025567211210728	0.07048022747039795	0.0059652505442500114	0.007676615845412016	0.0865737572312355	0.021924346685409546	0.007204245775938034	0.0037546029780060053	0.0010076756589114666	0.004040735308080912	0.0041519817896187305	0.044384244829416275	5.502524375915527	0.02812112122774124	0.019719548523426056	0.143687441945076
M01_T008	C07	1.636907696723938	0.021703675389289856	0.18740060925483704	0.04955353960394859	0.04677443206310272	0.008065521717071533	0.018576599657535553	0.022222042083740234	0.030343051999807358	0.10010415315628052	0.06670110672712326	0.020355533808469772	0.5371080040931702	2.06429123878479	2.91440486907959	0.033064547926187515	0.013424739241600037	0.059187550097703934	0.16081860661506653	1.0022685527801514	0.015285003930330276	0.04921721667051315	0.008166080340743065	0.006932620424777269	0.010988223366439342	0.009251387789845467	0.0803709328174591	0.005524047184735537	0.005377007182687521	0.06710538268089294	0.018418466672301292	0.00457652797922492	0.002137167379260063	0.004277638625353575	0.005084007512778044	0.014863758347928524	0.025892838835716248	4.626832962036133	0.028426749631762505	0.030139978975057602	0.8958213329315186
M01_T008	C08	1.8289357423782349	0.017877018079161644	0.20656616985797882	0.058555375784635544	0.04721773415803909	0.009885872714221478	0.017821336165070534	0.027413776144385338	0.03137674182653427	0.06424739211797714	0.08551021665334702	0.02241341583430767	0.5661062598228455	2.259714126586914	2.9450931549072266	0.045061200857162476	0.016735780984163284	0.07778134942054749	0.22270868718624115	1.1781096458435059	0.016900354996323586	0.06406783312559128	0.009555650874972343	0.009440477006137371	0.009124480187892914	0.009973031468689442	0.09502703696489334	0.006598540581762791	0.005166137591004372	0.09567169100046158	0.022738290950655937	0.004214118234813213	0.002305198460817337	0.003421952249482274	0.0036088393535465	0.016749240458011627	0.03303876146674156	4.855549335479736	0.030489040538668633	0.02816939912736416	0.0770459845662117
M01_T008	C09	1.7825804948806763	0.02138892188668251	0.3423110246658325	0.0894201248884201	0.07681403309106827	0.012931745499372482	0.030218353495001793	0.04883875325322151	0.04130806773900986	0.9711563587188721	0.14427492022514343	0.02470911480486393	0.5958401560783386	2.161489486694336	2.865786552429199	0.039373815059661865	0.015184341929852962	0.08266151696443558	0.20293116569519043	1.1191273927688599	0.017821231856942177	0.058978255838155746	0.007681815419346094	0.008848752826452255	0.008234546519815922	0.015521228313446045	0.08871713280677795	0.007260434329509735	0.006579969078302383	0.08378729969263077	0.033204346895217896	0.004929610062390566	0.0024338450748473406	0.0058205341920256615	0.003962010145187378	0.013304498977959156	0.032517340034246445	4.902508735656738	0.030329031869769096	0.02799331396818161	0.12635226547718048
M01_T008	C10	1.7289117574691772	0.03595929220318794	1.1227370500564575	2.8473286628723145	0.3988454341888428	0.38797080516815186	0.06464512646198273	0.055963560938835144	0.6904847621917725	0.3822667598724365	0.3487012982368469	0.036931343376636505	1.9845198392868042	0.057194650173187256	0.16804072260856628	0.024604186415672302	0.286177396774292	0.16188009083271027	1.1732032299041748	0.28951770067214966	0.09073934704065323	0.15636108815670013	0.10859932005405426	0.022729067131876945	0.02171815186738968	0.028834335505962372	0.15459021925926208	0.01797700673341751	0.024656714871525764	1.3267465829849243	0.029925435781478882	0.011911306530237198	0.0013996940106153488	0.0029666610062122345	0.0029743982013314962	0.0006988262175582349	0.1427939385175705	5.855386734008789	0.03858092799782753	0.05447051301598549	3.509579658508301
M01_T008	C11	1.1250091791152954	0.10740581899881363	0.3257133662700653	0.283305287361145	0.11673548072576523	0.03483962640166283	0.20826394855976105	0.0632472112774849	0.17718899250030518	1.0021238327026367	0.2844816744327545	0.057455770671367645	1.238362431526184	0.37367957830429077	0.19852612912654877	0.026671065017580986	0.043551649898290634	0.3115442097187042	2.5858466625213623	0.5706639885902405	0.1481812596321106	0.2039691060781479	0.20433631539344788	0.019795091822743416	0.043809473514556885	0.04119791463017464	0.16972412168979645	0.018627045676112175	0.04755362495779991	1.229475975036621	0.07320894300937653	0.019423184916377068	0.013541540130972862	0.03351881355047226	0.030847599729895592	0.008387565612792969	0.0614437572658062	4.923267841339111	0.19148966670036316	0.03952563926577568	1.887311577796936
M01_T008	C12	1.0494533777236938	0.021827291697263718	0.26361411809921265	0.11454731971025467	0.13347609341144562	1.0262575149536133	0.1582530289888382	0.32804611325263977	0.5631863474845886	0.29468297958374023	0.12561410665512085	0.03185254707932472	2.3088576793670654	0.04375944286584854	0.17574618756771088	0.026598332449793816	0.011515715159475803	0.09931376576423645	0.4539738893508911	0.18820515275001526	0.021298058331012726	0.10378317534923553	0.01723230443894863	0.009530344977974892	0.010404238477349281	0.03459722921252251	0.19033895432949066	0.010872472077608109	0.22553420066833496	0.6306118369102478	0.03868161514401436	0.012249699793756008	0.03006431646645069	0.0430503748357296	0.022604530677199364	0.014932588674128056	0.18934570252895355	1.7342890501022339	0.06845145672559738	0.036774907261133194	1.3360451459884644
M01_T008	C13	1.1014422178268433	0.032152578234672546	0.31666791439056396	0.11178135871887207	0.08465176820755005	0.22882080078125	0.38311222195625305	0.04876905307173729	0.026767617091536522	0.2115962952375412	0.17953741550445557	1.593384027481079	2.378366470336914	0.18232065439224243	0.3338228464126587	0.015359711833298206	0.07137995958328247	0.16031406819820404	0.06585820019245148	0.1633450835943222	0.10288131982088089	0.10781048983335495	0.009985067881643772	0.022715942934155464	0.019449451938271523	0.023386120796203613	0.21939511597156525	0.042630765587091446	0.08225048333406448	0.4384461045265198	0.021985474973917007	0.009147305972874165	0.2007499486207962	1.3604942560195923	0.1340530663728714	0.05336763709783554	0.06771430373191833	5.417535781860352	2.293564796447754	0.049472857266664505	0.18254202604293823
M01_T008	C14	1.9101351499557495	0.024772576987743378	0.2800993025302887	1.2837144136428833	0.06452742964029312	0.03498915582895279	0.10133351385593414	0.12329454720020294	0.05506184697151184	0.7663957476615906	0.2168874740600586	0.02184849977493286	0.5805568099021912	0.035365961492061615	0.10968378931283951	0.12141190469264984	0.013514595106244087	0.23783431947231293	0.7854391932487488	0.2887931764125824	0.019845828413963318	0.06035856157541275	0.008553490974009037	0.019294770434498787	0.008237146772444248	0.02451697178184986	0.09114833176136017	0.024146832525730133	1.9718244075775146	0.057174745947122574	0.02416074089705944	0.4088783860206604	0.010175907053053379	0.11441376805305481	0.010021408088505268	0.015291878953576088	0.021968431770801544	0.7156776189804077	0.03661876916885376	0.03821161761879921	3.5416100025177
M01_T008	C15	1.6061463356018066	0.034049708396196365	1.4098234176635742	0.7699443697929382	0.6535826921463013	0.03439828008413315	0.1071157157421112	0.05354401469230652	0.8759526014328003	3.4422214031219482	1.0799416303634644	0.03565773367881775	1.6648614406585693	0.06435628980398178	0.17028717696666718	0.02610768936574459	0.01603018492460251	0.17372050881385803	0.7148404121398926	0.1513555943965912	0.3914982080459595	0.15198273956775665	0.5933759808540344	0.02455757185816765	0.028010249137878418	0.18480873107910156	0.13467034697532654	0.018822187557816505	0.02091342955827713	1.1752625703811646	0.022927451878786087	0.011469563469290733	0.004631813615560532	0.0074890777468681335	0.0028212168253958225	0.0038901371881365776	0.07258553057909012	4.804457664489746	0.035807013511657715	0.03299640119075775	4.813161849975586
M01_T008	C16	1.6796233654022217	0.3957998752593994	0.619120180606842	0.21986868977546692	0.8105074167251587	0.08225615322589874	0.22684119641780853	0.16776004433631897	0.09551993012428284	1.8474032878875732	0.2320578694343567	0.2671041488647461	2.580596446990967	0.0849679559469223	0.22775158286094666	0.10380464047193527	0.1716834455728531	0.3513607084751129	1.4109150171279907	0.3195061981678009	1.4934282302856445	0.10522466152906418	0.17233829200267792	0.12097121775150299	0.21124762296676636	0.22717620432376862	0.16025632619857788	0.14671039581298828	0.16412340104579926	0.07557949423789978	0.06999237090349197	0.026552492752671242	0.10025864839553833	0.2030617743730545	0.06527445465326309	0.024392805993556976	1.4029202461242676	0.7733116149902344	0.06076042354106903	0.042454611510038376	4.177886962890625
M01_T008	C17	1.539940595626831	0.07086851447820663	0.4272506833076477	0.11312183737754822	0.7503594160079956	0.025227494537830353	0.04042807221412659	0.042914312332868576	0.07282418757677078	2.8699917793273926	0.2695978581905365	0.02856397069990635	1.5991462469100952	0.0433645136654377	0.15875335037708282	0.03930719569325447	0.033963657915592194	1.477988600730896	0.7399444580078125	0.18191547691822052	0.07766695320606232	0.11925890296697617	0.03636203333735466	0.06141536682844162	3.0415279865264893	0.13973765075206757	0.1908050775527954	0.018259864300489426	0.013508396223187447	0.056362051516771317	0.03677156940102577	0.004755404777824879	0.011434544809162617	0.044070273637771606	0.006704381201416254	0.04173441231250763	0.13301698863506317	0.7738876938819885	0.04518027976155281	0.03816748037934303	5.948460578918457
M01_T008	C18	1.4472172260284424	0.032085172832012177	1.7493492364883423	0.06372471898794174	1.2945525646209717	0.01409440953284502	0.03482354059815407	0.026635892689228058	0.2909002900123596	5.147054195404053	1.3490678071975708	0.016308600082993507	1.695223093032837	0.057374730706214905	0.13307157158851624	0.03744165971875191	0.013828415423631668	0.14317412674427032	0.3516612946987152	0.09293673932552338	0.6688530445098877	0.07312611490488052	0.3351918160915375	0.01772065833210945	0.01952909491956234	0.48960497975349426	0.11686943471431732	0.012786224484443665	0.008860237896442413	0.5440430045127869	0.017187315970659256	0.005190457217395306	0.004993504844605923	0.010517150163650513	0.0037872851826250553	0.013017701916396618	0.024166861549019814	0.7029816508293152	0.03615037724375725	0.03279566019773483	5.138423442840576
M01_T008	C19	1.0089340209960938	0.03877726197242737	0.2437671571969986	0.10011141002178192	0.45349812507629395	0.06985160708427429	0.04349086433649063	0.03929188475012779	0.04858483001589775	3.540480375289917	0.17498724162578583	0.018359007313847542	2.0838124752044678	0.025240106508135796	0.13682983815670013	0.0200527124106884	0.028840379789471626	0.14761343598365784	0.39348337054252625	0.11573167890310287	0.18352210521697998	0.14493751525878906	0.04642036557197571	0.018669551238417625	0.17046386003494263	0.18892933428287506	0.2206876128911972	0.01251535676419735	0.01688702404499054	0.09952179342508316	0.009220662526786327	0.004395811352878809	0.004221573006361723	0.012097842060029507	0.00714085204526782	0.01788349449634552	0.41961532831192017	0.5844986438751221	0.04383635148406029	0.03849565610289574	4.768148422241211
M01_T008	C20	1.4685471057891846	0.02671998180449009	0.7198806405067444	2.140763998031616	0.15216302871704102	0.04932350665330887	0.06796849519014359	0.051039986312389374	0.0814325287938118	3.3881499767303467	0.5274544358253479	0.02721579186618328	1.7700151205062866	0.04753599688410759	0.16165737807750702	0.018224507570266724	0.014265429228544235	0.13071221113204956	0.5459353923797607	0.24138067662715912	0.02985970862209797	0.09530791640281677	0.037087954580783844	0.023289935663342476	0.010180523619055748	0.2005692720413208	0.15713924169540405	0.10603218525648117	0.17837737500667572	3.846294403076172	0.05999138206243515	0.041431672871112823	0.010369209572672844	0.014226437546312809	0.010078961960971355	0.00812746025621891	0.07099124789237976	2.826549530029297	0.14759860932826996	0.0495721735060215	2.0107038021087646
M01_T008	C21	1.6550776958465576	0.6288930177688599	0.24023213982582092	0.07459825277328491	0.05575059726834297	0.019920984283089638	0.681459903717041	0.08805781602859497	0.1330789476633072	2.6882946491241455	0.10639356076717377	0.031810253858566284	1.430039882659912	0.03939713537693024	0.12936744093894958	0.011116807349026203	0.016609251499176025	0.10469029098749161	1.5631812810897827	0.19758261740207672	0.013985876925289631	0.06830713897943497	0.01750488206744194	0.01645520143210888	0.009561174549162388	0.09871011972427368	0.09753671288490295	0.02051098458468914	0.07069731503725052	0.16876833140850067	0.908541738986969	0.04900616779923439	0.028696833178400993	0.4997257888317108	0.14611941576004028	0.016746660694479942	0.017982710152864456	0.8603678941726685	1.0082170963287354	0.03876239061355591	0.16555410623550415
M01_T008	C22	2.0232372283935547	1.2173959016799927	0.24257443845272064	0.20773670077323914	0.052085429430007935	0.018953513354063034	0.07289779931306839	0.10388904064893723	0.29289743304252625	3.546574592590332	0.14488492906093597	0.020753908902406693	0.7550634741783142	0.05048075318336487	0.11410502344369888	0.03774232789874077	0.09863930195569992	0.0689580962061882	0.1423262655735016	0.09392012655735016	0.009758291766047478	0.049261316657066345	0.006069169379770756	0.014554565772414207	0.008649751543998718	0.17495949566364288	0.09109683334827423	0.03993750363588333	0.17003171145915985	0.06745633482933044	1.3139517307281494	0.02427513711154461	0.02024237811565399	1.1035945415496826	0.0676775574684143	0.011816564947366714	0.016222946345806122	0.8139035105705261	0.04923762381076813	0.8327550292015076	0.20021851360797882
M01_T008	C23	1.7119814157485962	0.030505912378430367	0.21192707121372223	2.790292978286743	0.11856891959905624	0.05079840496182442	0.5500630736351013	0.12166040390729904	0.13562068343162537	0.20648092031478882	0.11814236640930176	0.023809775710105896	1.2460099458694458	0.055713724344968796	0.1459803432226181	0.010491250082850456	0.015615048818290234	0.13424722850322723	1.737807273864746	0.35952284932136536	0.026701632887125015	0.07954671233892441	0.023680003359913826	0.015452850610017776	0.01467940490692854	0.012769514694809914	0.11284160614013672	0.010386443696916103	0.11098829656839371	0.07645642757415771	0.024262119084596634	0.3222641348838806	0.04697674140334129	0.5544427037239075	0.046307485550642014	0.017170237377285957	0.020653124898672104	1.0711913108825684	0.0664290189743042	0.04112667590379715	0.9385064244270325
M01_T008	C24	1.562738299369812	0.8244597911834717	0.7375698089599609	0.5166035890579224	0.059659555554389954	0.019751790910959244	0.3947259783744812	0.04066668823361397	0.13854841887950897	0.47819462418556213	0.6553211212158203	0.04348073899745941	0.8415003418922424	0.045111071318387985	0.1798270344734192	0.04375481233000755	0.07753154635429382	2.4471757411956787	1.0554181337356567	0.3156079053878784	0.02269286848604679	0.07970350980758667	0.03360917046666145	0.17414502799510956	0.026477722451090813	0.05053997412323952	0.1397043764591217	0.026069780811667442	0.04668629169464111	0.11008947342634201	0.7875845432281494	0.07160839438438416	0.10068854689598083	0.6152182221412659	0.08359196782112122	0.057207055389881134	0.03204401209950447	0.9351601600646973	0.6968968510627747	0.09014955908060074	0.5081084370613098
M01_T008	C25	1.643227219581604	1.7502825260162354	0.6572542786598206	0.17737239599227905	0.05951206386089325	0.02088376320898533	0.3323197066783905	0.05269536003470421	0.053023770451545715	0.2129129320383072	0.1307695060968399	0.1206781342625618	2.263392210006714	0.047091931104660034	0.16112178564071655	0.010952937416732311	1.013211727142334	0.2611357867717743	0.1921030879020691	0.1415005475282669	0.015756551176309586	0.07346456497907639	0.01700545661151409	0.018590180203318596	0.0076492540538311005	0.01326659880578518	0.11392819136381149	1.7926169633865356	0.04774943366646767	0.12592287361621857	0.21423713862895966	0.009462897665798664	0.5180782079696655	1.679744839668274	0.269725501537323	0.057973627001047134	0.01865093782544136	0.9171783924102783	0.04533501714468002	0.06799498200416565	0.2091526836156845
M01_T008	C26	1.6353799104690552	0.573001503944397	0.22570127248764038	0.07336541265249252	0.04904680326581001	0.01680629327893257	0.73035728931427	0.08400511741638184	0.13815705478191376	0.20047339797019958	0.09144607931375504	0.031429875642061234	1.5625176429748535	0.03903261199593544	0.12668991088867188	0.010433915071189404	0.013046782463788986	0.11595569550991058	1.6775627136230469	0.2219313085079193	0.013818126171827316	0.06560226529836655	0.018461918458342552	0.017637860029935837	0.0077094994485378265	0.012888954021036625	0.10571244359016418	0.008814763277769089	0.05589351803064346	0.14957790076732635	0.9332666993141174	0.05083713307976723	0.035776667296886444	0.5398130416870117	0.14790116250514984	0.015586601570248604	0.020144600421190262	0.8918333649635315	1.8802874088287354	0.041793834418058395	0.17383556067943573
M01_T008	C27	1.6080353260040283	0.5432217121124268	0.27087122201919556	0.08543192595243454	0.05194098874926567	0.019871274009346962	0.6890904307365417	0.08584029227495193	0.13837996125221252	0.19572904706001282	0.10176333785057068	0.04338981956243515	1.5707021951675415	0.040840085595846176	0.12789681553840637	0.011054182425141335	0.018133986741304398	0.12344219535589218	1.431052327156067	0.20483368635177612	0.0158879105001688	0.07656222581863403	0.020328721031546593	0.017263038083910942	0.010902288369834423	0.011371972970664501	0.11587326228618622	0.029107006266713142	0.05958675965666771	0.14040493965148926	0.6996058225631714	0.07040252536535263	0.04319725185632706	0.7886403203010559	0.17807601392269135	0.019510522484779358	0.022752681747078896	0.9131903648376465	0.09751472622156143	0.03918858990073204	0.1934441328048706
M01_T008	C28	1.8239887952804565	1.9374185800552368	0.23371005058288574	0.067562997341156	0.0491112619638443	0.013919244520366192	0.1055745929479599	0.09773661196231842	0.30584651231765747	0.42875221371650696	0.10524599999189377	0.07490958273410797	1.2749608755111694	0.04714307561516762	0.12758946418762207	0.014911564998328686	0.07203692197799683	0.07926968485116959	0.24238811433315277	0.09882644563913345	0.011612515896558762	0.05076385661959648	0.008308020420372486	0.01606833003461361	0.008895811624825	0.017658676952123642	0.12432826310396194	0.008751879446208477	0.09900962561368942	0.1252436637878418	2.0597994327545166	0.010478758253157139	0.2586301863193512	0.9326335191726685	0.21224184334278107	0.02882712334394455	0.019240982830524445	0.922328770160675	2.4703867435455322	0.04429398849606514	0.21035392582416534
M01_T008	C29	1.9204374551773071	1.5795389413833618	0.18267430365085602	0.3505779206752777	0.040188319981098175	0.017989883199334145	0.23722361028194427	0.08419935405254364	0.5890666842460632	0.2050083726644516	0.1315557360649109	0.018564680591225624	0.46613770723342896	0.049694471061229706	0.10566426813602448	0.020441755652427673	0.458967000246048	0.09747307747602463	0.38805779814720154	0.1299452930688858	0.014535286463797092	0.05676542967557907	0.012382053770124912	0.018600018694996834	0.01178683340549469	0.011824104003608227	0.08927004039287567	0.027916619554162025	0.02146942727267742	0.047696154564619064	1.6163225173950195	0.025356914848089218	0.1652040332555771	0.7565227746963501	0.06297188252210617	0.013504883274435997	0.0226356890052557	0.8995036482810974	0.05074715614318848	1.0463262796401978	0.19976834952831268
M01_T010	C01	0.44415536522865295	0.31783241033554077	0.7235302925109863	0.06907287240028381	0.044725410640239716	0.15401050448417664	0.13599787652492523	0.030526047572493553	0.03401080518960953	0.18678292632102966	0.4008503556251526	0.01957128942012787	0.20040065050125122	0.016882019117474556	0.06965199112892151	0.01417734194546938	0.047482188791036606	1.0433958768844604	0.762025773525238	0.2593000531196594	0.03368368744850159	1.9541733264923096	0.06729602813720703	0.026916000992059708	0.027823733165860176	0.020007362589240074	0.061205267906188965	0.02626977488398552	0.03060140646994114	1.5968793630599976	0.1088065430521965	0.009879663586616516	0.018881602212786674	0.07413285970687866	0.03898172453045845	0.02609410136938095	0.020552542060613632	0.37330836057662964	0.17612947523593903	0.028167573735117912	0.46812140941619873
M01_T010	C02	1.0484126806259155	0.15011663734912872	0.6215969324111938	0.2617625594139099	0.052943263202905655	0.03735145926475525	0.050563398748636246	0.01453030202537775	0.06948872655630112	0.11458504945039749	0.6594173908233643	0.02983800135552883	0.37670910358428955	0.6897627115249634	1.4145739078521729	0.03385762497782707	0.055800244212150574	2.0584638118743896	0.28750374913215637	0.4711732268333435	0.017077423632144928	0.3074450194835663	0.03689032420516014	0.030823392793536186	0.05337488278746605	0.034723568707704544	0.0804368108510971	0.014660868793725967	0.011043366976082325	0.14948400855064392	0.047057315707206726	0.00783347524702549	0.019194044172763824	0.027287814766168594	0.003209521761164069	0.05383943393826485	0.02393505908548832	3.7035558223724365	0.055696144700050354	0.02772233821451664	0.6312184929847717
M01_T010	C03	1.1262952089309692	0.040957361459732056	0.4186989665031433	0.10444803535938263	0.04697924479842186	0.013621051795780659	0.03572908043861389	0.01653626561164856	0.11919593065977097	0.11861738562583923	0.060141898691654205	0.020600810647010803	0.9820261001586914	1.8648654222488403	0.7203269600868225	0.029077377170324326	0.017382334917783737	0.1251605749130249	0.4089612364768982	0.4501428008079529	0.01641909033060074	0.12192641198635101	0.00808660313487053	0.011379355564713478	0.0193326473236084	0.010424294508993626	0.06519407033920288	0.0075791641138494015	0.021831100806593895	0.09613054990768433	0.020094383507966995	0.002610530937090516	0.0033220788463950157	0.005335069261491299	0.004192397929728031	0.018073203042149544	0.025557352229952812	4.584144592285156	0.040260281413793564	0.01913893222808838	0.8509014248847961
M01_T010	C04	1.2803385257720947	2.1138789653778076	0.32888922095298767	0.0573953241109848	0.06930846720933914	0.01640416495501995	0.05689656361937523	0.07800550758838654	0.0387442409992218	0.122067891061306	0.04058244451880455	0.061858709901571274	0.6086497902870178	1.6758978366851807	2.444591522216797	0.04127554967999458	0.022492600604891777	0.10587397962808609	0.34359773993492126	0.7399265766143799	0.021136021241545677	0.13662594556808472	0.017548877745866776	0.02143973670899868	0.02600562572479248	0.018122168257832527	0.08355540782213211	0.010182268917560577	0.013816893100738525	0.13162505626678467	0.06344476342201233	0.0043113213032484055	0.005401986185461283	0.0468185730278492	0.002572059165686369	0.012637258507311344	0.017244648188352585	4.226186752319336	0.09290055930614471	0.03153396397829056	0.4645792245864868
M01_T010	C05	0.9634039402008057	0.019024590030312538	0.32192349433898926	0.030022889375686646	0.03174527734518051	0.0071966154500842094	0.01647566258907318	0.012037968263030052	0.02403244934976101	0.04425207898020744	0.03584759682416916	0.01273028738796711	0.1838669627904892	0.9195734858512878	2.442265272140503	0.0217116791754961	0.01039978303015232	0.039665669202804565	0.10370197892189026	0.3870263397693634	0.010772124864161015	0.06587551534175873	0.005580774042755365	0.006824241951107979	0.013076980598270893	0.005366324447095394	0.033556703478097916	0.005705458577722311	0.005207444075495005	0.05194752663373947	0.010116907767951488	0.0016445608343929052	0.0015786224976181984	0.004458256997168064	0.0029042738024145365	0.014686903916299343	0.016316113993525505	4.271332740783691	0.030844861641526222	0.020240260288119316	0.0596897229552269
M01_T010	C06	1.590425729751587	0.042396169155836105	0.2410600185394287	0.05003347247838974	0.05032486468553543	0.025792455300688744	0.7160475254058838	0.04152107983827591	0.7085621356964111	0.1128801628947258	0.05460808426141739	0.032873641699552536	0.8441263437271118	1.9736708402633667	2.646629810333252	0.05260298028588295	0.010157209821045399	0.11272186040878296	0.19457684457302094	1.0076308250427246	0.015456285327672958	0.11996892094612122	0.010677480138838291	0.013962499797344208	0.01797397807240486	0.0062658837996423244	0.07225377857685089	0.013260779902338982	0.010157816112041473	0.11306499689817429	0.029143275693058968	0.005766968708485365	0.0017654974944889545	0.0053610117174685	0.0033389776945114136	0.007707284763455391	0.04670489951968193	5.703404426574707	0.03831441327929497	0.013799214735627174	0.20519626140594482
M01_T010	C07	1.3547413349151611	0.023139216005802155	0.16751956939697266	0.031792476773262024	0.032293859869241714	0.009263867512345314	0.01921660639345646	0.012130070477724075	0.028701499104499817	0.08875931799411774	0.042692139744758606	0.013623971492052078	0.4425194561481476	1.7992712259292603	2.8674774169921875	0.033481791615486145	0.013524295762181282	0.06800741702318192	0.20706768333911896	0.8148959875106812	0.0106787895783782	0.07351194322109222	0.004414242692291737	0.0073108971118927	0.02434030920267105	0.005434828344732523	0.04473323002457619	0.005659591872245073	0.0035263418685644865	0.06648747622966766	0.01535084005445242	0.003052863758057356	0.0031484682112932205	0.004779158625751734	0.004138590767979622	0.01829688996076584	0.01692902483046055	4.352785110473633	0.028938379138708115	0.02193387970328331	0.9340159893035889
M01_T010	C08	1.462435245513916	0.02015959471464157	0.17015664279460907	0.03609839826822281	0.031065206974744797	0.010079446248710155	0.01766103319823742	0.015379129908978939	0.025464652106165886	0.05157572776079178	0.039303768426179886	0.015497621148824692	0.5163399577140808	1.9808464050292969	2.9238157272338867	0.03987501189112663	0.013283710926771164	0.08910968154668808	0.2903014123439789	0.9595740437507629	0.012230762280523777	0.09523055702447891	0.005644064396619797	0.007078679744154215	0.014473514631390572	0.006069626193493605	0.05306316167116165	0.006648366805166006	0.004886008333414793	0.08850505203008652	0.01690853014588356	0.0030964903999119997	0.002229921752586961	0.004703928250819445	0.0033747737761586905	0.02314761094748974	0.019675450399518013	4.461893558502197	0.030837127938866615	0.017897680401802063	0.059668853878974915
M01_T010	C09	1.4186906814575195	0.027912719175219536	0.1905442476272583	0.0308466125279665	0.03715834021568298	0.008381912484765053	0.033203061670064926	0.014925668947398663	0.036569010466337204	0.8220222592353821	0.04123794659972191	0.016844797879457474	0.4418559968471527	1.8621002435684204	2.8359975814819336	0.032647088170051575	0.0097962636500597	0.06747185438871384	0.21719542145729065	0.8521898984909058	0.00821275357156992	0.07138090580701828	0.0058191753923892975	0.006961722858250141	0.011311284266412258	0.010564351454377174	0.047138016670942307	0.005623140372335911	0.0065363566391170025	0.06693427264690399	0.026428289711475372	0.00480093527585268	0.002098541473969817	0.007322297897189856	0.004704053048044443	0.01684429496526718	0.01794547587633133	4.522844314575195	0.036798108369112015	0.017684493213891983	0.09822272509336472
M01_T010	C10	1.326484203338623	0.030962683260440826	1.0261874198913574	2.7566070556640625	0.3931694030761719	0.4211790859699249	0.04681471362709999	0.029180938377976418	0.512782871723175	0.24027535319328308	0.2004471719264984	0.026361795142292976	1.9923166036605835	0.020808659493923187	0.07840576767921448	0.01806338131427765	0.3192620873451233	0.1493314802646637	0.8929883241653442	0.1921081840991974	0.04206545278429985	0.1730842888355255	0.08572842180728912	0.01796758733689785	0.022380800917744637	0.018077440559864044	0.07250387966632843	0.012371347285807133	0.016173478215932846	0.9176613092422485	0.015685847029089928	0.006485274061560631	0.003142234869301319	0.0027689815033227205	0.002919616177678108	0.0010321979643777013	0.07730764150619507	5.407617092132568	0.04350406304001808	0.06355610489845276	3.128070592880249
M01_T010	C11	0.6998014450073242	0.08535265922546387	0.3233932554721832	0.44394201040267944	0.15289393067359924	0.030188819393515587	0.10300406813621521	0.025534242391586304	0.29702475666999817	0.7048997282981873	0.5305677652359009	0.036486029624938965	0.9454352259635925	0.1127404272556305	0.07413242757320404	0.013215786777436733	0.03461671248078346	0.3241850733757019	2.4806437492370605	0.42574605345726013	0.1455695629119873	0.24305284023284912	0.6213417053222656	0.03384485840797424	0.023993996903300285	0.04220326244831085	0.08427315950393677	0.0172257199883461	0.022234966978430748	1.0980721712112427	0.047990426421165466	0.009638304822146893	0.01048640999943018	0.03098934143781662	0.029458535835146904	0.004554709419608116	0.036632340401411057	3.687945604324341	0.11124424636363983	0.023008959367871284	1.7638657093048096
M01_T010	C12	0.7297801971435547	0.023475395515561104	0.2406151294708252	0.110012486577034	0.08122416585683823	0.953216552734375	0.12370281666517258	0.15434999763965607	0.38330376148223877	0.2382960170507431	0.07919145375490189	0.020594783127307892	2.2367849349975586	0.011642944999039173	0.06065298989415169	0.023478766903281212	0.00895166490226984	0.09067264199256897	0.4132411479949951	0.09116549789905548	0.015612125396728516	0.13369080424308777	0.01194818876683712	0.013843937776982784	0.012904562056064606	0.003516087308526039	0.10842309147119522	0.00406969478353858	0.11187867820262909	0.5983675718307495	0.01348645705729723	0.006954232230782509	0.0041344184428453445	0.03154817223548889	0.011070194654166698	0.019030721858143806	0.04189985617995262	1.5682141780853271	0.05077282339334488	0.029670650139451027	1.2850089073181152
M01_T010	C13	0.9371371865272522	0.03274057060480118	0.20708689093589783	0.12231013178825378	0.07081739604473114	0.24242949485778809	0.17526458203792572	0.03966452553868294	0.055710319429636	0.06507805734872818	0.0856461375951767	1.3071447610855103	2.1052918434143066	0.1965285837650299	0.45284712314605713	0.025458307936787605	0.035172466188669205	0.10499896109104156	0.17087705433368683	0.10369226336479187	0.1025368720293045	0.1864158809185028	8.891525794751942e-06	0.022329626604914665	0.012435774318873882	0.021415336057543755	0.108871228992939	0.030149241909384727	0.19734260439872742	0.3297240436077118	0.06639428436756134	0.03239705041050911	0.04276305437088013	1.1091543436050415	0.11875900626182556	0.026574809104204178	0.06363102793693542	5.379749298095703	1.3844404220581055	0.008011004887521267	0.17017698287963867
M01_T010	C14	1.502556324005127	0.03113337606191635	0.18758173286914825	1.318290114402771	0.04455149546265602	0.023813700303435326	0.07419343292713165	0.05771568417549133	0.041900843381881714	0.6564050912857056	0.19242215156555176	0.01540222018957138	0.43984454870224	0.012172620743513107	0.047546226531267166	0.1040191799402237	0.010128362104296684	0.18732191622257233	0.8502419590950012	0.17118465900421143	0.01311409194022417	0.08094195276498795	0.007513948250561953	0.011374692432582378	0.01631704904139042	0.02542237564921379	0.05429002642631531	0.017173167318105698	1.6493457555770874	0.06293943524360657	0.01939728856086731	0.19264347851276398	0.008200849406421185	0.04814865067601204	0.014982962049543858	0.007554574403911829	0.01099958922713995	0.18672588467597961	0.03009944036602974	0.02477615885436535	3.74835467338562
M01_T010	C15	1.2553038597106934	0.04416714981198311	1.282324194908142	0.7989699840545654	0.6207201480865479	0.03342187777161598	0.17606747150421143	0.028336871415376663	1.209364891052246	3.5411691665649414	0.7479333877563477	0.026787802577018738	1.6734877824783325	0.03347386419773102	0.07696519047021866	0.020321359857916832	0.019100602716207504	0.1664634495973587	0.8730771541595459	0.1401861310005188	0.16081082820892334	0.18210101127624512	0.7439133524894714	0.025951270014047623	0.03780442848801613	0.19919154047966003	0.08518659323453903	0.019566446542739868	0.014705831184983253	0.9215376973152161	0.018701080232858658	0.007104723714292049	0.0019944042433053255	0.015712043270468712	0.003921708557754755	0.003953935112804174	0.043052542954683304	4.561146259307861	0.040247976779937744	0.025735069066286087	4.845802307128906
M01_T010	C16	1.3187744617462158	0.3389086127281189	0.537036120891571	0.14456883072853088	0.7841117978096008	0.05300293117761612	0.16851721704006195	0.1007775291800499	0.05357911437749863	1.4151616096496582	0.1553339809179306	0.19503813982009888	2.6206462383270264	0.02146044559776783	0.10426651686429977	0.06823950260877609	0.11709471791982651	0.27928969264030457	1.288527488708496	0.1649460643529892	0.9992382526397705	0.11431854218244553	0.09250533580780029	0.069124735891819	0.19415481388568878	0.11790843307971954	0.0813777968287468	0.08673764765262604	0.07003938406705856	0.07517996430397034	0.04868251830339432	0.00890686921775341	0.06726574897766113	0.11738567054271698	0.04008709639310837	0.01834796741604805	1.02480947971344	0.23420339822769165	0.05450332164764404	0.03696408122777939	4.314570903778076
M01_T010	C17	1.0938299894332886	0.0545092448592186	0.3076682984828949	0.08282887935638428	0.6161274909973145	0.02431296557188034	0.03147906810045242	0.026859017089009285	0.04872460663318634	2.739891290664673	0.12818986177444458	0.023048749193549156	1.5635722875595093	0.01640922762453556	0.0795535072684288	0.026372753083705902	0.01739412546157837	0.8036896586418152	0.5898029804229736	0.10009783506393433	0.039237286895513535	0.15283390879631042	0.021058278158307076	0.03640676662325859	2.444460868835449	0.11603020876646042	0.095528744161129	0.015671001747250557	0.009554322808980942	0.07042482495307922	0.018593035638332367	0.002702960278838873	0.00934938807040453	0.02760956808924675	0.005671897437423468	0.0235470961779356	0.059158407151699066	0.20108579099178314	0.0431622676551342	0.02664932981133461	6.051682472229004
M01_T010	C18	1.1046929359436035	0.03054419346153736	1.6604242324829102	0.06418241560459137	1.1235653162002563	0.014285937882959843	0.04758419096469879	0.022407956421375275	0.3493103086948395	4.910501003265381	1.049718976020813	0.01593557372689247	1.7023259401321411	0.024765323847532272	0.06788971275091171	0.03165408968925476	0.01410385500639677	0.13189895451068878	0.4161164164543152	0.07853609323501587	0.29854506254196167	0.11271142959594727	0.43139562010765076	0.015535689890384674	0.02371186949312687	0.4299381971359253	0.07300622761249542	0.011815312318503857	0.007388461846858263	0.4318115711212158	0.00832114927470684	0.002781850751489401	0.004404150415211916	0.011063851416110992	0.004528752528131008	0.009761201217770576	0.015460559166967869	0.29843980073928833	0.037570007145404816	0.020283851772546768	4.995748996734619
M01_T010	C19	0.7518405914306641	0.04160768538713455	0.25990891456604004	0.06359437108039856	0.39566367864608765	0.061294421553611755	0.04915384575724602	0.021725479513406754	0.048225391656160355	3.3708953857421875	0.0776069313287735	0.026622792705893517	1.9863700866699219	0.01144696120172739	0.07348372042179108	0.014731786213815212	0.010661192238330841	0.15371808409690857	0.3967454135417938	0.06932781636714935	0.06779554486274719	0.13632692396640778	0.024219298735260963	0.012284696102142334	0.25361543893814087	0.11984170228242874	0.11886965483427048	0.01137523353099823	0.01350141130387783	0.05619531497359276	0.011592836119234562	0.0014244427438825369	0.001486147870309651	0.015793217346072197	0.005747067742049694	0.010438221506774426	0.22408655285835266	0.1991613656282425	0.03994514420628548	0.0300983227789402	5.240547180175781
M01_T010	C20	1.0577987432479858	0.02820778824388981	0.5320039987564087	1.8531867265701294	0.12480360269546509	0.05328234285116196	0.05451266095042229	0.024744529277086258	0.05445079505443573	3.1541748046875	0.2739544212818146	0.020536789670586586	1.5324947834014893	0.021724432706832886	0.06324565410614014	0.016006993129849434	0.008490866050124168	0.1116294413805008	0.3375287353992462	0.1433512419462204	0.018027011305093765	0.1107640489935875	0.039512090384960175	0.009041552431881428	0.018017595633864403	0.13901111483573914	0.07727796584367752	0.09148804843425751	0.11022768169641495	3.528984546661377	0.034551192075014114	0.042073577642440796	0.005349540151655674	0.014455794356763363	0.007837730459868908	0.008299758657813072	0.01842745952308178	1.8242764472961426	0.14594747126102448	0.04750221595168114	1.3893548250198364
M01_T010	C21	1.2437500953674316	0.7696848511695862	0.17784500122070312	0.03588312864303589	0.03144272416830063	0.0165878739207983	0.7384054660797119	0.07619235664606094	0.061743687838315964	2.6642444133758545	0.04865781590342522	0.02386229857802391	1.2968688011169434	0.013905834406614304	0.059094954282045364	0.010636942461133003	0.01142543088644743	0.09657178819179535	1.4988293647766113	0.14139223098754883	0.009082462638616562	0.08090469986200333	0.019466254860162735	0.013722112402319908	0.012674808502197266	0.09086963534355164	0.05047179386019707	0.012829850427806377	0.0546690970659256	0.10341648012399673	0.7597822546958923	0.016699157655239105	0.013469592668116093	0.36624789237976074	0.10987386107444763	0.009910685941576958	0.010492643341422081	0.23769493401050568	0.9949340224266052	0.02547425590455532	0.14957615733146667
M01_T010	C22	1.592113733291626	1.1077672243118286	0.17138701677322388	0.12794150412082672	0.034347549080848694	0.01244224701076746	0.06659594178199768	0.08921612799167633	0.19559554755687714	3.488327741622925	0.09967250376939774	0.01757466420531273	0.6957095861434937	0.015644166618585587	0.05903397873044014	0.02307058311998844	0.0724189430475235	0.062339652329683304	0.2012883573770523	0.06167956441640854	0.008788606151938438	0.07043129205703735	0.007095823064446449	0.014676688238978386	0.013140150345861912	0.14550240337848663	0.050877645611763	0.040144942700862885	0.20654641091823578	0.05762803554534912	0.926161527633667	0.010730424895882607	0.02701594866812229	0.8837470412254333	0.06155313923954964	0.01030880119651556	0.010123951360583305	0.21843387186527252	0.05169101059436798	0.700541079044342	0.18531274795532227
M01_T010	C23	1.227866291999817	0.025990977883338928	0.17338666319847107	2.520339250564575	0.12192213535308838	0.03866734728217125	0.46655726432800293	0.08459826558828354	0.08928423374891281	0.14584191143512726	0.07764852792024612	0.01577376201748848	1.1850782632827759	0.016088062897324562	0.05877339094877243	0.010215242393314838	0.011390826664865017	0.1278882622718811	1.5360968112945557	0.23177838325500488	0.025273924693465233	0.09360363334417343	0.025201058015227318	0.009237654507160187	0.01645725592970848	0.006219342350959778	0.05601030960679054	0.006893553305417299	0.06998752057552338	0.06325802952051163	0.016627781093120575	0.12330788373947144	0.02557184174656868	0.40623220801353455	0.036107443273067474	0.009976538829505444	0.00989396870136261	0.33020928502082825	0.06114240735769272	0.024437060579657555	0.9161792397499084
M01_T010	C24	1.2385421991348267	1.011799931526184	0.64497309923172	0.21442309021949768	0.03695913031697273	0.017927786335349083	0.4262602627277374	0.03415076062083244	0.1073695495724678	0.5583149194717407	0.5903521776199341	0.03161615505814552	0.8404756188392639	0.015513842925429344	0.08330722153186798	0.023942170664668083	0.0478169284760952	2.1256566047668457	1.0748507976531982	0.1867304891347885	0.016814813017845154	0.16966453194618225	0.02349686808884144	0.10055657476186752	0.03185373917222023	0.032410915940999985	0.06251474469900131	0.020729733631014824	0.04760989919304848	0.08666043728590012	0.7236806750297546	0.019048575311899185	0.0846341997385025	0.43612298369407654	0.073340505361557	0.039191171526908875	0.015489088371396065	0.23724688589572906	0.8427993655204773	0.07445447146892548	0.3930852711200714
M01_T010	C25	1.2674756050109863	1.5507398843765259	0.4187977910041809	0.14132972061634064	0.037284620106220245	0.018483895808458328	0.19460950791835785	0.033030375838279724	0.037393342703580856	0.12124649435281754	0.08957468718290329	0.07906291633844376	2.2520246505737305	0.023911455646157265	0.07280351221561432	0.02233489230275154	1.1685153245925903	0.2685127854347229	0.26104703545570374	0.08166695386171341	0.00856828410178423	0.08357532322406769	0.005786054767668247	0.020091721788048744	0.00819360837340355	0.006843687035143375	0.06413176655769348	1.2755024433135986	0.04495134577155113	0.09711804240942001	0.20357032120227814	0.006340544670820236	0.13413603603839874	1.375403881072998	0.215374156832695	0.05863649770617485	0.009347219951450825	0.2808973491191864	0.04115552455186844	0.04194175451993942	0.16701814532279968
M01_T010	C26	1.2243484258651733	0.7729558348655701	0.18804530799388885	0.03650383651256561	0.02871578000485897	0.013653024099767208	0.7658995985984802	0.06849953532218933	0.07399237155914307	0.17863553762435913	0.04213600978255272	0.024835117161273956	1.4395313262939453	0.013284937478601933	0.06047230213880539	0.00972273014485836	0.008983306586742401	0.10665900260210037	1.5456440448760986	0.14502479135990143	0.009690328501164913	0.08826270699501038	0.018669145181775093	0.014016528613865376	0.012204877100884914	0.008983302861452103	0.04937175288796425	0.006119944620877504	0.039753690361976624	0.09389572590589523	0.8107364773750305	0.01817474141716957	0.01926223561167717	0.4012531340122223	0.11288963258266449	0.011880581267178059	0.010822993703186512	0.26024937629699707	1.8794543743133545	0.027408653870224953	0.15733499825000763
M01_T010	C27	1.2016559839248657	0.7327516674995422	0.20556016266345978	0.04049229994416237	0.03073349967598915	0.01599111407995224	0.7466798424720764	0.07243333011865616	0.06685318797826767	0.15905265510082245	0.04333062097430229	0.02822231687605381	1.4523290395736694	0.01374354399740696	0.06032387912273407	0.009135647676885128	0.011226370930671692	0.10711924731731415	1.4127980470657349	0.14660443365573883	0.010219866409897804	0.09145037084817886	0.015512015670537949	0.01330019161105156	0.012585697695612907	0.007979333400726318	0.05289934203028679	0.01616498827934265	0.039422690868377686	0.09323807060718536	0.6842310428619385	0.02214682102203369	0.017107926309108734	0.5208808183670044	0.1309419870376587	0.012689209543168545	0.011429790407419205	0.25363096594810486	0.08876127004623413	0.025195149704813957	0.16867591440677643
M01_T010	C28	1.481549620628357	2.0985519886016846	0.16886381804943085	0.03413821756839752	0.030008895322680473	0.009883961640298367	0.1254650354385376	0.07158110290765762	0.22131440043449402	0.2640974819660187	0.057199519127607346	0.04365825280547142	1.1631277799606323	0.01845419779419899	0.056635502725839615	0.011971428990364075	0.03308288753032684	0.06752441823482513	0.29158180952072144	0.06269578635692596	0.008491710759699345	0.06953029334545135	0.0067286137491464615	0.010174245573580265	0.013063413091003895	0.010220916010439396	0.06059751659631729	0.005968006793409586	0.06764863431453705	0.0897500142455101	1.7909740209579468	0.006200672127306461	0.26045724749565125	0.7119670510292053	0.21075087785720825	0.015651149675250053	0.01036818791180849	0.31562212109565735	2.625781774520874	0.03206924721598625	0.18027833104133606
M01_T010	C29	1.544148564338684	1.6843940019607544	0.14977774024009705	0.175118088722229	0.03156106173992157	0.012617305852472782	0.13376878201961517	0.0730220302939415	0.4524046778678894	0.1240035817027092	0.12569136917591095	0.013654937036335468	0.3470408022403717	0.013872136361896992	0.05135200917720795	0.016231190413236618	0.3738446533679962	0.06430339813232422	0.281982958316803	0.06699606031179428	0.009754303842782974	0.07330158352851868	0.008914459496736526	0.007775638252496719	0.013783140107989311	0.00797923281788826	0.04665103182196617	0.01448676735162735	0.014333670027554035	0.05140103027224541	1.3536006212234497	0.007867658510804176	0.13838385045528412	0.6302461624145508	0.0492820180952549	0.010185301303863525	0.009633755311369896	0.25645309686660767	0.04144810140132904	1.1864081621170044	0.18034230172634125
M01_T012	C01	0.4125868082046509	0.2641516327857971	0.7447946667671204	0.05959819629788399	0.07529548555612564	0.2654132843017578	0.11667004227638245	0.01972237043082714	0.04746856540441513	0.11522676795721054	0.372800350189209	0.03231919929385185	0.20603416860103607	0.03207036107778549	0.09912624210119247	0.024450479075312614	0.0642562136054039	0.7953311800956726	0.9643840193748474	0.3089298605918884	0.061243608593940735	2.17362380027771	0.06472841650247574	0.03232026472687721	0.012118450365960598	0.025912504643201828	0.04676303640007973	0.03831170126795769	0.053287994116544724	2.102976083755493	0.056758586317300797	0.006656353361904621	0.018794067203998566	0.060523536056280136	0.03125297650694847	0.023694640025496483	0.01204997580498457	0.5617409944534302	0.09859614819288254	0.02342849411070347	0.2804473042488098
M01_T012	C02	1.1682407855987549	0.14749906957149506	0.6418907642364502	0.18205679953098297	0.04341155290603638	0.01666799560189247	0.04818233847618103	0.019599847495555878	0.048736125230789185	0.10281424969434738	0.7607650756835938	0.033540211617946625	0.3143298923969269	0.7775170207023621	1.4790294170379639	0.032117754220962524	0.058358874171972275	2.140056848526001	0.31495800614356995	0.5739538073539734	0.03186978027224541	0.11641278862953186	0.032101795077323914	0.027106087654829025	0.04035745561122894	0.041436921805143356	0.0644414871931076	0.017254961654543877	0.01414540410041809	0.12277619540691376	0.049482978880405426	0.0066981189884245396	0.03614278882741928	0.023395219817757607	0.011207160539925098	0.08209364116191864	0.025637151673436165	3.696458578109741	0.06125820800662041	0.026103360578417778	0.3455812335014343
M01_T012	C03	1.1743640899658203	0.031582657247781754	0.3553789556026459	0.05625268816947937	0.04221135377883911	0.013006556779146194	0.0363510437309742	0.019489077851176262	0.08051381260156631	0.11818967759609222	0.07616745680570602	0.01954442821443081	0.8736262917518616	1.781716227531433	0.7523886561393738	0.027982287108898163	0.015956837683916092	0.1252303123474121	0.36929330229759216	0.4630013108253479	0.018516559153795242	0.0629720687866211	0.008397269994020462	0.010413999669253826	0.013461556285619736	0.012433977797627449	0.06079502031207085	0.006987596862018108	0.010554317384958267	0.10725699365139008	0.022773314267396927	0.0042273434810340405	0.0039947074837982655	0.005597890354692936	0.003994002938270569	0.02277102880179882	0.022459793835878372	4.487776279449463	0.03270411491394043	0.021959302946925163	0.5067172646522522
M01_T012	C04	1.3878124952316284	2.0402889251708984	0.30520597100257874	0.08697681128978729	0.07176247239112854	0.014899796806275845	0.06961722671985626	0.11927539855241776	0.04087277874350548	0.09725698828697205	0.06663541495800018	0.10098251700401306	0.6298099160194397	1.7299911975860596	2.3391549587249756	0.0322907492518425	0.024197427555918694	0.1343570500612259	0.3407535254955292	0.870168924331665	0.023179326206445694	0.07810261845588684	0.011657056398689747	0.039032455533742905	0.014424759894609451	0.01853862963616848	0.0610303059220314	0.013088853098452091	0.01974257081747055	0.10721781849861145	0.04034481942653656	0.008746810257434845	0.002321635140106082	0.021707171574234962	0.017034675925970078	0.02897784858942032	0.014473964460194111	4.216163635253906	0.0715244710445404	0.020978165790438652	0.30899468064308167
M01_T012	C05	0.9934584498405457	0.02094457298517227	0.3129676580429077	0.03260111063718796	0.03846723586320877	0.007922553457319736	0.021043837070465088	0.016336942091584206	0.02281983755528927	0.043024469166994095	0.05666838586330414	0.014889709651470184	0.18981966376304626	0.8697850704193115	2.3229620456695557	0.0253510270267725	0.008768432773649693	0.05090946704149246	0.10653391480445862	0.4033508002758026	0.011254405602812767	0.03476603329181671	0.005445890594273806	0.0077913482673466206	0.008309301920235157	0.008140480145812035	0.033491093665361404	0.00623896811157465	0.0042473748326301575	0.059597283601760864	0.013692873530089855	0.003909704275429249	0.0024276457261294127	0.005278490949422121	0.003651693696156144	0.016673559322953224	0.016819555312395096	4.2018327713012695	0.02448216825723648	0.019692437723279	0.058213528245687485
M01_T012	C06	1.4483795166015625	0.04012991115450859	0.2216469794511795	0.049456119537353516	0.032893527299165726	0.011996372602880001	0.5929756760597229	0.028577130287885666	0.5849290490150452	0.09058725088834763	0.0602509044110775	0.026265069842338562	0.8638886213302612	1.8827645778656006	2.598720073699951	0.04079924896359444	0.014760495163500309	0.09000680595636368	0.19244599342346191	0.883965015411377	0.019543353468179703	0.04881653934717178	0.01643841527402401	0.009746905416250229	0.013751513324677944	0.005399018991738558	0.04813174530863762	0.00925310980528593	0.010225003585219383	0.12489651888608932	0.020235002040863037	0.009269485250115395	0.0012083087349310517	0.0010377222206443548	0.0014804734382778406	0.008815944194793701	0.0373382605612278	5.320751190185547	0.034794293344020844	0.016326019540429115	0.14640434086322784
M01_T012	C07	1.4400856494903564	0.023704126477241516	0.176139235496521	0.03643335402011871	0.034807752817869186	0.008484343066811562	0.023204240947961807	0.01313405018299818	0.028698032721877098	0.07398665696382523	0.05168852210044861	0.018971774727106094	0.4532108008861542	1.8036223649978638	2.7740366458892822	0.029457248747348785	0.017606457695364952	0.08495667576789856	0.19764995574951172	0.9204189777374268	0.015758758410811424	0.04724294692277908	0.007275606971234083	0.008165156468749046	0.017249898985028267	0.007491727825254202	0.04242953285574913	0.005299721844494343	0.00594819150865078	0.07031472027301788	0.016722457483410835	0.004236499313265085	0.0023812372237443924	0.005065003409981728	0.0033016358502209187	0.019473064690828323	0.018857300281524658	4.420017719268799	0.02543010748922825	0.020092999562621117	0.8609603047370911
M01_T012	C08	1.5732536315917969	0.020178882405161858	0.1781817525625229	0.039950232952833176	0.03615527227520943	0.010195659473538399	0.02483467198908329	0.01852324791252613	0.02708740159869194	0.05027998983860016	0.06084509938955307	0.018462052568793297	0.5501691699028015	2.0424957275390625	2.8688466548919678	0.0400836281478405	0.01547685544937849	0.10364855825901031	0.30238205194473267	1.1172502040863037	0.015561851672828197	0.060155436396598816	0.008760221302509308	0.010252285748720169	0.01098192110657692	0.007872247137129307	0.05053165182471275	0.0056285010650753975	0.0055270022712647915	0.1052023321390152	0.02026977390050888	0.0036206443328410387	0.002030855743214488	0.004606795497238636	0.0032377606257796288	0.02126401849091053	0.023023193702101707	4.639916896820068	0.026959672570228577	0.01970132626593113	0.05517042428255081
M01_T012	C09	1.4883596897125244	0.023131245747208595	0.22912700474262238	0.036669470369815826	0.0425335057079792	0.009163657203316689	0.03792552277445793	0.02371050789952278	0.03181758150458336	0.8289259076118469	0.06873905658721924	0.021709294989705086	0.47127798199653625	1.8662564754486084	2.7283737659454346	0.03461518511176109	0.011212735436856747	0.07888951897621155	0.22410058975219727	0.9702683687210083	0.018825320526957512	0.044935453683137894	0.00648296345025301	0.011457527987658978	0.009599708020687103	0.011105836369097233	0.03741801902651787	0.007849972695112228	0.006352548021823168	0.07657074183225632	0.028729693964123726	0.0034177592024207115	0.0031886224169284105	0.0059277331456542015	0.007609392050653696	0.02012791484594345	0.017890630289912224	4.620940208435059	0.02807377465069294	0.019740084186196327	0.09034635871648788
M01_T012	C10	1.403771996498108	0.04769205302000046	1.2367761135101318	2.8838672637939453	0.355123907327652	0.46081361174583435	0.0788814127445221	0.03432507440447807	0.6010430455207825	0.2920939326286316	0.24357347190380096	0.03700780123472214	2.147181510925293	0.02813194878399372	0.08455482125282288	0.026637237519025803	0.4097953736782074	0.20973074436187744	1.3884775638580322	0.2650728225708008	0.05450204759836197	0.1288682073354721	0.0836978629231453	0.026628078892827034	0.021722599864006042	0.021879881620407104	0.08222657442092896	0.017665373161435127	0.023500526323914528	1.1189290285110474	0.027853423729538918	0.010362938977777958	0.002843549707904458	0.004170770291239023	0.0034617555793374777	0.0011553888907656074	0.0970301553606987	5.581786155700684	0.04351460188627243	0.08122846484184265	2.9664173126220703
M01_T012	C11	0.6435266137123108	0.07725289463996887	0.3191755712032318	0.4045734703540802	0.11223030835390091	0.028516188263893127	0.12360629439353943	0.03264563903212547	0.2501258850097656	0.6335339546203613	0.5164014101028442	0.027503322809934616	0.8829880356788635	0.16929958760738373	0.06787236034870148	0.020495835691690445	0.032516878098249435	0.2822321653366089	2.438377857208252	0.35546526312828064	0.11169475317001343	0.14888785779476166	0.5289566516876221	0.01801423542201519	0.020209601148962975	0.023399759083986282	0.06335145235061646	0.023284273222088814	0.02038341760635376	0.9308195114135742	0.054474905133247375	0.008330336771905422	0.0024723531678318977	0.013208585791289806	0.024342995136976242	0.006600157357752323	0.022577298805117607	3.6764230728149414	0.09549657255411148	0.027774997055530548	1.4242862462997437
M01_T012	C12	0.7562088966369629	0.04304448515176773	0.28227996826171875	0.08735696971416473	0.08860350400209427	0.9770775437355042	0.19407398998737335	0.2702133357524872	0.3813078999519348	0.2446490377187729	0.09550116956233978	0.02517525479197502	2.378868341445923	0.02127896063029766	0.08685175329446793	0.020804189145565033	0.012952646240592003	0.1216600313782692	0.4813941717147827	0.10960226505994797	0.023633645847439766	0.08591161668300629	0.005428948439657688	0.007778072264045477	0.009233644232153893	0.009933307766914368	0.08470991253852844	0.031806379556655884	0.07447481900453568	0.5495594143867493	0.03546014055609703	0.006502408068627119	0.0029512105975300074	0.03942575305700302	0.017754197120666504	0.008808527141809464	0.0729580968618393	1.3421846628189087	0.059104807674884796	0.024352101609110832	1.002445101737976
M01_T012	C13	0.8693273067474365	0.05902674421668053	0.24879923462867737	0.044261615723371506	0.06974301487207413	0.16861604154109955	0.13246385753154755	0.09640030562877655	0.024377992376685143	0.13939715921878815	0.08957671374082565	2.0214316844940186	1.2922675609588623	0.2819092571735382	0.3667430579662323	0.016297604888677597	0.006697130389511585	0.13791418075561523	0.10229455679655075	0.1524183452129364	0.007518372032791376	0.07699470967054367	0.008730283938348293	0.023398859426379204	0.00695726228877902	0.02051948755979538	0.06806202977895737	0.06603910773992538	0.07066384702920914	0.5695390105247498	0.06476179510354996	0.006008121185004711	0.0803890973329544	0.7149080634117126	0.05674009770154953	0.06547147035598755	0.02432909421622753	2.5983221530914307	0.7293468713760376	0.06283099949359894	0.17756745219230652
M01_T012	C14	1.624428629875183	0.04360589757561684	0.28630533814430237	1.2470321655273438	0.044589895755052567	0.023212110623717308	0.10163525491952896	0.05690302699804306	0.03710967302322388	0.8097452521324158	0.3391273617744446	0.02291807532310486	0.4650683104991913	0.019155003130435944	0.05986985191702843	0.1075161024928093	0.01228167675435543	0.2927340865135193	0.9978450536727905	0.207026869058609	0.014031575992703438	0.055178869515657425	0.0102169094607234	0.022060202434659004	0.01204915065318346	0.03352754935622215	0.04211428016424179	0.023177603259682655	1.6358510255813599	0.0617423951625824	0.026532338932156563	0.25921180844306946	0.010084184817969799	0.04271234944462776	0.020574353635311127	0.01238833274692297	0.01581369899213314	0.26716288924217224	0.031300634145736694	0.026086661964654922	3.8302834033966064
M01_T012	C15	1.3009768724441528	0.05285918712615967	1.4902772903442383	0.8911348581314087	0.6821081638336182	0.042445164173841476	0.22220051288604736	0.035234976559877396	1.0980021953582764	3.595689058303833	0.9030404686927795	0.028646370396018028	1.680312991142273	0.032249368727207184	0.09289602935314178	0.023454949259757996	0.020375117659568787	0.17603814601898193	0.9250040650367737	0.1341269463300705	0.21264944970607758	0.1401265263557434	0.6278333067893982	0.02531048282980919	0.03260476142168045	0.19954128563404083	0.0790548026561737	0.020552827045321465	0.021391628310084343	1.1665171384811401	0.014169556088745594	0.008665758185088634	0.005426468327641487	0.007641368545591831	0.0048842038959264755	0.0035835527814924717	0.042748648673295975	4.884150505065918	0.03428582102060318	0.023212553933262825	4.6561198234558105
M01_T012	C16	1.4008710384368896	0.1737838238477707	0.3971586525440216	0.12366517633199692	0.7251008749008179	0.042603399604558945	0.09726094454526901	0.06104016304016113	0.04535457491874695	1.5552042722702026	0.12926062941551208	0.10161808878183365	2.9309298992156982	0.029814770445227623	0.11073971539735794	0.03081977181136608	0.055859681218862534	0.24265435338020325	1.2807133197784424	0.17108312249183655	1.2841346263885498	0.08151835203170776	0.06004701927304268	0.04353608191013336	0.1455625742673874	0.0850103497505188	0.08684729039669037	0.049621257930994034	0.12498390674591064	0.08798934519290924	0.031234318390488625	0.007577412761747837	0.03176473453640938	0.06727854907512665	0.020982079207897186	0.028736570850014687	1.2878516912460327	0.351037859916687	0.06180822104215622	0.029546312987804413	4.342930316925049
M01_T012	C17	1.1767208576202393	0.07815297693014145	0.41525211930274963	0.10141346603631973	0.7534255385398865	0.025013307109475136	0.041155628859996796	0.03186062350869179	0.051667556166648865	2.9732699394226074	0.2000073939561844	0.033526476472616196	1.8290623426437378	0.01891326904296875	0.10196950286626816	0.033996086567640305	0.02265082113444805	1.0540990829467773	0.7189471125602722	0.13362491130828857	0.05949964001774788	0.11723129451274872	0.02790108695626259	0.047035619616508484	2.6902122497558594	0.14891251921653748	0.09535336494445801	0.02013307251036167	0.011782431975007057	0.07884737104177475	0.029216349124908447	0.003926916979253292	0.015160216018557549	0.04538309946656227	0.010765046812593937	0.03808049112558365	0.0753452405333519	0.2878503203392029	0.0445062629878521	0.02861797995865345	5.9604997634887695
M01_T012	C18	1.0945054292678833	0.033924318850040436	1.9923207759857178	0.047262925654649734	1.3997725248336792	0.012560829520225525	0.044019900262355804	0.023710256442427635	0.2130328267812729	5.107408046722412	1.3054237365722656	0.016197452321648598	1.6743570566177368	0.030735338106751442	0.07344299554824829	0.037007831037044525	0.01528153195977211	0.14875933527946472	0.4047885835170746	0.06571366637945175	0.40880072116851807	0.06017478182911873	0.40380313992500305	0.021968074142932892	0.015276753343641758	0.47756364941596985	0.06774256378412247	0.015739455819129944	0.01081882044672966	0.571468710899353	0.013610102236270905	0.0052819945849478245	0.0029095120262354612	0.009293319657444954	0.004708590917289257	0.012509391643106937	0.015958508476614952	0.34951063990592957	0.029814710840582848	0.02282264456152916	4.907141208648682
M01_T012	C19	0.7367080450057983	0.04387250542640686	0.27272430062294006	0.07141196727752686	0.39317044615745544	0.06432799994945526	0.051421623677015305	0.03469264879822731	0.03844206780195236	3.2412896156311035	0.07506373524665833	0.02500300481915474	2.3364429473876953	0.01628279499709606	0.0796169713139534	0.013142949901521206	0.012176627293229103	0.1536605954170227	0.5212715268135071	0.1017846092581749	0.18816640973091125	0.09439109265804291	0.02123589813709259	0.018800202757120132	0.19462397694587708	0.13093900680541992	0.13138918578624725	0.01372245792299509	0.03347010165452957	0.08740966022014618	0.019360067322850227	0.006153102498501539	0.004959270358085632	0.024104544892907143	0.008233869448304176	0.009807392954826355	0.36305370926856995	0.26812589168548584	0.030925944447517395	0.032152846455574036	4.513692378997803
M01_T012	C20	1.1585166454315186	0.04057147726416588	0.6010533571243286	1.8985966444015503	0.1146322637796402	0.03978879749774933	0.08984458446502686	0.038313839584589005	0.06496338546276093	3.7111222743988037	0.349925696849823	0.02401888370513916	1.5563043355941772	0.030274072661995888	0.06975953280925751	0.018905334174633026	0.012969093397259712	0.12547387182712555	0.5266735553741455	0.17089562118053436	0.014249620027840137	0.06941865384578705	0.03055519424378872	0.012575722299516201	0.007513145916163921	0.23390430212020874	0.09279123693704605	0.10506772249937057	0.1606368124485016	3.8468072414398193	0.04766888916492462	0.052504148334264755	0.011708018369972706	0.02043044939637184	0.008063385263085365	0.009550373069941998	0.03209312632679939	1.9928107261657715	0.22391296923160553	0.0594450943171978	1.2371853590011597
M01_T012	C21	1.3646429777145386	0.7038509249687195	0.21034878492355347	0.046153586357831955	0.03709119185805321	0.01863335259258747	0.8374586701393127	0.08447502553462982	0.11406828463077545	2.4003243446350098	0.06444283574819565	0.028995992615818977	1.5230547189712524	0.01818045973777771	0.06953996419906616	0.010708717629313469	0.012462588027119637	0.11307493597269058	1.5917556285858154	0.16522027552127838	0.01172626856714487	0.05425763502717018	0.020023060962557793	0.015412201173603535	0.009781557135283947	0.07057563960552216	0.04827586188912392	0.012783736921846867	0.03756644204258919	0.11732599884271622	0.8218915462493896	0.02943362295627594	0.016481364145874977	0.2898543179035187	0.13672497868537903	0.0140196792781353	0.011575920507311821	0.380139023065567	1.034109115600586	0.027368154376745224	0.12554311752319336
M01_T012	C22	1.761893630027771	1.237478256225586	0.23370566964149475	0.2472732812166214	0.033413708209991455	0.01651766151189804	0.10453871637582779	0.1257692575454712	0.3450556695461273	3.4763123989105225	0.23392115533351898	0.020566001534461975	0.688895046710968	0.024054134264588356	0.08105336874723434	0.03485493361949921	0.12043088674545288	0.06698159128427505	0.25940975546836853	0.06398515403270721	0.012524032033979893	0.0466366782784462	0.0066971490159630775	0.014140201732516289	0.009468545205891132	0.1622026413679123	0.05156486853957176	0.056766327470541	0.1272796392440796	0.06084217503666878	1.1592991352081299	0.012505331076681614	0.038971737027168274	0.8648791909217834	0.07090264558792114	0.011568228714168072	0.007747839204967022	0.3774859309196472	0.044517505913972855	0.9998233318328857	0.2112434059381485
M01_T012	C23	1.4831403493881226	0.043119512498378754	0.19458773732185364	2.696030616760254	0.07331588119268417	0.03276419639587402	0.6414450407028198	0.09762941300868988	0.14707830548286438	0.11468420922756195	0.07147708535194397	0.017213067039847374	1.3170530796051025	0.020558753982186317	0.07258173823356628	0.009379030205309391	0.014140862971544266	0.1784379482269287	2.075754404067993	0.3291703760623932	0.02040574513375759	0.06398463249206543	0.019463948905467987	0.015610040165483952	0.009925775229930878	0.008572221733629704	0.0524335578083992	0.012534841895103455	0.08741647750139236	0.06258529424667358	0.03031398169696331	0.19648058712482452	0.047141749411821365	0.29545125365257263	0.047062087804079056	0.014447502791881561	0.011157145723700523	0.4393622875213623	0.06206386163830757	0.033044908195734024	0.6321443915367126
M01_T012	C24	1.3694878816604614	0.8413842916488647	0.7778187990188599	0.37238940596580505	0.0437425933778286	0.01697128266096115	0.5333583354949951	0.0408991239964962	0.11673711240291595	0.3274964988231659	0.7685102224349976	0.03837934136390686	0.9251222610473633	0.02014835737645626	0.09232306480407715	0.03345842286944389	0.04650532454252243	2.243513822555542	1.2355375289916992	0.24850066006183624	0.02188844233751297	0.095162034034729	0.032750923186540604	0.15679694712162018	0.026558134704828262	0.03769885376095772	0.05792110040783882	0.02938099578022957	0.03934774175286293	0.10697253793478012	0.6665624380111694	0.04494672641158104	0.10439600795507431	0.370453417301178	0.08194350451231003	0.05458662658929825	0.016833532601594925	0.3483911454677582	0.6947342157363892	0.0894966796040535	0.32035407423973083
M01_T012	C25	1.6908930540084839	1.2826874256134033	0.3809187412261963	0.8146024346351624	0.04788282513618469	0.025396378710865974	0.32227763533592224	0.04306693747639656	0.15625286102294922	0.30969420075416565	0.595572292804718	0.047123197466135025	1.485330581665039	0.02537359856069088	0.09550993144512177	0.021023977547883987	0.592663586139679	0.2909944951534271	0.6597006320953369	0.14521723985671997	0.018872452899813652	0.054940115660429	0.015425287187099457	0.02384435199201107	0.014202493242919445	0.020868711173534393	0.055332671850919724	1.6701245307922363	0.06012100726366043	0.09968902915716171	0.13128294050693512	0.044709231704473495	0.15104126930236816	0.7075483798980713	0.13491559028625488	0.03678259626030922	0.011229794472455978	0.56964111328125	0.038856204599142075	0.2048480063676834	0.5720502138137817
M01_T012	C26	1.3582239151000977	0.7029163241386414	0.2146429866552353	0.04497099295258522	0.036216624081134796	0.015409420244395733	0.8355212211608887	0.07675536721944809	0.11089165508747101	0.14602957665920258	0.05561215057969093	0.030232008546590805	1.676721453666687	0.01720147579908371	0.07018784433603287	0.009967277757823467	0.010676656849682331	0.12129382789134979	1.6348193883895874	0.16543638706207275	0.013689280487596989	0.05622925981879234	0.018615100532770157	0.01396207232028246	0.009268815629184246	0.009150965139269829	0.0483151376247406	0.007510698400437832	0.026630805805325508	0.1106882095336914	0.8619286417961121	0.03165144473314285	0.0248798206448555	0.32882875204086304	0.15238754451274872	0.015627479180693626	0.011766309849917889	0.3972349166870117	1.8454720973968506	0.02854398638010025	0.12289271503686905
M01_T012	C27	1.3938156366348267	0.655586838722229	0.24546237289905548	0.05274590849876404	0.0374673493206501	0.017461776733398438	0.8289940357208252	0.07654266804456711	0.11292135715484619	0.13834816217422485	0.0645575225353241	0.031474389135837555	1.5854252576828003	0.017191298305988312	0.07206018269062042	0.010814751498401165	0.012739723548293114	0.1339952051639557	1.6168824434280396	0.17773503065109253	0.01364362146705389	0.05939684808254242	0.019770191982388496	0.017708852887153625	0.009808976203203201	0.010782672092318535	0.051973748952150345	0.019342347979545593	0.030548831447958946	0.10686849057674408	0.7400420904159546	0.03898753970861435	0.027771560475230217	0.42210954427719116	0.14398007094860077	0.01690659113228321	0.01299365609884262	0.4000828266143799	0.09705020487308502	0.028425559401512146	0.13486455380916595
M01_T012	C28	1.5832830667495728	1.9927889108657837	0.2188100665807724	0.041216328740119934	0.03640332445502281	0.011476204730570316	0.15796701610088348	0.08923426270484924	0.2470659464597702	0.3322394788265228	0.09839420765638351	0.03791213780641556	1.2734636068344116	0.0217164047062397	0.06873631477355957	0.017369024455547333	0.047664575278759	0.0793357565999031	0.2875330448150635	0.06928524374961853	0.012027897872030735	0.04886135831475258	0.010384585708379745	0.015857206657528877	0.01057214941829443	0.012514918111264706	0.060573760420084	0.007458112668246031	0.08133481442928314	0.1214042454957962	1.8568089008331299	0.008762761019170284	0.17692819237709045	0.7460386753082275	0.21286873519420624	0.021294476464390755	0.01162132527679205	0.4401029050350189	2.4840915203094482	0.03331316262483597	0.16363519430160522
M01_T012	C29	1.7643905878067017	1.3946622610092163	0.19838674366474152	0.6102381944656372	0.04197203367948532	0.020805038511753082	0.5758957862854004	0.09360378235578537	0.4615769386291504	0.14342117309570312	0.15204811096191406	0.02218594402074814	0.713679313659668	0.01926259510219097	0.06584981828927994	0.014518307521939278	0.3017091751098633	0.12704624235630035	0.7807063460350037	0.13951228559017181	0.011324053630232811	0.06092837080359459	0.016133567318320274	0.015437288209795952	0.011528372764587402	0.010669230483472347	0.050969935953617096	0.02567603625357151	0.04208540543913841	0.07592196017503738	1.2419904470443726	0.02445078268647194	0.10493886470794678	0.4808155596256256	0.047542668879032135	0.01347704604268074	0.011860606260597706	0.4190610945224762	0.048151955008506775	1.2165858745574951	0.15323051810264587
M01_T013	C01	0.45083364844322205	0.23150208592414856	0.5886159539222717	0.05153050646185875	0.09408656507730484	0.36730077862739563	0.061330169439315796	0.01875225454568863	0.04574725776910782	0.12461534887552261	0.44419169425964355	0.02622152492403984	0.1939346194267273	0.02297903224825859	0.08356267958879471	0.021402426064014435	0.0878579169511795	1.2086199522018433	1.083601951599121	0.44128304719924927	0.1168174147605896	2.476440668106079	0.12425059825181961	0.03535901755094528	0.02226502075791359	0.03510241210460663	0.05115257203578949	0.04982650652527809	0.07055319845676422	2.263763427734375	0.05766201764345169	0.016050884500145912	0.025530770421028137	0.05927274003624916	0.0735955610871315	0.04594175145030022	0.015519587323069572	0.5525389313697815	0.06898286193609238	0.03002113103866577	0.4350856840610504
M01_T013	C02	1.1102063655853271	0.13708056509494781	0.4698686897754669	0.1113976389169693	0.04947805404663086	0.018503159284591675	0.0364471860229969	0.01783427968621254	0.047203145921230316	0.1064557433128357	0.8355191946029663	0.02859080396592617	0.31726473569869995	0.6537883877754211	1.3809117078781128	0.03706459328532219	0.06349648535251617	2.5193512439727783	0.29514649510383606	0.5782347917556763	0.047846924513578415	0.17209772765636444	0.0426243431866169	0.025966396555304527	0.038604144006967545	0.036822255700826645	0.056946493685245514	0.017737561836838722	0.014105775393545628	0.14673897624015808	0.056130070239305496	0.003918674774467945	0.022693734616041183	0.04042994603514671	0.008103628642857075	0.09798124432563782	0.026162078604102135	3.531447410583496	0.05082983151078224	0.024931874126195908	0.44958481192588806
M01_T013	C03	1.2538390159606934	0.042224638164043427	0.21361801028251648	0.03616952896118164	0.05499701574444771	0.012069121934473515	0.03424225002527237	0.018879083916544914	0.1336824595928192	0.11105750501155853	0.08577322214841843	0.021027175709605217	1.1285345554351807	1.8035848140716553	0.7056904435157776	0.03293665498495102	0.01648647151887417	0.18169011175632477	0.3439454138278961	0.4319717586040497	0.032748159021139145	0.09126101434230804	0.008845102973282337	0.014200792647898197	0.013163259252905846	0.0103144571185112	0.0665837898850441	0.009534234181046486	0.009395744651556015	0.12349943071603775	0.020830677822232246	0.0034990040585398674	0.0044517312198877335	0.006078283302485943	0.004384148400276899	0.027002599090337753	0.02819272130727768	4.601355075836182	0.030402643606066704	0.020531248301267624	0.6625458598136902
M01_T013	C04	1.5134953260421753	2.2122230529785156	0.23999634385108948	0.040606435388326645	0.10308363288640976	0.020936045795679092	0.06604877859354019	0.16544264554977417	0.07287687808275223	0.1091930940747261	0.08893685787916183	0.16540823876857758	0.9349519610404968	1.8369181156158447	2.4052882194519043	0.036110252141952515	0.030877796933054924	0.17626668512821198	0.3249635696411133	0.8898618817329407	0.04846792295575142	0.10356368124485016	0.019545743241906166	0.039634764194488525	0.016464440152049065	0.02748100645840168	0.06145856902003288	0.017818642780184746	0.012174686416983604	0.14242105185985565	0.06258603185415268	0.006593539845198393	0.004551505204290152	0.03715786710381508	0.0121168727055192	0.028070688247680664	0.024807458743453026	4.543632984161377	0.044056572020053864	0.015694893896579742	0.6195249557495117
M01_T013	C05	1.0874905586242676	0.020626792684197426	0.2202051877975464	0.022176122292876244	0.032859254628419876	0.008275197818875313	0.011521970853209496	0.011910596862435341	0.018520167097449303	0.03811325505375862	0.060515664517879486	0.012533102184534073	0.24133144319057465	0.7811444997787476	2.5166895389556885	0.02047402784228325	0.008200246840715408	0.06343534588813782	0.09830306470394135	0.43690943717956543	0.01924246922135353	0.04978245496749878	0.005282258149236441	0.006905134301632643	0.007337311282753944	0.004372476600110531	0.03508009389042854	0.006043338216841221	0.004487010650336742	0.06715774536132812	0.014357427135109901	0.001837659627199173	0.0026074210181832314	0.003934413194656372	0.003604772500693798	0.017183758318424225	0.018418485298752785	4.29911470413208	0.020867859944701195	0.019585538655519485	0.06154404953122139
M01_T013	C06	1.4834479093551636	0.04168351739645004	0.16017167270183563	0.03016013838350773	0.04935767874121666	0.01892021857202053	0.7805235385894775	0.0372033454477787	0.6325669288635254	0.10348520427942276	0.07517580687999725	0.026861613616347313	1.3043184280395508	1.7142384052276611	2.6041693687438965	0.04350617900490761	0.014744598418474197	0.14604373276233673	0.16752004623413086	0.8369126319885254	0.02242426946759224	0.07419110089540482	0.019244195893406868	0.014877737499773502	0.014463767409324646	0.010072186589241028	0.0503745898604393	0.009880184195935726	0.00909704901278019	0.11477302014827728	0.024862002581357956	0.004999684635549784	0.002095139119774103	0.002980231773108244	0.0015081155579537153	0.002481795847415924	0.038831647485494614	5.5717997550964355	0.023286640644073486	0.015261175110936165	0.25256577134132385
M01_T013	C07	1.549483299255371	0.024414874613285065	0.12057244777679443	0.024642597883939743	0.033060718327760696	0.00860595889389515	0.012377634644508362	0.017355114221572876	0.026516973972320557	0.08913350105285645	0.05849844217300415	0.017793983221054077	0.5425728559494019	1.7994177341461182	2.9781508445739746	0.027897916734218597	0.014446799643337727	0.10914134979248047	0.18485434353351593	1.013205647468567	0.024682732298970222	0.06496725976467133	0.0075895460322499275	0.008270662277936935	0.02059617079794407	0.009000004269182682	0.042027655988931656	0.008264805190265179	0.006117643788456917	0.08542720973491669	0.016754772514104843	0.003102667164057493	0.002367613138630986	0.004834508057683706	0.0041707828640937805	0.024065284058451653	0.02132917009294033	4.50812292098999	0.025930281728506088	0.01924836076796055	0.9926378726959229
M01_T013	C08	1.6752495765686035	0.021772203966975212	0.1171548068523407	0.026899367570877075	0.03770219534635544	0.00947598647326231	0.014028309844434261	0.01613447070121765	0.027282219380140305	0.05067242681980133	0.0633491724729538	0.016547489911317825	0.6312549114227295	1.9996932744979858	3.025386095046997	0.03813963755965233	0.016911987215280533	0.13733792304992676	0.2534780502319336	1.1542420387268066	0.02512369677424431	0.07907113432884216	0.00783239770680666	0.009768805466592312	0.010779134929180145	0.008984489366412163	0.04685989394783974	0.008976486511528492	0.005265482235699892	0.10822077095508575	0.0208898838609457	0.0031842065509408712	0.0024670560378581285	0.004498930647969246	0.004045670852065086	0.02733875997364521	0.025254536420106888	4.674304962158203	0.024017490446567535	0.01889774389564991	0.06559023261070251
M01_T013	C09	1.6108512878417969	0.025676116347312927	0.146168053150177	0.02471909299492836	0.03854769468307495	0.009462006390094757	0.017505833879113197	0.017954090610146523	0.03363297879695892	0.8817967176437378	0.06646157801151276	0.01662405952811241	0.5852668285369873	1.8686714172363281	2.8850467205047607	0.027682166546583176	0.0153738334774971	0.09356272965669632	0.21898366510868073	1.0083694458007812	0.019049370661377907	0.05359615013003349	0.007058840245008469	0.009201318956911564	0.008863678202033043	0.013081688433885574	0.0345149040222168	0.007948263548314571	0.00563983665779233	0.10507673770189285	0.019077038392424583	0.003021467477083206	0.0028266822919249535	0.00414129626005888	0.0028599118813872337	0.020060813054442406	0.020689886063337326	4.689310073852539	0.020531833171844482	0.01754973828792572	0.11313559859991074
M01_T013	C10	1.512272596359253	0.04789290577173233	1.0481303930282593	2.805401086807251	0.6515710949897766	0.44512447714805603	0.045346349477767944	0.02955346181988716	0.4622691869735718	0.2164270132780075	0.3734471797943115	0.027911916375160217	2.051661968231201	0.027020353823900223	0.10070142149925232	0.018558362498879433	0.3920213282108307	0.25160229206085205	1.3536632061004639	0.2665806710720062	0.1141139343380928	0.20945200324058533	0.12525589764118195	0.025731375440955162	0.01618345081806183	0.03737711161375046	0.07042756676673889	0.015362304635345936	0.024765988811850548	0.9343026280403137	0.024342387914657593	0.006146836094558239	0.0025878811720758677	0.0030160231981426477	0.004707561805844307	0.003026316175237298	0.09669332951307297	5.4537224769592285	0.04384174570441246	0.05915896221995354	3.0973188877105713
M01_T013	C11	0.8378338813781738	0.06149953976273537	0.30312222242355347	0.7611317038536072	0.3473726809024811	0.02267601527273655	0.09519200026988983	0.02220090664923191	0.32549208402633667	0.47889283299446106	1.0604243278503418	0.02696884796023369	1.4021340608596802	0.1255711168050766	0.09260568767786026	0.017923925071954727	0.030425073578953743	0.3301525413990021	2.68216872215271	0.46179288625717163	0.5880547761917114	0.2402685582637787	0.9230153560638428	0.037250034511089325	0.02506185509264469	0.039610374718904495	0.05863359570503235	0.020490672439336777	0.02478771284222603	1.2376012802124023	0.025901181623339653	0.006412277929484844	0.0029559091199189425	0.005246992688626051	0.01882469840347767	0.00575656583532691	0.03614740073680878	4.780278205871582	0.09027518332004547	0.02158595807850361	2.3130500316619873
M01_T013	C12	0.9155063629150391	0.03704965114593506	0.2255040407180786	0.1311982423067093	0.1546657234430313	0.7776095867156982	0.13885876536369324	0.22338682413101196	0.7600944638252258	0.19794310629367828	0.09570855647325516	0.018687237054109573	2.6328537464141846	0.07127612084150314	0.09291654080152512	0.02106989175081253	0.016012143343687057	0.1115165427327156	0.6919035315513611	0.14173085987567902	0.033745523542165756	0.14214758574962616	0.008341181091964245	0.023257790133357048	0.014597028493881226	0.011537553742527962	0.09744232147932053	0.0067942142486572266	0.05952589586377144	0.740558922290802	0.012980164960026741	0.003161623841151595	0.009532451629638672	0.09567029774188995	0.016105875372886658	0.017621414735913277	0.06409014761447906	1.8577526807785034	0.05843465030193329	0.014943905174732208	1.3753217458724976
M01_T013	C13	1.3770029544830322	0.028661426156759262	0.14530077576637268	0.11255809664726257	0.06348080933094025	0.149143785238266	0.055561795830726624	0.06266159564256668	0.06287624686956406	0.08879956603050232	0.07235001772642136	2.0016565322875977	1.6377041339874268	1.1862350702285767	1.4955538511276245	0.013162974268198013	0.22974739968776703	0.22399334609508514	0.1977042853832245	0.5394008755683899	0.049043796956539154	0.18314318358898163	0.017244763672351837	0.011785110458731651	0.0018649845151230693	1.4378662854142021e-05	0.038883257657289505	0.07308945059776306	0.266811728477478	0.20071691274642944	0.027801938354969025	0.0	0.02651800960302353	0.6552554368972778	0.11012507230043411	0.06917324662208557	0.07211806625127792	4.567106246948242	0.5718924403190613	0.04020942747592926	0.22898243367671967
M01_T013	C14	1.8356456756591797	0.0614781528711319	0.3657558262348175	0.9938124418258667	0.04071972519159317	0.024683887138962746	0.1100739911198616	0.07368621230125427	0.03264002129435539	0.6899105906486511	0.322543203830719	0.017170211300253868	0.6171473860740662	0.015314760617911816	0.06052901968359947	0.06593015044927597	0.014609359204769135	0.6144407987594604	0.8066349029541016	0.25004175305366516	0.025410398840904236	0.0663006603717804	0.013773367740213871	0.025540631264448166	0.009535429067909718	0.029572611674666405	0.04451398178935051	0.025148330256342888	1.938485860824585	0.08888000249862671	0.026431838050484657	0.14963629841804504	0.01575576886534691	0.0432991199195385	0.014327633194625378	0.02072363719344139	0.01449278648942709	0.3675382435321808	0.025489969179034233	0.02488287165760994	3.1301662921905518
M01_T013	C15	1.3813509941101074	0.04393678531050682	1.5165047645568848	0.49569347500801086	1.3852633237838745	0.02957197278738022	0.055067721754312515	0.03028636798262596	0.25783252716064453	3.3652825355529785	1.4019533395767212	0.029967864975333214	1.9029042720794678	0.03409314900636673	0.10815133899450302	0.01739203929901123	0.018082354217767715	0.21727807819843292	0.650113046169281	0.11663857102394104	0.4086962640285492	0.16561195254325867	0.5983341932296753	0.021351639181375504	0.01607772707939148	0.15726812183856964	0.06632939726114273	0.013654972426593304	0.013025583699345589	0.8850893378257751	0.01660779118537903	0.0050508719868958	0.003041718155145645	0.007354462053626776	0.004948562942445278	0.00612434558570385	0.035628605633974075	4.109523296356201	0.03386605903506279	0.022820033133029938	4.663818836212158
M01_T013	C16	1.4650869369506836	0.412085622549057	0.6119412779808044	0.17773935198783875	0.8491501808166504	0.056170616298913956	0.18976077437400818	0.11066098511219025	0.06276725232601166	1.2634556293487549	0.21102185547351837	0.22059480845928192	3.0941996574401855	0.037925370037555695	0.13473400473594666	0.0694328173995018	0.14275549352169037	0.34976500272750854	1.3986698389053345	0.2236752063035965	1.3022594451904297	0.09435999393463135	0.11222756654024124	0.08644282072782516	0.1610763967037201	0.12337878346443176	0.087449811398983	0.09981396794319153	0.14804746210575104	0.08878111094236374	0.055239543318748474	0.011897840537130833	0.08358767628669739	0.14923177659511566	0.04901142418384552	0.03783431276679039	1.2804200649261475	0.4719686210155487	0.05065275356173515	0.03102903440594673	4.449010372161865
M01_T013	C17	1.3765119314193726	0.08060802519321442	0.3223811984062195	0.0797504335641861	0.7596227526664734	0.02574538253247738	0.02915569581091404	0.030460208654403687	0.08019102364778519	2.911911725997925	0.1846092939376831	0.028304053470492363	1.770952820777893	0.023860566318035126	0.1116538867354393	0.024650540202856064	0.023847471922636032	1.452544927597046	0.7150141596794128	0.14975176751613617	0.07556559890508652	0.1370496302843094	0.024704208597540855	0.05266372859477997	2.7189509868621826	0.14318643510341644	0.089213065803051	0.02277985028922558	0.012843022122979164	0.09327211230993271	0.028676841408014297	0.0024016047827899456	0.011587733402848244	0.04385630413889885	0.0072594694793224335	0.07425790280103683	0.08310104161500931	0.3912113308906555	0.04179805517196655	0.02676854096353054	6.118775844573975
M01_T013	C18	1.2593092918395996	0.0341385118663311	1.8073720932006836	0.03495032712817192	1.8673776388168335	0.01587011106312275	0.028265073895454407	0.021863991394639015	0.20948030054569244	5.107839107513428	1.575877070426941	0.018545489758253098	1.9211748838424683	0.033268339931964874	0.08639553934335709	0.03531394898891449	0.01453820988535881	0.19380998611450195	0.44273099303245544	0.09080572426319122	0.5564455986022949	0.08349458873271942	0.4003334641456604	0.020464036613702774	0.014963867142796516	0.4305875599384308	0.06659016758203506	0.014159759506583214	0.008913013152778149	0.4642733931541443	0.013960206881165504	0.002858538879081607	0.00467115081846714	0.010014643892645836	0.0040420531295239925	0.018803557381033897	0.01577453315258026	0.3962610960006714	0.027701163664460182	0.0215838011354208	4.969152927398682
M01_T013	C19	0.7860270738601685	0.06334581226110458	0.20427140593528748	0.0702776089310646	0.43224430084228516	0.01842598430812359	0.02974194660782814	0.01749875396490097	0.03926690295338631	3.1988937854766846	0.12858402729034424	0.03220247104763985	2.1454598903656006	0.02991764061152935	0.06811553984880447	0.016573505476117134	0.01428423635661602	0.19505012035369873	0.4526457190513611	0.07551548629999161	0.150058314204216	0.08927372843027115	0.036538537591695786	0.016736384481191635	0.15463325381278992	0.18661591410636902	0.07941512763500214	0.00998338870704174	0.024312850087881088	0.10414237529039383	0.021109921857714653	0.008570177480578423	0.003053802065551281	0.017794907093048096	0.004919352941215038	0.014484159648418427	0.18148556351661682	0.3094967007637024	0.04865265265107155	0.0382249690592289	4.545904636383057
M01_T013	C20	1.4240357875823975	0.03187330439686775	0.33080360293388367	1.7559540271759033	0.2137032151222229	0.021962344646453857	0.052842721343040466	0.029110029339790344	0.05158570781350136	3.80511474609375	0.24924026429653168	0.02021222934126854	1.79790461063385	0.028412243351340294	0.09105753153562546	0.015661487355828285	0.011525609530508518	0.20013390481472015	0.7283987998962402	0.2701948583126068	0.03180915489792824	0.11752613633871078	0.012600071728229523	0.020623084157705307	0.013723891228437424	0.2614325284957886	0.11276045441627502	0.159786656498909	0.22807592153549194	4.322171211242676	0.05835651233792305	0.0629979744553566	0.01133729051798582	0.028937768191099167	0.008397522382438183	0.019013473764061928	0.018374493345618248	1.6809991598129272	0.4069194495677948	0.08305930346250534	0.6674582362174988
M01_T013	C21	1.5163286924362183	0.6243960857391357	0.17682790756225586	0.030179375782608986	0.03787003457546234	0.018415583297610283	0.689125657081604	0.08285252749919891	0.06454712152481079	2.779994249343872	0.08702805638313293	0.020878663286566734	1.9118454456329346	0.02507011592388153	0.08693740516901016	0.01282547041773796	0.01251541543751955	0.14582060277462006	1.3143361806869507	0.15021267533302307	0.022745706140995026	0.06577151268720627	0.018505636602640152	0.017090804874897003	0.008136526681482792	0.08832861483097076	0.04180049151182175	0.013108284212648869	0.07465051114559174	0.09941721707582474	0.7773728370666504	0.01607845537364483	0.03426886722445488	0.22309105098247528	0.25590944290161133	0.016033561900258064	0.011616377159953117	0.44643130898475647	0.9275926947593689	0.027582917362451553	0.1641950160264969
M01_T013	C22	1.8072328567504883	1.2143690586090088	0.1544078141450882	0.2221294641494751	0.036519188433885574	0.014876944944262505	0.06004990264773369	0.09177547693252563	0.3979555666446686	3.2177600860595703	0.24044862389564514	0.0204892810434103	0.7239077091217041	0.030210986733436584	0.08840877562761307	0.025693610310554504	0.14312833547592163	0.11851482093334198	0.12823998928070068	0.08734460175037384	0.018851228058338165	0.05383044108748436	0.006648821756243706	0.016991475597023964	0.010708327405154705	0.14480888843536377	0.04499270021915436	0.028175227344036102	0.09643073379993439	0.0685594230890274	1.1882871389389038	0.008176392875611782	0.04135511443018913	0.7186625003814697	0.06739072501659393	0.015628157183527946	0.012400604784488678	0.5175394415855408	0.04298441857099533	1.0467441082000732	0.24962854385375977
M01_T013	C23	1.520155668258667	0.05532504618167877	0.20063792169094086	2.177405595779419	0.38526391983032227	0.03905974701046944	0.5007224082946777	0.08682151138782501	0.11623364686965942	0.16543081402778625	0.2708103060722351	0.013873695395886898	1.514062762260437	0.021112971007823944	0.08926057815551758	0.009014097973704338	0.01576678827404976	0.19015051424503326	1.4201451539993286	0.2542369067668915	0.13337887823581696	0.07984081655740738	0.05569218844175339	0.015718135982751846	0.01075422391295433	0.012378807179629803	0.04328838363289833	0.013043992221355438	0.09917055070400238	0.08643697202205658	0.034240808337926865	0.08327502012252808	0.04109835624694824	0.22555124759674072	0.038967713713645935	0.02151862531900406	0.011270496062934399	0.49890828132629395	0.0403902605175972	0.05021968483924866	1.3246461153030396
M01_T013	C24	1.4025349617004395	0.8312466144561768	0.555091917514801	0.206151083111763	0.04257727414369583	0.016763003543019295	0.3020714223384857	0.034497421234846115	0.08745128661394119	0.5949760675430298	0.7477163672447205	0.029714638367295265	0.839253842830658	0.02470659278333187	0.09714295715093613	0.03226439654827118	0.08071009814739227	2.730921745300293	0.7554559707641602	0.2532114088535309	0.03456911817193031	0.10950004309415817	0.027826299890875816	0.09505487233400345	0.02458057552576065	0.048381008207798004	0.06499668955802917	0.028454618528485298	0.05626090615987778	0.10265199840068817	0.7856850624084473	0.015363829210400581	0.08015378564596176	0.3601331114768982	0.1064344272017479	0.06869888305664062	0.017711160704493523	0.4520905017852783	0.4797259271144867	0.12341631203889847	0.5186538100242615
M01_T013	C25	1.4878071546554565	1.6646901369094849	0.4041633903980255	0.27109602093696594	0.03707088902592659	0.013011499308049679	0.26031622290611267	0.05495193228125572	0.0511808767914772	0.12144923955202103	0.25198373198509216	0.02415001578629017	2.2429141998291016	0.041224438697099686	0.1078442931175232	0.014742402359843254	0.9076712131500244	0.5782764554023743	0.3259481191635132	0.1714504212141037	0.025452258065342903	0.07905787974596024	0.012651373632252216	0.03369198366999626	0.011564133688807487	0.011925864033401012	0.060416217893362045	1.615628957748413	0.06443885713815689	0.14753642678260803	0.1905471384525299	0.010138492099940777	0.24252809584140778	1.188060998916626	0.24606335163116455	0.08016707748174667	0.011583611369132996	0.855831503868103	0.058302104473114014	0.13876639306545258	0.27554258704185486
M01_T013	C26	1.4947677850723267	0.6908862590789795	0.20266388356685638	0.03365543484687805	0.04100839048624039	0.013445038348436356	0.7134603261947632	0.07676033675670624	0.08887024968862534	0.162802055478096	0.08211270719766617	0.025174032896757126	2.096094846725464	0.023206034675240517	0.09098933637142181	0.010509836487472057	0.01901610940694809	0.15513883531093597	1.3621089458465576	0.16390588879585266	0.02411227859556675	0.0669667199254036	0.018992433324456215	0.017017580568790436	0.00975314062088728	0.010763886384665966	0.05758156627416611	0.008710382506251335	0.05351252481341362	0.10898525267839432	0.8363191485404968	0.012629033997654915	0.049255240708589554	0.2602711319923401	0.286205917596817	0.02290034294128418	0.011583946645259857	0.4939393699169159	1.6073960065841675	0.026913795620203018	0.18899983167648315
M01_T013	C27	1.4711787700653076	0.5202293992042542	0.22932548820972443	0.0625935047864914	0.04091142117977142	0.02590678259730339	0.6363804936408997	0.06560961902141571	0.07298742234706879	0.14566926658153534	0.08455253392457962	0.03306576609611511	1.873605489730835	0.026622232049703598	0.09367039799690247	0.007820154540240765	0.018204722553491592	0.16883710026741028	1.0933687686920166	0.16647584736347198	0.022701187059283257	0.07593607157468796	0.01636352576315403	0.01783403381705284	0.010447222739458084	0.01092110201716423	0.05326562002301216	0.021436264738440514	0.055980440229177475	0.08972302079200745	0.5595700740814209	0.026243407279253006	0.04578953608870506	0.47710636258125305	0.2433045506477356	0.022428737953305244	0.01819872111082077	0.4950646758079529	0.10966275632381439	0.05034277215600014	0.2303420752286911
M01_T013	C28	1.641758918762207	2.125157594680786	0.16874319314956665	0.029718806967139244	0.03551387041807175	0.011473121121525764	0.06168755143880844	0.07692677527666092	0.18200252950191498	0.37397146224975586	0.07561473548412323	0.04366331920027733	1.236659288406372	0.024623462930321693	0.07548260688781738	0.013182178139686584	0.07101088762283325	0.10732996463775635	0.19320999085903168	0.08364943414926529	0.01884016953408718	0.05953299626708031	0.007054999470710754	0.012849289923906326	0.010038568638265133	0.014204672537744045	0.0737975463271141	0.008556274697184563	0.08722632378339767	0.12360242009162903	2.009566068649292	0.006610756274312735	0.16441431641578674	0.7227672934532166	0.23403829336166382	0.030307170003652573	0.011411205865442753	0.5114125609397888	1.8807337284088135	0.029228538274765015	0.19952040910720825
M01_T013	C29	1.7692251205444336	1.579599380493164	0.15084299445152283	0.5126518607139587	0.036286402493715286	0.019218962639570236	0.2835524380207062	0.0748741626739502	0.352969229221344	0.1408994048833847	0.18977223336696625	0.015157920308411121	0.520989716053009	0.028895990923047066	0.08002197742462158	0.013693698681890965	0.4888550341129303	0.13535599410533905	0.4084072411060333	0.11479644477367401	0.022213954478502274	0.06989677995443344	0.012447785586118698	0.011449861340224743	0.012302471324801445	0.008770707063376904	0.05083795264363289	0.021849842742085457	0.04138585552573204	0.07883814722299576	1.3740280866622925	0.009345285594463348	0.12572507560253143	0.41801467537879944	0.0507965125143528	0.021100619807839394	0.01894185319542885	0.569385290145874	0.046400755643844604	1.1993194818496704	0.2625651955604553
M01_T015	C01	0.47417721152305603	0.2082895040512085	0.6614177823066711	0.04651002958416939	0.08958736807107925	0.29888591170310974	0.05205468088388443	0.02224162220954895	0.0483519583940506	0.1403978317975998	0.31854358315467834	0.03665567561984062	0.19321566820144653	0.023654714226722717	0.09978581964969635	0.026709098368883133	0.07365982234477997	0.8784637451171875	0.9229496121406555	0.3433445692062378	0.1507396697998047	2.616009473800659	0.14371296763420105	0.029253315180540085	0.024053966626524925	0.03983313590288162	0.0861903578042984	0.04627252370119095	0.06814548373222351	2.1015963554382324	0.0506972074508667	0.016402242705225945	0.029589055106043816	0.04937312379479408	0.04445839673280716	0.02897137776017189	0.017209568992257118	0.5355375409126282	0.06919162720441818	0.044240277260541916	0.4206477105617523
M01_T015	C02	1.2471290826797485	0.14385324716567993	0.8042393922805786	0.11699692904949188	0.05873585119843483	0.022178180515766144	0.06587463617324829	0.023486321792006493	0.05535418912768364	0.13271991908550262	0.8897681832313538	0.04776943102478981	0.33593106269836426	0.6834865808486938	1.471252202987671	0.04024077579379082	0.0663595125079155	2.5293679237365723	0.3192824423313141	0.6374897360801697	0.04110296443104744	0.2762402594089508	0.04853730648756027	0.03646615892648697	0.0500619038939476	0.04980143532156944	0.09628717601299286	0.0161584559828043	0.02064560167491436	0.1626487821340561	0.06351770460605621	0.006117462180554867	0.034871116280555725	0.04665542021393776	0.009585050866007805	0.10789903998374939	0.036600008606910706	3.724609851837158	0.05907515808939934	0.03662586212158203	0.398542582988739
M01_T015	C03	1.29133141040802	0.04731122776865959	0.34799033403396606	0.05064936354756355	0.07006506621837616	0.013751579448580742	0.06162349879741669	0.019978638738393784	0.21444101631641388	0.12125247716903687	0.08101601898670197	0.03838832676410675	1.417443037033081	1.9132764339447021	0.923086404800415	0.04571621119976044	0.022081777453422546	0.13576839864253998	0.35483887791633606	0.40949514508247375	0.029507171362638474	0.1252402514219284	0.012354976497590542	0.014093318022787571	0.0176648311316967	0.016083046793937683	0.10340512543916702	0.009884169325232506	0.011042020283639431	0.14711306989192963	0.024349283427000046	0.00442281411960721	0.003582045901566744	0.006205103825777769	0.0035032383166253567	0.022334245964884758	0.03707178309559822	4.923929214477539	0.034716613590717316	0.03080739825963974	0.8515716791152954
M01_T015	C04	1.5788321495056152	2.1862099170684814	0.37736034393310547	0.10334546118974686	0.18113897740840912	0.02641099877655506	0.17051342129707336	0.22713448107242584	0.11561232805252075	0.15733741223812103	0.10672276467084885	0.2336885631084442	1.0784218311309814	1.7635384798049927	2.4571011066436768	0.04982200637459755	0.05030898004770279	0.14835000038146973	0.38663411140441895	0.9115117788314819	0.09953425824642181	0.19489611685276031	0.04383130371570587	0.050507448613643646	0.018220018595457077	0.05488124117255211	0.1369849592447281	0.02598550170660019	0.028142858296632767	0.2539205253124237	0.10883457958698273	0.008327717892825603	0.023903902620077133	0.06286270171403885	0.009330273605883121	0.02558238059282303	0.03984494507312775	4.497373104095459	0.07680559158325195	0.053296323865652084	0.6758646965026855
M01_T015	C05	1.0996149778366089	0.022633636370301247	0.3571927547454834	0.02550487220287323	0.03881467878818512	0.009530652314424515	0.023188255727291107	0.016594942659139633	0.030215958133339882	0.04215046390891075	0.056194890290498734	0.020006656646728516	0.26419591903686523	0.7914834022521973	2.496184825897217	0.023502614349126816	0.011239355430006981	0.05318928882479668	0.0964328944683075	0.43494296073913574	0.021852955222129822	0.06855831295251846	0.007983574643731117	0.00684152590110898	0.009124615229666233	0.010641009546816349	0.05536975339055061	0.004770781844854355	0.006388203240931034	0.06926796585321426	0.014212323352694511	0.003079664194956422	0.002722610253840685	0.0053785331547260284	0.00412761140614748	0.017784781754016876	0.021394461393356323	4.342347145080566	0.02781953662633896	0.029166467487812042	0.07215766608715057
M01_T015	C06	1.4836666584014893	0.0433349609375	0.2381824553012848	0.03902161493897438	0.05603864789009094	0.019433731213212013	1.1274696588516235	0.039623260498046875	0.6679969429969788	0.12320808321237564	0.0674055740237236	0.036042407155036926	1.680408000946045	1.7326288223266602	2.708096981048584	0.06299933046102524	0.02414860390126705	0.11438562721014023	0.16822858154773712	0.7115209698677063	0.027697430923581123	0.12587442994117737	0.02755499631166458	0.017193837091326714	0.018231099471449852	0.01846233941614628	0.09148311614990234	0.006898750085383654	0.012414240278303623	0.13355319201946259	0.03165162727236748	0.007297900039702654	0.0009202711516991258	0.003736842190846801	0.001968756318092346	0.004952468443661928	0.06748896837234497	5.918885707855225	0.03276194632053375	0.025676179677248	0.2817235291004181
M01_T015	C07	1.6192704439163208	0.03208787366747856	0.19551239907741547	0.03035271354019642	0.044013362377882004	0.013387016952037811	0.029307695105671883	0.017077701166272163	0.04730501398444176	0.08753009140491486	0.053749389946460724	0.023314012214541435	0.612043023109436	1.8315330743789673	2.99959659576416	0.03264434635639191	0.016901850700378418	0.08809325844049454	0.18794415891170502	1.0383743047714233	0.020953400060534477	0.08432357013225555	0.010136962868273258	0.010002846829593182	0.019799645990133286	0.011319693177938461	0.0696173757314682	0.005571820307523012	0.008807149715721607	0.09536628425121307	0.022916508838534355	0.002978918142616749	0.003166688373312354	0.004703099373728037	0.004282800946384668	0.01831892319023609	0.026613162830471992	4.666852951049805	0.028299491852521896	0.0308552086353302	1.0376609563827515
M01_T015	C08	1.7534525394439697	0.024286329746246338	0.17828498780727386	0.03256400302052498	0.04178088903427124	0.011262396350502968	0.023160692304372787	0.01767032966017723	0.03682945296168327	0.04962218925356865	0.05698235705494881	0.023672455921769142	0.654271125793457	2.0175538063049316	3.0190322399139404	0.03861020505428314	0.02039472945034504	0.09538796544075012	0.2612144649028778	1.2001172304153442	0.02225280925631523	0.09800748527050018	0.008839702233672142	0.01014954224228859	0.01482379250228405	0.012366726994514465	0.07201774418354034	0.007487772963941097	0.007598021533340216	0.11466001719236374	0.02483346499502659	0.0042237890884280205	0.0025049394462257624	0.004605001304298639	0.004213420208543539	0.026379982009530067	0.031117906793951988	4.802485466003418	0.029025644063949585	0.02956450544297695	0.06712238490581512
M01_T015	C09	1.7055819034576416	0.029274238273501396	0.24686287343502045	0.027935681864619255	0.04662467911839485	0.008990502916276455	0.030447527766227722	0.016931118443608284	0.046366821974515915	0.9622765183448792	0.06267251819372177	0.021635787561535835	0.5971986055374146	1.9230289459228516	2.898617744445801	0.03297654539346695	0.019958244636654854	0.09959522634744644	0.24881921708583832	1.0605158805847168	0.022434061393141747	0.08680077642202377	0.01335122063755989	0.008660671301186085	0.01648516021668911	0.015175129286944866	0.07358715683221817	0.009299070574343204	0.01007787324488163	0.1543257236480713	0.029394574463367462	0.003927949815988541	0.0029760566540062428	0.004104893654584885	0.003508960362523794	0.012941977940499783	0.03025936707854271	4.856168270111084	0.03384949266910553	0.03245960921049118	0.1236460730433464
M01_T015	C10	1.4509460926055908	0.04248099774122238	1.122085452079773	2.7757210731506348	0.5509904623031616	0.39495521783828735	0.04893273860216141	0.03231341391801834	0.440146803855896	0.2348117083311081	0.3303235173225403	0.036358319222927094	1.9897537231445312	0.029645748436450958	0.10483501106500626	0.02473675273358822	0.3459370732307434	0.17777876555919647	1.3471688032150269	0.26505962014198303	0.08734411746263504	0.22001925110816956	0.09583698958158493	0.023219957947731018	0.018901562318205833	0.05092146247625351	0.09538707137107849	0.014009296894073486	0.026717768982052803	0.8242132067680359	0.022023320198059082	0.006724933627992868	0.0041376384906470776	0.0036041103303432465	0.004960642661899328	0.0015262363012880087	0.11267654597759247	5.552028179168701	0.04303533583879471	0.05767407640814781	3.2877278327941895
M01_T015	C11	0.8404437303543091	0.05004320666193962	0.385170578956604	0.5662099719047546	0.27055686712265015	0.022317716851830482	0.12491831928491592	0.02108253724873066	0.3451308608055115	0.6458629965782166	0.8987135887145996	0.03759022057056427	1.234156847000122	0.11993596702814102	0.09454961866140366	0.02410765178501606	0.04161732643842697	0.32457131147384644	2.797456979751587	0.49942776560783386	0.2763250172138214	0.27449578046798706	0.8103258013725281	0.02801378257572651	0.032548800110816956	0.0442834347486496	0.0953008383512497	0.017469603568315506	0.0344051755964756	1.0961360931396484	0.026392441242933273	0.008584895171225071	0.0033398750238120556	0.006011949386447668	0.019044259563088417	0.0067506651394069195	0.03555581718683243	4.382037162780762	0.0773245096206665	0.0392540842294693	2.154921531677246
M01_T015	C12	0.8886756896972656	0.03125489875674248	0.24695387482643127	0.17905615270137787	0.12180832028388977	0.6266021132469177	0.08044784516096115	0.1251680999994278	0.965900182723999	0.34918734431266785	0.07467560470104218	0.028281837701797485	2.4662342071533203	0.04809361696243286	0.08609357476234436	0.026333829388022423	0.0037063732743263245	0.10641618818044662	0.6014837026596069	0.15101288259029388	0.027788382023572922	0.1060267835855484	0.005583012010902166	0.010075216181576252	0.01660403236746788	0.014247818849980831	0.08540588617324829	0.01081913709640503	0.07402284443378448	0.600519597530365	0.02368762344121933	0.0055277589708566666	0.01885795406997204	0.06648272275924683	0.023941727355122566	0.0049684252589941025	0.06737478822469711	2.19476318359375	0.0682372972369194	0.03905783221125603	1.3724457025527954
M01_T015	C13	1.2905372381210327	0.0474705845117569	0.29087188839912415	0.11020376533269882	0.10701626539230347	0.11511922627687454	0.1385444849729538	0.053118813782930374	0.12836375832557678	0.11035490036010742	0.08652137964963913	2.0194830894470215	1.8788996934890747	0.9632183313369751	1.0080488920211792	0.038009919226169586	0.3366304636001587	0.08920185267925262	0.23328591883182526	0.35354068875312805	0.025325657799839973	0.14137393236160278	0.02052731066942215	0.01627095229923725	0.020278243348002434	0.030988262966275215	0.09938468039035797	0.08841937780380249	0.1861555427312851	0.25946494936943054	0.057826220989227295	0.013934148475527763	0.042616404592990875	0.6665969491004944	0.08741766214370728	0.014307772740721703	0.031288087368011475	4.715989112854004	0.373067706823349	0.04275907203555107	0.3812140226364136
M01_T015	C14	1.9242851734161377	0.05337681621313095	0.3963746130466461	1.0379722118377686	0.04685049131512642	0.02445198781788349	0.12163475155830383	0.06610697507858276	0.03722964972257614	0.9460954070091248	0.276610404253006	0.024463053792715073	0.5963618755340576	0.017301861196756363	0.07824099063873291	0.08171220868825912	0.01765400357544422	0.5408158302307129	0.8735437989234924	0.24015825986862183	0.02315652370452881	0.11222633719444275	0.016302360221743584	0.024281280115246773	0.015541146509349346	0.0454520508646965	0.06566598266363144	0.02518405392765999	2.1180691719055176	0.09629881381988525	0.03494745120406151	0.22781071066856384	0.023896347731351852	0.057128772139549255	0.01905065029859543	0.01934163086116314	0.013544382527470589	0.31293806433677673	0.03696705400943756	0.04100579395890236	3.2118380069732666
M01_T015	C15	1.2633801698684692	0.03320500999689102	1.550639033317566	0.5625293254852295	1.004645586013794	0.03479486331343651	0.07555870711803436	0.03028794564306736	0.3688170611858368	3.3138678073883057	1.127821445465088	0.03870202228426933	1.7723515033721924	0.037792786955833435	0.13292840123176575	0.025911031290888786	0.018687721341848373	0.21497668325901031	0.656710684299469	0.13670368492603302	0.3099020719528198	0.19737884402275085	0.4925583600997925	0.02218422293663025	0.02433023601770401	0.17414245009422302	0.08888836205005646	0.012289484031498432	0.021568112075328827	0.7990031242370605	0.022783417254686356	0.005565623752772808	0.004156340379267931	0.009664762765169144	0.006632767617702484	0.006870636250823736	0.047187209129333496	4.202866554260254	0.034537676721811295	0.0356365442276001	4.58821439743042
M01_T015	C16	1.4768908023834229	0.5883963704109192	0.7882339358329773	0.24215418100357056	0.8954343795776367	0.09090414643287659	0.285878986120224	0.1769113391637802	0.0915583148598671	1.2178996801376343	0.238371342420578	0.3496466875076294	3.002110481262207	0.05395772308111191	0.15339893102645874	0.124912790954113	0.22937530279159546	0.39889445900917053	1.4676729440689087	0.2674749493598938	1.2965904474258423	0.11929193139076233	0.1781393140554428	0.13061857223510742	0.14858992397785187	0.2307862639427185	0.10547659546136856	0.154364213347435	0.22477371990680695	0.09289822727441788	0.09000672399997711	0.017872117459774017	0.13571913540363312	0.2269246131181717	0.07598470151424408	0.03570945933461189	1.423172116279602	0.37383249402046204	0.06615652143955231	0.040206875652074814	4.555157661437988
M01_T015	C17	1.4245152473449707	0.061846282333135605	0.4189850091934204	0.09679890424013138	0.8379157185554504	0.02542988397181034	0.0351802222430706	0.02636129967868328	0.1115933284163475	2.8641717433929443	0.17061066627502441	0.03166048601269722	1.8276681900024414	0.029222456738352776	0.11947949230670929	0.03213151544332504	0.029583904892206192	1.2809062004089355	0.7580325603485107	0.1487000286579132	0.07110311836004257	0.1759863644838333	0.030795665457844734	0.05181225389242172	2.734454870223999	0.14062297344207764	0.11564601212739944	0.01630842313170433	0.01446557231247425	0.10262882709503174	0.025625264272093773	0.004896242171525955	0.014017877168953419	0.03842137008905411	0.007984982803463936	0.051747411489486694	0.09016387164592743	0.34086495637893677	0.04460931196808815	0.03656075522303581	6.1886982917785645
M01_T015	C18	1.21817147731781	0.031201837584376335	1.8534297943115234	0.04124694690108299	1.5499584674835205	0.014105054549872875	0.03345135226845741	0.02275819331407547	0.20488160848617554	5.062262058258057	1.3814127445220947	0.01722266711294651	1.8387631177902222	0.03532932326197624	0.09239973872900009	0.03958207368850708	0.016128532588481903	0.14992038905620575	0.432530015707016	0.0867382287979126	0.5025625824928284	0.1002274677157402	0.3234095275402069	0.020196042954921722	0.01755911111831665	0.43190330266952515	0.08626016974449158	0.01295409444719553	0.013061017729341984	0.3920503854751587	0.012293741106987	0.0038523308467119932	0.0049010757356882095	0.010407011955976486	0.00567022617906332	0.014306589029729366	0.018055684864521027	0.31072625517845154	0.03568606823682785	0.03358263894915581	4.974733352661133
M01_T015	C19	0.803417444229126	0.05136163905262947	0.25834202766418457	0.0792972669005394	0.39966142177581787	0.036820828914642334	0.030844369903206825	0.034331489354372025	0.06569615006446838	2.979260206222534	0.08597330749034882	0.026275787502527237	2.1693544387817383	0.010315760038793087	0.12644733488559723	0.020569341257214546	0.010095442645251751	0.10248430073261261	0.4295203387737274	0.07399210333824158	0.1610141396522522	0.11074820160865784	0.027444075793027878	0.008767339400947094	0.12328986078500748	0.14021192491054535	0.0648145005106926	0.00682280957698822	0.03815223276615143	0.1029236912727356	0.01614437997341156	0.0050048790872097015	0.003591187996789813	0.035369910299777985	0.004877003841102123	0.013720812276005745	0.2376379370689392	0.1746583878993988	0.04295583814382553	0.03785047307610512	4.41547966003418
M01_T015	C20	1.361315131187439	0.032548774033784866	0.41225212812423706	1.8339483737945557	0.17005540430545807	0.02295440062880516	0.05252513289451599	0.027381649240851402	0.047080907970666885	3.71268630027771	0.2751849591732025	0.020688937976956367	1.7054799795150757	0.02419852279126644	0.08782678097486496	0.01763063110411167	0.012794353999197483	0.1650424599647522	0.6533078551292419	0.2639913558959961	0.028628544881939888	0.12640762329101562	0.016215089708566666	0.014738663099706173	0.015444139018654823	0.24255314469337463	0.13587486743927002	0.13546037673950195	0.20957867801189423	4.134771823883057	0.06311006844043732	0.0659245103597641	0.012327753007411957	0.027648385614156723	0.010202333331108093	0.015190563164651394	0.029063133522868156	1.5559362173080444	0.2977698743343353	0.06939929723739624	0.777332067489624
M01_T015	C21	1.5381509065628052	0.612267255783081	0.23406937718391418	0.03352672606706619	0.040862586349248886	0.018764469772577286	0.6249547004699707	0.07354293763637543	0.07986629009246826	2.7180135250091553	0.06761522591114044	0.02596040442585945	1.8558695316314697	0.022589558735489845	0.08866275101900101	0.01770397461950779	0.014155100099742413	0.10366835445165634	1.3065557479858398	0.16539230942726135	0.02269929274916649	0.09202224016189575	0.01926732063293457	0.01916678063571453	0.008160538040101528	0.09316994994878769	0.06504593044519424	0.015523563139140606	0.0813734158873558	0.0951542779803276	0.7435153722763062	0.02310366742312908	0.04499922692775726	0.25913649797439575	0.22198285162448883	0.01934049278497696	0.013411380350589752	0.3959839344024658	0.7587249279022217	0.04374649003148079	0.1615249216556549
M01_T015	C22	1.8623379468917847	1.0664727687835693	0.2006106823682785	0.34167349338531494	0.03757680952548981	0.016355464234948158	0.06595001369714737	0.092662014067173	0.5860304832458496	3.144937753677368	0.3816405236721039	0.02260948158800602	0.6864901185035706	0.034779731184244156	0.08511245250701904	0.03861473128199577	0.10889635980129242	0.07409965246915817	0.2044687718153	0.08578965812921524	0.019712043926119804	0.08271279186010361	0.010434241965413094	0.013659701682627201	0.013419500552117825	0.13658392429351807	0.0675191879272461	0.03174813836812973	0.08280155807733536	0.08017949014902115	1.1594586372375488	0.011307216249406338	0.07116176933050156	0.7257871627807617	0.07778289914131165	0.015260068699717522	0.014048428274691105	0.4671364724636078	0.042260557413101196	1.1325806379318237	0.3271077871322632
M01_T015	C23	1.5680736303329468	0.05331473425030708	0.22772958874702454	2.3386619091033936	0.21781690418720245	0.03665539622306824	0.5786193013191223	0.09394966065883636	0.09309859573841095	0.14239366352558136	0.16262765228748322	0.021590368822216988	1.4527392387390137	0.022349786013364792	0.08524397015571594	0.01461110357195139	0.02488178014755249	0.14953328669071198	1.5034034252166748	0.2711597979068756	0.07401072978973389	0.10005447268486023	0.031116550788283348	0.01371085923165083	0.013599888421595097	0.014338678680360317	0.06582026928663254	0.014241637662053108	0.12584692239761353	0.07524274289608002	0.038591235876083374	0.13858972489833832	0.017547132447361946	0.34492775797843933	0.04568158835172653	0.015734095126390457	0.013466255739331245	0.3907868266105652	0.04431162029504776	0.0600903257727623	0.9767897725105286
M01_T015	C24	1.615397572517395	0.9377051591873169	0.782932698726654	0.3833753764629364	0.05705590918660164	0.017788393422961235	0.3666941821575165	0.037465907633304596	0.15235821902751923	0.5454036593437195	0.8957134485244751	0.051641762256622314	0.8265566229820251	0.028576217591762543	0.11127980053424835	0.036487434059381485	0.17297877371311188	2.6623291969299316	0.8816684484481812	0.2731124460697174	0.03726377710700035	0.18369965255260468	0.043114274740219116	0.11765708774328232	0.030239220708608627	0.06089472398161888	0.10195332020521164	0.031443752348423004	0.06498709321022034	0.12052532285451889	0.9649410247802734	0.020040875300765038	0.14832083880901337	0.4166482388973236	0.09772695600986481	0.06478028744459152	0.024090049788355827	0.44438284635543823	0.4230005443096161	0.22751550376415253	0.45142415165901184
M01_T015	C25	1.5963414907455444	1.851991057395935	0.5392746329307556	0.3203190863132477	0.04067523404955864	0.02242380380630493	0.28572002053260803	0.03720472380518913	0.04957778751850128	0.11182278394699097	0.148002028465271	0.062170591205358505	2.317836046218872	0.03042641095817089	0.1176031231880188	0.022889751940965652	1.014431357383728	0.397957444190979	0.3455093204975128	0.12722359597682953	0.026213834062218666	0.10335707664489746	0.012211472727358341	0.01746593788266182	0.013020818121731281	0.025160744786262512	0.09468907117843628	1.8751822710037231	0.0826847180724144	0.13226264715194702	0.1674312800168991	0.013611048460006714	0.27420103549957275	1.3352735042572021	0.2588151693344116	0.07913538068532944	0.0162071343511343	0.6778026819229126	0.05793637037277222	0.15400691330432892	0.24368417263031006
M01_T015	C26	1.5805002450942993	0.6349973082542419	0.2991732656955719	0.03656774386763573	0.03769942745566368	0.01165779773145914	0.6131163239479065	0.06335317343473434	0.10832275450229645	0.16223466396331787	0.06828431040048599	0.031223194673657417	1.9694534540176392	0.02613140270113945	0.0908133015036583	0.011962560936808586	0.023087723180651665	0.11769866198301315	1.314774751663208	0.1647869497537613	0.019406171515583992	0.09916245937347412	0.017201632261276245	0.016374405473470688	0.009215583093464375	0.012977917678654194	0.07307825982570648	0.011508581228554249	0.06847063452005386	0.10674826800823212	0.742393970489502	0.02011668123304844	0.05975162237882614	0.2839255928993225	0.2323721945285797	0.019666042178869247	0.01401032879948616	0.41513049602508545	1.5866962671279907	0.03599640727043152	0.17259898781776428
M01_T015	C27	1.4962964057922363	0.5113383531570435	0.3386530578136444	0.07942154258489609	0.0442463681101799	0.02478443644940853	0.5733788013458252	0.06654427200555801	0.07432913780212402	0.143724724650383	0.0772361308336258	0.0536508783698082	1.7901349067687988	0.02543877251446247	0.0919228047132492	0.016882462427020073	0.04008025303483009	0.12119054049253464	1.035269021987915	0.15364855527877808	0.02331029810011387	0.09964032471179962	0.020942695438861847	0.014850320294499397	0.011395267210900784	0.014328164048492908	0.07756268978118896	0.02589857392013073	0.06342495232820511	0.09324821829795837	0.5579245686531067	0.03125458583235741	0.0555240735411644	0.5963777899742126	0.264365017414093	0.02106204256415367	0.017382754012942314	0.42817696928977966	0.10801418125629425	0.07466612756252289	0.20783385634422302
M01_T015	C28	1.7660331726074219	2.2221601009368896	0.21909865736961365	0.03143004700541496	0.040688760578632355	0.011375905014574528	0.0850813165307045	0.09860710054636002	0.24037376046180725	0.4350736737251282	0.05898858979344368	0.04043271020054817	1.2312735319137573	0.02446744404733181	0.09312167763710022	0.02361305058002472	0.06275596469640732	0.07741894572973251	0.18136237561702728	0.08555518835783005	0.017987169325351715	0.07914784550666809	0.009805770590901375	0.011548904702067375	0.010367672890424728	0.018717912957072258	0.08646932989358902	0.0068918392062187195	0.08268548548221588	0.11658532172441483	2.180990219116211	0.008257572539150715	0.24040856957435608	0.8531967401504517	0.278709352016449	0.027687808498740196	0.015157579444348812	0.4755793809890747	2.0161142349243164	0.03772304952144623	0.17971749603748322
M01_T015	C29	1.9254661798477173	1.4577391147613525	0.21598435938358307	0.8448483347892761	0.04379681870341301	0.01816326379776001	0.5834769010543823	0.08691444993019104	0.38486775755882263	0.1357307732105255	0.16175222396850586	0.022213272750377655	0.7032344341278076	0.0289007555693388	0.09235884994268417	0.0197642520070076	0.5937989354133606	0.1280454844236374	0.8745222687721252	0.15960541367530823	0.02188757061958313	0.08893987536430359	0.020791292190551758	0.013729470781981945	0.012781075201928616	0.017558744177222252	0.07182689011096954	0.012817121110856533	0.06213512271642685	0.07391513139009476	1.549910545349121	0.014828968793153763	0.21259325742721558	0.37129637598991394	0.05422902852296829	0.017326178029179573	0.013652601279318333	0.5376608967781067	0.04357048496603966	1.211987018585205	0.21386153995990753
M01_T016	C01	0.5047059655189514	0.14880898594856262	0.7910296320915222	0.06573483347892761	0.09853501617908478	0.16472899913787842	0.05005976930260658	0.02807210199534893	0.03162128105759621	0.24661968648433685	0.25036418437957764	0.019807243719697	0.2077193260192871	0.02366827428340912	0.11724546551704407	0.010476320050656796	0.04722994193434715	0.5544624924659729	0.9126089811325073	0.30678942799568176	0.05844784528017044	1.7772105932235718	0.06332973390817642	0.01786138117313385	0.016626723110675812	0.014894426800310612	0.06085553392767906	0.024345990270376205	0.05073465779423714	1.8189414739608765	0.04662572592496872	0.006527204066514969	0.00957510620355606	0.03615610674023628	0.03801244869828224	0.01459413394331932	0.014648483134806156	0.5721670985221863	0.06682237237691879	0.03610238805413246	0.3197242319583893
M01_T016	C02	1.1615817546844482	0.09860070794820786	0.6529708504676819	0.09802347421646118	0.07378866523504257	0.019346488639712334	0.04395398497581482	0.025579405948519707	0.036729324609041214	0.23335741460323334	0.5834058523178101	0.03430713340640068	0.28532639145851135	0.6022170186042786	1.5404996871948242	0.03240127116441727	0.04410708323121071	1.9056737422943115	0.21434438228607178	0.5491244792938232	0.028245821595191956	0.12480565160512924	0.0346774086356163	0.0214184932410717	0.028003549203276634	0.030404703691601753	0.10685710608959198	0.013939710333943367	0.018994728103280067	0.10418598353862762	0.03376360237598419	0.0061866906471550465	0.016221487894654274	0.030699098482728004	0.007373767904937267	0.06331292539834976	0.03259183466434479	3.7394232749938965	0.05304788053035736	0.04005514085292816	0.3183768689632416
M01_T016	C03	1.1290644407272339	0.03653765842318535	0.5096917748451233	0.06441604346036911	0.08965422958135605	0.014023306779563427	0.04205453395843506	0.045428890734910965	0.1149887964129448	0.29625046253204346	0.11514634639024734	0.025031592696905136	0.8968300819396973	1.5098083019256592	0.732154369354248	0.028432661667466164	0.013887288980185986	0.0783713236451149	0.22565293312072754	0.3491632044315338	0.01683332771062851	0.05680523440241814	0.007027592975646257	0.010226791724562645	0.012296067550778389	0.01270141638815403	0.0805608406662941	0.006250138394534588	0.007879361510276794	0.08797374367713928	0.019658317789435387	0.004491259343922138	0.003048787359148264	0.004982513375580311	0.004229734651744366	0.017454542219638824	0.02647717297077179	4.46475076675415	0.03674081340432167	0.02787884511053562	0.6040950417518616
M01_T016	C04	1.3314270973205566	2.129798650741577	0.4271162748336792	0.07757434248924255	0.14308644831180573	0.02320190705358982	0.061192791908979416	0.1759859323501587	0.05232197791337967	0.29798778891563416	0.10956694185733795	0.125441774725914	0.7253594994544983	1.4760425090789795	2.3152167797088623	0.03716428577899933	0.034979574382305145	0.087929867208004	0.22103877365589142	0.7391596436500549	0.05781078338623047	0.11185470223426819	0.026794126257300377	0.03156617656350136	0.020897476002573967	0.031671784818172455	0.12102509289979935	0.01772649586200714	0.024384191259741783	0.13133542239665985	0.05975940451025963	0.006529947277158499	0.008646069094538689	0.04446950554847717	0.0074627697467803955	0.01434697862714529	0.03212825953960419	4.163713455200195	0.06106092780828476	0.03228631243109703	0.4726487100124359
M01_T016	C05	1.0487117767333984	0.021646389737725258	0.4643607437610626	0.04094984382390976	0.06845175474882126	0.009517394937574863	0.01851961575448513	0.037829283624887466	0.023489326238632202	0.09264329820871353	0.08050409704446793	0.017644895240664482	0.23043911159038544	0.7739309072494507	2.408734083175659	0.023057488724589348	0.009204770438373089	0.03790304437279701	0.0745304599404335	0.4131958782672882	0.010992057621479034	0.036877553910017014	0.004454118199646473	0.00825716182589531	0.007442361209541559	0.009008398279547691	0.05520321801304817	0.003890076419338584	0.005646287929266691	0.04495016112923622	0.014801428653299809	0.0033572728279978037	0.0027327104471623898	0.00436221482232213	0.003561665304005146	0.01306585781276226	0.01786727085709572	4.223119258880615	0.03133486956357956	0.02974388562142849	0.05892961472272873
M01_T016	C06	1.4033247232437134	0.033040471374988556	0.3863165080547333	0.06563878059387207	0.10006862133741379	0.01597599871456623	0.7181389331817627	0.05351121351122856	0.6147814989089966	0.268718421459198	0.09820880740880966	0.031089629977941513	1.0486432313919067	1.612815260887146	2.4966068267822266	0.026911210268735886	0.012854532338678837	0.056185945868492126	0.12549565732479095	0.7142937779426575	0.013716978020966053	0.04807848110795021	0.010436038486659527	0.012187047861516476	0.0074805282056331635	0.015407334081828594	0.08171459287405014	0.0073525444604456425	0.008134120143949986	0.09519013017416	0.025392895564436913	0.003235188079997897	0.0005289599648676813	0.004533796105533838	0.0016509006964042783	0.002111065899953246	0.04208597168326378	5.36122465133667	0.031522076576948166	0.0281857717782259	0.17689095437526703
M01_T016	C07	1.3716791868209839	0.031272437423467636	0.29163864254951477	0.047329384833574295	0.07459919899702072	0.010376202873885632	0.02582705020904541	0.042573075741529465	0.030151182785630226	0.20468467473983765	0.07946155965328217	0.017927132546901703	0.4798847436904907	1.5259904861450195	2.8016014099121094	0.02914329059422016	0.012743172235786915	0.052623920142650604	0.1217445433139801	0.8057389259338379	0.014154956676065922	0.04650268331170082	0.007808172143995762	0.010744833387434483	0.025860678404569626	0.01058974489569664	0.055992987006902695	0.004568004049360752	0.00625686626881361	0.06013622507452965	0.020898671820759773	0.0036305091343820095	0.0017161748837679625	0.004091013688594103	0.0043507288210093975	0.016823988407850266	0.021272815763950348	4.370072364807129	0.031407251954078674	0.030038435012102127	1.0895295143127441
M01_T016	C08	1.5378339290618896	0.02259533293545246	0.2883555293083191	0.04948980733752251	0.07370129972696304	0.012181772850453854	0.02091418392956257	0.04811563715338707	0.025646671652793884	0.10112182796001434	0.1086164191365242	0.02214304357767105	0.5881190299987793	1.7958695888519287	2.834737539291382	0.037324208766222	0.015001554973423481	0.06977058947086334	0.1779153048992157	0.9992026090621948	0.01528629194945097	0.05768146365880966	0.0069376518949866295	0.010039888322353363	0.009511170908808708	0.01016988605260849	0.07153376191854477	0.0058203949593007565	0.007590686436742544	0.08050678670406342	0.02373058907687664	0.004016960505396128	0.002470838138833642	0.004519270267337561	0.003978588152676821	0.017904914915561676	0.027050452306866646	4.559418678283691	0.03285956010222435	0.029490847140550613	0.05657994747161865
M01_T016	C09	1.4800533056259155	0.02848883531987667	0.3579506576061249	0.05156875401735306	0.09076932817697525	0.011306751519441605	0.027039876207709312	0.04543681815266609	0.035440120846033096	1.0215593576431274	0.11277011036872864	0.02046874910593033	0.5281867384910583	1.6240739822387695	2.706922769546509	0.02992907539010048	0.01322698500007391	0.05885778367519379	0.14599941670894623	0.8655301928520203	0.016748439520597458	0.04356791079044342	0.007981479167938232	0.010325220413506031	0.009165032766759396	0.015346049331128597	0.060027722269296646	0.006177238654345274	0.007152780424803495	0.06815432757139206	0.027364159002900124	0.004590669181197882	0.002583895344287157	0.0044217887334525585	0.004001545254141092	0.013135026209056377	0.026842718943953514	4.635606288909912	0.02973436750471592	0.029894184321165085	0.10487525165081024
M01_T016	C10	1.334246277809143	0.039354030042886734	1.1332205533981323	2.4436655044555664	0.42352724075317383	0.29437240958213806	0.04928705841302872	0.061929333955049515	0.406173437833786	0.5461060404777527	0.32475873827934265	0.03627089783549309	1.6723681688308716	0.04304004833102226	0.14684270322322845	0.01904350146651268	0.30553117394447327	0.1326511949300766	1.109571099281311	0.2154403179883957	0.05943628400564194	0.13583947718143463	0.10578456521034241	0.015587972477078438	0.013431294821202755	0.04129529744386673	0.08743534982204437	0.01147912535816431	0.02035103365778923	0.8330935835838318	0.02653125673532486	0.008269231766462326	0.0029009063728153706	0.004490590188652277	0.0053205471485853195	0.00178912200499326	0.08532284945249557	5.21163272857666	0.053329743444919586	0.06585763394832611	3.03954815864563
M01_T016	C11	0.770112931728363	0.04913516715168953	0.5281086564064026	0.4657042920589447	0.2095971703529358	0.018527381122112274	0.07337617874145508	0.06143614277243614	0.24653401970863342	0.6660054922103882	0.8201242685317993	0.02995995059609413	0.9890193343162537	0.08602247387170792	0.12145616114139557	0.019250256940722466	0.035295989364385605	0.1753264218568802	2.4540677070617676	0.3361569941043854	0.16303037106990814	0.15241271257400513	0.6898673176765442	0.02355090156197548	0.015955062583088875	0.03044135868549347	0.09205145388841629	0.01020830124616623	0.01983335055410862	0.9023206830024719	0.0278151985257864	0.007305993232876062	0.0050893365405499935	0.00635726610198617	0.016302330419421196	0.004885973874479532	0.031381264328956604	3.9954493045806885	0.07248876243829727	0.04033464193344116	1.9478899240493774
M01_T016	C12	0.9248838424682617	0.01956905797123909	0.44271358847618103	0.13910558819770813	0.19146829843521118	0.5636061429977417	0.12035654485225677	0.2510651648044586	0.795182466506958	0.5164634585380554	0.18180717527866364	0.020868919789791107	2.238283395767212	0.04226043075323105	0.15115122497081757	0.009535862132906914	0.015746653079986572	0.08968262374401093	0.45823290944099426	0.1085512712597847	0.014842233620584011	0.08152250945568085	0.01190642174333334	0.01584087498486042	0.01480679027736187	0.018723009154200554	0.12815126776695251	0.009114311076700687	0.06354457885026932	0.5319951772689819	0.023532157763838768	0.001873660832643509	0.016115613281726837	0.08850722759962082	0.01780208945274353	0.010607982985675335	0.1294492781162262	1.939210057258606	0.07943829149007797	0.03132697194814682	1.2373827695846558
M01_T016	C13	1.0403860807418823	0.04170705005526543	0.5145812034606934	0.12046128511428833	0.12377217411994934	0.11769531667232513	0.14542707800865173	0.0748881846666336	0.043707411736249924	0.2718384861946106	0.10057339072227478	1.3385683298110962	1.6295511722564697	0.5626412630081177	0.918012261390686	0.03890654817223549	0.11218632012605667	0.08909805119037628	0.16797947883605957	0.2758106291294098	0.04797973856329918	0.0501776747405529	0.008120425045490265	0.0011546468595042825	0.012874171137809753	0.03153962269425392	0.08431784808635712	0.022165492177009583	0.14076226949691772	0.29868921637535095	0.026906892657279968	0.021495269611477852	0.03831257298588753	0.7901126146316528	0.0879298746585846	0.017461365088820457	0.04809563234448433	4.0782246589660645	0.5917258262634277	0.03625943139195442	0.267294704914093
M01_T016	C14	1.5850249528884888	0.027794213965535164	0.39600226283073425	0.9499143362045288	0.0757502093911171	0.019363680854439735	0.07519707083702087	0.09141439944505692	0.030883576720952988	0.8731744289398193	0.1949189305305481	0.019405696541070938	0.47900083661079407	0.023095866665244102	0.10085484385490417	0.07309279590845108	0.010571724735200405	0.20327672362327576	0.7249160408973694	0.1664060801267624	0.01423513051122427	0.04793762043118477	0.006897776387631893	0.01284136064350605	0.006199544761329889	0.027156325057148933	0.06293269991874695	0.02069978415966034	1.7405695915222168	0.05631672218441963	0.019785555079579353	0.16898700594902039	0.007885961793363094	0.02482888661324978	0.009219729341566563	0.010389292612671852	0.01488158106803894	0.4155305325984955	0.03224378824234009	0.03180820867419243	3.4962103366851807
M01_T016	C15	1.273376703262329	0.03383837267756462	1.2810053825378418	0.5686942338943481	0.7542178630828857	0.03983014449477196	0.08730368316173553	0.05708777904510498	0.43691420555114746	3.239988327026367	0.9411004781723022	0.030661670491099358	1.5416053533554077	0.06749024242162704	0.17547273635864258	0.024191856384277344	0.013541625812649727	0.11000821739435196	0.5822168588638306	0.12476649135351181	0.23197467625141144	0.08498066663742065	0.4457615315914154	0.0221489816904068	0.013901925645768642	0.13432249426841736	0.07929335534572601	0.012940474785864353	0.027076279744505882	0.7551259994506836	0.021497808396816254	0.004174194764345884	0.0035913558676838875	0.010136953555047512	0.00473905960097909	0.008480853401124477	0.0384446457028389	3.9660115242004395	0.04466461390256882	0.03233703598380089	4.499480724334717
M01_T016	C16	1.3227618932724	0.33600932359695435	0.6341352462768555	0.16230638325214386	0.545846164226532	0.0506143756210804	0.15049946308135986	0.13532774150371552	0.05994024872779846	1.240360975265503	0.1843661665916443	0.19652272760868073	2.651756763458252	0.057380449026823044	0.17323213815689087	0.07070502638816833	0.10940679162740707	0.2254016101360321	1.0958179235458374	0.20779703557491302	0.9466634392738342	0.06258871406316757	0.10522311180830002	0.07877626270055771	0.1302960067987442	0.13671958446502686	0.09428591281175613	0.0829608216881752	0.13224761188030243	0.05718942731618881	0.045885007828474045	0.014670106582343578	0.05692511796951294	0.12682712078094482	0.04560979828238487	0.018179716542363167	1.124773621559143	0.4397567808628082	0.056447163224220276	0.04417360946536064	4.572505474090576
M01_T016	C17	1.1578664779663086	0.058231551200151443	0.5895853638648987	0.11984594166278839	0.39379242062568665	0.02108359895646572	0.028227198868989944	0.040027182549238205	0.06648112088441849	2.375908374786377	0.24078738689422607	0.02940412238240242	1.2317827939987183	0.030761217698454857	0.14740414917469025	0.02444378472864628	0.020070651546120644	1.0581755638122559	0.4931401312351227	0.13482752442359924	0.040365081280469894	0.09480864554643631	0.022207235917448997	0.03527221083641052	2.3001060485839844	0.10376215726137161	0.09618823230266571	0.012376967817544937	0.013555461540818214	0.04888444393873215	0.026661396026611328	0.007226231042295694	0.008474401198327541	0.023396184667944908	0.005701325833797455	0.029912162572145462	0.0890636220574379	0.5450371503829956	0.04451923444867134	0.03232542797923088	6.056076526641846
M01_T016	C18	1.1567941904067993	0.024220138788223267	1.608742594718933	0.04978366941213608	1.3999170064926147	0.014228364452719688	0.033974599093198776	0.03475407883524895	0.17517630755901337	4.969796657562256	1.21449875831604	0.019779987633228302	1.5473653078079224	0.046259332448244095	0.13499680161476135	0.03494998812675476	0.011321956291794777	0.0919504389166832	0.2887721657752991	0.07649325579404831	0.3706274926662445	0.05887751281261444	0.3036033511161804	0.016875458881258965	0.011765235103666782	0.4147185981273651	0.08622808009386063	0.010392820462584496	0.011231714859604836	0.38712167739868164	0.012629900127649307	0.004686566535383463	0.0037317676469683647	0.007852121256291866	0.0032050504814833403	0.009643254801630974	0.016635827720165253	0.5170391201972961	0.03435375541448593	0.030651642009615898	5.041453838348389
M01_T016	C19	0.832692563533783	0.035260118544101715	0.3411533534526825	0.08093788474798203	0.320317804813385	0.01525256410241127	0.03900333493947983	0.054394979029893875	0.03322884440422058	2.9185423851013184	0.14950641989707947	0.0297491904348135	1.7749000787734985	0.030214661732316017	0.12308990210294724	0.012065259739756584	0.012373852543532848	0.06878474354743958	0.3456385135650635	0.0818358063697815	0.16693921387195587	0.042325764894485474	0.05878946930170059	0.011927291750907898	0.059228066354990005	0.11057832837104797	0.0865163505077362	0.011416904628276825	0.0551416389644146	0.07141200453042984	0.010756871663033962	0.008738263510167599	0.006659303326159716	0.0064847469329833984	0.005601758603006601	0.004949891474097967	0.22875404357910156	0.24620819091796875	0.050874482840299606	0.04565800726413727	4.630187511444092
M01_T016	C20	1.1971720457077026	0.026420949026942253	0.5644263625144958	1.471048355102539	0.17066553235054016	0.025017112493515015	0.05201468616724014	0.053970817476511	0.04581007361412048	3.4011483192443848	0.28769823908805847	0.0255338903516531	1.4593915939331055	0.038979675620794296	0.12836341559886932	0.017281165346503258	0.013265061192214489	0.09635742753744125	0.4457104504108429	0.18698109686374664	0.018970753997564316	0.07224635779857635	0.01239598449319601	0.010207085870206356	0.009432494640350342	0.17499317228794098	0.11259962618350983	0.1097453236579895	0.1708623617887497	3.9188430309295654	0.048475682735443115	0.049815524369478226	0.010320089757442474	0.019997773692011833	0.009163837879896164	0.013850911520421505	0.022914286702871323	1.6941101551055908	0.3746129274368286	0.07802151143550873	0.7685831785202026
M01_T016	C21	1.382423758506775	0.6080683469772339	0.42651692032814026	0.05559868365526199	0.0902341827750206	0.017959462478756905	0.4675089418888092	0.09824615716934204	0.089466892182827	2.3393630981445312	0.12817694246768951	0.026686884462833405	1.488538146018982	0.03720303624868393	0.13514989614486694	0.013396614231169224	0.014334467239677906	0.09008676558732986	1.142311930656433	0.1347736418247223	0.014078017324209213	0.05319450795650482	0.01495660562068224	0.014616980217397213	0.008782225660979748	0.062484011054039	0.06661355495452881	0.01454062107950449	0.056592538952827454	0.07320111989974976	0.553656280040741	0.018904736265540123	0.04154385253787041	0.190386563539505	0.16502529382705688	0.012897436507046223	0.014498277567327023	0.5897786617279053	0.927523672580719	0.0418226383626461	0.10888401418924332
M01_T016	C22	1.6223459243774414	1.0992079973220825	0.41723427176475525	0.24559123814105988	0.082828089594841	0.01798379234969616	0.06544139981269836	0.12047864496707916	0.36479452252388	2.8381237983703613	0.24482722580432892	0.02699873223900795	0.599707841873169	0.04027469456195831	0.12217885255813599	0.03358169272542	0.09233415126800537	0.06484883278608322	0.11125747114419937	0.08142873644828796	0.010502143763005733	0.04881497472524643	0.009410298429429531	0.01288530696183443	0.009347566403448582	0.10050588846206665	0.07036824524402618	0.02679895982146263	0.08527320623397827	0.055377546697854996	0.9051450490951538	0.012811314314603806	0.040397413074970245	0.6118984818458557	0.04777081683278084	0.011555683799088001	0.0180941354483366	0.606063187122345	0.04699806496500969	1.0390602350234985	0.15577444434165955
M01_T016	C23	1.394569754600525	0.04494535177946091	0.40838053822517395	2.1870927810668945	0.1760747730731964	0.03917425498366356	0.37134817242622375	0.11007937043905258	0.08529847860336304	0.33365923166275024	0.1556338518857956	0.022085649892687798	1.1518380641937256	0.03280358389019966	0.12170320004224777	0.017859481275081635	0.014206085354089737	0.10545823723077774	1.1484253406524658	0.20161905884742737	0.03195163980126381	0.05783829092979431	0.022832997143268585	0.011891888454556465	0.009530263021588326	0.014142094179987907	0.07518713921308517	0.009318680502474308	0.0896565243601799	0.04723483696579933	0.025738155469298363	0.09999031573534012	0.02523462101817131	0.2641910910606384	0.03618032485246658	0.01120456587523222	0.017558326944708824	0.6066526174545288	0.049003101885318756	0.0486411452293396	0.8403354287147522
M01_T016	C24	1.438637137413025	0.910298228263855	0.7232863903045654	0.24191632866859436	0.07958266884088516	0.018294652923941612	0.23311619460582733	0.04427225515246391	0.11470149457454681	0.5956171751022339	0.5904259085655212	0.03408917784690857	0.7674386501312256	0.03333355486392975	0.12150244414806366	0.0262544434517622	0.06948709487915039	1.9811240434646606	0.7860777378082275	0.21744269132614136	0.016771964728832245	0.08416322618722916	0.024573616683483124	0.09459514915943146	0.01841512694954872	0.039625123143196106	0.10079583525657654	0.023293476551771164	0.05775522440671921	0.07517009228467941	0.6576358675956726	0.01781713217496872	0.07288222014904022	0.32293495535850525	0.0745827704668045	0.041071727871894836	0.022166075184941292	0.5747758150100708	0.5456169247627258	0.17534787952899933	0.4048285186290741
M01_T016	C25	1.423970341682434	1.8765519857406616	0.5488280057907104	0.34275200963020325	0.09206277877092361	0.00876409001648426	0.2680204510688782	0.07075493037700653	0.0488872155547142	0.326919287443161	0.16422776877880096	0.05278722941875458	2.0684101581573486	0.0371774286031723	0.14887697994709015	0.014809627085924149	0.8330401182174683	0.20709067583084106	0.3476526141166687	0.09869164973497391	0.008902830071747303	0.045020975172519684	0.010533838532865047	0.014441619627177715	0.007232195232063532	0.01772960089147091	0.08464109152555466	1.7758005857467651	0.06491406261920929	0.11268070340156555	0.07682643085718155	0.017094407230615616	0.20724451541900635	1.1647777557373047	0.1390550434589386	0.04204452782869339	0.01986468955874443	0.8020073771476746	0.039481014013290405	0.11308819055557251	0.20437370240688324
M01_T016	C26	1.481887698173523	0.5701681971549988	0.4501172602176666	0.05121203511953354	0.08250605314970016	0.013327113352715969	0.4414152503013611	0.08295366913080215	0.09404496103525162	0.2660486698150635	0.11536320298910141	0.024865392595529556	1.5883039236068726	0.030834117904305458	0.12863537669181824	0.011288057081401348	0.014598666690289974	0.11787563562393188	1.3246243000030518	0.1556883007287979	0.012824329547584057	0.05734162777662277	0.012240665964782238	0.013091078028082848	0.007869008928537369	0.01155542116612196	0.0769755095243454	0.006789533421397209	0.07161647081375122	0.08387603610754013	0.5406164526939392	0.015039949677884579	0.05919233709573746	0.21727408468723297	0.15849050879478455	0.011136040091514587	0.013843957334756851	0.6209622621536255	1.720580816268921	0.040763694792985916	0.13214732706546783
M01_T016	C27	1.4105918407440186	0.5228136777877808	0.4948979914188385	0.07511109113693237	0.08078105747699738	0.023495543748140335	0.40175649523735046	0.0866876170039177	0.07778342068195343	0.27551978826522827	0.1307256668806076	0.03783233463764191	1.5198442935943604	0.03066307120025158	0.13231344521045685	0.01495032012462616	0.019760409370064735	0.11536899209022522	0.9713914394378662	0.1411316990852356	0.015689119696617126	0.056631915271282196	0.012703055515885353	0.014096134342253208	0.009434121660888195	0.013465220108628273	0.07715926319360733	0.016699055209755898	0.05475230515003204	0.06898684054613113	0.4190697968006134	0.02288033440709114	0.05056481063365936	0.4436494708061218	0.17466123402118683	0.017194164916872978	0.018283018842339516	0.6319833397865295	0.11690350621938705	0.048769090324640274	0.15307149291038513
M01_T016	C28	1.4903849363327026	2.1258296966552734	0.3721596896648407	0.04637496545910835	0.07626225054264069	0.011762094683945179	0.05302731320261955	0.11045374721288681	0.19519123435020447	0.4955272376537323	0.1205514445900917	0.03658435866236687	0.9513689875602722	0.031702671200037	0.11908947676420212	0.02176317200064659	0.057661835104227066	0.06007695943117142	0.14412300288677216	0.06622743606567383	0.009916717186570168	0.04119762405753136	0.006746911443769932	0.011013427749276161	0.007830214686691761	0.015455769374966621	0.07354161143302917	0.005173823796212673	0.05807635933160782	0.08918055891990662	1.7174992561340332	0.006801455281674862	0.14310723543167114	0.6404485106468201	0.17177674174308777	0.016035176813602448	0.01714237779378891	0.5853820443153381	2.064460515975952	0.03946264088153839	0.13996173441410065
M01_T016	C29	1.6080955266952515	1.5581833124160767	0.351931095123291	0.35222509503364563	0.07241064310073853	0.016586488112807274	0.19471895694732666	0.09478126466274261	0.3568611443042755	0.250620037317276	0.16832827031612396	0.021114569157361984	0.46087154746055603	0.03757864609360695	0.11908029019832611	0.02633928507566452	0.32344603538513184	0.0799272358417511	0.38528838753700256	0.08917417377233505	0.01278771087527275	0.04496494308114052	0.010239732451736927	0.012485954910516739	0.008223502896726131	0.010884150862693787	0.0688893124461174	0.011840153485536575	0.028387777507305145	0.046459294855594635	1.0458005666732788	0.009402956813573837	0.1180931031703949	0.34744012355804443	0.036578238010406494	0.010337326675653458	0.017194895073771477	0.6359914541244507	0.05142291635274887	1.195677399635315	0.15300866961479187
M02_T001+T002	C01	0.412212073802948	0.11296679079532623	2.3010852336883545	0.041278570890426636	1.085950493812561	0.13790751993656158	0.04915991425514221	0.024575384333729744	0.021859709173440933	0.07703188806772232	0.31490615010261536	0.025906359776854515	0.18063414096832275	0.0033194434363394976	0.05423380061984062	0.020842762663960457	0.06538787484169006	1.7502118349075317	1.0800906419754028	0.44282376766204834	0.07840463519096375	2.5509579181671143	0.07365845888853073	0.05047432705760002	0.028383731842041016	0.060759253799915314	0.05603446438908577	0.028226729482412338	0.05925720930099487	2.083646535873413	0.03150714561343193	0.04726404324173927	0.08503849804401398	0.031995050609111786	0.042160771787166595	0.0848158597946167	0.032166749238967896	0.4474388062953949	0.19877833127975464	0.05446293205022812	0.7084770798683167
M02_T001+T002	C02	1.035154104232788	0.0902947336435318	1.9483377933502197	0.19542084634304047	0.9903601408004761	0.043875981122255325	0.04183773696422577	0.018757110461592674	0.09816884994506836	0.126069113612175	0.4046594798564911	0.03486869856715202	0.4829283058643341	0.65976482629776	1.2227754592895508	0.059138406068086624	0.089597187936306	3.086148977279663	0.49287986755371094	0.6469106674194336	0.0657477155327797	0.09616788476705551	0.10250181704759598	0.04429347813129425	0.08988871425390244	0.051817577332258224	0.03938797488808632	0.01830318756401539	0.030386080965399742	0.13736799359321594	0.05810510367155075	0.034309834241867065	0.058042995631694794	0.05339327082037926	0.007183365058153868	0.0672367736697197	0.03446807339787483	4.207334995269775	0.14261537790298462	0.040471676737070084	0.9331659078598022
M02_T001+T002	C03	1.0347659587860107	0.05205129086971283	1.1664748191833496	0.05438895896077156	0.7894934415817261	0.032974183559417725	0.058048706501722336	0.02554975636303425	0.29942113161087036	0.12478132545948029	0.10209514945745468	0.034981224685907364	1.2682080268859863	1.8819513320922852	0.8424052596092224	0.045548588037490845	0.010895767249166965	0.2271893471479416	0.531653881072998	0.5189458727836609	0.036990806460380554	0.0837457925081253	0.010603454895317554	0.017713170498609543	0.03014499321579933	0.01666354015469551	0.05145636200904846	0.007300852332264185	0.014493631199002266	0.10277413576841354	0.05021827667951584	0.007857459597289562	0.01957988366484642	0.010386930778622627	0.002870638156309724	0.02744041383266449	0.02414708025753498	4.909881591796875	0.10013416409492493	0.03263864293694496	0.6081666946411133
M02_T001+T002	C04	1.073941707611084	2.1066603660583496	0.7101479172706604	0.0409199558198452	0.38475272059440613	0.0	0.008244858123362064	0.026805343106389046	0.058643367141485214	0.1208479255437851	0.10380049794912338	0.015703488141298294	0.3880119323730469	0.954298734664917	1.3025739192962646	0.01989365555346012	0.029433976858854294	0.13699963688850403	0.23956583440303802	0.56644606590271	0.03205586597323418	0.015702320262789726	0.048065073788166046	0.0	0.0021688491106033325	0.1239260882139206	0.011974330060184002	0.02921062335371971	0.0	0.029353896155953407	0.06888660788536072	0.025893935933709145	0.00934512261301279	0.04512559622526169	0.008321581408381462	0.016648856922984123	0.0	2.9777846336364746	0.07098546624183655	0.041173312813043594	0.3259560465812683
M02_T001+T002	C05	0.9985272884368896	0.0292973555624485	1.0000580549240112	0.03014538064599037	0.9954842329025269	0.03137657046318054	0.02758578211069107	0.02222352661192417	0.06602896749973297	0.05440807342529297	0.09859645366668701	0.026141250506043434	0.4216778576374054	1.2044306993484497	2.256740093231201	0.031385038048028946	0.014343333430588245	0.1431950032711029	0.1518721580505371	0.6200122237205505	0.040641628205776215	0.04188878461718559	0.0159410759806633	0.008723169565200806	0.008865181356668472	0.011827078647911549	0.04007750377058983	0.00604097917675972	0.008138864301145077	0.04626278579235077	0.021476473659276962	0.007299426477402449	0.015644701197743416	0.009322265163064003	0.002818141598254442	0.033020660281181335	0.027509497478604317	4.608393669128418	0.06457439064979553	0.03338000550866127	0.22775529325008392
M02_T001+T002	C06	1.4946516752243042	0.0351819284260273	0.7936977744102478	0.03676052391529083	0.6873213648796082	0.027238735929131508	0.7696428894996643	0.03205985203385353	1.1151680946350098	0.10155972093343735	0.0618431530892849	0.03569737449288368	1.309164047241211	2.3419229984283447	2.753152847290039	0.062161751091480255	0.01118710357695818	0.1388879269361496	0.22296857833862305	1.1425987482070923	0.030333533883094788	0.08484106510877609	0.004470875021070242	0.020386291667819023	0.03145725280046463	0.00236999848857522	0.06050591543316841	0.0004086507251486182	0.010190033353865147	0.04794907197356224	0.05191407725214958	0.029465962201356888	0.0	0.0	0.0	0.0	0.055957261472940445	6.372066974639893	0.04851851612329483	0.03514380753040314	0.16312871873378754
M02_T001+T002	C07	1.2797949314117432	0.036539215594530106	0.44907012581825256	0.029187647625803947	0.5382716059684753	0.03357699140906334	0.0026308721862733364	0.006903468165546656	0.04057363420724869	0.1275274157524109	0.12053440511226654	0.01712263934314251	0.5653982758522034	1.6803803443908691	2.7967569828033447	0.03468359261751175	0.01538740936666727	0.11436892300844193	0.2601093053817749	0.9807162880897522	0.045649491250514984	0.0854305550456047	0.0272205900400877	0.004895553458482027	0.020785491913557053	0.013011492788791656	0.0412457138299942	0.01580503210425377	0.00982188992202282	0.06978314369916916	0.0298676248639822	0.0042681461200118065	0.011374540627002716	0.00990210473537445	0.0022783956956118345	0.03281788527965546	0.02031589113175869	4.437365531921387	0.06841550767421722	0.02975817210972309	1.1683690547943115
M02_T001+T002	C08	1.4497673511505127	0.032449010759592056	0.5224409103393555	0.02977057918906212	0.6197875142097473	0.01625809818506241	0.02313968352973461	0.017534403130412102	0.07703819870948792	0.057179100811481476	0.087534599006176	0.014656709507107735	0.7853272557258606	2.109813928604126	2.9041154384613037	0.04692927747964859	0.021330704912543297	0.1446906328201294	0.3215385377407074	1.2952786684036255	0.03225172311067581	0.07216233760118484	0.009866759181022644	0.008940134197473526	0.014977633953094482	0.01153568085283041	0.04340070113539696	0.00413809297606349	0.007351587992161512	0.0932508111000061	0.0422382690012455	0.010584786534309387	0.006404323037713766	0.004162990488111973	0.0025922758504748344	0.023553665727376938	0.01935907080769539	5.0956034660339355	0.059752143919467926	0.03409171104431152	0.11728940159082413
M02_T001+T002	C09	1.425184726715088	0.04189865291118622	0.46219977736473083	0.0032959741074591875	0.5848771333694458	0.023714546114206314	0.00820901244878769	0.008666946552693844	0.03325410932302475	0.8481554985046387	0.05941614508628845	0.04836472123861313	0.8302417993545532	2.0138766765594482	2.8789238929748535	0.0199744813144207	0.006356309168040752	0.07869131863117218	0.3264993131160736	1.1883877515792847	0.0	0.12760144472122192	0.0	0.004405809100717306	0.0	0.00773064699023962	0.042029134929180145	0.002192119602113962	0.004659513011574745	0.0815122127532959	0.0	0.0	0.021924763917922974	0.0	0.0	0.03606327623128891	0.03752509132027626	4.767358779907227	0.01756703481078148	0.013239157386124134	0.1326325237751007
M02_T001+T002	C10	1.2636983394622803	0.04372479394078255	2.089651584625244	2.7106387615203857	1.8871623277664185	0.3353860676288605	0.0504026785492897	0.03454733267426491	0.47287124395370483	0.2654378116130829	0.43641403317451477	0.02851012907922268	2.214359760284424	0.035537656396627426	0.07727723568677902	0.018303826451301575	0.1799720972776413	0.2724975645542145	1.6001332998275757	0.2956644594669342	0.1479281187057495	0.23535853624343872	0.2758888006210327	0.026934614405035973	0.023673726245760918	0.05455103889107704	0.06759603321552277	0.014715670607984066	0.021651940420269966	0.8631167411804199	0.027998339384794235	0.011018921621143818	0.004248050972819328	0.0036220750771462917	0.004389631096273661	0.003327304730191827	0.1539626568555832	5.720289707183838	0.08073034882545471	0.038899149745702744	4.1603922843933105
M02_T001+T002	C11	0.8296712040901184	0.06851338595151901	0.7420113682746887	0.37447115778923035	1.1519858837127686	0.05789155885577202	0.15633262693881989	0.01528122927993536	0.4879586100578308	1.3124586343765259	0.4459877014160156	0.08697196841239929	1.7715559005737305	0.32179534435272217	0.07429404556751251	0.021295396611094475	0.05084923654794693	0.471152126789093	2.9251627922058105	0.7431036233901978	0.33653366565704346	0.24178360402584076	0.49222224950790405	0.04566792771220207	0.025077814236283302	0.06601373851299286	0.136202871799469	0.02036818489432335	0.01898137666285038	1.3766242265701294	0.08053980767726898	0.01837867870926857	0.021434694528579712	0.07033997029066086	0.024138029664754868	0.017515627667307854	0.048334769904613495	5.014700889587402	0.17010186612606049	0.05734672397375107	1.967324137687683
M02_T001+T002	C12	1.0013115406036377	0.05819607526063919	0.46694448590278625	0.20222531259059906	0.9480410814285278	0.41435617208480835	0.15878956019878387	0.07823985069990158	1.3305319547653198	0.3257524073123932	0.03994079306721687	0.04369377717375755	2.666673183441162	0.05250360444188118	0.06187407299876213	0.0	0.02306891791522503	0.17383639514446259	1.0892583131790161	0.15857811272144318	0.06659486144781113	0.13323092460632324	0.0	0.05679553002119064	0.044207535684108734	0.016931841149926186	0.1557200849056244	0.025559501722455025	0.06666236370801926	0.5570318102836609	0.1751767098903656	0.01677202805876732	0.0	0.1850275695323944	0.04236437752842903	0.03321991115808487	0.07903622835874557	1.7991336584091187	0.06650793552398682	0.007394432555884123	1.6415784358978271
M02_T001+T002	C13	0.9022126197814941	0.05877497419714928	0.7005507349967957	0.048564910888671875	1.187601923942566	0.4247138500213623	0.09182131290435791	0.017974844202399254	0.04980872571468353	0.14491844177246094	0.23729830980300903	1.814655065536499	1.8847317695617676	0.050952475517988205	0.5766597986221313	0.22874082624912262	0.03262396529316902	0.3086659610271454	0.09689787030220032	0.4538675844669342	0.09867681562900543	0.1559547334909439	0.04526253789663315	0.035175733268260956	0.005278052296489477	0.038660235702991486	0.0750703290104866	0.04906697943806648	0.051026973873376846	0.36006492376327515	0.042169228196144104	0.031658537685871124	0.021815376356244087	0.8702222108840942	0.007057194132357836	0.011507787741720676	0.12319396436214447	5.811167240142822	1.5568147897720337	0.0286401379853487	0.28761833906173706
M02_T001+T002	C14	1.6593644618988037	0.06734366714954376	1.3152920007705688	0.7969422340393066	0.6163815855979919	0.03712889924645424	0.12838900089263916	0.03793609142303467	0.043086037039756775	1.007587194442749	0.2484247237443924	0.02408958412706852	0.7474255561828613	0.01088057179003954	0.0783943384885788	0.052685339003801346	0.0781908929347992	1.0109150409698486	1.105440616607666	0.24857234954833984	0.05750406160950661	0.09288116544485092	0.03324839845299721	0.06351707130670547	0.03279101848602295	0.0445503368973732	0.05541308596730232	0.10284917056560516	2.140667676925659	0.16656239330768585	0.11369171738624573	0.533333957195282	0.03850715979933739	0.12635080516338348	0.05417792126536369	0.019805803894996643	0.022527681663632393	0.26108306646347046	0.07650842517614365	0.05116130784153938	2.840880870819092
M02_T001+T002	C15	1.0849286317825317	0.0617254301905632	2.6560423374176025	0.9212366342544556	1.8697842359542847	0.05428867042064667	0.05711033195257187	0.029858354479074478	0.7023031115531921	3.2615272998809814	1.1302891969680786	0.03685892000794411	2.000969171524048	0.03481924906373024	0.08003521710634232	0.02923896536231041	0.023345228284597397	0.3488348424434662	1.0730241537094116	0.242787167429924	0.5198554992675781	0.20785897970199585	0.8062968254089355	0.05584008991718292	0.04377101734280586	0.15282903611660004	0.07621369510889053	0.013284393586218357	0.022173911333084106	0.8814556002616882	0.036677036434412	0.006977236829698086	0.009608945809304714	0.0035142635460942984	0.009392148815095425	0.005953087005764246	0.04090803861618042	4.727520942687988	0.08904889225959778	0.03070071153342724	4.635617733001709
M02_T001+T002	C16	1.138330101966858	1.3215385675430298	2.371607780456543	0.5314422845840454	2.669283628463745	0.2727959156036377	0.4061790704727173	0.31780529022216797	0.24656623601913452	1.7931017875671387	0.2747608721256256	1.0136258602142334	2.978773832321167	0.07189813256263733	0.1601506769657135	0.16348063945770264	0.9280431270599365	0.8947878479957581	2.0342578887939453	0.4309145510196686	1.225665807723999	0.08313114941120148	0.6563512086868286	0.24172264337539673	0.1874247044324875	0.6391552686691284	0.07100725173950195	0.3528240919113159	0.24763146042823792	0.05246793478727341	0.12379692494869232	0.4962669014930725	0.5651017427444458	0.3467799723148346	0.19054122269153595	0.07372664660215378	1.1224777698516846	0.2712233364582062	0.14214715361595154	0.049797236919403076	3.4391069412231445
M02_T001+T002	C17	1.1772476434707642	0.06812368333339691	1.0838658809661865	0.10548265278339386	2.6025331020355225	0.07460197806358337	0.0367438830435276	0.031950850039720535	0.11751829087734222	3.510881185531616	0.2023482322692871	0.03245308995246887	1.781224012374878	0.02074122615158558	0.09829782694578171	0.04734600707888603	0.021878574043512344	1.2248668670654297	1.1102550029754639	0.1603979766368866	0.14806444942951202	0.16654153168201447	0.027830811217427254	0.06378127634525299	3.0467381477355957	0.18702250719070435	0.12803088128566742	0.01607389934360981	0.015541660599410534	0.05257202684879303	0.028839897364377975	0.008122727274894714	0.025140224024653435	0.03851938620209694	0.009331964887678623	0.12655381858348846	0.07654137164354324	0.21270708739757538	0.11113603413105011	0.04364017769694328	6.298174858093262
M02_T001+T002	C18	1.0052168369293213	0.05471498891711235	3.111196517944336	0.09044113755226135	1.9518680572509766	0.04387935996055603	0.030080104246735573	0.023063000291585922	0.2854474186897278	5.064999103546143	1.154017448425293	0.021517641842365265	1.7084379196166992	0.02280467376112938	0.14129674434661865	0.04266396909952164	0.01809442974627018	0.22718726098537445	0.5062757730484009	0.0770404264330864	0.5756093263626099	0.08864299207925797	0.4353204071521759	0.02135527692735195	0.031125210225582123	0.47675850987434387	0.09523989260196686	0.009036763571202755	0.017805924639105797	0.2845182716846466	0.028537916019558907	0.008942163549363613	0.01443064771592617	0.013684014789760113	0.006429029628634453	0.02758800983428955	0.016348596662282944	0.22440491616725922	0.07529241591691971	0.04293760657310486	4.642282962799072
M02_T001+T002	C19	0.538179337978363	0.028275497257709503	0.589285135269165	0.023678917437791824	1.2181826829910278	0.04864543676376343	0.004421624820679426	0.0772293359041214	0.016559481620788574	3.694018840789795	0.055242713540792465	0.036113835871219635	2.220811605453491	0.04549887031316757	0.07645820081233978	0.009307115338742733	0.0008956968085840344	0.21178795397281647	0.45781928300857544	0.04691044241189957	0.1354018747806549	0.16468319296836853	0.009564876556396484	0.027837995439767838	0.38217926025390625	0.0800020769238472	0.044001396745443344	0.00045622728066518903	0.0037280521355569363	0.0768020823597908	0.026338420808315277	0.0	0.0	0.004205409903079271	0.006358147133141756	0.05792820453643799	0.18839213252067566	0.14843609929084778	0.1489804983139038	0.07053263485431671	5.187101364135742
M02_T001+T002	C20	1.0633506774902344	0.07269424200057983	1.5115991830825806	2.1783294677734375	0.9576589465141296	0.06618420034646988	0.061642732471227646	0.021517423912882805	0.19655710458755493	3.7370760440826416	0.597939670085907	0.012066064402461052	1.8583612442016602	0.026939332485198975	0.10656125843524933	0.023170147091150284	0.00891652051359415	0.3994380533695221	0.6967280507087708	0.2561395764350891	0.04462866485118866	0.1274222731590271	0.07604238390922546	0.06363802403211594	0.005667930003255606	0.2859131395816803	0.13135692477226257	0.15014666318893433	0.20964404940605164	3.8844621181488037	0.14061133563518524	0.06656830757856369	0.028081169351935387	0.03072604164481163	0.011181142181158066	0.013848827220499516	0.04577455297112465	2.375678539276123	0.19898748397827148	0.06870878487825394	1.316150426864624
M02_T001+T002	C21	1.2344999313354492	0.7407342195510864	0.7519510984420776	0.02830909937620163	0.5727802515029907	0.02173955738544464	0.5419227480888367	0.04212239384651184	0.11340329796075821	2.9461421966552734	0.11662032455205917	0.037403404712677	1.6954408884048462	0.016930054873228073	0.07042199373245239	0.015554295852780342	0.020139433443546295	0.17696626484394073	1.6814401149749756	0.19960977137088776	0.023272864520549774	0.06771183013916016	0.023026784881949425	0.025514259934425354	0.012708169408142567	0.10905274748802185	0.04955088347196579	0.015396667644381523	0.06278760731220245	0.08318374305963516	0.8658243417739868	0.025443224236369133	0.045071154832839966	0.3328026235103607	0.2077331244945526	0.02311401441693306	0.012999527156352997	0.3069362938404083	0.6905933618545532	0.05538604035973549	0.2527447044849396
M02_T001+T002	C22	1.6510387659072876	0.9185907244682312	0.5315342545509338	0.2133636474609375	0.5873274207115173	0.01883634552359581	0.12665371596813202	0.044095229357481	0.3625865578651428	3.1362545490264893	0.4627102315425873	0.028733858838677406	0.7354608178138733	0.01757154054939747	0.09683775901794434	0.037577465176582336	0.11758990585803986	0.15135207772254944	0.4044739902019501	0.08424551784992218	0.013725962489843369	0.06913965195417404	0.024539915844798088	0.029893243685364723	0.01020090188831091	0.11761593818664551	0.053097035735845566	0.05164965242147446	0.18831554055213928	0.09480851143598557	1.047290563583374	0.04611211270093918	0.15588676929473877	0.6498183012008667	0.05312388390302658	0.0211590938270092	0.01668299362063408	0.33243778347969055	0.07365361601114273	0.6392571330070496	0.4150587320327759
M02_T001+T002	C23	1.155663251876831	0.05635499209165573	0.65741366147995	2.0994644165039062	1.0875110626220703	0.07932761311531067	0.38857942819595337	0.07450936734676361	0.10829691588878632	0.17775680124759674	0.20867261290550232	0.028828809037804604	1.645969033241272	0.013158641755580902	0.04023495316505432	0.0017597671831026673	0.012659700587391853	0.20942749083042145	1.4168281555175781	0.23674553632736206	0.14033964276313782	0.08052877336740494	0.07212875038385391	0.02204870991408825	0.012122990563511848	0.023847004398703575	0.05885668098926544	0.010771306231617928	0.0957629531621933	0.050947122275829315	0.019323771819472313	0.28245872259140015	0.010987848043441772	0.6130815744400024	0.08326650410890579	0.016945019364356995	0.006143787410110235	0.36092400550842285	0.10131307691335678	0.03905739635229111	1.3091663122177124
M02_T001+T002	C24	1.4319465160369873	0.7687364220619202	1.8919551372528076	0.08406046032905579	0.9041002988815308	0.05344943702220917	0.2379232496023178	0.034978237003088	0.1601896435022354	0.5768148303031921	0.34042951464653015	0.035262059420347214	0.9982304573059082	0.017163880169391632	0.06540453433990479	0.07351122051477432	0.0811973363161087	2.79148530960083	1.294999122619629	0.3101959526538849	0.05483272671699524	0.08325989544391632	0.03708811476826668	0.2611762285232544	0.044228240847587585	0.053732503205537796	0.05272318422794342	0.021051637828350067	0.08718927949666977	0.07600998878479004	0.9264073967933655	0.058273304253816605	0.18037116527557373	0.4751693606376648	0.10647612065076828	0.06694640219211578	0.016117451712489128	0.3249148726463318	0.6843992471694946	0.15351083874702454	0.714350163936615
M02_T001+T002	C25	1.4037448167800903	1.651398777961731	1.4413403272628784	0.07324246317148209	0.7471042275428772	0.02483726665377617	0.12986721098423004	0.02111472748219967	0.06063602492213249	0.12327691167593002	0.17869706451892853	0.07277465611696243	2.6054701805114746	0.021633539348840714	0.09799224883317947	0.04449719190597534	1.8405686616897583	0.9762071371078491	0.19222182035446167	0.11016391217708588	0.03747960180044174	0.06679651886224747	0.02015942707657814	0.05164084956049919	0.012079124338924885	0.021097877994179726	0.03034660592675209	1.5040547847747803	0.09021635353565216	0.06541874259710312	0.2859591841697693	0.02605842426419258	0.226169154047966	1.5976483821868896	0.15874072909355164	0.1900017112493515	0.006466761697083712	0.35911592841148376	0.1372925341129303	0.10747642070055008	0.4930919110774994
M02_T001+T002	C26	1.3866407871246338	0.6701489686965942	0.7725101709365845	0.028686437755823135	0.6250235438346863	0.022848961874842644	0.455660879611969	0.03892333805561066	0.12208759039640427	0.16104140877723694	0.1206054836511612	0.03230169415473938	1.7626979351043701	0.013150579296052456	0.06925428658723831	0.012006682343780994	0.025210365653038025	0.22679424285888672	1.8337459564208984	0.2425851821899414	0.02488003671169281	0.07155846804380417	0.017939133569598198	0.0265702772885561	0.010045262053608894	0.008231778629124165	0.041418857872486115	0.00796338077634573	0.10419148206710815	0.07521311938762665	0.8523704409599304	0.026807401329278946	0.09287803620100021	0.36192676424980164	0.17792025208473206	0.03559822589159012	0.01119325216859579	0.3015817105770111	1.591054916381836	0.05766662582755089	0.32487741112709045
M02_T001+T002	C27	1.338431477546692	0.6801989078521729	0.9301426410675049	0.044924598187208176	0.5887038707733154	0.028625203296542168	0.48449158668518066	0.037490364164114	0.1484287977218628	0.15608733892440796	0.1061721220612526	0.03643525019288063	1.6599680185317993	0.0169230867177248	0.06614282727241516	0.016774918884038925	0.02200595661997795	0.22817468643188477	1.6994763612747192	0.22029432654380798	0.030938567593693733	0.06617321819067001	0.01724275015294552	0.0258693378418684	0.011367788538336754	0.01856430433690548	0.04558749869465828	0.028272397816181183	0.07756071537733078	0.0867505669593811	0.7564979791641235	0.03296158090233803	0.07418310642242432	0.4590630829334259	0.17397917807102203	0.027336904779076576	0.01607435941696167	0.28353893756866455	0.18575389683246613	0.06041679158806801	0.3515770435333252
M02_T001+T002	C28	1.4882395267486572	2.0081427097320557	0.5322966575622559	0.033790964633226395	0.6485839486122131	0.022184375673532486	0.20537659525871277	0.05093326419591904	0.45430120825767517	0.30041566491127014	0.10816308110952377	0.14706875383853912	1.513461947441101	0.027354871854186058	0.0725463479757309	0.013984877616167068	0.23902451992034912	0.18240556120872498	0.4446888566017151	0.09745541214942932	0.025736156851053238	0.048818860203027725	0.020562954246997833	0.025972656905651093	0.014840944670140743	0.016563037410378456	0.10304949432611465	0.010121543891727924	0.08489258587360382	0.09974125772714615	1.9629108905792236	0.02124573476612568	0.4715592563152313	0.6720337867736816	0.3236742913722992	0.07318860292434692	0.011591767892241478	0.6908348798751831	1.8879055976867676	0.05440026894211769	0.3281594216823578
M02_T001+T002	C29	1.555645227432251	1.3456664085388184	0.4794946312904358	0.09223686903715134	0.5404419898986816	0.020471634343266487	0.18988792598247528	0.028183093294501305	0.6244878768920898	0.12996411323547363	0.19970805943012238	0.015318690799176693	0.7855679392814636	0.025592494755983353	0.07034502923488617	0.018972719088196754	0.26407304406166077	0.1660086214542389	0.572541356086731	0.15779328346252441	0.03672295808792114	0.06337245553731918	0.02115011401474476	0.05293210223317146	0.013824296183884144	0.024988992139697075	0.05597338452935219	0.019665904343128204	0.08000308275222778	0.05033174529671669	1.1093758344650269	0.013749527744948864	0.24817605316638947	0.2872820794582367	0.05798511579632759	0.015544294379651546	0.009118667803704739	0.46897807717323303	0.10007430613040924	1.2488815784454346	0.4710478186607361
