# Supplementary material for: Single-cell CyTOF profiling reveals alterations in B, T and macrophage subsets during murine hepatic aging
Source: Front Immunol. 2026 Apr 28;17:1787641. doi: 10.3389/fimmu.2026.1787641 (PMC13160732; doi:10.3389/fimmu.2026.1787641)
Supplement: Supplementary file 3 [file SupplementaryFile2.zip › Statistics/Marker_Expression/sample_cluster/sample_cluster.xlsx]

## Sheet: mean
sample	cluster	CD45	CD3	CCR2	CD11c	CD172a	c_kit	CD69	CD27	CD86	Ly6C	CX3CR1	CD25	CD44	CD19	IgD	CD62L	CD103	CCR4	CD39	B220	F4_80	CD206	CD64	CXCR3	Ly6G	CD163	FOXP3	TCRgd	CD49b	CD317	TCRb	NK1.1	PD1	CD127	ICOS	CCR6	SiglecF	MHCII	CD4	CD8	CD11b
M01_T001	C01	0.517894	0.125855	0.467557	0.0390467	0.0399282	0.0713286	0.0367845	0.0257848	0.00772794	0.173351	0.243372	0.0374202	0.254412	0.0309759	0.0118774	0.0264832	0.0329336	0.43146	0.592594	0.100575	0.0306707	0.37282	0.0810547	0.0142546	0.0576678	0.033103	0.28948	0.0041075	0.0997473	1.49906	0.0472885	0	0.0242458	0.057263	0.0005399	0.0183287	0.0675728	0.272331	0.0527365	0.0396098	0.769332
	C02	0.886945	0.355837	1.27603	0.509012	0.134176	0.719748	0.174242	0.0580062	0.18624	0.286439	1.48758	0.0824027	1.49814	0.0436877	0.162015	0.0454571	0.190614	2.67433	0.634679	0.27405	0.075989	0.1491	0.194629	0.157368	0.0930281	0.0919949	0.188981	0.0480984	0.05643	0.517358	0.0731727	0.0170363	0.186081	0.103715	0.014475	0.164858	0.170667	3.86271	0.0877064	0.0348723	1.21944
	C03	1.07255	0.0778908	0.330242	0.0648333	0.0949575	0.0725784	0.0518456	0.0382181	0.383031	0.333548	0.0954372	0.0223896	1.25217	1.14227	0.0902009	0.0189237	0.0416352	0.169493	0.616936	0.300273	0.0412234	0.156794	0.0245489	0.0267087	0.0282738	0.0186347	0.217333	0.0108563	0.0545592	0.314133	0.0945322	0.00936897	0.00806933	0.0170061	0.00431257	0.00173586	0.154044	6.03894	0.0535227	0.0279033	0.788938
	C04	0.837448	4.28549	1.45501	0.0430497	0.359746	0.742901	0.485827	0.402699	0.160217	1.22803	0.952815	0	1.48062	0.0260839	0	0	0.27534	0.95345	1.89464	0.69162	5.73273e-05	0.0427046	0	0.243424	0.55889	0	0.217814	0.0256144	0.24836	0.863435	1.05611	0	0.243091	0.0214159	0	0	0.138041	3.92272	0.0834008	0.358288	2.12187
	C06	0.65379	5.40583e-17	0.0594752	0	0.140353	0.270238	1.27654	0	1.1835e-05	0.355689	0.265985	0	1.71459	0	0	0	0	0.414049	0.42535	0.107512	0	0	0.047939	0.0279452	0.361492	0	0.266136	0	0	0	0	0	0.146113	0	0	0	0	4.30603	0	0	0.778236
	C07	1.93785	0	0	7.97441e-05	0	0	0	0	0	0	0	0	0.174706	1.7959	1.92168	0	0	0.51789	0.255341	0.698217	0	0.300608	0	0	0	5.03773e-13	0.0308567	0	0	0	0	0	0	0	0	0	0	5.06916	0	0.143207	1.08039
	C08	2.1453	1.66533e-17	0.00286807	3.82474e-05	0.0302208	0.0327987	0	0	0.0879887	0.565902	0	0	1.73543	2.62417	3.57432	0.512076	0	0.0823879	0.536898	1.95453	0.0121054	0.0597641	0.0317251	0.032344	0	0	0	0	0	0	0.0165621	0	0	0	0	0	0	5.56021	0.102852	0.0275807	0.0985461
	C10	1.90906	0.0377793	1.16477	3.00224	0.56902	0.676269	0.0648201	0.0322753	0.591338	0.456232	0.348138	0.0355601	1.9285	0.0123792	0.043793	0.0206184	0.655328	0.197255	1.67171	0.335016	0.0864928	0.186703	0.403989	0.0313768	0.0386638	0.0262813	0.17332	0.0214348	0.0293626	1.49208	0.0441174	0.0128773	0.00590648	0.00330253	0.00264274	0.000486806	0.153655	5.94513	0.0292094	0.0517624	3.1402
	C11	1.08394	0.0950738	0.26511	0.273021	0.133204	0.122356	0.434735	0.049261	0.280017	1.33003	0.28946	0.0658536	1.29842	0.413716	0.0481677	0.0245919	0.0657676	0.460782	2.88433	0.836148	0.163291	0.265117	0.467483	0.0381063	0.0729069	0.0664231	0.188544	0.0294705	0.0529837	1.26952	0.0837983	0.0205231	0.0140915	0.0140777	0.0394436	0.00842442	0.0644481	4.42794	0.0478746	0.0238564	1.93973
	C12	0.823503	0.0255755	0.14907	0.0492403	0.139126	1.43233	0.114274	0.40644	0.223521	0.568908	0.0822185	0.0264181	2.65831	0.0130246	0.062267	0.0178025	0.0191885	0.121799	0.51631	0.0727865	0.0442162	0.226484	0.02612	0.0258747	0.0343591	0.0248521	0.340689	0.0185227	0.0884161	0.949578	0.0358321	0.00693194	0.0181932	0.0167963	0.00656228	0.00723714	0.611129	3.04059	0.035257	0.0305355	1.14228
	C13	1.5156	0.039578	0.281207	0.217709	0.0169018	0.233405	0.462575	0.245393	0.0435807	0.29478	0.123774	0.952552	1.81314	0.0016455	0.0862878	0.03892	0.251868	0.104516	0.118624	0.0994192	0.0411562	0.207065	0.00242473	0.0321022	0.0184735	0.024519	0.213231	0.050216	0.331174	0.442685	0.0585504	0.0472613	0.452246	1.79627	0.569313	0	0.0602133	5.03742	0.179729	0.0653856	0.246397
	C14	1.34477	0.0453481	0.196298	0.802218	0.0697848	0.0479776	0.0793488	0.0331658	0.150643	0.79084	0.411327	0.0265384	0.991541	0.00827486	0.0500514	0.0331689	0.0297237	0.173265	0.561152	0.111476	0.0269708	0.171165	0.022855	0.0176907	0.0699477	0.0406174	0.287985	0.0248018	1.62386	0.1823	0.0607286	0.190485	0.0339032	0.117811	0.0338003	0.016798	0.107453	0.506897	0.0263984	0.0335899	2.83154
	C15	1.72368	0.0499599	1.71387	0.394291	1.09052	0.0258368	0.0922529	0.0210433	0.648827	4.0276	0.913434	0.0286964	1.88841	0.0200816	0.0467174	0.0443946	0.0284038	0.183577	1.04187	0.109967	0.573461	0.155402	1.80306	0.0444862	0.0721248	0.215154	0.203719	0.0222283	0.0176484	0.765566	0.0272443	0.0068581	0.0121338	0.0100436	0.00389252	0.00565526	0.0625721	4.34375	0.0266414	0.0258782	4.59402
	C16	1.44206	0.367577	0.531625	0.217911	0.617786	0.127107	0.248375	0.153673	0.0991528	1.72271	0.175983	0.299374	2.83912	0.0255523	0.0985556	0.111271	0.192706	0.374992	1.45353	0.238309	0.886562	0.145364	0.205375	0.140355	0.17267	0.221363	0.254973	0.186897	0.121834	0.134087	0.0889029	0.021736	0.143183	0.228937	0.0952271	0.0321727	1.51272	0.264584	0.0558917	0.0284919	3.7651
	C17	1.23078	0.0484897	0.231313	0.0423005	0.684923	0.0328371	0.0416038	0.0248788	0.0560471	2.79028	0.0942627	0.0299407	1.81416	0.0104295	0.0484436	0.0313332	0.0240868	0.279435	0.485926	0.0676977	0.0451893	0.18977	0.0442467	0.0458889	2.55347	0.120476	0.299559	0.0222469	0.0114177	0.0578036	0.0252651	0.00275435	0.0210411	0.0370339	0.00693904	0.0169598	0.12138	0.160977	0.0311424	0.0272428	5.69404
	C18	1.40423	0.0468916	1.45234	0.0277355	1.12129	0.0190301	0.0657661	0.0175988	0.432535	5.09571	0.520987	0.017256	2.15112	0.0203057	0.0470677	0.0553375	0.0223804	0.173249	0.626841	0.0642103	0.4062	0.110821	1.20377	0.0309385	0.058301	0.404104	0.187823	0.0188548	0.012481	0.47654	0.0257863	0.00374031	0.0208729	0.0181103	0.00704293	0.0152246	0.0602759	0.310523	0.0303995	0.0257332	4.12577
	C19	0.901561	0.0314678	0.192467	0.0359553	0.415413	0.124165	0.068655	0.0361607	0.0266325	3.81751	0.0555515	0.0261129	2.41391	0.0132745	0.0551729	0.0202801	0.026126	0.103795	0.638915	0.069998	0.0544906	0.248585	0.0438506	0.0177378	0.298799	0.164185	0.408072	0.0158057	0.00938021	0.130443	0.020639	0.00247993	0.0152053	0.0201732	0.00686063	0.0105691	0.535533	0.18024	0.0294541	0.0281452	4.88901
	C20	1.38781	0.0385437	0.536116	1.81019	0.165329	0.117421	0.0743994	0.0341608	0.119308	2.25496	0.491514	0.0364584	1.64955	0.00274338	0.0275599	0.00918474	0.0277767	0.198114	0.582882	0.227098	0.0261288	0.128273	0.0831524	0.0242666	0.0482399	0.104954	0.215347	0.154386	0.197818	3.71045	0.0701392	0.0453194	0.0348855	0.0249649	0.0029007	0.0127403	0.095599	3.31772	0.0794561	0.0585989	1.11539
	C21	1.6267	0.701843	0.258536	0.106654	0.0822342	0.0677668	0.695161	0.110138	0.195544	3.46212	0.135399	0.0461527	1.60446	0.0110748	0.0503426	0.0349698	0.025645	0.12806	1.38273	0.152706	0.0399809	0.0906781	0.056023	0.0180994	0.0303372	0.156659	0.155722	0.0270813	0.131338	0.19339	0.920047	0.0373887	0.0927282	0.60997	0.201189	0.0162369	0.0563815	0.352308	0.359052	0.0834019	0.406361
	C22	2.47625	0.928088	0.204846	1.14243	0.0308082	0.0155181	0.170681	0.212771	0.68829	3.007	0.605849	0.0318171	0.827981	0.014536	0.0316924	0.0310067	0.0492533	0.118486	0.83464	0.123554	0.0196074	0.0670282	0.022119	0.0310256	0.0303195	0.109899	0.125196	0.0242199	0.156463	0.0934335	1.51016	0.0233679	0.4698	1.02259	0.192298	0.0142992	0.019577	0.360168	0.0440077	0.824478	0.677648
	C23	1.68967	0.0806346	0.224246	2.91299	0.538501	0.0919611	0.656839	0.100103	0.137951	0.30098	0.306291	0.0442289	1.28383	0.0067628	0.0368149	0.0138089	0.0281647	0.168796	1.11504	0.257002	0.161706	0.0977367	0.370217	0.0200063	0.0383187	0.0190622	0.132665	0.0533047	0.0829521	0.113971	0.0777557	0.317497	0.121674	0.550038	0.0442326	0.0243453	0.016854	0.829655	0.0412296	0.0557134	2.20814
	C24	2.06	1.02154	0.882398	0.390067	0.0667839	0.0410201	0.315986	0.0855629	0.338888	0.545159	1.17316	0.062592	0.657439	0.0161222	0.0741443	0.0507615	0.0865318	2.56772	1.20425	0.295703	0.0454332	0.0971519	0.0715062	0.256663	0.0573463	0.0835577	0.132358	0.0322041	0.0758431	0.100391	1.21311	0.0391342	0.89273	0.505373	0.137453	0.0989976	0.043608	0.288366	0.702538	0.215484	0.814313
	C25	1.69142	1.74551	0.680297	0.10814	0.048417	0.00909656	0.431706	0.0608534	0.0313801	0.189512	0.195251	0.167242	2.31407	0.0324406	0.072011	0.0247939	1.22798	0.541415	0.132254	0.0854905	0.0109088	0.103616	0.0163506	0.0390149	0.0185584	0.0211329	0.114603	1.66729	0.0923904	0.455197	0.330571	0.0011605	0.405579	1.96651	0.34087	0.0899252	0.00904232	0.791079	0.0245497	0.0934866	0.449311
	C26	2.11026	1.31652	0.2046	0.0668602	0.040983	0.0203719	0.720197	0.126378	0.214815	0.172781	0.102059	0.0744242	1.18514	0.0111318	0.045331	0.0192646	0.0211922	0.120389	1.52783	0.158508	0.00866415	0.0634051	0.0305626	0.0220308	0.0265924	0.0249243	0.13115	0.00831997	0.0691727	0.109998	1.23814	0.00816219	0.371941	0.382804	0.18299	0.007591	0.00636725	0.323096	2.62801	0.041804	0.513902
	C27	1.63392	0.493491	0.316483	0.15008	0.0343778	0.0779584	0.707512	0.090887	0.150149	0.226523	0.101238	0.184829	1.70295	0.0106271	0.0493978	0.0191853	0.0319982	0.149715	1.01574	0.135093	0.0178326	0.0682315	0.0315409	0.0253576	0.0219073	0.0141606	0.125034	0.0231434	0.0648947	0.129253	0.61942	0.0656636	0.176809	1.14732	0.327464	0.0160799	0.0378518	0.391378	0.0452089	0.112429	0.532574
	C28	2.77531	2.26101	0.149885	0.103096	0.0385155	0.0181869	0.362665	0.420284	0.595255	0.295945	0.150248	0.0584825	1.32621	0.011223	0.0375306	0.0178601	0.085548	0.166576	1.77606	0.265791	0.0237266	0.100787	0.0263414	0.0250897	0.0313962	0.0213843	0.177586	0.0119175	0.139366	0.155589	2.7449	0.0108055	1.65721	0.43372	0.516009	0.0320141	0.0177795	0.611841	2.92871	0.0389324	0.495781
	C29	2.78221	1.35437	0.144268	0.828134	0.0476672	0.0214377	0.399607	0.59533	0.838694	0.372646	0.565267	0.0359536	0.872517	0.0142469	0.0318822	0.0209978	0.0538867	0.220616	2.13614	0.368783	0.0224379	0.109994	0.0320748	0.033235	0.0375305	0.0195225	0.163228	0.0117286	0.0562284	0.0677475	1.82262	0.0184621	1.95101	0.421386	0.327463	0.0236909	0.0166492	0.493138	0.0467427	0.949297	0.888759
M01_T002	C01	0.390445	0.16657	0.606224	0.0189051	0.0613408	0.0398501	0.0574484	0.0113698	0.0171338	0.104113	0.41365	0.0330671	0.17953	0.0084507	0.0438865	0.0438718	0.00540327	0.839197	0.652847	0.221001	0.0467497	0.704014	0.0576728	0.0423976	0.0354386	0.0282929	0.0977113	0.0350444	0.0372197	1.60272	0.108069	0.00212927	0.030001	0.0311722	0.0245081	0.0151057	0.00840578	0.261542	0.093057	0.0701868	0.251784
	C02	1.09157	0.183389	0.767202	0.25255	0.0645032	0.0341138	0.0885972	0.0196522	0.100217	0.118771	0.780163	0.04153	0.480589	0.756191	1.30743	0.0398031	0.0537856	2.38738	0.391734	0.627375	0.039372	0.0748765	0.0544684	0.0423682	0.0402194	0.0330571	0.0653582	0.017466	0.018048	0.207457	0.0731728	0.00595514	0.0337982	0.0370307	0.0105441	0.0608499	0.0298772	4.32806	0.0625909	0.0427851	0.608582
	C03	1.14777	0.151528	0.477154	0.168036	0.063781	0.0163974	0.0665185	0.0169258	0.207805	0.178601	0.0776433	0.0285007	1.37338	1.95985	0.678024	0.0337503	0.0275686	0.246594	0.508164	0.768391	0.0702974	0.0612399	0.0190596	0.0173979	0.0138701	0.0120132	0.0720857	0.0118485	0.033382	0.118142	0.0520561	0.00490781	0.00378916	0.00956627	0.00373053	0.0129843	0.0306528	5.14185	0.0488544	0.04397	1.44507
	C04	1.35479	1.96523	0.276493	0.0502005	0.0770565	0.0240989	0.111681	0.0792796	0.13546	0.170369	0.0698553	0.0842922	0.732244	1.73358	2.50359	0.040703	0.0386463	0.180167	0.368421	0.984865	0.0399195	0.0606721	0.0389719	0.0326187	0.0125905	0.0533954	0.10919	0.0264868	0.0319954	0.166339	0.0838246	0.0111756	0.0377371	0.0396677	0.00553882	0.013737	0.0196353	4.84398	0.0614194	0.0621672	0.527441
	C05	1.02208	0.0441311	0.300896	0.0232694	0.0340913	0.0118894	0.0395259	0.0115879	0.0691215	0.0442465	0.0632114	0.0184697	0.21778	0.964768	2.52498	0.0256936	0.0116357	0.0796644	0.101602	0.551402	0.0135927	0.0262797	0.00841177	0.0106751	0.0100101	0.00789802	0.0420229	0.00765052	0.00771249	0.0644941	0.0274237	0.00419535	0.00429725	0.0031605	0.00399122	0.0107359	0.0140342	4.95007	0.0357782	0.0449145	0.0656144
	C06	1.64415	0.0670155	0.24607	0.0455388	0.0502692	0.0201531	0.66563	0.0307954	0.762262	0.105843	0.0603034	0.0393886	0.809434	2.03134	2.93783	0.0430165	0.0212804	0.144334	0.198762	1.32279	0.0302341	0.0536486	0.0155534	0.0132448	0.0163092	0.0119122	0.0768197	0.0125677	0.0121283	0.134276	0.0478223	0.00825259	0.00358305	0.0019237	0.0022248	0.00279086	0.0505838	6.11194	0.0376482	0.030265	0.144653
	C07	1.43848	0.0597923	0.185501	0.0303873	0.0382405	0.0123092	0.0414764	0.0206037	0.0997686	0.100195	0.0645119	0.0229145	0.614889	1.90808	3.06264	0.043859	0.0194988	0.131996	0.22905	1.16516	0.0256358	0.0407966	0.010621	0.0108256	0.0118901	0.00969598	0.0541003	0.013648	0.00975347	0.0927489	0.0470502	0.00345147	0.00309098	0.00242767	0.0032151	0.0155709	0.0228802	5.14799	0.0389729	0.0525104	1.00585
	C08	1.5884	0.0595185	0.197254	0.0344843	0.039225	0.0113355	0.0458993	0.0150659	0.091957	0.070208	0.0574922	0.0241091	0.647754	2.08649	3.09385	0.0426982	0.0211068	0.162319	0.313251	1.37014	0.0209022	0.049734	0.0116742	0.012783	0.0100008	0.0113634	0.0651633	0.0120195	0.00939721	0.124959	0.0532081	0.00567575	0.00334367	0.0039954	0.00370008	0.013973	0.0332172	5.37456	0.0393475	0.0475325	0.0751618
	C09	1.53614	0.066177	0.192918	0.0329554	0.0381908	0.0136084	0.0461154	0.0175108	0.106758	0.898475	0.0519042	0.0187062	0.544192	1.95818	3.04207	0.0452197	0.0218495	0.127695	0.250941	1.20551	0.0183316	0.0432284	0.0134025	0.0164177	0.0105069	0.0112491	0.0461214	0.0129025	0.0078545	0.0977328	0.041337	0.00368735	0.00348139	0.00343827	0.00406538	0.00556373	0.0320742	5.32913	0.0412242	0.0449813	0.123322
	C10	1.36498	0.065245	0.929447	2.61531	0.802898	0.27212	0.103437	0.0282274	0.41113	0.305987	0.443428	0.0291718	1.95451	0.0215207	0.0725418	0.022296	0.118347	0.205972	0.900258	0.177943	0.0782077	0.116043	0.230734	0.0220081	0.0146631	0.0215993	0.0798699	0.018174	0.0243991	1.23488	0.038546	0.0105456	0.00292842	0.00511723	0.00371828	0.00157547	0.0896655	5.63693	0.0478709	0.0432227	3.77608
	C11	0.832912	0.158268	0.278467	0.214231	0.0682862	0.0203132	0.296119	0.0278672	0.234108	1.38775	0.235084	0.0388469	1.1919	0.323423	0.0817436	0.0265173	0.0333485	0.453363	2.83335	0.555216	0.0653376	0.113812	0.11928	0.0292269	0.0297956	0.0554507	0.105721	0.0354766	0.0429457	2.02228	0.0982227	0.0169602	0.0108217	0.0163087	0.0203956	0.00373741	0.025561	4.80769	0.15784	0.0854734	1.94947
	C12	0.736731	0.0363506	0.179993	0.0994678	0.101422	1.05429	0.0806867	0.104092	0.415569	0.161798	0.081448	0.0174886	2.45496	0.0216516	0.0848663	0.018922	0.0104416	0.160017	0.434857	0.107196	0.0260969	0.0852495	0.0278099	0.0131737	0.0100352	0.0134047	0.107403	0.0189766	0.133728	0.607447	0.0362743	0.00584664	0.021546	0.0888443	0.0165998	0.0144846	0.121519	1.7394	0.0607585	0.0309821	0.930883
	C13	0.892912	0.0509438	0.216963	0.076001	0.0599365	0.247129	0.217169	0.0692324	0.0602564	0.0910889	0.0787262	1.25374	2.17674	0.107439	0.195693	0.0223265	0.0466	0.240219	0.134999	0.105076	0.0983593	0.0504106	0.0209034	0.029871	0.0188004	0.0106239	0.0817482	0.0612978	0.0713002	0.406332	0.0265294	0.0309182	0.0455644	1.05186	0.109773	0.0206248	0.0911618	5.81813	0.956822	0.0211048	0.14276
	C14	1.61621	0.0640448	0.256693	1.2387	0.0396428	0.0302862	0.249984	0.0530729	0.0416796	0.913326	0.391642	0.0196965	0.516074	0.013199	0.0572511	0.0632239	0.0124641	0.401224	1.13763	0.206052	0.0176449	0.0429658	0.0146617	0.0256067	0.00737744	0.0349754	0.0586132	0.0189731	1.78896	0.0594106	0.0393786	0.238684	0.0206499	0.0732152	0.0249896	0.0247092	0.0128543	0.323127	0.0360743	0.0425167	3.45907
	C15	1.31381	0.0803435	1.35143	0.762556	0.853983	0.0293294	0.183476	0.028411	0.687291	3.52584	1.07479	0.0299136	1.99886	0.0294443	0.0731341	0.0236377	0.0212653	0.245396	0.680071	0.113236	0.279347	0.115765	0.957511	0.0329022	0.0193941	0.18018	0.0880444	0.0228913	0.0235863	1.26725	0.0367349	0.00876545	0.00642289	0.00971548	0.00445808	0.00529704	0.0384028	4.62612	0.0472915	0.0332013	4.643
	C16	1.20657	0.412725	0.612759	0.245776	0.816235	0.0907524	0.228048	0.152917	0.130059	1.27481	0.234929	0.304805	2.87332	0.0597636	0.156446	0.130666	0.141341	0.409333	1.396	0.265521	0.781407	0.0612135	0.19443	0.127571	0.140622	0.237348	0.0884838	0.123178	0.191609	0.0722275	0.0945625	0.0263092	0.117197	0.197835	0.0797518	0.0319917	0.998376	0.421959	0.0977699	0.0463248	3.60443
	C17	1.01035	0.0887162	0.349274	0.0630797	0.636895	0.0203697	0.0428735	0.0271105	0.0671017	2.72576	0.239337	0.030033	1.71296	0.025829	0.07824	0.0371631	0.0222163	1.03355	0.586554	0.134078	0.0542894	0.074995	0.0296493	0.0403947	2.65003	0.121825	0.092541	0.0230886	0.0146275	0.0662743	0.0299413	0.00237142	0.0214803	0.0498196	0.00757378	0.0475611	0.0694917	0.321843	0.0538456	0.0428558	5.78595
	C18	1.06795	0.0497992	1.85437	0.0390134	0.951646	0.0105214	0.0500717	0.0162519	0.292274	5.09202	1.14638	0.0142784	1.97036	0.0289373	0.0732507	0.0240248	0.0199225	0.18069	0.357454	0.0701032	0.335276	0.0515027	0.790155	0.0266113	0.0146933	0.429957	0.0727459	0.01631	0.0110832	0.596034	0.0184675	0.00424742	0.00831222	0.0145494	0.00629096	0.013871	0.0150541	0.374153	0.0404035	0.0321855	4.72167
	C19	0.713703	0.0788522	0.262609	0.057946	0.33813	0.0343419	0.0359299	0.031578	0.05101	4.01937	0.120078	0.0366288	2.27436	0.0228535	0.105326	0.0219072	0.0242447	0.194647	0.420517	0.0842347	0.0726978	0.128614	0.0527578	0.0118782	0.186721	0.174742	0.141199	0.00569226	0.015438	0.0981174	0.0184646	0.00237531	0.00981552	0.0182204	0.0120376	0.0228249	0.290409	0.294088	0.0488594	0.0459109	4.98314
	C20	1.15024	0.0691204	0.557192	2.25806	0.156431	0.0367747	0.100754	0.0229021	0.0734451	3.12223	0.495621	0.0217525	1.69124	0.016626	0.071983	0.015302	0.0189874	0.211837	0.46746	0.174648	0.0196641	0.054499	0.0785894	0.0175019	0.0104322	0.156507	0.0953341	0.087764	0.127592	3.6044	0.0536101	0.0353712	0.0132662	0.0211592	0.00893705	0.014939	0.0454037	2.28624	0.103861	0.0642221	1.39316
	C21	1.21994	1.01167	0.174872	0.0411556	0.0323205	0.0205321	1.07264	0.0596958	0.155694	2.7964	0.0685289	0.0305649	1.72444	0.017737	0.0615053	0.0136106	0.0103625	0.201101	1.74455	0.182389	0.0144572	0.0461248	0.0293233	0.0186741	0.00795002	0.0961595	0.0473227	0.0179484	0.0402748	0.13493	0.956345	0.0107461	0.0273185	0.43504	0.228612	0.0225567	0.00952608	0.373654	0.631945	0.0529773	0.13751
	C22	1.74935	1.08175	0.213676	0.659569	0.0279361	0.0204782	0.121282	0.0744945	0.540792	3.32434	0.594833	0.0241941	0.683418	0.026002	0.0633753	0.0190279	0.0214612	0.148067	0.457437	0.0895774	0.011693	0.0344937	0.0117278	0.031327	0.00852424	0.143723	0.0549101	0.0128805	0.0869722	0.0751233	1.08019	0.00974916	0.221927	0.79244	0.0793365	0.0139406	0.0107665	0.462315	0.0546289	1.06448	0.361414
	C23	1.29456	0.0662144	0.15895	2.61003	0.131987	0.0662013	0.795075	0.0910149	0.126307	0.132224	0.0928949	0.0317757	1.34184	0.0140255	0.0597884	0.0102469	0.0143189	0.217424	1.59063	0.275967	0.0374657	0.0478155	0.0443596	0.0198252	0.00956031	0.00896855	0.0561178	0.0105151	0.0989739	0.0655536	0.0427333	0.151833	0.064652	0.491464	0.0656384	0.0184414	0.00928639	0.631698	0.0591797	0.0588753	0.935699
	C24	1.57683	1.11488	0.712841	0.162347	0.0357956	0.0174508	0.482194	0.0348502	0.273356	0.362706	0.714919	0.0394982	0.971091	0.0201686	0.074542	0.0315622	0.0579211	2.45467	1.16842	0.234134	0.0220041	0.0540009	0.0324845	0.152594	0.0206545	0.0421338	0.0614507	0.0225086	0.0894604	0.095747	0.984766	0.0135004	0.270524	0.531933	0.11566	0.0482402	0.014068	0.398869	0.584535	0.404098	0.3131
	C25	1.10901	1.84793	0.630789	0.0359891	0.0389635	0.00847486	0.289422	0.0284025	0.0274572	0.085313	0.131622	0.206346	2.43048	0.0232408	0.079104	0.00508624	0.915865	0.446984	0.127666	0.0808747	0.0144154	0.0513258	0.0122202	0.0239758	0.0111538	0.0116673	0.0621024	1.35851	0.0571632	0.161309	0.292422	0.00330538	0.138244	1.83391	0.280825	0.0841372	0.00650716	0.379604	0.0486829	0.0607858	0.177142
	C26	1.42663	0.93485	0.187331	0.0351557	0.0324439	0.0173541	0.93961	0.0537729	0.213827	0.130967	0.0736082	0.0355307	1.76449	0.018557	0.0652447	0.0122295	0.0240828	0.223941	1.71057	0.193964	0.0152139	0.0458533	0.0222311	0.0193937	0.0079522	0.0103442	0.0623521	0.0110976	0.0854919	0.115164	0.909958	0.00790552	0.0785948	0.526764	0.201878	0.0223092	0.0100715	0.392865	1.84116	0.0509313	0.154843
	C27	1.31376	0.769382	0.238233	0.0419755	0.0326632	0.021548	0.819692	0.0463645	0.145644	0.125181	0.0702726	0.0592812	1.82156	0.0174242	0.0655077	0.0115561	0.0174381	0.223004	1.48009	0.180484	0.0141978	0.0491907	0.0242772	0.0200495	0.00896884	0.0109834	0.0598264	0.0191159	0.0642414	0.109785	0.738708	0.00932833	0.0556	0.807535	0.281087	0.0277702	0.0101585	0.379084	0.0729714	0.0539479	0.157171
	C28	1.63733	2.25283	0.172485	0.0382009	0.0312986	0.0123261	0.365664	0.0552566	0.328241	0.207841	0.0834647	0.0850111	1.50829	0.0280639	0.0643289	0.0132755	0.172122	0.136027	0.521206	0.0834069	0.011811	0.0336163	0.0155284	0.0172554	0.00851406	0.0100618	0.0813485	0.0097289	0.0737577	0.154315	1.98208	0.00706644	0.782768	0.700801	0.458933	0.0355633	0.0103585	0.681797	2.34184	0.0530486	0.141686
	C29	1.92193	1.4703	0.169213	0.246103	0.0335258	0.0146859	0.599087	0.0932372	0.73979	0.160019	0.196794	0.0215112	1.06018	0.0253854	0.0668874	0.0159763	0.045711	0.194923	0.91304	0.128717	0.0140417	0.0414911	0.0197185	0.0253274	0.0118407	0.0109398	0.0558399	0.0101171	0.109818	0.0707721	1.29695	0.00477042	0.631379	0.418242	0.0743069	0.0196713	0.00875908	0.564604	0.104241	1.56384	0.178452
M01_T003	C01	0.415967	0.177242	0.543896	0.0387568	0.0494717	0.127895	0.133503	0.019003	0.0083037	0.126097	0.474957	0.0330964	0.136607	0.0299256	0.00532762	0	0.0446042	0.601022	0.37221	0.134309	0.0253599	0.98993	0.0753672	0.0263315	0.0274993	2.87987e-12	0.14033	0.0370219	0.101886	1.39422	0.0694991	0.0010144	0.0214481	0.0533531	0.0410877	0.00931194	0.0466809	0.254907	0.0370588	0.0296151	0.344738
	C02	1.00487	0.204535	1.01489	0.468509	0.0971094	0.0520512	0.0797327	0.0294507	0.103445	0.1577	0.974011	0.053105	0.55892	0.732465	0.825102	0.0347542	0.120856	2.51636	0.508247	0.472231	0.0522345	0.100429	0.0920024	0.0679763	0.0390027	0.0565533	0.117608	0.0275547	0.0256707	0.209431	0.0625734	0.00803612	0.0394149	0.0343808	0.00945843	0.0720064	0.0432071	4.37852	0.0470869	0.0294526	0.860485
	C03	0.995004	0.0525359	0.717919	0.115664	0.11335	0.0158574	0.043079	0.0234594	0.163338	0.184043	0.124885	0.0533913	1.26001	2.08788	0.900269	0.036906	0.0240459	0.24094	0.773447	0.492263	0.0469149	0.0779591	0.0235631	0.017623	0.0117185	0.0164559	0.102974	0.0122442	0.0241427	0.114628	0.029536	0.0056555	0.00303701	0.00456289	0.00306605	0.0051944	0.0419244	5.47488	0.0319033	0.0271636	1.24447
	C04	1.4777	2.21452	0.453629	0.10975	0.142217	0.0205096	0.128644	0.103937	0.149601	0.262403	0.117213	0.116818	0.787649	1.76666	2.14909	0.0343421	0.0537455	0.241872	0.469395	1.1077	0.0459958	0.071103	0.0289415	0.0339571	0.0123336	0.0585781	0.140084	0.0139837	0.0325878	0.169901	0.106768	0.00654891	0.0360067	0.0579121	0.0281515	0.0172163	0.0323572	4.91816	0.10116	0.0232227	0.679345
	C05	0.975391	0.0347721	0.454805	0.061144	0.0717642	0.0140365	0.0324441	0.0267181	0.0551638	0.0771978	0.0747895	0.0443623	0.212481	1.12319	2.29066	0.0262993	0.0114261	0.0873575	0.149567	0.477002	0.0194751	0.0485367	0.0150457	0.00999265	0.0086667	0.0123499	0.0558809	0.00964084	0.00929364	0.0477655	0.0177562	0.00336014	0.00283612	0.00613927	0.00360191	0.00852328	0.0283818	4.95649	0.0248837	0.0228342	0.116103
	C06	1.71188	0.0403298	0.298676	0.0501274	0.0524661	0.0157742	0.64741	0.0273264	0.797641	0.133414	0.109221	0.0355814	0.925643	2.06751	2.76806	0.0384455	0.0202118	0.117668	0.260621	1.33296	0.0263148	0.0667881	0.0210179	0.0226987	0.0133783	0.0178305	0.0865311	0.00833074	0.00558441	0.106241	0.038451	0.00449374	0.000417665	0.0016004	0.00188524	0.00142347	0.0671688	5.99553	0.0326715	0.0222493	0.240813
	C07	1.49987	0.0422271	0.280981	0.0514992	0.0592738	0.009531	0.0410669	0.0191846	0.0756774	0.154545	0.0811415	0.0264045	0.580074	2.03123	2.99917	0.0373942	0.0202797	0.138377	0.316177	1.10582	0.0252329	0.0552933	0.0190235	0.0139543	0.013334	0.0106423	0.0621853	0.00683943	0.0099946	0.0800493	0.0316629	0.005687	0.00129349	0.00368186	0.00217351	0.0177298	0.0306395	5.22627	0.0323223	0.0263311	1.21922
	C08	1.68036	0.0405039	0.25074	0.0536123	0.0600431	0.0109842	0.0335744	0.0237268	0.0649502	0.0929678	0.0960973	0.0317336	0.57988	2.15756	2.96902	0.0436283	0.0223624	0.149706	0.438871	1.3394	0.0210277	0.0607682	0.0141308	0.0120333	0.00792004	0.0123509	0.0823166	0.00942222	0.00922599	0.110524	0.0416816	0.00498516	0.00255086	0.00442348	0.00270176	0.0200815	0.0421159	5.2607	0.0305857	0.0276999	0.0931224
	C09	1.52936	0.0512347	0.308459	0.0743071	0.067911	0.01328	0.0499916	0.0345333	0.0752275	0.930405	0.0961265	0.038295	0.523834	2.02316	2.7824	0.045247	0.0149503	0.0891871	0.322524	1.14244	0.0210888	0.047438	0.0130245	0.0125496	0.00819986	0.0173875	0.0701588	0.0086564	0.0101375	0.0681715	0.0470812	0.00276623	0.00905856	0.00479108	0.00345251	0.0108172	0.0399409	5.1894	0.0276225	0.0331206	0.139832
	C10	1.55524	0.0503627	1.04757	2.80452	0.650368	0.300611	0.0680602	0.0420821	0.489037	0.351847	0.404341	0.0471183	1.79794	0.0304365	0.0840994	0.0173386	0.313219	0.245639	1.17857	0.254165	0.0721186	0.164995	0.261815	0.0262911	0.0139769	0.0268355	0.107533	0.0214705	0.0251171	1.22251	0.0337116	0.00913989	0.00441745	0.00520941	0.00337072	0.00120757	0.122473	5.55973	0.0377074	0.0415314	3.72647
	C11	0.885343	0.099016	0.307821	0.350522	0.102612	0.0233955	0.175427	0.0420666	0.213142	1.21246	0.30378	0.0510068	0.927513	0.286396	0.0734602	0.012241	0.0370755	0.355746	2.67771	0.494414	0.0936802	0.14505	0.279312	0.027188	0.0291869	0.0534212	0.127261	0.0285007	0.0437586	1.60935	0.076132	0.0158413	0.00945892	0.0146085	0.0263176	0.00273952	0.0405777	4.66691	0.13294	0.0366805	1.90204
	C12	0.837208	0.034064	0.276316	0.121203	0.133722	1.16652	0.162321	0.281442	0.403945	0.245837	0.148687	0.0444963	2.43545	0.0289359	0.0884601	0.0113885	0.0129361	0.159694	0.469813	0.113342	0.0252569	0.0898757	0.0273044	0.0170036	0.00976085	0.0156642	0.146723	0.0176467	0.115542	0.644967	0.0366422	0.00480846	0.0233756	0.0544969	0.0193113	0.0126595	0.223413	1.34231	0.0405899	0.0313764	1.23592
	C13	1.03239	0.0462515	0.262926	0.103369	0.0644121	0.181191	0.210929	0.0576273	0.0710136	0.106785	0.0851311	1.50036	2.53368	0.0821027	0.171394	0.0173313	0.11403	0.220853	0.166944	0.0984704	0.145564	0.0786541	0.0281217	0.016699	0.0132119	0.014044	0.12126	0.0260688	0.11793	0.420513	0.0393849	0.0208603	0.0448422	1.32208	0.198196	0.0461226	0.0550183	5.48842	1.29649	0.0348418	0.15206
	C14	1.65237	0.0626889	0.294195	1.26463	0.070486	0.0438022	0.193641	0.0753957	0.0440798	0.843639	0.443221	0.0420258	0.554214	0.0178216	0.0611171	0.0603072	0.0132929	0.312691	0.971695	0.219883	0.0222408	0.0512875	0.0417178	0.0404795	0.00653276	0.0466008	0.0820689	0.0250686	1.54333	0.0661981	0.045318	0.19258	0.0245162	0.147143	0.027811	0.0238584	0.0174632	0.426909	0.0361322	0.0383806	3.61376
	C15	1.51403	0.0542285	1.53442	0.819435	0.961398	0.0296869	0.10158	0.0364838	0.719586	3.60186	1.14972	0.0428606	1.67503	0.0340318	0.0802274	0.0242107	0.025617	0.22009	0.750506	0.115869	0.262368	0.160364	0.96115	0.0335736	0.0249994	0.191255	0.123305	0.0233258	0.0219748	1.09733	0.032008	0.00665801	0.00740368	0.0119105	0.00327213	0.005711	0.0520155	4.61415	0.0367235	0.0312524	4.85438
	C16	1.0908	0.333528	0.690984	0.233036	0.454597	0.127684	0.307054	0.166355	0.252429	0.625615	0.22743	0.250022	1.8593	0.0967389	0.214103	0.0502793	0.0928167	0.390038	0.800887	0.261014	0.29916	0.101272	0.192122	0.091376	0.00638588	0.32005	0.121207	0.134815	0.26864	0.192586	0.106559	0.0381962	0.0500124	0.269339	0.0822065	0.0375106	0.363676	0.82263	0.104933	0.0521661	3.14116
	C17	1.14085	0.0723635	0.400166	0.0795574	0.790527	0.0240168	0.0493568	0.0338486	0.124547	3.2426	0.254321	0.0431848	1.49416	0.0304331	0.0948176	0.027052	0.0347905	0.987455	0.60557	0.110998	0.0470991	0.10611	0.0377962	0.0546386	2.65938	0.164004	0.140425	0.0171677	0.0119695	0.0548204	0.0385627	0.00246521	0.0209869	0.0472052	0.00751409	0.0602668	0.106025	0.563999	0.0327897	0.0291586	5.85302
	C18	1.26854	0.0457079	2.00181	0.0544275	1.34367	0.0106074	0.0394286	0.0221183	0.306944	5.13532	1.18127	0.0184972	1.5589	0.0356348	0.0697653	0.0314383	0.0180171	0.199503	0.404295	0.0706561	0.353589	0.0700683	0.736776	0.0249275	0.0114709	0.447163	0.10087	0.0146484	0.0107426	0.532605	0.0172692	0.0032826	0.00981166	0.015945	0.00560759	0.0179833	0.0190983	0.568046	0.0320652	0.0303733	4.89752
	C19	0.786522	0.0597883	0.271712	0.0637655	0.482308	0.0481959	0.0720084	0.0295086	0.067075	3.82199	0.161841	0.0268526	1.75666	0.0177818	0.0731338	0.0130531	0.0207184	0.225027	0.397094	0.0836751	0.0667303	0.0697124	0.0549794	0.0181541	0.302629	0.244963	0.133825	0.00547823	0.0145001	0.0765538	0.0129463	0.00502686	0.00701994	0.0248958	0.00490089	0.014452	0.186972	0.44091	0.0537806	0.0488412	5.04916
	C20	1.22209	0.0464646	0.678112	2.3593	0.14245	0.0421166	0.0603296	0.0405678	0.057473	3.21056	0.528172	0.0303746	1.46472	0.0334203	0.0773557	0.0176248	0.0142106	0.159098	0.407601	0.170061	0.0218327	0.0729588	0.0515906	0.0188725	0.00676027	0.159482	0.112456	0.100661	0.138908	3.65092	0.0523898	0.0436196	0.0139281	0.0202818	0.00604581	0.0129817	0.0603129	2.57691	0.0663772	0.0515964	1.80787
	C21	1.45981	0.970113	0.249919	0.0559861	0.0463022	0.020241	0.771004	0.0751771	0.0978183	2.98948	0.100599	0.0401836	1.51112	0.0227029	0.0673715	0.0120369	0.0137399	0.166001	1.76371	0.186302	0.0156154	0.0538794	0.022851	0.0201146	0.00718239	0.118108	0.0738119	0.0176424	0.0740742	0.0963463	1.03	0.010754	0.0170295	0.414048	0.207109	0.0196009	0.0133739	0.541173	0.57029	0.0410408	0.106242
	C22	1.88806	1.01644	0.265823	0.57523	0.0430182	0.0173443	0.0785928	0.103143	0.40759	3.64938	0.449909	0.0334383	0.63124	0.0268392	0.0652737	0.0243577	0.0502966	0.121257	0.456801	0.0871222	0.0121896	0.0468972	0.0118236	0.0282408	0.00714965	0.184225	0.0804828	0.0193146	0.0979234	0.0675497	1.11926	0.00767309	0.181884	0.873986	0.100057	0.0160213	0.012706	0.610317	0.0411981	0.8946	0.267275
	C23	1.46834	0.0635617	0.305157	2.89691	0.41871	0.0532097	0.322939	0.0753321	0.134012	0.170586	0.381667	0.0358621	1.25942	0.021847	0.0702175	0.0115923	0.0324027	0.234966	1.03149	0.232196	0.181443	0.0770248	0.369957	0.02274	0.0101091	0.0150587	0.0905029	0.0458407	0.0712123	0.0948012	0.0315577	0.0728681	0.090686	0.262473	0.0381283	0.0307196	0.0153704	0.781883	0.0385979	0.0358961	2.39165
	C24	1.55762	1.04267	0.851869	0.291346	0.0629234	0.0220624	0.411389	0.0449558	0.167524	0.60287	0.942381	0.0528946	1.04589	0.0231591	0.101701	0.03275	0.0595008	2.57556	1.22224	0.272648	0.0287385	0.0716873	0.0482773	0.21386	0.0217738	0.057277	0.0855513	0.0293661	0.0863487	0.0868852	0.894956	0.0180874	0.223808	0.570367	0.154014	0.0695121	0.0195958	0.52806	0.58948	0.132601	0.383131
	C25	1.4961	1.79376	0.641595	0.232642	0.0503152	0.0156069	0.374438	0.0389853	0.165994	0.171024	0.156921	0.133639	2.48393	0.0282697	0.0925747	0.0108487	1.01819	0.371685	0.292406	0.0963979	0.0146772	0.0609276	0.0183478	0.0237401	0.00319573	0.0233514	0.115227	1.72539	0.115581	0.107332	0.220131	0.0072966	0.273726	1.49231	0.3227	0.0828183	0.0156601	0.73456	0.042393	0.174413	0.129182
	C26	1.59417	0.88671	0.223303	0.0550203	0.0442391	0.0155872	0.740655	0.0664617	0.124049	0.173011	0.0811242	0.0365433	1.66089	0.0211062	0.0711747	0.010346	0.0168528	0.183464	1.82853	0.196603	0.0142388	0.0591307	0.0227868	0.0188496	0.00719386	0.0147113	0.0799588	0.0103447	0.12165	0.0885018	0.995772	0.00927501	0.0375213	0.509955	0.175274	0.0214434	0.0147873	0.558796	1.76889	0.0347439	0.123917
	C27	1.45716	0.812514	0.303931	0.0614264	0.0488457	0.0191206	0.621985	0.0676322	0.106526	0.175909	0.0944637	0.0666564	1.80389	0.0195777	0.0727409	0.0112353	0.0166256	0.184119	1.46797	0.175868	0.0146422	0.0602733	0.0239192	0.0200057	0.00709319	0.0135442	0.0860729	0.0183043	0.0802174	0.0903841	0.893427	0.0118242	0.0429717	0.930916	0.382939	0.029296	0.0162458	0.573194	0.07162	0.0391152	0.123888
	C28	1.73958	2.19656	0.250315	0.0704545	0.0515253	0.0143288	0.252853	0.0800998	0.242548	0.255874	0.108719	0.100752	1.3912	0.029391	0.0712316	0.0104745	0.167119	0.128193	0.54455	0.0897937	0.011881	0.0454569	0.0156148	0.0194733	0.00767875	0.015829	0.119418	0.010787	0.0855432	0.160188	2.05077	0.00779558	0.735129	0.750021	0.539027	0.0356158	0.0148629	0.879838	2.19867	0.0378044	0.150025
	C29	2.02086	1.27733	0.224823	0.381131	0.0453258	0.0148573	0.282152	0.149173	0.64448	0.187834	0.361466	0.0332205	0.675302	0.029263	0.0670803	0.0142067	0.0643974	0.133788	0.743494	0.116345	0.0100972	0.0471402	0.0170844	0.0199407	0.0108874	0.013792	0.0777738	0.0110323	0.0397575	0.0539824	1.394	0.00648384	0.602487	0.561203	0.105334	0.0183044	0.0127635	0.678406	0.0451843	1.03009	0.182834
M01_T004	C01	0.424694	0.286446	0.61206	0.055654	0.0543258	0.243362	0.106602	0.0223925	0.0491856	0.131617	0.505572	0.0319866	0.182928	0.0258948	0.0644856	0.023101	0.0697266	0.896265	1.32182	0.428743	0.0838279	1.98191	0.118222	0.0248014	0.0395761	0.0418298	0.0940744	0.0529074	0.0663261	1.89159	0.0868108	0.0124835	0.0364756	0.0915046	0.0794455	0.0303692	0.0112646	0.54787	0.113194	0.0388759	0.377727
	C02	1.02918	0.171996	0.619246	0.216119	0.0522886	0.031462	0.0768152	0.015731	0.0912292	0.0963385	0.786314	0.0409632	0.471754	0.829031	1.44517	0.0330949	0.0738171	2.35248	0.445993	0.576687	0.0807457	0.356105	0.0720453	0.0467681	0.0583571	0.0552736	0.0853605	0.0231148	0.0247331	0.220698	0.0515838	0.00711959	0.0345075	0.0362036	0.00641476	0.060475	0.0230829	4.05769	0.053508	0.0270427	0.589007
	C03	1.03504	0.0481025	0.387757	0.13338	0.0668554	0.0154526	0.0336057	0.0127214	0.221197	0.107253	0.0472011	0.030614	1.57428	2.21409	0.977409	0.0362753	0.0238753	0.241326	0.774133	0.686523	0.162874	0.195684	0.0225173	0.0158126	0.027389	0.022229	0.11804	0.0164222	0.0575983	0.194065	0.0233877	0.00596009	0.005057	0.00606716	0.00292147	0.00708467	0.0312755	5.30274	0.0265909	0.0238286	1.4572
	C04	1.36603	2.0866	0.367453	0.12297	0.0964363	0.0214034	0.140898	0.0990184	0.131236	0.124243	0.0606734	0.133182	0.775305	1.77451	2.50422	0.0413544	0.0409853	0.186752	0.520896	0.918448	0.045504	0.157053	0.0364549	0.0377305	0.0163595	0.0321461	0.0971476	0.045549	0.0180962	0.227727	0.156738	0.0103786	0.0233885	0.10113	0.0255259	0.0230636	0.0268039	4.42404	0.162735	0.0551359	0.506936
	C05	0.921563	0.0288511	0.356795	0.033641	0.0421843	0.0130888	0.0343083	0.013558	0.0413843	0.0385627	0.0342455	0.0359892	0.248163	0.913579	2.56795	0.0241837	0.0136768	0.0740226	0.142834	0.453248	0.0251688	0.111713	0.0140979	0.00993984	0.0224425	0.0157585	0.064946	0.0105889	0.0140003	0.117364	0.0151057	0.00457619	0.0057912	0.00857432	0.0043338	0.0202159	0.0166659	4.45082	0.0205767	0.0207385	0.0732057
	C06	1.59657	0.039868	0.227956	0.0382416	0.0471253	0.0207017	0.859039	0.0207342	0.843601	0.0904401	0.0373568	0.0421364	1.02221	2.08091	2.923	0.0507745	0.0203213	0.178973	0.256007	1.18013	0.039727	0.157223	0.0350312	0.0128701	0.0232858	0.0203865	0.0818375	0.015807	0.0130783	0.241944	0.0223479	0.00720645	0.00165013	0.00174215	0.00316559	0.0027689	0.0541517	5.96544	0.0288859	0.0186704	0.193411
	C07	1.43996	0.0337463	0.164081	0.0370927	0.028915	0.0110271	0.0271709	0.0125691	0.054052	0.0838052	0.0327349	0.0209107	0.609309	1.91998	3.06819	0.0341429	0.0144001	0.131839	0.266242	1.0466	0.0326867	0.121908	0.0179731	0.0102907	0.0347068	0.0150965	0.0660239	0.0110124	0.0170365	0.132669	0.0208405	0.00322235	0.00424871	0.00598157	0.00273727	0.0248414	0.0169894	4.70255	0.0231979	0.0240021	1.0834
	C08	1.57821	0.0272463	0.159029	0.0356774	0.0361358	0.0112466	0.0311241	0.0123683	0.0468128	0.0506665	0.0350304	0.0251268	0.687329	2.12275	3.13869	0.0434473	0.0206253	0.151649	0.389546	1.23533	0.0322141	0.151507	0.016812	0.0106726	0.0221125	0.016941	0.0860923	0.0127151	0.0142534	0.176751	0.0223838	0.00437663	0.00426096	0.00461265	0.00449841	0.0236246	0.0238494	4.88055	0.0216672	0.022602	0.0795607
	C09	1.52471	0.060662	0.189213	0.0507748	0.0332573	0.0132159	0.0376295	0.0139319	0.0484555	0.955786	0.0259417	0.0356362	0.61165	1.93625	2.98991	0.0413768	0.0181358	0.12047	0.27404	1.07857	0.0391899	0.100249	0.0155103	0.011156	0.0266494	0.0229442	0.0645059	0.00768503	0.0103113	0.129178	0.0696514	0.00322402	0.00718788	0.0486823	0.0089208	0.0246449	0.0175006	4.80724	0.0249111	0.0632558	0.139671
	C10	1.39045	0.0461915	1.30874	3.26199	0.458341	0.499988	0.0658427	0.0299053	0.632815	0.194564	0.291931	0.0416428	2.02153	0.0307086	0.0675085	0.0220587	0.655506	0.245078	1.86787	0.366493	0.0728039	0.242516	0.138153	0.0225754	0.0302364	0.0333251	0.100442	0.0184707	0.0259034	0.877347	0.0208886	0.00718888	0.00464314	0.00282001	0.0057797	0.00129013	0.106103	5.47445	0.0302465	0.0495912	3.02892
	C11	0.690059	0.0747244	0.3421	0.408622	0.120673	0.0258863	0.182618	0.0214387	0.227518	0.730286	0.384698	0.0352119	0.885964	0.206162	0.064364	0.0205715	0.0442403	0.395134	2.76558	0.547705	0.190907	0.298015	0.517535	0.0228403	0.0332039	0.040459	0.125204	0.0243056	0.0352829	1.06003	0.024334	0.0080282	0.0110141	0.0158724	0.0300597	0.00473271	0.0238626	3.5388	0.0716467	0.0310494	1.59051
	C12	0.837617	0.0203439	0.179294	0.127572	0.0795186	0.899463	0.142802	0.172262	0.789747	0.138226	0.0411354	0.0337094	2.36858	0.0228403	0.0521615	0.0189639	0.0107278	0.129558	0.699177	0.108086	0.0218153	0.209575	0.0140552	0.0174334	0.0251699	0.0189173	0.160541	0.0134679	0.127508	0.592024	0.00650129	0.000777215	0.018433	0.0878507	0.0204198	0.00487778	0.155405	2.29326	0.0628558	0.0213743	1.46249
	C13	0.964076	0.0781053	0.229838	0.0665857	0.0559668	0.245795	0.202901	0.0638607	0.0789477	0.101333	0.0110536	1.50511	1.80311	0.299733	0.629099	0.0217994	0.0516171	0.125065	0.267162	0.180016	0.0923642	0.1345	0.026861	0.00394346	0.0152049	0.0279316	0.0882861	0.0494751	0.0735543	0.441049	0.0485405	0.0193984	0.139618	0.898297	0.156328	0.0205494	0.0364067	5.03679	1.09441	0.0195413	0.218212
	C14	1.53231	0.0503744	0.247572	1.40409	0.0570405	0.0514168	0.184247	0.0865038	0.030191	1.05901	0.228229	0.0332077	0.507333	0.0176272	0.0379766	0.103872	0.0130688	0.267292	0.735018	0.185938	0.0232973	0.132822	0.019684	0.0199791	0.026856	0.04328	0.0748427	0.0297747	1.774	0.123928	0.0280197	0.262877	0.0222627	0.118481	0.0232707	0.0111606	0.00790842	0.349267	0.0241049	0.0246099	3.26233
	C15	1.24605	0.0460257	1.55202	1.13283	1.01292	0.0337798	0.134632	0.0328575	0.901556	3.37092	1.02655	0.0423259	1.54004	0.041743	0.0618521	0.0256218	0.0225673	0.232897	1.21419	0.177775	0.350709	0.182526	0.68638	0.0271831	0.0392603	0.150875	0.101585	0.0192215	0.0152742	0.662927	0.015524	0.00470259	0.00537128	0.0100468	0.00449469	0.00334863	0.0407531	4.57619	0.0268528	0.0237632	5.02263
	C16	1.63288	0.324362	0.495673	0.236734	1.02958	0.0685108	0.208069	0.122912	0.100342	1.25073	0.11648	0.244603	2.81887	0.0675619	0.111516	0.0765664	0.130138	0.401717	1.47149	0.239255	1.45095	0.190146	0.172281	0.12999	0.167618	0.187169	0.130096	0.147047	0.196228	0.161606	0.0600649	0.0214378	0.0881587	0.202272	0.0653049	0.026766	1.61944	0.492375	0.0440638	0.0357726	4.7558
	C17	1.17624	0.0618481	0.283389	0.104363	0.999699	0.031798	0.0430574	0.0255709	0.0956045	2.9192	0.110161	0.0344189	1.57158	0.0225089	0.0637141	0.0293284	0.0216986	0.721308	0.92148	0.11908	0.0629704	0.209255	0.0353074	0.0550097	2.74424	0.146771	0.121567	0.0253009	0.0145871	0.159918	0.0208737	0.00376294	0.0169898	0.038431	0.0109091	0.0236724	0.0709617	0.29203	0.0315091	0.0259031	6.0551
	C18	1.06053	0.0335143	2.1606	0.0541664	1.64985	0.0139233	0.0313228	0.0206888	0.249415	5.01325	1.21051	0.0200492	1.64031	0.0326553	0.0567476	0.0488875	0.0161402	0.149218	0.489741	0.0698725	0.47773	0.150901	0.344173	0.0183406	0.0296685	0.420916	0.0947969	0.0185516	0.0123804	0.358032	0.00946489	0.00258836	0.00730458	0.0176729	0.00622907	0.00855295	0.0130865	0.344744	0.0252034	0.0206071	5.07037
	C19	0.678778	0.076552	0.266039	0.066698	0.52989	0.0534235	0.0502935	0.0298711	0.0590563	3.39637	0.0881144	0.0306453	2.01146	0.0318866	0.0436	0.0237264	0.00849473	0.158793	0.438791	0.0474223	0.0736172	0.208944	0.0484132	0.0236783	0.34471	0.12143	0.123214	0.0116876	0.0312068	0.126406	0.0153993	0.00245852	0.00548066	0.0233487	0.00756701	0.00907869	0.173144	0.248393	0.0392491	0.0284575	5.34054
	C20	1.05744	0.0315643	0.509626	2.24845	0.145913	0.0357869	0.060147	0.0268117	0.0438883	3.19204	0.365537	0.0312276	1.41944	0.0246212	0.0644931	0.0215818	0.0136865	0.182556	0.706726	0.212778	0.0255394	0.159719	0.0208766	0.0173813	0.0223809	0.177086	0.156277	0.107879	0.171706	3.6405	0.0328229	0.0391972	0.0132305	0.021889	0.00873525	0.0133365	0.0433033	1.73898	0.110816	0.0474832	1.15289
	C21	1.46886	0.916358	0.200908	0.0463963	0.0336616	0.0187492	0.776166	0.0647496	0.178023	2.97045	0.0423464	0.0396581	1.34254	0.0285843	0.0567532	0.0177309	0.0189568	0.188009	1.84621	0.201791	0.0167413	0.162444	0.0280999	0.0222655	0.0191975	0.114619	0.0962722	0.0183208	0.088104	0.155202	0.991612	0.0182004	0.0442234	0.579796	0.252675	0.0117538	0.00819819	0.51721	0.863546	0.0355161	0.184601
	C22	1.86513	1.05538	0.185707	0.351639	0.0371535	0.01643	0.08656	0.138488	0.190964	4.05283	0.0719599	0.0318351	0.721044	0.0315377	0.0593809	0.0636074	0.0213459	0.0853078	0.265999	0.0666246	0.0154542	0.123841	0.0150451	0.0196578	0.0223103	0.236302	0.084182	0.0287756	0.23777	0.146874	1.06424	0.0160243	0.0837704	1.17012	0.0620142	0.0116287	0.00713447	0.510198	0.0300724	1.16519	0.223703
	C23	1.41011	0.0372485	0.168957	2.94588	0.189453	0.109466	0.624295	0.103669	0.0919601	0.141862	0.114494	0.0352557	0.959448	0.0203829	0.0467677	0.0130928	0.0200839	0.180852	1.3193	0.273344	0.0563465	0.147276	0.0401755	0.0161251	0.0224726	0.0158333	0.0950696	0.0145807	0.161187	0.142649	0.025188	0.165716	0.045385	0.55975	0.0733264	0.0108136	0.0105599	0.528602	0.048274	0.0278295	1.10505
	C24	1.57398	1.05775	0.694883	0.237849	0.046006	0.0217936	0.470009	0.0406845	0.239511	0.504003	0.798814	0.0485939	0.727679	0.0313454	0.0979961	0.0301213	0.0649293	2.36963	1.11069	0.251465	0.0278956	0.260682	0.0498933	0.235242	0.0367653	0.0649782	0.0970629	0.033974	0.0901149	0.176176	0.923468	0.0143345	0.225657	0.598716	0.114826	0.060871	0.011021	0.426444	0.596371	0.394041	0.313269
	C25	1.27378	1.65587	0.486236	0.0315035	0.0316965	0.0216014	0.396089	0.018748	0.0198391	0.0687342	0.0702407	0.251422	2.41021	0.0220458	0.0647625	0.0126181	0.980187	0.326693	0.120002	0.075598	0.0198927	0.172471	0.0215463	0.0189912	0.0174159	0.0230423	0.133096	1.4149	0.0363524	0.240419	0.0876584	0.00645065	0.146374	1.85789	0.150571	0.197598	0.00969423	0.309242	0.0258378	0.0382706	0.181287
	C26	1.62038	0.834949	0.214	0.0385534	0.0359407	0.0186694	0.791028	0.0589795	0.248902	0.149193	0.0416096	0.0404204	1.44907	0.0278131	0.0636828	0.0136827	0.024906	0.212195	1.99744	0.248061	0.0152405	0.16836	0.0294467	0.0225434	0.0271824	0.0228491	0.104825	0.0147159	0.120106	0.168535	0.938523	0.0130549	0.114336	0.677415	0.200548	0.0162935	0.00778047	0.500583	2.18993	0.0293728	0.206109
	C27	1.43286	0.704941	0.312577	0.0411798	0.0349029	0.0265642	0.62266	0.0528874	0.169543	0.147723	0.0397956	0.0945815	1.60723	0.0262013	0.0588195	0.0130571	0.0290608	0.18576	1.38018	0.184531	0.0153852	0.179766	0.0293482	0.0200217	0.0224927	0.0198	0.118141	0.0261946	0.0742325	0.173907	0.798025	0.0167139	0.0815841	1.04581	0.334708	0.0298173	0.00963891	0.472762	0.0501981	0.0457124	0.209756
	C28	1.75916	2.30479	0.175492	0.0435927	0.0341038	0.0154942	0.35599	0.109618	0.328825	0.232536	0.0510225	0.113438	1.38939	0.035101	0.0661147	0.0223913	0.201656	0.11168	0.625985	0.0854477	0.0158902	0.133947	0.0199459	0.0172207	0.0210719	0.0195956	0.116928	0.0129077	0.0748421	0.197863	2.14894	0.00833973	0.746067	0.8261	0.535323	0.0384692	0.00832263	0.724196	2.60584	0.032528	0.2042
	C29	2.05836	1.41674	0.161114	0.264245	0.0407118	0.018425	0.477293	0.155837	0.753794	0.129631	0.102353	0.0294189	0.798445	0.0367922	0.0655353	0.0301099	0.0650131	0.139691	0.943464	0.127109	0.0168795	0.157257	0.021631	0.0224641	0.0274398	0.0184737	0.102544	0.0125258	0.0683019	0.136307	1.46576	0.00695657	0.55041	0.608272	0.0981867	0.0137857	0.00853146	0.634508	0.0479501	1.58218	0.213879
M01_T005	C01	0.360401	0.220958	0.558298	0.0668086	0.0595269	0.16316	0.0750959	0.0215686	0.0310417	0.108512	0.325319	0.0312041	0.143897	0.0200997	0.0799732	0.0173426	0.0466888	0.564022	0.90541	0.26971	0.0785311	1.9806	0.09887	0.0220329	0.0289122	0.0322676	0.0909628	0.0414755	0.0458365	1.63947	0.0433818	0.0107353	0.0135599	0.0521174	0.0454726	0.0215157	0.00956431	0.38333	0.0686511	0.0291755	0.43466
	C02	0.917832	0.162428	0.507999	0.154585	0.050227	0.0272903	0.0442932	0.0176001	0.0423446	0.110298	0.567337	0.0346674	0.261419	0.592093	1.37825	0.036969	0.0596096	2.08701	0.308119	0.418706	0.0416334	0.437972	0.0395376	0.030205	0.0678506	0.0372216	0.100356	0.0155406	0.0168592	0.163581	0.0476591	0.00518334	0.0165584	0.0392756	0.00693735	0.0589293	0.0196706	3.62282	0.0558955	0.0313264	0.631636
	C03	0.980125	0.0454878	0.344642	0.179544	0.0509463	0.0198236	0.0321343	0.0191834	0.109331	0.104093	0.0454984	0.030093	1.10443	1.9784	0.88147	0.0318647	0.0194457	0.124522	0.468403	0.524164	0.0936887	0.168646	0.0177032	0.0141127	0.0224727	0.0173947	0.092748	0.0105334	0.0259178	0.13895	0.014048	0.00423269	0.00370079	0.00633049	0.00344589	0.0142465	0.0235189	4.90591	0.0296332	0.0183532	1.32469
	C04	1.32215	2.03592	0.360716	0.0896885	0.0923709	0.0312466	0.0879679	0.0917735	0.0730031	0.117513	0.0502852	0.116269	0.622292	1.62005	2.5038	0.03611	0.0377442	0.107948	0.34345	0.708732	0.040055	0.17138	0.0310859	0.024015	0.0212275	0.0322762	0.0992294	0.0306635	0.0256318	0.147066	0.109037	0.00582452	0.0149331	0.0550099	0.0112903	0.016696	0.0196629	4.37132	0.148326	0.037036	0.464842
	C05	0.950383	0.0263194	0.328418	0.0449569	0.0454256	0.0204118	0.0214579	0.0198357	0.029789	0.0394857	0.0344153	0.0327646	0.1699	0.972061	2.53255	0.025165	0.0135522	0.0515972	0.105808	0.384528	0.0184177	0.101628	0.0112499	0.00887055	0.0141161	0.0126898	0.0632421	0.00925696	0.00905239	0.0847013	0.00924929	0.00368207	0.00242597	0.00616733	0.00386141	0.0122744	0.0154506	4.46698	0.0227353	0.01765	0.0714647
	C06	1.46814	0.028793	0.22615	0.0508746	0.0441687	0.0239689	0.444856	0.0411743	0.71418	0.0791645	0.0318245	0.032216	0.687323	1.88305	2.80066	0.0331298	0.0322987	0.0815357	0.169067	0.935523	0.0322113	0.126361	0.0170595	0.0205889	0.0287959	0.0188118	0.0718725	0.00643638	0.00916311	0.0928204	0.0211852	0.00905435	0.00095561	0.00247536	0.00265105	0.00197679	0.036412	5.53778	0.0247066	0.0211447	0.115296
	C07	1.34711	0.0337682	0.167213	0.0417225	0.0354598	0.0167814	0.0178421	0.0179664	0.03085	0.0854852	0.0304588	0.0219155	0.412636	1.78323	2.91182	0.0324184	0.0171942	0.0734508	0.21596	0.848419	0.0243624	0.113696	0.0163923	0.0101222	0.0283977	0.012305	0.0685386	0.00940311	0.00960567	0.0903316	0.0125651	0.0049865	0.0025868	0.00552709	0.00525487	0.0176369	0.015045	4.47956	0.0238049	0.0161814	1.06715
	C08	1.49673	0.0256336	0.163584	0.0429159	0.0345113	0.0182754	0.0195801	0.0196381	0.0293629	0.0470192	0.0335118	0.0276749	0.480072	2.01548	3.02208	0.0411123	0.018669	0.0918778	0.282821	1.00683	0.0214243	0.148904	0.0152122	0.0120098	0.0187432	0.0140531	0.0802515	0.00964467	0.00924893	0.12936	0.0139062	0.00413759	0.00205233	0.00516053	0.00407612	0.0197909	0.0201779	4.69561	0.0248197	0.0177682	0.0680939
	C09	1.43809	0.0668153	0.205387	0.055574	0.0371145	0.0200295	0.0385516	0.0171894	0.0310903	0.947176	0.0368044	0.0266049	0.429976	1.83558	2.89858	0.0302067	0.0180327	0.0721474	0.223387	0.871325	0.0194426	0.07226	0.0155591	0.010008	0.0207112	0.0172999	0.0585212	0.00846626	0.0135236	0.0866721	0.0593318	0.0084736	0.00345303	0.0217242	0.00795791	0.0160503	0.0199243	4.68664	0.0350493	0.0460048	0.123528
	C10	1.30016	0.0487274	1.19357	2.98732	0.388702	0.335991	0.0519216	0.0324197	0.514111	0.211554	0.284012	0.0412877	1.78251	0.0280227	0.0704986	0.021812	0.468759	0.155531	1.555	0.291914	0.0832413	0.223216	0.126585	0.0197301	0.0257599	0.0263067	0.0943682	0.0162058	0.0228614	0.776408	0.0158379	0.00744467	0.00390349	0.00321408	0.00393289	0.00171219	0.108562	5.41961	0.0341643	0.0419435	3.28717
	C11	0.712962	0.0616513	0.335494	0.376578	0.102489	0.0386984	0.160193	0.0310812	0.22556	0.690006	0.356587	0.0391576	0.944565	0.233777	0.0740202	0.0197473	0.037575	0.281008	2.65745	0.451173	0.250792	0.265483	0.452129	0.0231834	0.0329301	0.044458	0.109075	0.0177859	0.0267195	1.04395	0.018972	0.00684339	0.00348785	0.0153845	0.0215452	0.00469384	0.0273922	3.94344	0.0670799	0.0274881	1.66699
	C12	0.783878	0.0255431	0.199404	0.124302	0.0738791	0.739374	0.176807	0.20545	0.639202	0.207862	0.0465659	0.0349335	2.0802	0.0414878	0.0616134	0.0170532	0.0235829	0.114362	0.532397	0.0808901	0.00952077	0.170685	0.0306704	0.0145946	0.0176747	0.0161989	0.162094	0.0091195	0.113165	0.593405	0.0134164	0.0020615	0.0155035	0.105415	0.0386244	0.00721378	0.0765062	2.26092	0.0587524	0.0188542	1.2092
	C13	0.878862	0.106478	0.353038	0.0563477	0.0796659	0.137453	0.162484	0.0880215	0.0374431	0.111143	0.078783	1.48624	1.55724	0.36477	0.664522	0.0237825	0.0599425	0.16379	0.138913	0.209582	0.0583616	0.164647	0.00179259	0.00955988	0.00752677	0.0174946	0.0575695	0.0479783	0.107669	0.202493	0.0757637	0.023185	0.0340948	1.03714	0.078042	0.0264505	0.0193244	4.15299	1.2141	0.0285522	0.225094
	C14	1.3968	0.0446587	0.293419	1.21124	0.0592898	0.0403997	0.115834	0.0779081	0.0297891	1.05956	0.274381	0.0336903	0.461327	0.0166435	0.0553675	0.0802789	0.0185407	0.241005	0.601653	0.14412	0.0317591	0.140232	0.0260943	0.0226652	0.0307889	0.047883	0.0714396	0.0211904	1.48534	0.097739	0.015427	0.156867	0.0119479	0.0845064	0.020023	0.00943089	0.0105105	0.283227	0.0233162	0.0236595	3.03862
	C15	1.18633	0.0519412	1.73999	0.844803	0.884091	0.0360384	0.072247	0.0355248	0.645964	3.40243	1.06091	0.0376139	1.44581	0.0525173	0.105789	0.0275502	0.0231542	0.146558	0.963978	0.156781	0.398272	0.187658	0.561002	0.0248037	0.038109	0.170859	0.111842	0.0187428	0.0171615	0.648703	0.0153426	0.00533561	0.00373372	0.0101068	0.00505865	0.00373834	0.0308291	4.35518	0.0307665	0.0230628	5.04622
	C16	1.321	0.604722	0.815632	0.302731	0.820844	0.103382	0.292527	0.18484	0.107318	1.07037	0.184441	0.365662	2.39423	0.046599	0.133731	0.111151	0.222622	0.373702	1.2929	0.233356	1.0601	0.174578	0.190921	0.110446	0.103587	0.249283	0.102231	0.141136	0.165465	0.107603	0.0777278	0.0140221	0.099151	0.219942	0.069455	0.0234627	1.24019	0.279242	0.0523259	0.031248	4.51588
	C17	1.11174	0.0712576	0.315137	0.108911	0.757992	0.0330255	0.0347963	0.0323243	0.0656666	2.79254	0.0902929	0.0339428	1.33861	0.0235121	0.077085	0.0272125	0.0207512	0.486001	0.701691	0.104992	0.0513747	0.208102	0.0275709	0.0445085	2.52241	0.132538	0.116006	0.0183558	0.0128487	0.134759	0.0172073	0.00370168	0.0106354	0.0305792	0.0082491	0.016924	0.0652787	0.22326	0.0352996	0.0253804	6.11615
	C18	1.02226	0.0438126	2.15054	0.0541389	1.31354	0.0144246	0.0326647	0.0238066	0.232833	4.91382	1.14839	0.0215922	1.44569	0.0291069	0.065953	0.0480402	0.0160931	0.108011	0.422511	0.0714916	0.409888	0.149731	0.284856	0.0196072	0.0264053	0.418643	0.1017	0.0150582	0.011895	0.323049	0.00908724	0.00459271	0.00456276	0.0149049	0.00450399	0.00744209	0.0123276	0.295769	0.0285267	0.0208689	5.09177
	C19	0.697379	0.0724359	0.28811	0.062634	0.367628	0.030717	0.0452384	0.0262113	0.0510937	3.31858	0.0859212	0.0259988	1.7104	0.0217491	0.0627721	0.0214914	0.00764835	0.108128	0.386113	0.0751764	0.0596356	0.14303	0.0361557	0.0171578	0.304205	0.155357	0.117342	0.00917915	0.0127306	0.128124	0.0130403	0.00264048	0.002928	0.0341014	0.0111943	0.0059133	0.141636	0.189297	0.0389997	0.0257513	5.42761
	C20	0.982613	0.0351486	0.482657	1.99617	0.10787	0.0346004	0.0597957	0.0274867	0.0298178	3.1714	0.289402	0.0288171	1.17586	0.0289302	0.0662754	0.0121672	0.0162039	0.129556	0.527709	0.163316	0.0251967	0.182668	0.0192766	0.0154374	0.0138302	0.175681	0.129834	0.0923403	0.133475	3.5078	0.0338328	0.0438217	0.00889812	0.0221882	0.00701859	0.0122376	0.0272192	1.50203	0.153264	0.0532229	1.11296
	C21	1.33434	0.785569	0.236344	0.0467563	0.0389724	0.0247218	0.565674	0.058125	0.0633349	2.95921	0.0440265	0.0371065	1.1445	0.0213281	0.0595233	0.0134887	0.0163664	0.121258	1.57998	0.158246	0.0154188	0.145434	0.0230392	0.017479	0.0177136	0.121163	0.0810284	0.0186232	0.0578491	0.122335	0.792386	0.0163094	0.0159289	0.375408	0.164115	0.0122135	0.00955352	0.358582	0.728315	0.0279819	0.195784
	C22	1.6414	0.954052	0.245457	0.304464	0.0433502	0.0242868	0.066588	0.10236	0.0986261	3.83572	0.061107	0.0330734	0.692136	0.0252003	0.062859	0.0435829	0.0297782	0.0688963	0.169988	0.0667262	0.0162739	0.116817	0.0156563	0.019387	0.0197169	0.226072	0.069197	0.0254552	0.202228	0.0988132	0.951742	0.0128473	0.0340392	0.951648	0.0486532	0.00900478	0.0081147	0.360399	0.0289572	0.938149	0.223826
	C23	1.29	0.0383107	0.205264	2.78616	0.152268	0.061457	0.489608	0.0800793	0.0769794	0.131243	0.0850323	0.0343743	0.796113	0.0186322	0.0615038	0.0135671	0.0160864	0.131427	1.32622	0.243926	0.0457623	0.1547	0.025671	0.0155544	0.0210352	0.0145021	0.085651	0.0116608	0.119065	0.101965	0.0120844	0.122262	0.0484472	0.366421	0.053043	0.010072	0.0101211	0.377389	0.0432055	0.0213003	0.970059
	C24	1.22333	0.865225	0.613501	0.203295	0.047005	0.0247593	0.268048	0.0329502	0.0988242	0.653558	0.525122	0.0434482	0.604414	0.0201842	0.0850914	0.0265673	0.0549565	2.12757	0.781741	0.173748	0.0275423	0.252701	0.0308018	0.118591	0.0368579	0.0563974	0.0828986	0.0214277	0.0542846	0.11849	0.684378	0.0115025	0.112881	0.504638	0.0880561	0.0485407	0.012924	0.299097	0.605478	0.113469	0.480759
	C25	1.15951	1.78163	0.607553	0.0668023	0.0385463	0.0254269	0.350189	0.0454589	0.0189471	0.0826816	0.0677343	0.173734	2.34309	0.0225403	0.0742715	0.0126314	0.878607	0.201768	0.0937624	0.0661042	0.0197566	0.145755	0.0231077	0.0180411	0.025884	0.0144363	0.0963174	1.28636	0.0480908	0.150367	0.222301	0.00637802	0.158202	1.56644	0.22267	0.059791	0.0111181	0.355731	0.0299925	0.0631255	0.165964
	C26	1.35133	0.746688	0.231949	0.0426216	0.0382715	0.0233075	0.565284	0.0556995	0.103835	0.158299	0.0375645	0.0384236	1.28488	0.0179254	0.0687673	0.0109848	0.0232541	0.125818	1.59831	0.16535	0.0174129	0.150644	0.0227113	0.0186332	0.0180275	0.0187902	0.0894712	0.0102643	0.0676615	0.119407	0.767371	0.0142437	0.0553165	0.44267	0.153032	0.0138142	0.0072714	0.362268	2.00046	0.0257389	0.220602
	C27	1.25577	0.621273	0.330578	0.0467564	0.0379548	0.029123	0.472199	0.0486627	0.0809509	0.131163	0.0425779	0.0680605	1.38261	0.0194688	0.0617123	0.0128714	0.0266898	0.132068	1.20429	0.143539	0.0188611	0.157743	0.0201165	0.0165122	0.0162958	0.0203197	0.0931718	0.0176281	0.0445062	0.112273	0.602704	0.0125948	0.0493147	0.745263	0.237126	0.0171705	0.0106692	0.315777	0.0488842	0.027427	0.197438
	C28	1.44447	2.0196	0.244383	0.0523505	0.0438996	0.0206021	0.126896	0.0653067	0.191244	0.245995	0.0478416	0.0586632	1.22317	0.0236326	0.0664796	0.0204062	0.10495	0.0909977	0.316681	0.0705278	0.0163582	0.128111	0.0168248	0.0153779	0.0198154	0.0196868	0.100176	0.0112571	0.118687	0.130251	1.7657	0.00665566	0.295645	0.752038	0.306493	0.0327832	0.00869433	0.477206	2.41979	0.0341281	0.203984
	C29	1.64953	1.41474	0.197793	0.162544	0.0385386	0.0331998	0.198681	0.0999811	0.496799	0.132604	0.111937	0.0273884	0.465605	0.0279842	0.0576841	0.0235462	0.190711	0.086853	0.514884	0.0932186	0.0192281	0.134195	0.0188467	0.0167759	0.0241067	0.0142604	0.0839852	0.0130656	0.0219358	0.116395	1.33467	0.0100159	0.34941	0.529483	0.0720458	0.0117117	0.00974243	0.413127	0.0417211	1.28121	0.229461
M01_T008	C01	0.515773	0.116254	0.587601	0.0861019	0.112855	0.114534	0.0890961	0.00426921	0.00328973	0.075159	0.355724	0.0251106	0.195058	0.00915101	0.115631	0.0253739	0.00894383	0.74765	1.18581	0.320874	0.20751	2.21187	0.0859659	0.00701077	0.0416338	0.0312664	0.195513	0.0250359	0.0272252	2.74988	0.0559412	0.0374841	0.0177373	0.0366456	0.0315588	0.0642245	0.0014836	0.761904	0.0333663	0.0361345	0.349311
	C02	1.32399	0.122036	0.541672	0.141066	0.0509299	0.0227256	0.043589	0.0271068	0.0522068	0.156451	0.53844	0.0332273	0.31792	0.925539	1.63267	0.0477719	0.0624308	2.23081	0.244638	0.607071	0.0334736	0.0993593	0.0299572	0.0273019	0.0547206	0.0352658	0.123745	0.0170568	0.00960192	0.0902713	0.0488191	0.00817988	0.0199934	0.0424067	0.00740478	0.0769828	0.0464997	3.95346	0.0547203	0.0313233	0.440082
	C03	1.44215	0.0364181	0.387339	0.0823117	0.0661376	0.0135557	0.0316172	0.0311344	0.122221	0.180778	0.10261	0.0214545	0.942348	2.06364	0.809128	0.0323435	0.0197348	0.105209	0.370184	0.545681	0.0273341	0.0772745	0.00916849	0.0115543	0.0142319	0.0116841	0.0994224	0.00787806	0.0097528	0.106939	0.0248643	0.00495307	0.00294955	0.00763267	0.00502165	0.0247596	0.0348865	4.77669	0.0384495	0.0322162	0.612044
	C04	1.63658	2.12445	0.396611	0.0891199	0.0728025	0.0181859	0.0549411	0.140182	0.0525284	0.149791	0.0907803	0.119732	0.678658	2.04755	2.64335	0.039077	0.0268815	0.0962472	0.271215	0.942898	0.036092	0.0671643	0.0203841	0.0216238	0.0136469	0.024691	0.0932931	0.00841732	0.00615293	0.0927343	0.0438894	0.00438455	0.0026315	0.022732	0.00925056	0.0158051	0.030768	4.62225	0.0601557	0.0277576	0.396459
	C05	1.18963	0.0205235	0.442954	0.0497672	0.050589	0.00871775	0.0166574	0.0228588	0.024598	0.0542466	0.0829454	0.0184132	0.208931	1.05905	2.40704	0.0223328	0.0111147	0.049077	0.0697116	0.427181	0.0115316	0.037879	0.00578762	0.00612326	0.00847228	0.00748549	0.0628998	0.00386497	0.00494448	0.0454107	0.0141435	0.00281279	0.00336225	0.00315946	0.00324857	0.016927	0.0221087	4.41307	0.0296997	0.0320826	0.0847809
	C06	1.76105	0.0176989	0.222354	0.0435316	0.0387005	0.0139836	0.233617	0.0259921	0.815502	0.0932847	0.072987	0.0282031	0.655639	2.16723	2.7762	0.0367319	0.019182	0.0646095	0.163156	1.13925	0.0202261	0.0586416	0.0102433	0.0111245	0.0203568	0.00902557	0.0704802	0.00596525	0.00767662	0.0865738	0.0219243	0.00720425	0.0037546	0.00100768	0.00404074	0.00415198	0.0443842	5.50252	0.0281211	0.0197195	0.143687
	C07	1.63691	0.0217037	0.187401	0.0495535	0.0467744	0.00806552	0.0185766	0.022222	0.0303431	0.100104	0.0667011	0.0203555	0.537108	2.06429	2.9144	0.0330645	0.0134247	0.0591876	0.160819	1.00227	0.015285	0.0492172	0.00816608	0.00693262	0.0109882	0.00925139	0.0803709	0.00552405	0.00537701	0.0671054	0.0184185	0.00457653	0.00213717	0.00427764	0.00508401	0.0148638	0.0258928	4.62683	0.0284267	0.03014	0.895821
	C08	1.82894	0.017877	0.206566	0.0585554	0.0472177	0.00988587	0.0178213	0.0274138	0.0313767	0.0642474	0.0855102	0.0224134	0.566106	2.25971	2.94509	0.0450612	0.0167358	0.0777813	0.222709	1.17811	0.0169004	0.0640678	0.00955565	0.00944048	0.00912448	0.00997303	0.095027	0.00659854	0.00516614	0.0956717	0.0227383	0.00421412	0.0023052	0.00342195	0.00360884	0.0167492	0.0330388	4.85555	0.030489	0.0281694	0.077046
	C09	1.78258	0.0213889	0.342311	0.0894201	0.076814	0.0129317	0.0302184	0.0488388	0.0413081	0.971156	0.144275	0.0247091	0.59584	2.16149	2.86579	0.0393738	0.0151843	0.0826615	0.202931	1.11913	0.0178212	0.0589783	0.00768182	0.00884875	0.00823455	0.0155212	0.0887171	0.00726043	0.00657997	0.0837873	0.0332043	0.00492961	0.00243385	0.00582053	0.00396201	0.0133045	0.0325173	4.90251	0.030329	0.0279933	0.126352
	C10	1.72891	0.0359593	1.12274	2.84733	0.398845	0.387971	0.0646451	0.0559636	0.690485	0.382267	0.348701	0.0369313	1.98452	0.0571947	0.168041	0.0246042	0.286177	0.16188	1.1732	0.289518	0.0907393	0.156361	0.108599	0.0227291	0.0217182	0.0288343	0.15459	0.017977	0.0246567	1.32675	0.0299254	0.0119113	0.00139969	0.00296666	0.0029744	0.000698826	0.142794	5.85539	0.0385809	0.0544705	3.50958
	C11	1.12501	0.107406	0.325713	0.283305	0.116735	0.0348396	0.208264	0.0632472	0.177189	1.00212	0.284482	0.0574558	1.23836	0.37368	0.198526	0.0266711	0.0435516	0.311544	2.58585	0.570664	0.148181	0.203969	0.204336	0.0197951	0.0438095	0.0411979	0.169724	0.018627	0.0475536	1.22948	0.0732089	0.0194232	0.0135415	0.0335188	0.0308476	0.00838757	0.0614438	4.92327	0.19149	0.0395256	1.88731
	C12	1.04945	0.0218273	0.263614	0.114547	0.133476	1.02626	0.158253	0.328046	0.563186	0.294683	0.125614	0.0318525	2.30886	0.0437594	0.175746	0.0265983	0.0115157	0.0993138	0.453974	0.188205	0.0212981	0.103783	0.0172323	0.00953034	0.0104042	0.0345972	0.190339	0.0108725	0.225534	0.630612	0.0386816	0.0122497	0.0300643	0.0430504	0.0226045	0.0149326	0.189346	1.73429	0.0684515	0.0367749	1.33605
	C13	1.10144	0.0321526	0.316668	0.111781	0.0846518	0.228821	0.383112	0.0487691	0.0267676	0.211596	0.179537	1.59338	2.37837	0.182321	0.333823	0.0153597	0.07138	0.160314	0.0658582	0.163345	0.102881	0.10781	0.00998507	0.0227159	0.0194495	0.0233861	0.219395	0.0426308	0.0822505	0.438446	0.0219855	0.00914731	0.20075	1.36049	0.134053	0.0533676	0.0677143	5.41754	2.29356	0.0494729	0.182542
	C14	1.91014	0.0247726	0.280099	1.28371	0.0645274	0.0349892	0.101334	0.123295	0.0550618	0.766396	0.216887	0.0218485	0.580557	0.035366	0.109684	0.121412	0.0135146	0.237834	0.785439	0.288793	0.0198458	0.0603586	0.00855349	0.0192948	0.00823715	0.024517	0.0911483	0.0241468	1.97182	0.0571747	0.0241607	0.408878	0.0101759	0.114414	0.0100214	0.0152919	0.0219684	0.715678	0.0366188	0.0382116	3.54161
	C15	1.60615	0.0340497	1.40982	0.769944	0.653583	0.0343983	0.107116	0.053544	0.875953	3.44222	1.07994	0.0356577	1.66486	0.0643563	0.170287	0.0261077	0.0160302	0.173721	0.71484	0.151356	0.391498	0.151983	0.593376	0.0245576	0.0280102	0.184809	0.13467	0.0188222	0.0209134	1.17526	0.0229275	0.0114696	0.00463181	0.00748908	0.00282122	0.00389014	0.0725855	4.80446	0.035807	0.0329964	4.81316
	C16	1.67962	0.3958	0.61912	0.219869	0.810507	0.0822562	0.226841	0.16776	0.0955199	1.8474	0.232058	0.267104	2.5806	0.084968	0.227752	0.103805	0.171683	0.351361	1.41092	0.319506	1.49343	0.105225	0.172338	0.120971	0.211248	0.227176	0.160256	0.14671	0.164123	0.0755795	0.0699924	0.0265525	0.100259	0.203062	0.0652745	0.0243928	1.40292	0.773312	0.0607604	0.0424546	4.17789
	C17	1.53994	0.0708685	0.427251	0.113122	0.750359	0.0252275	0.0404281	0.0429143	0.0728242	2.86999	0.269598	0.028564	1.59915	0.0433645	0.158753	0.0393072	0.0339637	1.47799	0.739944	0.181915	0.077667	0.119259	0.036362	0.0614154	3.04153	0.139738	0.190805	0.0182599	0.0135084	0.0563621	0.0367716	0.0047554	0.0114345	0.0440703	0.00670438	0.0417344	0.133017	0.773888	0.0451803	0.0381675	5.94846
	C18	1.44722	0.0320852	1.74935	0.0637247	1.29455	0.0140944	0.0348235	0.0266359	0.2909	5.14705	1.34907	0.0163086	1.69522	0.0573747	0.133072	0.0374417	0.0138284	0.143174	0.351661	0.0929367	0.668853	0.0731261	0.335192	0.0177207	0.0195291	0.489605	0.116869	0.0127862	0.00886024	0.544043	0.0171873	0.00519046	0.0049935	0.0105172	0.00378729	0.0130177	0.0241669	0.702982	0.0361504	0.0327957	5.13842
	C19	1.00893	0.0387773	0.243767	0.100111	0.453498	0.0698516	0.0434909	0.0392919	0.0485848	3.54048	0.174987	0.018359	2.08381	0.0252401	0.13683	0.0200527	0.0288404	0.147613	0.393483	0.115732	0.183522	0.144938	0.0464204	0.0186696	0.170464	0.188929	0.220688	0.0125154	0.016887	0.0995218	0.00922066	0.00439581	0.00422157	0.0120978	0.00714085	0.0178835	0.419615	0.584499	0.0438364	0.0384957	4.76815
	C20	1.46855	0.02672	0.719881	2.14076	0.152163	0.0493235	0.0679685	0.05104	0.0814325	3.38815	0.527454	0.0272158	1.77002	0.047536	0.161657	0.0182245	0.0142654	0.130712	0.545935	0.241381	0.0298597	0.0953079	0.037088	0.0232899	0.0101805	0.200569	0.157139	0.106032	0.178377	3.84629	0.0599914	0.0414317	0.0103692	0.0142264	0.010079	0.00812746	0.0709912	2.82655	0.147599	0.0495722	2.0107
	C21	1.65508	0.628893	0.240232	0.0745983	0.0557506	0.019921	0.68146	0.0880578	0.133079	2.68829	0.106394	0.0318103	1.43004	0.0393971	0.129367	0.0111168	0.0166093	0.10469	1.56318	0.197583	0.0139859	0.0683071	0.0175049	0.0164552	0.00956117	0.0987101	0.0975367	0.020511	0.0706973	0.168768	0.908542	0.0490062	0.0286968	0.499726	0.146119	0.0167467	0.0179827	0.860368	1.00822	0.0387624	0.165554
	C22	2.02324	1.2174	0.242574	0.207737	0.0520854	0.0189535	0.0728978	0.103889	0.292897	3.54657	0.144885	0.0207539	0.755063	0.0504808	0.114105	0.0377423	0.0986393	0.0689581	0.142326	0.0939201	0.00975829	0.0492613	0.00606917	0.0145546	0.00864975	0.174959	0.0910968	0.0399375	0.170032	0.0674563	1.31395	0.0242751	0.0202424	1.10359	0.0676776	0.0118166	0.0162229	0.813904	0.0492376	0.832755	0.200219
	C23	1.71198	0.0305059	0.211927	2.79029	0.118569	0.0507984	0.550063	0.12166	0.135621	0.206481	0.118142	0.0238098	1.24601	0.0557137	0.14598	0.0104913	0.015615	0.134247	1.73781	0.359523	0.0267016	0.0795467	0.02368	0.0154529	0.0146794	0.0127695	0.112842	0.0103864	0.110988	0.0764564	0.0242621	0.322264	0.0469767	0.554443	0.0463075	0.0171702	0.0206531	1.07119	0.066429	0.0411267	0.938506
	C24	1.56274	0.82446	0.73757	0.516604	0.0596596	0.0197518	0.394726	0.0406667	0.138548	0.478195	0.655321	0.0434807	0.8415	0.0451111	0.179827	0.0437548	0.0775315	2.44718	1.05542	0.315608	0.0226929	0.0797035	0.0336092	0.174145	0.0264777	0.05054	0.139704	0.0260698	0.0466863	0.110089	0.787585	0.0716084	0.100689	0.615218	0.083592	0.0572071	0.032044	0.93516	0.696897	0.0901496	0.508108
	C25	1.64323	1.75028	0.657254	0.177372	0.0595121	0.0208838	0.33232	0.0526954	0.0530238	0.212913	0.13077	0.120678	2.26339	0.0470919	0.161122	0.0109529	1.01321	0.261136	0.192103	0.141501	0.0157566	0.0734646	0.0170055	0.0185902	0.00764925	0.0132666	0.113928	1.79262	0.0477494	0.125923	0.214237	0.0094629	0.518078	1.67974	0.269726	0.0579736	0.0186509	0.917178	0.045335	0.067995	0.209153
	C26	1.63538	0.573002	0.225701	0.0733654	0.0490468	0.0168063	0.730357	0.0840051	0.138157	0.200473	0.0914461	0.0314299	1.56252	0.0390326	0.12669	0.0104339	0.0130468	0.115956	1.67756	0.221931	0.0138181	0.0656023	0.0184619	0.0176379	0.0077095	0.012889	0.105712	0.00881476	0.0558935	0.149578	0.933267	0.0508371	0.0357767	0.539813	0.147901	0.0155866	0.0201446	0.891833	1.88029	0.0417938	0.173836
	C27	1.60804	0.543222	0.270871	0.0854319	0.051941	0.0198713	0.68909	0.0858403	0.13838	0.195729	0.101763	0.0433898	1.5707	0.0408401	0.127897	0.0110542	0.018134	0.123442	1.43105	0.204834	0.0158879	0.0765622	0.0203287	0.017263	0.0109023	0.011372	0.115873	0.029107	0.0595868	0.140405	0.699606	0.0704025	0.0431973	0.78864	0.178076	0.0195105	0.0227527	0.91319	0.0975147	0.0391886	0.193444
	C28	1.82399	1.93742	0.23371	0.067563	0.0491113	0.0139192	0.105575	0.0977366	0.305847	0.428752	0.105246	0.0749096	1.27496	0.0471431	0.127589	0.0149116	0.0720369	0.0792697	0.242388	0.0988264	0.0116125	0.0507639	0.00830802	0.0160683	0.00889581	0.0176587	0.124328	0.00875188	0.0990096	0.125244	2.0598	0.0104788	0.25863	0.932634	0.212242	0.0288271	0.019241	0.922329	2.47039	0.044294	0.210354
	C29	1.92044	1.57954	0.182674	0.350578	0.0401883	0.0179899	0.237224	0.0841994	0.589067	0.205008	0.131556	0.0185647	0.466138	0.0496945	0.105664	0.0204418	0.458967	0.0974731	0.388058	0.129945	0.0145353	0.0567654	0.0123821	0.0186	0.0117868	0.0118241	0.08927	0.0279166	0.0214694	0.0476962	1.61632	0.0253569	0.165204	0.756523	0.0629719	0.0135049	0.0226357	0.899504	0.0507472	1.04633	0.199768
M01_T010	C01	0.444155	0.317832	0.72353	0.0690729	0.0447254	0.154011	0.135998	0.030526	0.0340108	0.186783	0.40085	0.0195713	0.200401	0.016882	0.069652	0.0141773	0.0474822	1.0434	0.762026	0.2593	0.0336837	1.95417	0.067296	0.026916	0.0278237	0.0200074	0.0612053	0.0262698	0.0306014	1.59688	0.108807	0.00987966	0.0188816	0.0741329	0.0389817	0.0260941	0.0205525	0.373308	0.176129	0.0281676	0.468121
	C02	1.04841	0.150117	0.621597	0.261763	0.0529433	0.0373515	0.0505634	0.0145303	0.0694887	0.114585	0.659417	0.029838	0.376709	0.689763	1.41457	0.0338576	0.0558002	2.05846	0.287504	0.471173	0.0170774	0.307445	0.0368903	0.0308234	0.0533749	0.0347236	0.0804368	0.0146609	0.0110434	0.149484	0.0470573	0.00783348	0.019194	0.0272878	0.00320952	0.0538394	0.0239351	3.70356	0.0556961	0.0277223	0.631218
	C03	1.1263	0.0409574	0.418699	0.104448	0.0469792	0.0136211	0.0357291	0.0165363	0.119196	0.118617	0.0601419	0.0206008	0.982026	1.86487	0.720327	0.0290774	0.0173823	0.125161	0.408961	0.450143	0.0164191	0.121926	0.0080866	0.0113794	0.0193326	0.0104243	0.0651941	0.00757916	0.0218311	0.0961305	0.0200944	0.00261053	0.00332208	0.00533507	0.0041924	0.0180732	0.0255574	4.58414	0.0402603	0.0191389	0.850901
	C04	1.28034	2.11388	0.328889	0.0573953	0.0693085	0.0164042	0.0568966	0.0780055	0.0387442	0.122068	0.0405824	0.0618587	0.60865	1.6759	2.44459	0.0412755	0.0224926	0.105874	0.343598	0.739927	0.021136	0.136626	0.0175489	0.0214397	0.0260056	0.0181222	0.0835554	0.0101823	0.0138169	0.131625	0.0634448	0.00431132	0.00540199	0.0468186	0.00257206	0.0126373	0.0172446	4.22619	0.0929006	0.031534	0.464579
	C05	0.963404	0.0190246	0.321923	0.0300229	0.0317453	0.00719662	0.0164757	0.012038	0.0240324	0.0442521	0.0358476	0.0127303	0.183867	0.919573	2.44227	0.0217117	0.0103998	0.0396657	0.103702	0.387026	0.0107721	0.0658755	0.00558077	0.00682424	0.013077	0.00536632	0.0335567	0.00570546	0.00520744	0.0519475	0.0101169	0.00164456	0.00157862	0.00445826	0.00290427	0.0146869	0.0163161	4.27133	0.0308449	0.0202403	0.0596897
	C06	1.59043	0.0423962	0.24106	0.0500335	0.0503249	0.0257925	0.716048	0.0415211	0.708562	0.11288	0.0546081	0.0328736	0.844126	1.97367	2.64663	0.052603	0.0101572	0.112722	0.194577	1.00763	0.0154563	0.119969	0.0106775	0.0139625	0.017974	0.00626588	0.0722538	0.0132608	0.0101578	0.113065	0.0291433	0.00576697	0.0017655	0.00536101	0.00333898	0.00770728	0.0467049	5.7034	0.0383144	0.0137992	0.205196
	C07	1.35474	0.0231392	0.16752	0.0317925	0.0322939	0.00926387	0.0192166	0.0121301	0.0287015	0.0887593	0.0426921	0.013624	0.442519	1.79927	2.86748	0.0334818	0.0135243	0.0680074	0.207068	0.814896	0.0106788	0.0735119	0.00441424	0.0073109	0.0243403	0.00543483	0.0447332	0.00565959	0.00352634	0.0664875	0.0153508	0.00305286	0.00314847	0.00477916	0.00413859	0.0182969	0.016929	4.35279	0.0289384	0.0219339	0.934016
	C08	1.46244	0.0201596	0.170157	0.0360984	0.0310652	0.0100794	0.017661	0.0153791	0.0254647	0.0515757	0.0393038	0.0154976	0.51634	1.98085	2.92382	0.039875	0.0132837	0.0891097	0.290301	0.959574	0.0122308	0.0952306	0.00564406	0.00707868	0.0144735	0.00606963	0.0530632	0.00664837	0.00488601	0.0885051	0.0169085	0.00309649	0.00222992	0.00470393	0.00337477	0.0231476	0.0196755	4.46189	0.0308371	0.0178977	0.0596689
	C09	1.41869	0.0279127	0.190544	0.0308466	0.0371583	0.00838191	0.0332031	0.0149257	0.036569	0.822022	0.0412379	0.0168448	0.441856	1.8621	2.836	0.0326471	0.00979626	0.0674719	0.217195	0.85219	0.00821275	0.0713809	0.00581918	0.00696172	0.0113113	0.0105644	0.047138	0.00562314	0.00653636	0.0669343	0.0264283	0.00480094	0.00209854	0.0073223	0.00470405	0.0168443	0.0179455	4.52284	0.0367981	0.0176845	0.0982227
	C10	1.32648	0.0309627	1.02619	2.75661	0.393169	0.421179	0.0468147	0.0291809	0.512783	0.240275	0.200447	0.0263618	1.99232	0.0208087	0.0784058	0.0180634	0.319262	0.149331	0.892988	0.192108	0.0420655	0.173084	0.0857284	0.0179676	0.0223808	0.0180774	0.0725039	0.0123713	0.0161735	0.917661	0.0156858	0.00648527	0.00314223	0.00276898	0.00291962	0.0010322	0.0773076	5.40762	0.0435041	0.0635561	3.12807
	C11	0.699801	0.0853527	0.323393	0.443942	0.152894	0.0301888	0.103004	0.0255342	0.297025	0.7049	0.530568	0.036486	0.945435	0.11274	0.0741324	0.0132158	0.0346167	0.324185	2.48064	0.425746	0.14557	0.243053	0.621342	0.0338449	0.023994	0.0422033	0.0842732	0.0172257	0.022235	1.09807	0.0479904	0.0096383	0.0104864	0.0309893	0.0294585	0.00455471	0.0366323	3.68795	0.111244	0.023009	1.76387
	C12	0.72978	0.0234754	0.240615	0.110012	0.0812242	0.953217	0.123703	0.15435	0.383304	0.238296	0.0791915	0.0205948	2.23678	0.0116429	0.060653	0.0234788	0.00895166	0.0906726	0.413241	0.0911655	0.0156121	0.133691	0.0119482	0.0138439	0.0129046	0.00351609	0.108423	0.00406969	0.111879	0.598368	0.0134865	0.00695423	0.00413442	0.0315482	0.0110702	0.0190307	0.0418999	1.56821	0.0507728	0.0296707	1.28501
	C13	0.937137	0.0327406	0.207087	0.12231	0.0708174	0.242429	0.175265	0.0396645	0.0557103	0.0650781	0.0856461	1.30714	2.10529	0.196529	0.452847	0.0254583	0.0351725	0.104999	0.170877	0.103692	0.102537	0.186416	8.89153e-06	0.0223296	0.0124358	0.0214153	0.108871	0.0301492	0.197343	0.329724	0.0663943	0.0323971	0.0427631	1.10915	0.118759	0.0265748	0.063631	5.37975	1.38444	0.008011	0.170177
	C14	1.50256	0.0311334	0.187582	1.31829	0.0445515	0.0238137	0.0741934	0.0577157	0.0419008	0.656405	0.192422	0.0154022	0.439845	0.0121726	0.0475462	0.104019	0.0101284	0.187322	0.850242	0.171185	0.0131141	0.080942	0.00751395	0.0113747	0.016317	0.0254224	0.05429	0.0171732	1.64935	0.0629394	0.0193973	0.192643	0.00820085	0.0481487	0.014983	0.00755457	0.0109996	0.186726	0.0300994	0.0247762	3.74835
	C15	1.2553	0.0441671	1.28232	0.79897	0.62072	0.0334219	0.176067	0.0283369	1.20936	3.54117	0.747933	0.0267878	1.67349	0.0334739	0.0769652	0.0203214	0.0191006	0.166463	0.873077	0.140186	0.160811	0.182101	0.743913	0.0259513	0.0378044	0.199192	0.0851866	0.0195664	0.0147058	0.921538	0.0187011	0.00710472	0.0019944	0.015712	0.00392171	0.00395394	0.0430525	4.56115	0.040248	0.0257351	4.8458
	C16	1.31877	0.338909	0.537036	0.144569	0.784112	0.0530029	0.168517	0.100778	0.0535791	1.41516	0.155334	0.195038	2.62065	0.0214604	0.104267	0.0682395	0.117095	0.27929	1.28853	0.164946	0.999238	0.114319	0.0925053	0.0691247	0.194155	0.117908	0.0813778	0.0867376	0.0700394	0.07518	0.0486825	0.00890687	0.0672657	0.117386	0.0400871	0.018348	1.02481	0.234203	0.0545033	0.0369641	4.31457
	C17	1.09383	0.0545092	0.307668	0.0828289	0.616127	0.024313	0.0314791	0.026859	0.0487246	2.73989	0.12819	0.0230487	1.56357	0.0164092	0.0795535	0.0263728	0.0173941	0.80369	0.589803	0.100098	0.0392373	0.152834	0.0210583	0.0364068	2.44446	0.11603	0.0955287	0.015671	0.00955432	0.0704248	0.018593	0.00270296	0.00934939	0.0276096	0.0056719	0.0235471	0.0591584	0.201086	0.0431623	0.0266493	6.05168
	C18	1.10469	0.0305442	1.66042	0.0641824	1.12357	0.0142859	0.0475842	0.022408	0.34931	4.9105	1.04972	0.0159356	1.70233	0.0247653	0.0678897	0.0316541	0.0141039	0.131899	0.416116	0.0785361	0.298545	0.112711	0.431396	0.0155357	0.0237119	0.429938	0.0730062	0.0118153	0.00738846	0.431812	0.00832115	0.00278185	0.00440415	0.0110639	0.00452875	0.0097612	0.0154606	0.29844	0.03757	0.0202839	4.99575
	C19	0.751841	0.0416077	0.259909	0.0635944	0.395664	0.0612944	0.0491538	0.0217255	0.0482254	3.3709	0.0776069	0.0266228	1.98637	0.011447	0.0734837	0.0147318	0.0106612	0.153718	0.396745	0.0693278	0.0677955	0.136327	0.0242193	0.0122847	0.253615	0.119842	0.11887	0.0113752	0.0135014	0.0561953	0.0115928	0.00142444	0.00148615	0.0157932	0.00574707	0.0104382	0.224087	0.199161	0.0399451	0.0300983	5.24055
	C20	1.0578	0.0282078	0.532004	1.85319	0.124804	0.0532823	0.0545127	0.0247445	0.0544508	3.15417	0.273954	0.0205368	1.53249	0.0217244	0.0632457	0.016007	0.00849087	0.111629	0.337529	0.143351	0.018027	0.110764	0.0395121	0.00904155	0.0180176	0.139011	0.077278	0.091488	0.110228	3.52898	0.0345512	0.0420736	0.00534954	0.0144558	0.00783773	0.00829976	0.0184275	1.82428	0.145947	0.0475022	1.38935
	C21	1.24375	0.769685	0.177845	0.0358831	0.0314427	0.0165879	0.738405	0.0761924	0.0617437	2.66424	0.0486578	0.0238623	1.29687	0.0139058	0.059095	0.0106369	0.0114254	0.0965718	1.49883	0.141392	0.00908246	0.0809047	0.0194663	0.0137221	0.0126748	0.0908696	0.0504718	0.0128299	0.0546691	0.103416	0.759782	0.0166992	0.0134696	0.366248	0.109874	0.00991069	0.0104926	0.237695	0.994934	0.0254743	0.149576
	C22	1.59211	1.10777	0.171387	0.127942	0.0343475	0.0124422	0.0665959	0.0892161	0.195596	3.48833	0.0996725	0.0175747	0.69571	0.0156442	0.059034	0.0230706	0.0724189	0.0623397	0.201288	0.0616796	0.00878861	0.0704313	0.00709582	0.0146767	0.0131402	0.145502	0.0508776	0.0401449	0.206546	0.057628	0.926162	0.0107304	0.0270159	0.883747	0.0615531	0.0103088	0.010124	0.218434	0.051691	0.700541	0.185313
	C23	1.22787	0.025991	0.173387	2.52034	0.121922	0.0386673	0.466557	0.0845983	0.0892842	0.145842	0.0776485	0.0157738	1.18508	0.0160881	0.0587734	0.0102152	0.0113908	0.127888	1.5361	0.231778	0.0252739	0.0936036	0.0252011	0.00923765	0.0164573	0.00621934	0.0560103	0.00689355	0.0699875	0.063258	0.0166278	0.123308	0.0255718	0.406232	0.0361074	0.00997654	0.00989397	0.330209	0.0611424	0.0244371	0.916179
	C24	1.23854	1.0118	0.644973	0.214423	0.0369591	0.0179278	0.42626	0.0341508	0.10737	0.558315	0.590352	0.0316162	0.840476	0.0155138	0.0833072	0.0239422	0.0478169	2.12566	1.07485	0.18673	0.0168148	0.169665	0.0234969	0.100557	0.0318537	0.0324109	0.0625147	0.0207297	0.0476099	0.0866604	0.723681	0.0190486	0.0846342	0.436123	0.0733405	0.0391912	0.0154891	0.237247	0.842799	0.0744545	0.393085
	C25	1.26748	1.55074	0.418798	0.14133	0.0372846	0.0184839	0.19461	0.0330304	0.0373933	0.121246	0.0895747	0.0790629	2.25202	0.0239115	0.0728035	0.0223349	1.16852	0.268513	0.261047	0.081667	0.00856828	0.0835753	0.00578605	0.0200917	0.00819361	0.00684369	0.0641318	1.2755	0.0449513	0.097118	0.20357	0.00634054	0.134136	1.3754	0.215374	0.0586365	0.00934722	0.280897	0.0411555	0.0419418	0.167018
	C26	1.22435	0.772956	0.188045	0.0365038	0.0287158	0.013653	0.7659	0.0684995	0.0739924	0.178636	0.042136	0.0248351	1.43953	0.0132849	0.0604723	0.00972273	0.00898331	0.106659	1.54564	0.145025	0.00969033	0.0882627	0.0186691	0.0140165	0.0122049	0.0089833	0.0493718	0.00611994	0.0397537	0.0938957	0.810736	0.0181747	0.0192622	0.401253	0.11289	0.0118806	0.010823	0.260249	1.87945	0.0274087	0.157335
	C27	1.20166	0.732752	0.20556	0.0404923	0.0307335	0.0159911	0.74668	0.0724333	0.0668532	0.159053	0.0433306	0.0282223	1.45233	0.0137435	0.0603239	0.00913565	0.0112264	0.107119	1.4128	0.146604	0.0102199	0.0914504	0.015512	0.0133002	0.0125857	0.00797933	0.0528993	0.016165	0.0394227	0.0932381	0.684231	0.0221468	0.0171079	0.520881	0.130942	0.0126892	0.0114298	0.253631	0.0887613	0.0251951	0.168676
	C28	1.48155	2.09855	0.168864	0.0341382	0.0300089	0.00988396	0.125465	0.0715811	0.221314	0.264097	0.0571995	0.0436583	1.16313	0.0184542	0.0566355	0.0119714	0.0330829	0.0675244	0.291582	0.0626958	0.00849171	0.0695303	0.00672861	0.0101742	0.0130634	0.0102209	0.0605975	0.00596801	0.0676486	0.08975	1.79097	0.00620067	0.260457	0.711967	0.210751	0.0156511	0.0103682	0.315622	2.62578	0.0320692	0.180278
	C29	1.54415	1.68439	0.149778	0.175118	0.0315611	0.0126173	0.133769	0.073022	0.452405	0.124004	0.125691	0.0136549	0.347041	0.0138721	0.051352	0.0162312	0.373845	0.0643034	0.281983	0.0669961	0.0097543	0.0733016	0.00891446	0.00777564	0.0137831	0.00797923	0.046651	0.0144868	0.0143337	0.051401	1.3536	0.00786766	0.138384	0.630246	0.049282	0.0101853	0.00963376	0.256453	0.0414481	1.18641	0.180342
M01_T012	C01	0.412587	0.264152	0.744795	0.0595982	0.0752955	0.265413	0.11667	0.0197224	0.0474686	0.115227	0.3728	0.0323192	0.206034	0.0320704	0.0991262	0.0244505	0.0642562	0.795331	0.964384	0.30893	0.0612436	2.17362	0.0647284	0.0323203	0.0121185	0.0259125	0.046763	0.0383117	0.053288	2.10298	0.0567586	0.00665635	0.0187941	0.0605235	0.031253	0.0236946	0.01205	0.561741	0.0985961	0.0234285	0.280447
	C02	1.16824	0.147499	0.641891	0.182057	0.0434116	0.016668	0.0481823	0.0195998	0.0487361	0.102814	0.760765	0.0335402	0.31433	0.777517	1.47903	0.0321178	0.0583589	2.14006	0.314958	0.573954	0.0318698	0.116413	0.0321018	0.0271061	0.0403575	0.0414369	0.0644415	0.017255	0.0141454	0.122776	0.049483	0.00669812	0.0361428	0.0233952	0.0112072	0.0820936	0.0256372	3.69646	0.0612582	0.0261034	0.345581
	C03	1.17436	0.0315827	0.355379	0.0562527	0.0422114	0.0130066	0.036351	0.0194891	0.0805138	0.11819	0.0761675	0.0195444	0.873626	1.78172	0.752389	0.0279823	0.0159568	0.12523	0.369293	0.463001	0.0185166	0.0629721	0.00839727	0.010414	0.0134616	0.012434	0.060795	0.0069876	0.0105543	0.107257	0.0227733	0.00422734	0.00399471	0.00559789	0.003994	0.022771	0.0224598	4.48778	0.0327041	0.0219593	0.506717
	C04	1.38781	2.04029	0.305206	0.0869768	0.0717625	0.0148998	0.0696172	0.119275	0.0408728	0.097257	0.0666354	0.100983	0.62981	1.72999	2.33915	0.0322907	0.0241974	0.134357	0.340754	0.870169	0.0231793	0.0781026	0.0116571	0.0390325	0.0144248	0.0185386	0.0610303	0.0130889	0.0197426	0.107218	0.0403448	0.00874681	0.00232164	0.0217072	0.0170347	0.0289778	0.014474	4.21616	0.0715245	0.0209782	0.308995
	C05	0.993458	0.0209446	0.312968	0.0326011	0.0384672	0.00792255	0.0210438	0.0163369	0.0228198	0.0430245	0.0566684	0.0148897	0.18982	0.869785	2.32296	0.025351	0.00876843	0.0509095	0.106534	0.403351	0.0112544	0.034766	0.00544589	0.00779135	0.0083093	0.00814048	0.0334911	0.00623897	0.00424737	0.0595973	0.0136929	0.0039097	0.00242765	0.00527849	0.00365169	0.0166736	0.0168196	4.20183	0.0244822	0.0196924	0.0582135
	C06	1.44838	0.0401299	0.221647	0.0494561	0.0328935	0.0119964	0.592976	0.0285771	0.584929	0.0905873	0.0602509	0.0262651	0.863889	1.88276	2.59872	0.0407992	0.0147605	0.0900068	0.192446	0.883965	0.0195434	0.0488165	0.0164384	0.00974691	0.0137515	0.00539902	0.0481317	0.00925311	0.010225	0.124897	0.020235	0.00926949	0.00120831	0.00103772	0.00148047	0.00881594	0.0373383	5.32075	0.0347943	0.016326	0.146404
	C07	1.44009	0.0237041	0.176139	0.0364334	0.0348078	0.00848434	0.0232042	0.0131341	0.028698	0.0739867	0.0516885	0.0189718	0.453211	1.80362	2.77404	0.0294572	0.0176065	0.0849567	0.19765	0.920419	0.0157588	0.0472429	0.00727561	0.00816516	0.0172499	0.00749173	0.0424295	0.00529972	0.00594819	0.0703147	0.0167225	0.0042365	0.00238124	0.005065	0.00330164	0.0194731	0.0188573	4.42002	0.0254301	0.020093	0.86096
	C08	1.57325	0.0201789	0.178182	0.0399502	0.0361553	0.0101957	0.0248347	0.0185232	0.0270874	0.05028	0.0608451	0.0184621	0.550169	2.0425	2.86885	0.0400836	0.0154769	0.103649	0.302382	1.11725	0.0155619	0.0601554	0.00876022	0.0102523	0.0109819	0.00787225	0.0505317	0.0056285	0.005527	0.105202	0.0202698	0.00362064	0.00203086	0.0046068	0.00323776	0.021264	0.0230232	4.63992	0.0269597	0.0197013	0.0551704
	C09	1.48836	0.0231312	0.229127	0.0366695	0.0425335	0.00916366	0.0379255	0.0237105	0.0318176	0.828926	0.0687391	0.0217093	0.471278	1.86626	2.72837	0.0346152	0.0112127	0.0788895	0.224101	0.970268	0.0188253	0.0449355	0.00648296	0.0114575	0.00959971	0.0111058	0.037418	0.00784997	0.00635255	0.0765707	0.0287297	0.00341776	0.00318862	0.00592773	0.00760939	0.0201279	0.0178906	4.62094	0.0280738	0.0197401	0.0903464
	C10	1.40377	0.0476921	1.23678	2.88387	0.355124	0.460814	0.0788814	0.0343251	0.601043	0.292094	0.243573	0.0370078	2.14718	0.0281319	0.0845548	0.0266372	0.409795	0.209731	1.38848	0.265073	0.054502	0.128868	0.0836979	0.0266281	0.0217226	0.0218799	0.0822266	0.0176654	0.0235005	1.11893	0.0278534	0.0103629	0.00284355	0.00417077	0.00346176	0.00115539	0.0970302	5.58179	0.0435146	0.0812285	2.96642
	C11	0.643527	0.0772529	0.319176	0.404573	0.11223	0.0285162	0.123606	0.0326456	0.250126	0.633534	0.516401	0.0275033	0.882988	0.1693	0.0678724	0.0204958	0.0325169	0.282232	2.43838	0.355465	0.111695	0.148888	0.528957	0.0180142	0.0202096	0.0233998	0.0633515	0.0232843	0.0203834	0.93082	0.0544749	0.00833034	0.00247235	0.0132086	0.024343	0.00660016	0.0225773	3.67642	0.0954966	0.027775	1.42429
	C12	0.756209	0.0430445	0.28228	0.087357	0.0886035	0.977078	0.194074	0.270213	0.381308	0.244649	0.0955012	0.0251753	2.37887	0.021279	0.0868518	0.0208042	0.0129526	0.12166	0.481394	0.109602	0.0236336	0.0859116	0.00542895	0.00777807	0.00923364	0.00993331	0.0847099	0.0318064	0.0744748	0.549559	0.0354601	0.00650241	0.00295121	0.0394258	0.0177542	0.00880853	0.0729581	1.34218	0.0591048	0.0243521	1.00245
	C13	0.869327	0.0590267	0.248799	0.0442616	0.069743	0.168616	0.132464	0.0964003	0.024378	0.139397	0.0895767	2.02143	1.29227	0.281909	0.366743	0.0162976	0.00669713	0.137914	0.102295	0.152418	0.00751837	0.0769947	0.00873028	0.0233989	0.00695726	0.0205195	0.068062	0.0660391	0.0706638	0.569539	0.0647618	0.00600812	0.0803891	0.714908	0.0567401	0.0654715	0.0243291	2.59832	0.729347	0.062831	0.177567
	C14	1.62443	0.0436059	0.286305	1.24703	0.0445899	0.0232121	0.101635	0.056903	0.0371097	0.809745	0.339127	0.0229181	0.465068	0.019155	0.0598699	0.107516	0.0122817	0.292734	0.997845	0.207027	0.0140316	0.0551789	0.0102169	0.0220602	0.0120492	0.0335275	0.0421143	0.0231776	1.63585	0.0617424	0.0265323	0.259212	0.0100842	0.0427123	0.0205744	0.0123883	0.0158137	0.267163	0.0313006	0.0260867	3.83028
	C15	1.30098	0.0528592	1.49028	0.891135	0.682108	0.0424452	0.222201	0.035235	1.098	3.59569	0.90304	0.0286464	1.68031	0.0322494	0.092896	0.0234549	0.0203751	0.176038	0.925004	0.134127	0.212649	0.140127	0.627833	0.0253105	0.0326048	0.199541	0.0790548	0.0205528	0.0213916	1.16652	0.0141696	0.00866576	0.00542647	0.00764137	0.0048842	0.00358355	0.0427486	4.88415	0.0342858	0.0232126	4.65612
	C16	1.40087	0.173784	0.397159	0.123665	0.725101	0.0426034	0.0972609	0.0610402	0.0453546	1.5552	0.129261	0.101618	2.93093	0.0298148	0.11074	0.0308198	0.0558597	0.242654	1.28071	0.171083	1.28413	0.0815184	0.060047	0.0435361	0.145563	0.0850103	0.0868473	0.0496213	0.124984	0.0879893	0.0312343	0.00757741	0.0317647	0.0672785	0.0209821	0.0287366	1.28785	0.351038	0.0618082	0.0295463	4.34293
	C17	1.17672	0.078153	0.415252	0.101413	0.753426	0.0250133	0.0411556	0.0318606	0.0516676	2.97327	0.200007	0.0335265	1.82906	0.0189133	0.10197	0.0339961	0.0226508	1.0541	0.718947	0.133625	0.0594996	0.117231	0.0279011	0.0470356	2.69021	0.148913	0.0953534	0.0201331	0.0117824	0.0788474	0.0292163	0.00392692	0.0151602	0.0453831	0.010765	0.0380805	0.0753452	0.28785	0.0445063	0.028618	5.9605
	C18	1.09451	0.0339243	1.99232	0.0472629	1.39977	0.0125608	0.0440199	0.0237103	0.213033	5.10741	1.30542	0.0161975	1.67436	0.0307353	0.073443	0.0370078	0.0152815	0.148759	0.404789	0.0657137	0.408801	0.0601748	0.403803	0.0219681	0.0152768	0.477564	0.0677426	0.0157395	0.0108188	0.571469	0.0136101	0.00528199	0.00290951	0.00929332	0.00470859	0.0125094	0.0159585	0.349511	0.0298147	0.0228226	4.90714
	C19	0.736708	0.0438725	0.272724	0.071412	0.39317	0.064328	0.0514216	0.0346926	0.0384421	3.24129	0.0750637	0.025003	2.33644	0.0162828	0.079617	0.0131429	0.0121766	0.153661	0.521272	0.101785	0.188166	0.0943911	0.0212359	0.0188002	0.194624	0.130939	0.131389	0.0137225	0.0334701	0.0874097	0.0193601	0.0061531	0.00495927	0.0241045	0.00823387	0.00980739	0.363054	0.268126	0.0309259	0.0321528	4.51369
	C20	1.15852	0.0405715	0.601053	1.8986	0.114632	0.0397888	0.0898446	0.0383138	0.0649634	3.71112	0.349926	0.0240189	1.5563	0.0302741	0.0697595	0.0189053	0.0129691	0.125474	0.526674	0.170896	0.0142496	0.0694187	0.0305552	0.0125757	0.00751315	0.233904	0.0927912	0.105068	0.160637	3.84681	0.0476689	0.0525041	0.011708	0.0204304	0.00806339	0.00955037	0.0320931	1.99281	0.223913	0.0594451	1.23719
	C21	1.36464	0.703851	0.210349	0.0461536	0.0370912	0.0186334	0.837459	0.084475	0.114068	2.40032	0.0644428	0.028996	1.52305	0.0181805	0.06954	0.0107087	0.0124626	0.113075	1.59176	0.16522	0.0117263	0.0542576	0.0200231	0.0154122	0.00978156	0.0705756	0.0482759	0.0127837	0.0375664	0.117326	0.821892	0.0294336	0.0164814	0.289854	0.136725	0.0140197	0.0115759	0.380139	1.03411	0.0273682	0.125543
	C22	1.76189	1.23748	0.233706	0.247273	0.0334137	0.0165177	0.104539	0.125769	0.345056	3.47631	0.233921	0.020566	0.688895	0.0240541	0.0810534	0.0348549	0.120431	0.0669816	0.25941	0.0639852	0.012524	0.0466367	0.00669715	0.0141402	0.00946855	0.162203	0.0515649	0.0567663	0.12728	0.0608422	1.1593	0.0125053	0.0389717	0.864879	0.0709026	0.0115682	0.00774784	0.377486	0.0445175	0.999823	0.211243
	C23	1.48314	0.0431195	0.194588	2.69603	0.0733159	0.0327642	0.641445	0.0976294	0.147078	0.114684	0.0714771	0.0172131	1.31705	0.0205588	0.0725817	0.00937903	0.0141409	0.178438	2.07575	0.32917	0.0204057	0.0639846	0.0194639	0.01561	0.00992578	0.00857222	0.0524336	0.0125348	0.0874165	0.0625853	0.030314	0.196481	0.0471417	0.295451	0.0470621	0.0144475	0.0111571	0.439362	0.0620639	0.0330449	0.632144
	C24	1.36949	0.841384	0.777819	0.372389	0.0437426	0.0169713	0.533358	0.0408991	0.116737	0.327496	0.76851	0.0383793	0.925122	0.0201484	0.0923231	0.0334584	0.0465053	2.24351	1.23554	0.248501	0.0218884	0.095162	0.0327509	0.156797	0.0265581	0.0376989	0.0579211	0.029381	0.0393477	0.106973	0.666562	0.0449467	0.104396	0.370453	0.0819435	0.0545866	0.0168335	0.348391	0.694734	0.0894967	0.320354
	C25	1.69089	1.28269	0.380919	0.814602	0.0478828	0.0253964	0.322278	0.0430669	0.156253	0.309694	0.595572	0.0471232	1.48533	0.0253736	0.0955099	0.021024	0.592664	0.290994	0.659701	0.145217	0.0188725	0.0549401	0.0154253	0.0238444	0.0142025	0.0208687	0.0553327	1.67012	0.060121	0.099689	0.131283	0.0447092	0.151041	0.707548	0.134916	0.0367826	0.0112298	0.569641	0.0388562	0.204848	0.57205
	C26	1.35822	0.702916	0.214643	0.044971	0.0362166	0.0154094	0.835521	0.0767554	0.110892	0.14603	0.0556122	0.030232	1.67672	0.0172015	0.0701878	0.00996728	0.0106767	0.121294	1.63482	0.165436	0.0136893	0.0562293	0.0186151	0.0139621	0.00926882	0.00915097	0.0483151	0.0075107	0.0266308	0.110688	0.861929	0.0316514	0.0248798	0.328829	0.152388	0.0156275	0.0117663	0.397235	1.84547	0.028544	0.122893
	C27	1.39382	0.655587	0.245462	0.0527459	0.0374673	0.0174618	0.828994	0.0765427	0.112921	0.138348	0.0645575	0.0314744	1.58543	0.0171913	0.0720602	0.0108148	0.0127397	0.133995	1.61688	0.177735	0.0136436	0.0593968	0.0197702	0.0177089	0.00980898	0.0107827	0.0519737	0.0193423	0.0305488	0.106868	0.740042	0.0389875	0.0277716	0.42211	0.14398	0.0169066	0.0129937	0.400083	0.0970502	0.0284256	0.134865
	C28	1.58328	1.99279	0.21881	0.0412163	0.0364033	0.0114762	0.157967	0.0892343	0.247066	0.332239	0.0983942	0.0379121	1.27346	0.0217164	0.0687363	0.017369	0.0476646	0.0793358	0.287533	0.0692852	0.0120279	0.0488614	0.0103846	0.0158572	0.0105721	0.0125149	0.0605738	0.00745811	0.0813348	0.121404	1.85681	0.00876276	0.176928	0.746039	0.212869	0.0212945	0.0116213	0.440103	2.48409	0.0333132	0.163635
	C29	1.76439	1.39466	0.198387	0.610238	0.041972	0.020805	0.575896	0.0936038	0.461577	0.143421	0.152048	0.0221859	0.713679	0.0192626	0.0658498	0.0145183	0.301709	0.127046	0.780706	0.139512	0.0113241	0.0609284	0.0161336	0.0154373	0.0115284	0.0106692	0.0509699	0.025676	0.0420854	0.075922	1.24199	0.0244508	0.104939	0.480816	0.0475427	0.013477	0.0118606	0.419061	0.048152	1.21659	0.153231
M01_T013	C01	0.450834	0.231502	0.588616	0.0515305	0.0940866	0.367301	0.0613302	0.0187523	0.0457473	0.124615	0.444192	0.0262215	0.193935	0.022979	0.0835627	0.0214024	0.0878579	1.20862	1.0836	0.441283	0.116817	2.47644	0.124251	0.035359	0.022265	0.0351024	0.0511526	0.0498265	0.0705532	2.26376	0.057662	0.0160509	0.0255308	0.0592727	0.0735956	0.0459418	0.0155196	0.552539	0.0689829	0.0300211	0.435086
	C02	1.11021	0.137081	0.469869	0.111398	0.0494781	0.0185032	0.0364472	0.0178343	0.0472031	0.106456	0.835519	0.0285908	0.317265	0.653788	1.38091	0.0370646	0.0634965	2.51935	0.295146	0.578235	0.0478469	0.172098	0.0426243	0.0259664	0.0386041	0.0368223	0.0569465	0.0177376	0.0141058	0.146739	0.0561301	0.00391867	0.0226937	0.0404299	0.00810363	0.0979812	0.0261621	3.53145	0.0508298	0.0249319	0.449585
	C03	1.25384	0.0422246	0.213618	0.0361695	0.054997	0.0120691	0.0342423	0.0188791	0.133682	0.111058	0.0857732	0.0210272	1.12853	1.80358	0.70569	0.0329367	0.0164865	0.18169	0.343945	0.431972	0.0327482	0.091261	0.0088451	0.0142008	0.0131633	0.0103145	0.0665838	0.00953423	0.00939574	0.123499	0.0208307	0.003499	0.00445173	0.00607828	0.00438415	0.0270026	0.0281927	4.60136	0.0304026	0.0205312	0.662546
	C04	1.5135	2.21222	0.239996	0.0406064	0.103084	0.020936	0.0660488	0.165443	0.0728769	0.109193	0.0889369	0.165408	0.934952	1.83692	2.40529	0.0361103	0.0308778	0.176267	0.324964	0.889862	0.0484679	0.103564	0.0195457	0.0396348	0.0164644	0.027481	0.0614586	0.0178186	0.0121747	0.142421	0.062586	0.00659354	0.00455151	0.0371579	0.0121169	0.0280707	0.0248075	4.54363	0.0440566	0.0156949	0.619525
	C05	1.08749	0.0206268	0.220205	0.0221761	0.0328593	0.0082752	0.011522	0.0119106	0.0185202	0.0381133	0.0605157	0.0125331	0.241331	0.781144	2.51669	0.020474	0.00820025	0.0634353	0.0983031	0.436909	0.0192425	0.0497825	0.00528226	0.00690513	0.00733731	0.00437248	0.0350801	0.00604334	0.00448701	0.0671577	0.0143574	0.00183766	0.00260742	0.00393441	0.00360477	0.0171838	0.0184185	4.29911	0.0208679	0.0195855	0.061544
	C06	1.48345	0.0416835	0.160172	0.0301601	0.0493577	0.0189202	0.780524	0.0372033	0.632567	0.103485	0.0751758	0.0268616	1.30432	1.71424	2.60417	0.0435062	0.0147446	0.146044	0.16752	0.836913	0.0224243	0.0741911	0.0192442	0.0148777	0.0144638	0.0100722	0.0503746	0.00988018	0.00909705	0.114773	0.024862	0.00499968	0.00209514	0.00298023	0.00150812	0.0024818	0.0388316	5.5718	0.0232866	0.0152612	0.252566
	C07	1.54948	0.0244149	0.120572	0.0246426	0.0330607	0.00860596	0.0123776	0.0173551	0.026517	0.0891335	0.0584984	0.017794	0.542573	1.79942	2.97815	0.0278979	0.0144468	0.109141	0.184854	1.01321	0.0246827	0.0649673	0.00758955	0.00827066	0.0205962	0.009	0.0420277	0.00826481	0.00611764	0.0854272	0.0167548	0.00310267	0.00236761	0.00483451	0.00417078	0.0240653	0.0213292	4.50812	0.0259303	0.0192484	0.992638
	C08	1.67525	0.0217722	0.117155	0.0268994	0.0377022	0.00947599	0.0140283	0.0161345	0.0272822	0.0506724	0.0633492	0.0165475	0.631255	1.99969	3.02539	0.0381396	0.016912	0.137338	0.253478	1.15424	0.0251237	0.0790711	0.0078324	0.00976881	0.0107791	0.00898449	0.0468599	0.00897649	0.00526548	0.108221	0.0208899	0.00318421	0.00246706	0.00449893	0.00404567	0.0273388	0.0252545	4.6743	0.0240175	0.0188977	0.0655902
	C09	1.61085	0.0256761	0.146168	0.0247191	0.0385477	0.00946201	0.0175058	0.0179541	0.033633	0.881797	0.0664616	0.0166241	0.585267	1.86867	2.88505	0.0276822	0.0153738	0.0935627	0.218984	1.00837	0.0190494	0.0535962	0.00705884	0.00920132	0.00886368	0.0130817	0.0345149	0.00794826	0.00563984	0.105077	0.019077	0.00302147	0.00282668	0.0041413	0.00285991	0.0200608	0.0206899	4.68931	0.0205318	0.0175497	0.113136
	C10	1.51227	0.0478929	1.04813	2.8054	0.651571	0.445124	0.0453463	0.0295535	0.462269	0.216427	0.373447	0.0279119	2.05166	0.0270204	0.100701	0.0185584	0.392021	0.251602	1.35366	0.266581	0.114114	0.209452	0.125256	0.0257314	0.0161835	0.0373771	0.0704276	0.0153623	0.024766	0.934303	0.0243424	0.00614684	0.00258788	0.00301602	0.00470756	0.00302632	0.0966933	5.45372	0.0438417	0.059159	3.09732
	C11	0.837834	0.0614995	0.303122	0.761132	0.347373	0.022676	0.095192	0.0222009	0.325492	0.478893	1.06042	0.0269688	1.40213	0.125571	0.0926057	0.0179239	0.0304251	0.330153	2.68217	0.461793	0.588055	0.240269	0.923015	0.03725	0.0250619	0.0396104	0.0586336	0.0204907	0.0247877	1.2376	0.0259012	0.00641228	0.00295591	0.00524699	0.0188247	0.00575657	0.0361474	4.78028	0.0902752	0.021586	2.31305
	C12	0.915506	0.0370497	0.225504	0.131198	0.154666	0.77761	0.138859	0.223387	0.760094	0.197943	0.0957086	0.0186872	2.63285	0.0712761	0.0929165	0.0210699	0.0160121	0.111517	0.691904	0.141731	0.0337455	0.142148	0.00834118	0.0232578	0.014597	0.0115376	0.0974423	0.00679421	0.0595259	0.740559	0.0129802	0.00316162	0.00953245	0.0956703	0.0161059	0.0176214	0.0640901	1.85775	0.0584347	0.0149439	1.37532
	C13	1.377	0.0286614	0.145301	0.112558	0.0634808	0.149144	0.0555618	0.0626616	0.0628762	0.0887996	0.07235	2.00166	1.6377	1.18624	1.49555	0.013163	0.229747	0.223993	0.197704	0.539401	0.0490438	0.183143	0.0172448	0.0117851	0.00186498	1.43787e-05	0.0388833	0.0730895	0.266812	0.200717	0.0278019	0	0.026518	0.655255	0.110125	0.0691732	0.0721181	4.56711	0.571892	0.0402094	0.228982
	C14	1.83565	0.0614782	0.365756	0.993812	0.0407197	0.0246839	0.110074	0.0736862	0.03264	0.689911	0.322543	0.0171702	0.617147	0.0153148	0.060529	0.0659302	0.0146094	0.614441	0.806635	0.250042	0.0254104	0.0663007	0.0137734	0.0255406	0.00953543	0.0295726	0.044514	0.0251483	1.93849	0.08888	0.0264318	0.149636	0.0157558	0.0432991	0.0143276	0.0207236	0.0144928	0.367538	0.02549	0.0248829	3.13017
	C15	1.38135	0.0439368	1.5165	0.495693	1.38526	0.029572	0.0550677	0.0302864	0.257833	3.36528	1.40195	0.0299679	1.9029	0.0340931	0.108151	0.017392	0.0180824	0.217278	0.650113	0.116639	0.408696	0.165612	0.598334	0.0213516	0.0160777	0.157268	0.0663294	0.013655	0.0130256	0.885089	0.0166078	0.00505087	0.00304172	0.00735446	0.00494856	0.00612435	0.0356286	4.10952	0.0338661	0.02282	4.66382
	C16	1.46509	0.412086	0.611941	0.177739	0.84915	0.0561706	0.189761	0.110661	0.0627673	1.26346	0.211022	0.220595	3.0942	0.0379254	0.134734	0.0694328	0.142755	0.349765	1.39867	0.223675	1.30226	0.09436	0.112228	0.0864428	0.161076	0.123379	0.0874498	0.099814	0.148047	0.0887811	0.0552395	0.0118978	0.0835877	0.149232	0.0490114	0.0378343	1.28042	0.471969	0.0506528	0.031029	4.44901
	C17	1.37651	0.080608	0.322381	0.0797504	0.759623	0.0257454	0.0291557	0.0304602	0.080191	2.91191	0.184609	0.0283041	1.77095	0.0238606	0.111654	0.0246505	0.0238475	1.45254	0.715014	0.149752	0.0755656	0.13705	0.0247042	0.0526637	2.71895	0.143186	0.0892131	0.0227799	0.012843	0.0932721	0.0286768	0.0024016	0.0115877	0.0438563	0.00725947	0.0742579	0.083101	0.391211	0.0417981	0.0267685	6.11878
	C18	1.25931	0.0341385	1.80737	0.0349503	1.86738	0.0158701	0.0282651	0.021864	0.20948	5.10784	1.57588	0.0185455	1.92117	0.0332683	0.0863955	0.0353139	0.0145382	0.19381	0.442731	0.0908057	0.556446	0.0834946	0.400333	0.020464	0.0149639	0.430588	0.0665902	0.0141598	0.00891301	0.464273	0.0139602	0.00285854	0.00467115	0.0100146	0.00404205	0.0188036	0.0157745	0.396261	0.0277012	0.0215838	4.96915
	C19	0.786027	0.0633458	0.204271	0.0702776	0.432244	0.018426	0.0297419	0.0174988	0.0392669	3.19889	0.128584	0.0322025	2.14546	0.0299176	0.0681155	0.0165735	0.0142842	0.19505	0.452646	0.0755155	0.150058	0.0892737	0.0365385	0.0167364	0.154633	0.186616	0.0794151	0.00998339	0.0243129	0.104142	0.0211099	0.00857018	0.0030538	0.0177949	0.00491935	0.0144842	0.181486	0.309497	0.0486527	0.038225	4.5459
	C20	1.42404	0.0318733	0.330804	1.75595	0.213703	0.0219623	0.0528427	0.02911	0.0515857	3.80511	0.24924	0.0202122	1.7979	0.0284122	0.0910575	0.0156615	0.0115256	0.200134	0.728399	0.270195	0.0318092	0.117526	0.0126001	0.0206231	0.0137239	0.261433	0.11276	0.159787	0.228076	4.32217	0.0583565	0.062998	0.0113373	0.0289378	0.00839752	0.0190135	0.0183745	1.681	0.406919	0.0830593	0.667458
	C21	1.51633	0.624396	0.176828	0.0301794	0.03787	0.0184156	0.689126	0.0828525	0.0645471	2.77999	0.0870281	0.0208787	1.91185	0.0250701	0.0869374	0.0128255	0.0125154	0.145821	1.31434	0.150213	0.0227457	0.0657715	0.0185056	0.0170908	0.00813653	0.0883286	0.0418005	0.0131083	0.0746505	0.0994172	0.777373	0.0160785	0.0342689	0.223091	0.255909	0.0160336	0.0116164	0.446431	0.927593	0.0275829	0.164195
	C22	1.80723	1.21437	0.154408	0.222129	0.0365192	0.0148769	0.0600499	0.0917755	0.397956	3.21776	0.240449	0.0204893	0.723908	0.030211	0.0884088	0.0256936	0.143128	0.118515	0.12824	0.0873446	0.0188512	0.0538304	0.00664882	0.0169915	0.0107083	0.144809	0.0449927	0.0281752	0.0964307	0.0685594	1.18829	0.00817639	0.0413551	0.718663	0.0673907	0.0156282	0.0124006	0.517539	0.0429844	1.04674	0.249629
	C23	1.52016	0.055325	0.200638	2.17741	0.385264	0.0390597	0.500722	0.0868215	0.116234	0.165431	0.27081	0.0138737	1.51406	0.021113	0.0892606	0.0090141	0.0157668	0.190151	1.42015	0.254237	0.133379	0.0798408	0.0556922	0.0157181	0.0107542	0.0123788	0.0432884	0.013044	0.0991706	0.086437	0.0342408	0.083275	0.0410984	0.225551	0.0389677	0.0215186	0.0112705	0.498908	0.0403903	0.0502197	1.32465
	C24	1.40253	0.831247	0.555092	0.206151	0.0425773	0.016763	0.302071	0.0344974	0.0874513	0.594976	0.747716	0.0297146	0.839254	0.0247066	0.097143	0.0322644	0.0807101	2.73092	0.755456	0.253211	0.0345691	0.1095	0.0278263	0.0950549	0.0245806	0.048381	0.0649967	0.0284546	0.0562609	0.102652	0.785685	0.0153638	0.0801538	0.360133	0.106434	0.0686989	0.0177112	0.452091	0.479726	0.123416	0.518654
	C25	1.48781	1.66469	0.404163	0.271096	0.0370709	0.0130115	0.260316	0.0549519	0.0511809	0.121449	0.251984	0.02415	2.24291	0.0412244	0.107844	0.0147424	0.907671	0.578276	0.325948	0.17145	0.0254523	0.0790579	0.0126514	0.033692	0.0115641	0.0119259	0.0604162	1.61563	0.0644389	0.147536	0.190547	0.0101385	0.242528	1.18806	0.246063	0.0801671	0.0115836	0.855832	0.0583021	0.138766	0.275543
	C26	1.49477	0.690886	0.202664	0.0336554	0.0410084	0.013445	0.71346	0.0767603	0.0888702	0.162802	0.0821127	0.025174	2.09609	0.023206	0.0909893	0.0105098	0.0190161	0.155139	1.36211	0.163906	0.0241123	0.0669667	0.0189924	0.0170176	0.00975314	0.0107639	0.0575816	0.00871038	0.0535125	0.108985	0.836319	0.012629	0.0492552	0.260271	0.286206	0.0229003	0.0115839	0.493939	1.6074	0.0269138	0.189
	C27	1.47118	0.520229	0.229325	0.0625935	0.0409114	0.0259068	0.63638	0.0656096	0.0729874	0.145669	0.0845525	0.0330658	1.87361	0.0266222	0.0936704	0.00782015	0.0182047	0.168837	1.09337	0.166476	0.0227012	0.0759361	0.0163635	0.017834	0.0104472	0.0109211	0.0532656	0.0214363	0.0559804	0.089723	0.55957	0.0262434	0.0457895	0.477106	0.243305	0.0224287	0.0181987	0.495065	0.109663	0.0503428	0.230342
	C28	1.64176	2.12516	0.168743	0.0297188	0.0355139	0.0114731	0.0616876	0.0769268	0.182003	0.373971	0.0756147	0.0436633	1.23666	0.0246235	0.0754826	0.0131822	0.0710109	0.10733	0.19321	0.0836494	0.0188402	0.059533	0.007055	0.0128493	0.0100386	0.0142047	0.0737975	0.00855627	0.0872263	0.123602	2.00957	0.00661076	0.164414	0.722767	0.234038	0.0303072	0.0114112	0.511413	1.88073	0.0292285	0.19952
	C29	1.76923	1.5796	0.150843	0.512652	0.0362864	0.019219	0.283552	0.0748742	0.352969	0.140899	0.189772	0.0151579	0.52099	0.028896	0.080022	0.0136937	0.488855	0.135356	0.408407	0.114796	0.022214	0.0698968	0.0124478	0.0114499	0.0123025	0.00877071	0.050838	0.0218498	0.0413859	0.0788381	1.37403	0.00934529	0.125725	0.418015	0.0507965	0.0211006	0.0189419	0.569385	0.0464008	1.19932	0.262565
M01_T015	C01	0.474177	0.20829	0.661418	0.04651	0.0895874	0.298886	0.0520547	0.0222416	0.048352	0.140398	0.318544	0.0366557	0.193216	0.0236547	0.0997858	0.0267091	0.0736598	0.878464	0.92295	0.343345	0.15074	2.61601	0.143713	0.0292533	0.024054	0.0398331	0.0861904	0.0462725	0.0681455	2.1016	0.0506972	0.0164022	0.0295891	0.0493731	0.0444584	0.0289714	0.0172096	0.535538	0.0691916	0.0442403	0.420648
	C02	1.24713	0.143853	0.804239	0.116997	0.0587359	0.0221782	0.0658746	0.0234863	0.0553542	0.13272	0.889768	0.0477694	0.335931	0.683487	1.47125	0.0402408	0.0663595	2.52937	0.319282	0.63749	0.041103	0.27624	0.0485373	0.0364662	0.0500619	0.0498014	0.0962872	0.0161585	0.0206456	0.162649	0.0635177	0.00611746	0.0348711	0.0466554	0.00958505	0.107899	0.0366	3.72461	0.0590752	0.0366259	0.398543
	C03	1.29133	0.0473112	0.34799	0.0506494	0.0700651	0.0137516	0.0616235	0.0199786	0.214441	0.121252	0.081016	0.0383883	1.41744	1.91328	0.923086	0.0457162	0.0220818	0.135768	0.354839	0.409495	0.0295072	0.12524	0.012355	0.0140933	0.0176648	0.016083	0.103405	0.00988417	0.011042	0.147113	0.0243493	0.00442281	0.00358205	0.0062051	0.00350324	0.0223342	0.0370718	4.92393	0.0347166	0.0308074	0.851572
	C04	1.57883	2.18621	0.37736	0.103345	0.181139	0.026411	0.170513	0.227134	0.115612	0.157337	0.106723	0.233689	1.07842	1.76354	2.4571	0.049822	0.050309	0.14835	0.386634	0.911512	0.0995343	0.194896	0.0438313	0.0505074	0.01822	0.0548812	0.136985	0.0259855	0.0281429	0.253921	0.108835	0.00832772	0.0239039	0.0628627	0.00933027	0.0255824	0.0398449	4.49737	0.0768056	0.0532963	0.675865
	C05	1.09961	0.0226336	0.357193	0.0255049	0.0388147	0.00953065	0.0231883	0.0165949	0.030216	0.0421505	0.0561949	0.0200067	0.264196	0.791483	2.49618	0.0235026	0.0112394	0.0531893	0.0964329	0.434943	0.021853	0.0685583	0.00798357	0.00684153	0.00912462	0.010641	0.0553698	0.00477078	0.0063882	0.069268	0.0142123	0.00307966	0.00272261	0.00537853	0.00412761	0.0177848	0.0213945	4.34235	0.0278195	0.0291665	0.0721577
	C06	1.48367	0.043335	0.238182	0.0390216	0.0560386	0.0194337	1.12747	0.0396233	0.667997	0.123208	0.0674056	0.0360424	1.68041	1.73263	2.7081	0.0629993	0.0241486	0.114386	0.168229	0.711521	0.0276974	0.125874	0.027555	0.0171938	0.0182311	0.0184623	0.0914831	0.00689875	0.0124142	0.133553	0.0316516	0.0072979	0.000920271	0.00373684	0.00196876	0.00495247	0.067489	5.91889	0.0327619	0.0256762	0.281724
	C07	1.61927	0.0320879	0.195512	0.0303527	0.0440134	0.013387	0.0293077	0.0170777	0.047305	0.0875301	0.0537494	0.023314	0.612043	1.83153	2.9996	0.0326443	0.0169019	0.0880933	0.187944	1.03837	0.0209534	0.0843236	0.010137	0.0100028	0.0197996	0.0113197	0.0696174	0.00557182	0.00880715	0.0953663	0.0229165	0.00297892	0.00316669	0.0047031	0.0042828	0.0183189	0.0266132	4.66685	0.0282995	0.0308552	1.03766
	C08	1.75345	0.0242863	0.178285	0.032564	0.0417809	0.0112624	0.0231607	0.0176703	0.0368295	0.0496222	0.0569824	0.0236725	0.654271	2.01755	3.01903	0.0386102	0.0203947	0.095388	0.261214	1.20012	0.0222528	0.0980075	0.0088397	0.0101495	0.0148238	0.0123667	0.0720177	0.00748777	0.00759802	0.11466	0.0248335	0.00422379	0.00250494	0.004605	0.00421342	0.02638	0.0311179	4.80249	0.0290256	0.0295645	0.0671224
	C09	1.70558	0.0292742	0.246863	0.0279357	0.0466247	0.0089905	0.0304475	0.0169311	0.0463668	0.962277	0.0626725	0.0216358	0.597199	1.92303	2.89862	0.0329765	0.0199582	0.0995952	0.248819	1.06052	0.0224341	0.0868008	0.0133512	0.00866067	0.0164852	0.0151751	0.0735872	0.00929907	0.0100779	0.154326	0.0293946	0.00392795	0.00297606	0.00410489	0.00350896	0.012942	0.0302594	4.85617	0.0338495	0.0324596	0.123646
	C10	1.45095	0.042481	1.12209	2.77572	0.55099	0.394955	0.0489327	0.0323134	0.440147	0.234812	0.330324	0.0363583	1.98975	0.0296457	0.104835	0.0247368	0.345937	0.177779	1.34717	0.26506	0.0873441	0.220019	0.095837	0.02322	0.0189016	0.0509215	0.0953871	0.0140093	0.0267178	0.824213	0.0220233	0.00672493	0.00413764	0.00360411	0.00496064	0.00152624	0.112677	5.55203	0.0430353	0.0576741	3.28773
	C11	0.840444	0.0500432	0.385171	0.56621	0.270557	0.0223177	0.124918	0.0210825	0.345131	0.645863	0.898714	0.0375902	1.23416	0.119936	0.0945496	0.0241077	0.0416173	0.324571	2.79746	0.499428	0.276325	0.274496	0.810326	0.0280138	0.0325488	0.0442834	0.0953008	0.0174696	0.0344052	1.09614	0.0263924	0.0085849	0.00333988	0.00601195	0.0190443	0.00675067	0.0355558	4.38204	0.0773245	0.0392541	2.15492
	C12	0.888676	0.0312549	0.246954	0.179056	0.121808	0.626602	0.0804478	0.125168	0.9659	0.349187	0.0746756	0.0282818	2.46623	0.0480936	0.0860936	0.0263338	0.00370637	0.106416	0.601484	0.151013	0.0277884	0.106027	0.00558301	0.0100752	0.016604	0.0142478	0.0854059	0.0108191	0.0740228	0.60052	0.0236876	0.00552776	0.018858	0.0664827	0.0239417	0.00496843	0.0673748	2.19476	0.0682373	0.0390578	1.37245
	C13	1.29054	0.0474706	0.290872	0.110204	0.107016	0.115119	0.138544	0.0531188	0.128364	0.110355	0.0865214	2.01948	1.8789	0.963218	1.00805	0.0380099	0.33663	0.0892019	0.233286	0.353541	0.0253257	0.141374	0.0205273	0.016271	0.0202782	0.0309883	0.0993847	0.0884194	0.186156	0.259465	0.0578262	0.0139341	0.0426164	0.666597	0.0874177	0.0143078	0.0312881	4.71599	0.373068	0.0427591	0.381214
	C14	1.92429	0.0533768	0.396375	1.03797	0.0468505	0.024452	0.121635	0.066107	0.0372296	0.946095	0.27661	0.0244631	0.596362	0.0173019	0.078241	0.0817122	0.017654	0.540816	0.873544	0.240158	0.0231565	0.112226	0.0163024	0.0242813	0.0155411	0.0454521	0.065666	0.0251841	2.11807	0.0962988	0.0349475	0.227811	0.0238963	0.0571288	0.0190507	0.0193416	0.0135444	0.312938	0.0369671	0.0410058	3.21184
	C15	1.26338	0.033205	1.55064	0.562529	1.00465	0.0347949	0.0755587	0.0302879	0.368817	3.31387	1.12782	0.038702	1.77235	0.0377928	0.132928	0.025911	0.0186877	0.214977	0.656711	0.136704	0.309902	0.197379	0.492558	0.0221842	0.0243302	0.174142	0.0888884	0.0122895	0.0215681	0.799003	0.0227834	0.00556562	0.00415634	0.00966476	0.00663277	0.00687064	0.0471872	4.20287	0.0345377	0.0356365	4.58821
	C16	1.47689	0.588396	0.788234	0.242154	0.895434	0.0909041	0.285879	0.176911	0.0915583	1.2179	0.238371	0.349647	3.00211	0.0539577	0.153399	0.124913	0.229375	0.398894	1.46767	0.267475	1.29659	0.119292	0.178139	0.130619	0.14859	0.230786	0.105477	0.154364	0.224774	0.0928982	0.0900067	0.0178721	0.135719	0.226925	0.0759847	0.0357095	1.42317	0.373832	0.0661565	0.0402069	4.55516
	C17	1.42452	0.0618463	0.418985	0.0967989	0.837916	0.0254299	0.0351802	0.0263613	0.111593	2.86417	0.170611	0.0316605	1.82767	0.0292225	0.119479	0.0321315	0.0295839	1.28091	0.758033	0.1487	0.0711031	0.175986	0.0307957	0.0518123	2.73445	0.140623	0.115646	0.0163084	0.0144656	0.102629	0.0256253	0.00489624	0.0140179	0.0384214	0.00798498	0.0517474	0.0901639	0.340865	0.0446093	0.0365608	6.1887
	C18	1.21817	0.0312018	1.85343	0.0412469	1.54996	0.0141051	0.0334514	0.0227582	0.204882	5.06226	1.38141	0.0172227	1.83876	0.0353293	0.0923997	0.0395821	0.0161285	0.14992	0.43253	0.0867382	0.502563	0.100227	0.32341	0.020196	0.0175591	0.431903	0.0862602	0.0129541	0.013061	0.39205	0.0122937	0.00385233	0.00490108	0.010407	0.00567023	0.0143066	0.0180557	0.310726	0.0356861	0.0335826	4.97473
	C19	0.803417	0.0513616	0.258342	0.0792973	0.399661	0.0368208	0.0308444	0.0343315	0.0656962	2.97926	0.0859733	0.0262758	2.16935	0.0103158	0.126447	0.0205693	0.0100954	0.102484	0.42952	0.0739921	0.161014	0.110748	0.0274441	0.00876734	0.12329	0.140212	0.0648145	0.00682281	0.0381522	0.102924	0.0161444	0.00500488	0.00359119	0.0353699	0.004877	0.0137208	0.237638	0.174658	0.0429558	0.0378505	4.41548
	C20	1.36132	0.0325488	0.412252	1.83395	0.170055	0.0229544	0.0525251	0.0273816	0.0470809	3.71269	0.275185	0.0206889	1.70548	0.0241985	0.0878268	0.0176306	0.0127944	0.165042	0.653308	0.263991	0.0286285	0.126408	0.0162151	0.0147387	0.0154441	0.242553	0.135875	0.13546	0.209579	4.13477	0.0631101	0.0659245	0.0123278	0.0276484	0.0102023	0.0151906	0.0290631	1.55594	0.29777	0.0693993	0.777332
	C21	1.53815	0.612267	0.234069	0.0335267	0.0408626	0.0187645	0.624955	0.0735429	0.0798663	2.71801	0.0676152	0.0259604	1.85587	0.0225896	0.0886628	0.017704	0.0141551	0.103668	1.30656	0.165392	0.0226993	0.0920222	0.0192673	0.0191668	0.00816054	0.0931699	0.0650459	0.0155236	0.0813734	0.0951543	0.743515	0.0231037	0.0449992	0.259136	0.221983	0.0193405	0.0134114	0.395984	0.758725	0.0437465	0.161525
	C22	1.86234	1.06647	0.200611	0.341673	0.0375768	0.0163555	0.06595	0.092662	0.58603	3.14494	0.381641	0.0226095	0.68649	0.0347797	0.0851125	0.0386147	0.108896	0.0740997	0.204469	0.0857897	0.019712	0.0827128	0.0104342	0.0136597	0.0134195	0.136584	0.0675192	0.0317481	0.0828016	0.0801795	1.15946	0.0113072	0.0711618	0.725787	0.0777829	0.0152601	0.0140484	0.467136	0.0422606	1.13258	0.327108
	C23	1.56807	0.0533147	0.22773	2.33866	0.217817	0.0366554	0.578619	0.0939497	0.0930986	0.142394	0.162628	0.0215904	1.45274	0.0223498	0.085244	0.0146111	0.0248818	0.149533	1.5034	0.27116	0.0740107	0.100054	0.0311166	0.0137109	0.0135999	0.0143387	0.0658203	0.0142416	0.125847	0.0752427	0.0385912	0.13859	0.0175471	0.344928	0.0456816	0.0157341	0.0134663	0.390787	0.0443116	0.0600903	0.97679
	C24	1.6154	0.937705	0.782933	0.383375	0.0570559	0.0177884	0.366694	0.0374659	0.152358	0.545404	0.895713	0.0516418	0.826557	0.0285762	0.11128	0.0364874	0.172979	2.66233	0.881668	0.273112	0.0372638	0.1837	0.0431143	0.117657	0.0302392	0.0608947	0.101953	0.0314438	0.0649871	0.120525	0.964941	0.0200409	0.148321	0.416648	0.097727	0.0647803	0.02409	0.444383	0.423001	0.227516	0.451424
	C25	1.59634	1.85199	0.539275	0.320319	0.0406752	0.0224238	0.28572	0.0372047	0.0495778	0.111823	0.148002	0.0621706	2.31784	0.0304264	0.117603	0.0228898	1.01443	0.397957	0.345509	0.127224	0.0262138	0.103357	0.0122115	0.0174659	0.0130208	0.0251607	0.0946891	1.87518	0.0826847	0.132263	0.167431	0.013611	0.274201	1.33527	0.258815	0.0791354	0.0162071	0.677803	0.0579364	0.154007	0.243684
	C26	1.5805	0.634997	0.299173	0.0365677	0.0376994	0.0116578	0.613116	0.0633532	0.108323	0.162235	0.0682843	0.0312232	1.96945	0.0261314	0.0908133	0.0119626	0.0230877	0.117699	1.31477	0.164787	0.0194062	0.0991625	0.0172016	0.0163744	0.00921558	0.0129779	0.0730783	0.0115086	0.0684706	0.106748	0.742394	0.0201167	0.0597516	0.283926	0.232372	0.019666	0.0140103	0.41513	1.5867	0.0359964	0.172599
	C27	1.4963	0.511338	0.338653	0.0794215	0.0442464	0.0247844	0.573379	0.0665443	0.0743291	0.143725	0.0772361	0.0536509	1.79013	0.0254388	0.0919228	0.0168825	0.0400803	0.121191	1.03527	0.153649	0.0233103	0.0996403	0.0209427	0.0148503	0.0113953	0.0143282	0.0775627	0.0258986	0.063425	0.0932482	0.557925	0.0312546	0.0555241	0.596378	0.264365	0.021062	0.0173828	0.428177	0.108014	0.0746661	0.207834
	C28	1.76603	2.22216	0.219099	0.03143	0.0406888	0.0113759	0.0850813	0.0986071	0.240374	0.435074	0.0589886	0.0404327	1.23127	0.0244674	0.0931217	0.0236131	0.062756	0.0774189	0.181362	0.0855552	0.0179872	0.0791478	0.00980577	0.0115489	0.0103677	0.0187179	0.0864693	0.00689184	0.0826855	0.116585	2.18099	0.00825757	0.240409	0.853197	0.278709	0.0276878	0.0151576	0.475579	2.01611	0.037723	0.179717
	C29	1.92547	1.45774	0.215984	0.844848	0.0437968	0.0181633	0.583477	0.0869144	0.384868	0.135731	0.161752	0.0222133	0.703234	0.0289008	0.0923588	0.0197643	0.593799	0.128045	0.874522	0.159605	0.0218876	0.0889399	0.0207913	0.0137295	0.0127811	0.0175587	0.0718269	0.0128171	0.0621351	0.0739151	1.54991	0.014829	0.212593	0.371296	0.054229	0.0173262	0.0136526	0.537661	0.0435705	1.21199	0.213862
M01_T016	C01	0.504706	0.148809	0.79103	0.0657348	0.098535	0.164729	0.0500598	0.0280721	0.0316213	0.24662	0.250364	0.0198072	0.207719	0.0236683	0.117245	0.0104763	0.0472299	0.554462	0.912609	0.306789	0.0584478	1.77721	0.0633297	0.0178614	0.0166267	0.0148944	0.0608555	0.024346	0.0507347	1.81894	0.0466257	0.0065272	0.00957511	0.0361561	0.0380124	0.0145941	0.0146485	0.572167	0.0668224	0.0361024	0.319724
	C02	1.16158	0.0986007	0.652971	0.0980235	0.0737887	0.0193465	0.043954	0.0255794	0.0367293	0.233357	0.583406	0.0343071	0.285326	0.602217	1.5405	0.0324013	0.0441071	1.90567	0.214344	0.549124	0.0282458	0.124806	0.0346774	0.0214185	0.0280035	0.0304047	0.106857	0.0139397	0.0189947	0.104186	0.0337636	0.00618669	0.0162215	0.0306991	0.00737377	0.0633129	0.0325918	3.73942	0.0530479	0.0400551	0.318377
	C03	1.12906	0.0365377	0.509692	0.064416	0.0896542	0.0140233	0.0420545	0.0454289	0.114989	0.29625	0.115146	0.0250316	0.89683	1.50981	0.732154	0.0284327	0.0138873	0.0783713	0.225653	0.349163	0.0168333	0.0568052	0.00702759	0.0102268	0.0122961	0.0127014	0.0805608	0.00625014	0.00787936	0.0879737	0.0196583	0.00449126	0.00304879	0.00498251	0.00422973	0.0174545	0.0264772	4.46475	0.0367408	0.0278788	0.604095
	C04	1.33143	2.1298	0.427116	0.0775743	0.143086	0.0232019	0.0611928	0.175986	0.052322	0.297988	0.109567	0.125442	0.725359	1.47604	2.31522	0.0371643	0.0349796	0.0879299	0.221039	0.73916	0.0578108	0.111855	0.0267941	0.0315662	0.0208975	0.0316718	0.121025	0.0177265	0.0243842	0.131335	0.0597594	0.00652995	0.00864607	0.0444695	0.00746277	0.014347	0.0321283	4.16371	0.0610609	0.0322863	0.472649
	C05	1.04871	0.0216464	0.464361	0.0409498	0.0684518	0.00951739	0.0185196	0.0378293	0.0234893	0.0926433	0.0805041	0.0176449	0.230439	0.773931	2.40873	0.0230575	0.00920477	0.037903	0.0745305	0.413196	0.0109921	0.0368776	0.00445412	0.00825716	0.00744236	0.0090084	0.0552032	0.00389008	0.00564629	0.0449502	0.0148014	0.00335727	0.00273271	0.00436221	0.00356167	0.0130659	0.0178673	4.22312	0.0313349	0.0297439	0.0589296
	C06	1.40332	0.0330405	0.386317	0.0656388	0.100069	0.015976	0.718139	0.0535112	0.614781	0.268718	0.0982088	0.0310896	1.04864	1.61282	2.49661	0.0269112	0.0128545	0.0561859	0.125496	0.714294	0.013717	0.0480785	0.010436	0.012187	0.00748053	0.0154073	0.0817146	0.00735254	0.00813412	0.0951901	0.0253929	0.00323519	0.00052896	0.0045338	0.0016509	0.00211107	0.042086	5.36122	0.0315221	0.0281858	0.176891
	C07	1.37168	0.0312724	0.291639	0.0473294	0.0745992	0.0103762	0.0258271	0.0425731	0.0301512	0.204685	0.0794616	0.0179271	0.479885	1.52599	2.8016	0.0291433	0.0127432	0.0526239	0.121745	0.805739	0.014155	0.0465027	0.00780817	0.0107448	0.0258607	0.0105897	0.055993	0.004568	0.00625687	0.0601362	0.0208987	0.00363051	0.00171617	0.00409101	0.00435073	0.016824	0.0212728	4.37007	0.0314073	0.0300384	1.08953
	C08	1.53783	0.0225953	0.288356	0.0494898	0.0737013	0.0121818	0.0209142	0.0481156	0.0256467	0.101122	0.108616	0.022143	0.588119	1.79587	2.83474	0.0373242	0.0150016	0.0697706	0.177915	0.999203	0.0152863	0.0576815	0.00693765	0.0100399	0.00951117	0.0101699	0.0715338	0.00582039	0.00759069	0.0805068	0.0237306	0.00401696	0.00247084	0.00451927	0.00397859	0.0179049	0.0270505	4.55942	0.0328596	0.0294908	0.0565799
	C09	1.48005	0.0284888	0.357951	0.0515688	0.0907693	0.0113068	0.0270399	0.0454368	0.0354401	1.02156	0.11277	0.0204687	0.528187	1.62407	2.70692	0.0299291	0.013227	0.0588578	0.145999	0.86553	0.0167484	0.0435679	0.00798148	0.0103252	0.00916503	0.015346	0.0600277	0.00617724	0.00715278	0.0681543	0.0273642	0.00459067	0.0025839	0.00442179	0.00400155	0.013135	0.0268427	4.63561	0.0297344	0.0298942	0.104875
	C10	1.33425	0.039354	1.13322	2.44367	0.423527	0.294372	0.0492871	0.0619293	0.406173	0.546106	0.324759	0.0362709	1.67237	0.04304	0.146843	0.0190435	0.305531	0.132651	1.10957	0.21544	0.0594363	0.135839	0.105785	0.015588	0.0134313	0.0412953	0.0874353	0.0114791	0.020351	0.833094	0.0265313	0.00826923	0.00290091	0.00449059	0.00532055	0.00178912	0.0853228	5.21163	0.0533297	0.0658576	3.03955
	C11	0.770113	0.0491352	0.528109	0.465704	0.209597	0.0185274	0.0733762	0.0614361	0.246534	0.666005	0.820124	0.02996	0.989019	0.0860225	0.121456	0.0192503	0.035296	0.175326	2.45407	0.336157	0.16303	0.152413	0.689867	0.0235509	0.0159551	0.0304414	0.0920515	0.0102083	0.0198334	0.902321	0.0278152	0.00730599	0.00508934	0.00635727	0.0163023	0.00488597	0.0313813	3.99545	0.0724888	0.0403346	1.94789
	C12	0.924884	0.0195691	0.442714	0.139106	0.191468	0.563606	0.120357	0.251065	0.795182	0.516463	0.181807	0.0208689	2.23828	0.0422604	0.151151	0.00953586	0.0157467	0.0896826	0.458233	0.108551	0.0148422	0.0815225	0.0119064	0.0158409	0.0148068	0.018723	0.128151	0.00911431	0.0635446	0.531995	0.0235322	0.00187366	0.0161156	0.0885072	0.0178021	0.010608	0.129449	1.93921	0.0794383	0.031327	1.23738
	C13	1.04039	0.0417071	0.514581	0.120461	0.123772	0.117695	0.145427	0.0748882	0.0437074	0.271838	0.100573	1.33857	1.62955	0.562641	0.918012	0.0389065	0.112186	0.0890981	0.167979	0.275811	0.0479797	0.0501777	0.00812043	0.00115465	0.0128742	0.0315396	0.0843178	0.0221655	0.140762	0.298689	0.0269069	0.0214953	0.0383126	0.790113	0.0879299	0.0174614	0.0480956	4.07822	0.591726	0.0362594	0.267295
	C14	1.58502	0.0277942	0.396002	0.949914	0.0757502	0.0193637	0.0751971	0.0914144	0.0308836	0.873174	0.194919	0.0194057	0.479001	0.0230959	0.100855	0.0730928	0.0105717	0.203277	0.724916	0.166406	0.0142351	0.0479376	0.00689778	0.0128414	0.00619954	0.0271563	0.0629327	0.0206998	1.74057	0.0563167	0.0197856	0.168987	0.00788596	0.0248289	0.00921973	0.0103893	0.0148816	0.415531	0.0322438	0.0318082	3.49621
	C15	1.27338	0.0338384	1.28101	0.568694	0.754218	0.0398301	0.0873037	0.0570878	0.436914	3.23999	0.9411	0.0306617	1.54161	0.0674902	0.175473	0.0241919	0.0135416	0.110008	0.582217	0.124766	0.231975	0.0849807	0.445762	0.022149	0.0139019	0.134322	0.0792934	0.0129405	0.0270763	0.755126	0.0214978	0.00417419	0.00359136	0.010137	0.00473906	0.00848085	0.0384446	3.96601	0.0446646	0.032337	4.49948
	C16	1.32276	0.336009	0.634135	0.162306	0.545846	0.0506144	0.150499	0.135328	0.0599402	1.24036	0.184366	0.196523	2.65176	0.0573804	0.173232	0.070705	0.109407	0.225402	1.09582	0.207797	0.946663	0.0625887	0.105223	0.0787763	0.130296	0.13672	0.0942859	0.0829608	0.132248	0.0571894	0.045885	0.0146701	0.0569251	0.126827	0.0456098	0.0181797	1.12477	0.439757	0.0564472	0.0441736	4.57251
	C17	1.15787	0.0582316	0.589585	0.119846	0.393792	0.0210836	0.0282272	0.0400272	0.0664811	2.37591	0.240787	0.0294041	1.23178	0.0307612	0.147404	0.0244438	0.0200707	1.05818	0.49314	0.134828	0.0403651	0.0948086	0.0222072	0.0352722	2.30011	0.103762	0.0961882	0.012377	0.0135555	0.0488844	0.0266614	0.00722623	0.0084744	0.0233962	0.00570133	0.0299122	0.0890636	0.545037	0.0445192	0.0323254	6.05608
	C18	1.15679	0.0242201	1.60874	0.0497837	1.39992	0.0142284	0.0339746	0.0347541	0.175176	4.9698	1.2145	0.01978	1.54737	0.0462593	0.134997	0.03495	0.011322	0.0919504	0.288772	0.0764933	0.370627	0.0588775	0.303603	0.0168755	0.0117652	0.414719	0.0862281	0.0103928	0.0112317	0.387122	0.0126299	0.00468657	0.00373177	0.00785212	0.00320505	0.00964325	0.0166358	0.517039	0.0343538	0.0306516	5.04145
	C19	0.832693	0.0352601	0.341153	0.0809379	0.320318	0.0152526	0.0390033	0.054395	0.0332288	2.91854	0.149506	0.0297492	1.7749	0.0302147	0.12309	0.0120653	0.0123739	0.0687847	0.345639	0.0818358	0.166939	0.0423258	0.0587895	0.0119273	0.0592281	0.110578	0.0865164	0.0114169	0.0551416	0.071412	0.0107569	0.00873826	0.0066593	0.00648475	0.00560176	0.00494989	0.228754	0.246208	0.0508745	0.045658	4.63019
	C20	1.19717	0.0264209	0.564426	1.47105	0.170666	0.0250171	0.0520147	0.0539708	0.0458101	3.40115	0.287698	0.0255339	1.45939	0.0389797	0.128363	0.0172812	0.0132651	0.0963574	0.44571	0.186981	0.0189708	0.0722464	0.012396	0.0102071	0.00943249	0.174993	0.1126	0.109745	0.170862	3.91884	0.0484757	0.0498155	0.0103201	0.0199978	0.00916384	0.0138509	0.0229143	1.69411	0.374613	0.0780215	0.768583
	C21	1.38242	0.608068	0.426517	0.0555987	0.0902342	0.0179595	0.467509	0.0982462	0.0894669	2.33936	0.128177	0.0266869	1.48854	0.037203	0.13515	0.0133966	0.0143345	0.0900868	1.14231	0.134774	0.014078	0.0531945	0.0149566	0.014617	0.00878223	0.062484	0.0666136	0.0145406	0.0565925	0.0732011	0.553656	0.0189047	0.0415439	0.190387	0.165025	0.0128974	0.0144983	0.589779	0.927524	0.0418226	0.108884
	C22	1.62235	1.09921	0.417234	0.245591	0.0828281	0.0179838	0.0654414	0.120479	0.364795	2.83812	0.244827	0.0269987	0.599708	0.0402747	0.122179	0.0335817	0.0923342	0.0648488	0.111257	0.0814287	0.0105021	0.048815	0.0094103	0.0128853	0.00934757	0.100506	0.0703682	0.026799	0.0852732	0.0553775	0.905145	0.0128113	0.0403974	0.611898	0.0477708	0.0115557	0.0180941	0.606063	0.0469981	1.03906	0.155774
	C23	1.39457	0.0449454	0.408381	2.18709	0.176075	0.0391743	0.371348	0.110079	0.0852985	0.333659	0.155634	0.0220856	1.15184	0.0328036	0.121703	0.0178595	0.0142061	0.105458	1.14843	0.201619	0.0319516	0.0578383	0.022833	0.0118919	0.00953026	0.0141421	0.0751871	0.00931868	0.0896565	0.0472348	0.0257382	0.0999903	0.0252346	0.264191	0.0361803	0.0112046	0.0175583	0.606653	0.0490031	0.0486411	0.840335
	C24	1.43864	0.910298	0.723286	0.241916	0.0795827	0.0182947	0.233116	0.0442723	0.114701	0.595617	0.590426	0.0340892	0.767439	0.0333336	0.121502	0.0262544	0.0694871	1.98112	0.786078	0.217443	0.016772	0.0841632	0.0245736	0.0945951	0.0184151	0.0396251	0.100796	0.0232935	0.0577552	0.0751701	0.657636	0.0178171	0.0728822	0.322935	0.0745828	0.0410717	0.0221661	0.574776	0.545617	0.175348	0.404829
	C25	1.42397	1.87655	0.548828	0.342752	0.0920628	0.00876409	0.26802	0.0707549	0.0488872	0.326919	0.164228	0.0527872	2.06841	0.0371774	0.148877	0.0148096	0.83304	0.207091	0.347653	0.0986916	0.00890283	0.045021	0.0105338	0.0144416	0.0072322	0.0177296	0.0846411	1.7758	0.0649141	0.112681	0.0768264	0.0170944	0.207245	1.16478	0.139055	0.0420445	0.0198647	0.802007	0.039481	0.113088	0.204374
	C26	1.48189	0.570168	0.450117	0.051212	0.0825061	0.0133271	0.441415	0.0829537	0.094045	0.266049	0.115363	0.0248654	1.5883	0.0308341	0.128635	0.0112881	0.0145987	0.117876	1.32462	0.155688	0.0128243	0.0573416	0.0122407	0.0130911	0.00786901	0.0115554	0.0769755	0.00678953	0.0716165	0.083876	0.540616	0.0150399	0.0591923	0.217274	0.158491	0.011136	0.013844	0.620962	1.72058	0.0407637	0.132147
	C27	1.41059	0.522814	0.494898	0.0751111	0.0807811	0.0234955	0.401756	0.0866876	0.0777834	0.27552	0.130726	0.0378323	1.51984	0.0306631	0.132313	0.0149503	0.0197604	0.115369	0.971391	0.141132	0.0156891	0.0566319	0.0127031	0.0140961	0.00943412	0.0134652	0.0771593	0.0166991	0.0547523	0.0689868	0.41907	0.0228803	0.0505648	0.443649	0.174661	0.0171942	0.018283	0.631983	0.116904	0.0487691	0.153071
	C28	1.49038	2.12583	0.37216	0.046375	0.0762623	0.0117621	0.0530273	0.110454	0.195191	0.495527	0.120551	0.0365844	0.951369	0.0317027	0.119089	0.0217632	0.0576618	0.060077	0.144123	0.0662274	0.00991672	0.0411976	0.00674691	0.0110134	0.00783021	0.0154558	0.0735416	0.00517382	0.0580764	0.0891806	1.7175	0.00680146	0.143107	0.640449	0.171777	0.0160352	0.0171424	0.585382	2.06446	0.0394626	0.139962
	C29	1.6081	1.55818	0.351931	0.352225	0.0724106	0.0165865	0.194719	0.0947813	0.356861	0.25062	0.168328	0.0211146	0.460872	0.0375786	0.11908	0.0263393	0.323446	0.0799272	0.385288	0.0891742	0.0127877	0.0449649	0.0102397	0.012486	0.0082235	0.0108842	0.0688893	0.0118402	0.0283878	0.0464593	1.0458	0.00940296	0.118093	0.34744	0.0365782	0.0103373	0.0171949	0.635991	0.0514229	1.19568	0.153009
M02_T001+T002	C01	0.412212	0.112967	2.30109	0.0412786	1.08595	0.137908	0.0491599	0.0245754	0.0218597	0.0770319	0.314906	0.0259064	0.180634	0.00331944	0.0542338	0.0208428	0.0653879	1.75021	1.08009	0.442824	0.0784046	2.55096	0.0736585	0.0504743	0.0283837	0.0607593	0.0560345	0.0282267	0.0592572	2.08365	0.0315071	0.047264	0.0850385	0.0319951	0.0421608	0.0848159	0.0321667	0.447439	0.198778	0.0544629	0.708477
	C02	1.03515	0.0902947	1.94834	0.195421	0.99036	0.043876	0.0418377	0.0187571	0.0981688	0.126069	0.404659	0.0348687	0.482928	0.659765	1.22278	0.0591384	0.0895972	3.08615	0.49288	0.646911	0.0657477	0.0961679	0.102502	0.0442935	0.0898887	0.0518176	0.039388	0.0183032	0.0303861	0.137368	0.0581051	0.0343098	0.058043	0.0533933	0.00718337	0.0672368	0.0344681	4.20733	0.142615	0.0404717	0.933166
	C03	1.03477	0.0520513	1.16647	0.054389	0.789493	0.0329742	0.0580487	0.0255498	0.299421	0.124781	0.102095	0.0349812	1.26821	1.88195	0.842405	0.0455486	0.0108958	0.227189	0.531654	0.518946	0.0369908	0.0837458	0.0106035	0.0177132	0.030145	0.0166635	0.0514564	0.00730085	0.0144936	0.102774	0.0502183	0.00785746	0.0195799	0.0103869	0.00287064	0.0274404	0.0241471	4.90988	0.100134	0.0326386	0.608167
	C04	1.07394	2.10666	0.710148	0.04092	0.384753	0	0.00824486	0.0268053	0.0586434	0.120848	0.1038	0.0157035	0.388012	0.954299	1.30257	0.0198937	0.029434	0.137	0.239566	0.566446	0.0320559	0.0157023	0.0480651	0	0.00216885	0.123926	0.0119743	0.0292106	0	0.0293539	0.0688866	0.0258939	0.00934512	0.0451256	0.00832158	0.0166489	0	2.97778	0.0709855	0.0411733	0.325956
	C05	0.998527	0.0292974	1.00006	0.0301454	0.995484	0.0313766	0.0275858	0.0222235	0.066029	0.0544081	0.0985965	0.0261413	0.421678	1.20443	2.25674	0.031385	0.0143433	0.143195	0.151872	0.620012	0.0406416	0.0418888	0.0159411	0.00872317	0.00886518	0.0118271	0.0400775	0.00604098	0.00813886	0.0462628	0.0214765	0.00729943	0.0156447	0.00932227	0.00281814	0.0330207	0.0275095	4.60839	0.0645744	0.03338	0.227755
	C06	1.49465	0.0351819	0.793698	0.0367605	0.687321	0.0272387	0.769643	0.0320599	1.11517	0.10156	0.0618432	0.0356974	1.30916	2.34192	2.75315	0.0621618	0.0111871	0.138888	0.222969	1.1426	0.0303335	0.0848411	0.00447088	0.0203863	0.0314573	0.00237	0.0605059	0.000408651	0.01019	0.0479491	0.0519141	0.029466	0	0	0	0	0.0559573	6.37207	0.0485185	0.0351438	0.163129
	C07	1.27979	0.0365392	0.44907	0.0291876	0.538272	0.033577	0.00263087	0.00690347	0.0405736	0.127527	0.120534	0.0171226	0.565398	1.68038	2.79676	0.0346836	0.0153874	0.114369	0.260109	0.980716	0.0456495	0.0854306	0.0272206	0.00489555	0.0207855	0.0130115	0.0412457	0.015805	0.00982189	0.0697831	0.0298676	0.00426815	0.0113745	0.0099021	0.0022784	0.0328179	0.0203159	4.43737	0.0684155	0.0297582	1.16837
	C08	1.44977	0.032449	0.522441	0.0297706	0.619788	0.0162581	0.0231397	0.0175344	0.0770382	0.0571791	0.0875346	0.0146567	0.785327	2.10981	2.90412	0.0469293	0.0213307	0.144691	0.321539	1.29528	0.0322517	0.0721623	0.00986676	0.00894013	0.0149776	0.0115357	0.0434007	0.00413809	0.00735159	0.0932508	0.0422383	0.0105848	0.00640432	0.00416299	0.00259228	0.0235537	0.0193591	5.0956	0.0597521	0.0340917	0.117289
	C09	1.42518	0.0418987	0.4622	0.00329597	0.584877	0.0237145	0.00820901	0.00866695	0.0332541	0.848155	0.0594161	0.0483647	0.830242	2.01388	2.87892	0.0199745	0.00635631	0.0786913	0.326499	1.18839	0	0.127601	0	0.00440581	0	0.00773065	0.0420291	0.00219212	0.00465951	0.0815122	0	0	0.0219248	0	0	0.0360633	0.0375251	4.76736	0.017567	0.0132392	0.132633
	C10	1.2637	0.0437248	2.08965	2.71064	1.88716	0.335386	0.0504027	0.0345473	0.472871	0.265438	0.436414	0.0285101	2.21436	0.0355377	0.0772772	0.0183038	0.179972	0.272498	1.60013	0.295664	0.147928	0.235359	0.275889	0.0269346	0.0236737	0.054551	0.067596	0.0147157	0.0216519	0.863117	0.0279983	0.0110189	0.00424805	0.00362208	0.00438963	0.0033273	0.153963	5.72029	0.0807303	0.0388991	4.16039
	C11	0.829671	0.0685134	0.742011	0.374471	1.15199	0.0578916	0.156333	0.0152812	0.487959	1.31246	0.445988	0.086972	1.77156	0.321795	0.074294	0.0212954	0.0508492	0.471152	2.92516	0.743104	0.336534	0.241784	0.492222	0.0456679	0.0250778	0.0660137	0.136203	0.0203682	0.0189814	1.37662	0.0805398	0.0183787	0.0214347	0.07034	0.024138	0.0175156	0.0483348	5.0147	0.170102	0.0573467	1.96732
	C12	1.00131	0.0581961	0.466944	0.202225	0.948041	0.414356	0.15879	0.0782399	1.33053	0.325752	0.0399408	0.0436938	2.66667	0.0525036	0.0618741	0	0.0230689	0.173836	1.08926	0.158578	0.0665949	0.133231	0	0.0567955	0.0442075	0.0169318	0.15572	0.0255595	0.0666624	0.557032	0.175177	0.016772	0	0.185028	0.0423644	0.0332199	0.0790362	1.79913	0.0665079	0.00739443	1.64158
	C13	0.902213	0.058775	0.700551	0.0485649	1.1876	0.424714	0.0918213	0.0179748	0.0498087	0.144918	0.237298	1.81466	1.88473	0.0509525	0.57666	0.228741	0.032624	0.308666	0.0968979	0.453868	0.0986768	0.155955	0.0452625	0.0351757	0.00527805	0.0386602	0.0750703	0.049067	0.051027	0.360065	0.0421692	0.0316585	0.0218154	0.870222	0.00705719	0.0115078	0.123194	5.81117	1.55681	0.0286401	0.287618
	C14	1.65936	0.0673437	1.31529	0.796942	0.616382	0.0371289	0.128389	0.0379361	0.043086	1.00759	0.248425	0.0240896	0.747426	0.0108806	0.0783943	0.0526853	0.0781909	1.01092	1.10544	0.248572	0.0575041	0.0928812	0.0332484	0.0635171	0.032791	0.0445503	0.0554131	0.102849	2.14067	0.166562	0.113692	0.533334	0.0385072	0.126351	0.0541779	0.0198058	0.0225277	0.261083	0.0765084	0.0511613	2.84088
	C15	1.08493	0.0617254	2.65604	0.921237	1.86978	0.0542887	0.0571103	0.0298584	0.702303	3.26153	1.13029	0.0368589	2.00097	0.0348192	0.0800352	0.029239	0.0233452	0.348835	1.07302	0.242787	0.519855	0.207859	0.806297	0.0558401	0.043771	0.152829	0.0762137	0.0132844	0.0221739	0.881456	0.036677	0.00697724	0.00960895	0.00351426	0.00939215	0.00595309	0.040908	4.72752	0.0890489	0.0307007	4.63562
	C16	1.13833	1.32154	2.37161	0.531442	2.66928	0.272796	0.406179	0.317805	0.246566	1.7931	0.274761	1.01363	2.97877	0.0718981	0.160151	0.163481	0.928043	0.894788	2.03426	0.430915	1.22567	0.0831311	0.656351	0.241723	0.187425	0.639155	0.0710073	0.352824	0.247631	0.0524679	0.123797	0.496267	0.565102	0.34678	0.190541	0.0737266	1.12248	0.271223	0.142147	0.0497972	3.43911
	C17	1.17725	0.0681237	1.08387	0.105483	2.60253	0.074602	0.0367439	0.0319509	0.117518	3.51088	0.202348	0.0324531	1.78122	0.0207412	0.0982978	0.047346	0.0218786	1.22487	1.11026	0.160398	0.148064	0.166542	0.0278308	0.0637813	3.04674	0.187023	0.128031	0.0160739	0.0155417	0.052572	0.0288399	0.00812273	0.0251402	0.0385194	0.00933196	0.126554	0.0765414	0.212707	0.111136	0.0436402	6.29817
	C18	1.00522	0.054715	3.1112	0.0904411	1.95187	0.0438794	0.0300801	0.023063	0.285447	5.065	1.15402	0.0215176	1.70844	0.0228047	0.141297	0.042664	0.0180944	0.227187	0.506276	0.0770404	0.575609	0.088643	0.43532	0.0213553	0.0311252	0.476759	0.0952399	0.00903676	0.0178059	0.284518	0.0285379	0.00894216	0.0144306	0.013684	0.00642903	0.027588	0.0163486	0.224405	0.0752924	0.0429376	4.64228
	C19	0.538179	0.0282755	0.589285	0.0236789	1.21818	0.0486454	0.00442162	0.0772293	0.0165595	3.69402	0.0552427	0.0361138	2.22081	0.0454989	0.0764582	0.00930712	0.000895697	0.211788	0.457819	0.0469104	0.135402	0.164683	0.00956488	0.027838	0.382179	0.0800021	0.0440014	0.000456227	0.00372805	0.0768021	0.0263384	0	0	0.00420541	0.00635815	0.0579282	0.188392	0.148436	0.14898	0.0705326	5.1871
	C20	1.06335	0.0726942	1.5116	2.17833	0.957659	0.0661842	0.0616427	0.0215174	0.196557	3.73708	0.59794	0.0120661	1.85836	0.0269393	0.106561	0.0231701	0.00891652	0.399438	0.696728	0.25614	0.0446287	0.127422	0.0760424	0.063638	0.00566793	0.285913	0.131357	0.150147	0.209644	3.88446	0.140611	0.0665683	0.0280812	0.030726	0.0111811	0.0138488	0.0457746	2.37568	0.198987	0.0687088	1.31615
	C21	1.2345	0.740734	0.751951	0.0283091	0.57278	0.0217396	0.541923	0.0421224	0.113403	2.94614	0.11662	0.0374034	1.69544	0.0169301	0.070422	0.0155543	0.0201394	0.176966	1.68144	0.19961	0.0232729	0.0677118	0.0230268	0.0255143	0.0127082	0.109053	0.0495509	0.0153967	0.0627876	0.0831837	0.865824	0.0254432	0.0450712	0.332803	0.207733	0.023114	0.0129995	0.306936	0.690593	0.055386	0.252745
	C22	1.65104	0.918591	0.531534	0.213364	0.587327	0.0188363	0.126654	0.0440952	0.362587	3.13625	0.46271	0.0287339	0.735461	0.0175715	0.0968378	0.0375775	0.11759	0.151352	0.404474	0.0842455	0.013726	0.0691397	0.0245399	0.0298932	0.0102009	0.117616	0.053097	0.0516497	0.188316	0.0948085	1.04729	0.0461121	0.155887	0.649818	0.0531239	0.0211591	0.016683	0.332438	0.0736536	0.639257	0.415059
	C23	1.15566	0.056355	0.657414	2.09946	1.08751	0.0793276	0.388579	0.0745094	0.108297	0.177757	0.208673	0.0288288	1.64597	0.0131586	0.040235	0.00175977	0.0126597	0.209427	1.41683	0.236746	0.14034	0.0805288	0.0721288	0.0220487	0.012123	0.023847	0.0588567	0.0107713	0.095763	0.0509471	0.0193238	0.282459	0.0109878	0.613082	0.0832665	0.016945	0.00614379	0.360924	0.101313	0.0390574	1.30917
	C24	1.43195	0.768736	1.89196	0.0840605	0.9041	0.0534494	0.237923	0.0349782	0.16019	0.576815	0.34043	0.0352621	0.99823	0.0171639	0.0654045	0.0735112	0.0811973	2.79149	1.295	0.310196	0.0548327	0.0832599	0.0370881	0.261176	0.0442282	0.0537325	0.0527232	0.0210516	0.0871893	0.07601	0.926407	0.0582733	0.180371	0.475169	0.106476	0.0669464	0.0161175	0.324915	0.684399	0.153511	0.71435
	C25	1.40374	1.6514	1.44134	0.0732425	0.747104	0.0248373	0.129867	0.0211147	0.060636	0.123277	0.178697	0.0727747	2.60547	0.0216335	0.0979922	0.0444972	1.84057	0.976207	0.192222	0.110164	0.0374796	0.0667965	0.0201594	0.0516408	0.0120791	0.0210979	0.0303466	1.50405	0.0902164	0.0654187	0.285959	0.0260584	0.226169	1.59765	0.158741	0.190002	0.00646676	0.359116	0.137293	0.107476	0.493092
	C26	1.38664	0.670149	0.77251	0.0286864	0.625024	0.022849	0.455661	0.0389233	0.122088	0.161041	0.120605	0.0323017	1.7627	0.0131506	0.0692543	0.0120067	0.0252104	0.226794	1.83375	0.242585	0.02488	0.0715585	0.0179391	0.0265703	0.0100453	0.00823178	0.0414189	0.00796338	0.104191	0.0752131	0.85237	0.0268074	0.092878	0.361927	0.17792	0.0355982	0.0111933	0.301582	1.59105	0.0576666	0.324877
	C27	1.33843	0.680199	0.930143	0.0449246	0.588704	0.0286252	0.484492	0.0374904	0.148429	0.156087	0.106172	0.0364353	1.65997	0.0169231	0.0661428	0.0167749	0.022006	0.228175	1.69948	0.220294	0.0309386	0.0661732	0.0172428	0.0258693	0.0113678	0.0185643	0.0455875	0.0282724	0.0775607	0.0867506	0.756498	0.0329616	0.0741831	0.459063	0.173979	0.0273369	0.0160744	0.283539	0.185754	0.0604168	0.351577
	C28	1.48824	2.00814	0.532297	0.033791	0.648584	0.0221844	0.205377	0.0509333	0.454301	0.300416	0.108163	0.147069	1.51346	0.0273549	0.0725463	0.0139849	0.239025	0.182406	0.444689	0.0974554	0.0257362	0.0488189	0.020563	0.0259727	0.0148409	0.016563	0.103049	0.0101215	0.0848926	0.0997413	1.96291	0.0212457	0.471559	0.672034	0.323674	0.0731886	0.0115918	0.690835	1.88791	0.0544003	0.328159
	C29	1.55565	1.34567	0.479495	0.0922369	0.540442	0.0204716	0.189888	0.0281831	0.624488	0.129964	0.199708	0.0153187	0.785568	0.0255925	0.070345	0.0189727	0.264073	0.166009	0.572541	0.157793	0.036723	0.0633725	0.0211501	0.0529321	0.0138243	0.024989	0.0559734	0.0196659	0.0800031	0.0503317	1.10938	0.0137495	0.248176	0.287282	0.0579851	0.0155443	0.00911867	0.468978	0.100074	1.24888	0.471048

## Sheet: std
sample	cluster	CD45	CD3	CCR2	CD11c	CD172a	c_kit	CD69	CD27	CD86	Ly6C	CX3CR1	CD25	CD44	CD19	IgD	CD62L	CD103	CCR4	CD39	B220	F4_80	CD206	CD64	CXCR3	Ly6G	CD163	FOXP3	TCRgd	CD49b	CD317	TCRb	NK1.1	PD1	CD127	ICOS	CCR6	SiglecF	MHCII	CD4	CD8	CD11b
M01_T001	C01	0.403694	0.258392	0.773545	0.0981844	0.109562	0.169103	0.177913	0.0984371	0.04547	0.266339	0.613493	0.10891	0.493462	0.152984	0.0399951	0.109235	0.13683	0.639264	1.09404	0.2883	0.113345	0.427149	0.217754	0.0442944	0.146788	0.112148	0.407993	0.0263008	0.240993	1.13186	0.144456	0	0.139026	0.240382	0.00345705	0.0575359	0.171263	0.484434	0.0920208	0.0808212	0.827378
	C02	0.597927	0.409113	0.973562	0.999384	0.353723	0.692491	0.323956	0.181756	0.319587	0.401682	0.68703	0.215608	0.852339	0.218277	0.295477	0.151307	0.562016	0.875763	0.757706	0.37596	0.217272	0.273399	0.472899	0.287704	0.268653	0.197287	0.297276	0.129593	0.165863	0.565805	0.23824	0.100834	0.371353	0.280202	0.0949527	0.355867	0.359799	1.29135	0.208387	0.113763	1.10824
	C03	0.661244	0.224581	0.483573	0.198539	0.201238	0.193072	0.160777	0.136144	0.589786	0.463816	0.230054	0.0789371	0.977479	1.16212	0.241358	0.0861949	0.168364	0.294054	0.927681	0.44366	0.119748	0.267274	0.147494	0.0938777	0.0991799	0.0749853	0.337469	0.0611297	0.232243	0.493971	0.287782	0.0571464	0.0676337	0.140504	0.0394888	0.0311636	0.29393	1.54897	0.147844	0.0822373	1.00372
	C04	0.377768	1.90328	1.88842	0.0608815	0.131829	1.05062	0.687063	0.569503	0.226581	0.68426	0.30666	0	2.09392	0.0368883	0	0	0.267186	0.0867055	0.675577	0.978098	8.1073e-05	0.0603934	0	0.344253	0.790389	0	0.12882	0.0362242	0.189839	0.797325	1.49357	0	0.343782	0.0302867	0	0	0.19522	2.34243	0.115994	0.506696	0.833861
	C06	0.300808	7.645e-17	0.0841106	0	0.198489	0.325118	0.275238	0	1.67372e-05	0.100506	0.37616	0	0.0384409	0	0	0	0	0.0915002	0.601536	0.152045	0	0	0.067796	0.0395204	0.4362	0	0.33562	0	0	0	0	0	0.206636	0	0	0	0	0.544048	0	0	0.411438
	C07
	C08	1.07063	2.88444e-17	0.00496765	6.62465e-05	0.0523439	0.056809	0	0	0.0763303	0.490392	0	0	1.5077	0.493202	0.463538	0.460745	0	0.1427	0.20663	0.724352	0.0209671	0.103515	0.0549495	0.0560215	0	0	0	0	0	0	0.0286863	0	0	0	0	0	0	1.09251	0.178145	0.0477711	0.170687
	C10	0.828681	0.126619	0.879413	1.24805	0.7564	0.757247	0.17537	0.112082	0.781852	0.536214	0.572363	0.125332	0.915011	0.0667285	0.130979	0.105339	1.23288	0.360122	1.24976	0.505754	0.23775	0.333703	0.662046	0.114023	0.128659	0.107247	0.301928	0.0871465	0.108333	0.972601	0.145571	0.0685926	0.0623739	0.0542489	0.0297385	0.0096602	0.33588	1.17863	0.0968183	0.167163	1.61115
	C11	0.773523	0.294604	0.463658	0.705003	0.307933	0.229527	0.814281	0.150579	0.599681	1.5569	0.604525	0.230868	0.982747	0.734603	0.140621	0.082129	0.215988	0.574243	1.68445	0.974342	0.481054	0.453368	0.944494	0.123262	0.194347	0.235875	0.314465	0.124684	0.204684	1.08337	0.257843	0.100732	0.0835735	0.107337	0.140809	0.0527153	0.168575	2.2378	0.265585	0.0847887	1.4359
	C12	0.484528	0.102101	0.261685	0.143269	0.251751	0.699789	0.267758	0.502495	0.434783	0.830333	0.222117	0.102514	0.73886	0.0716972	0.166111	0.0858123	0.098045	0.257708	0.550105	0.179994	0.162022	0.342756	0.115232	0.102556	0.121346	0.105911	0.461686	0.0858186	0.274383	0.766877	0.122786	0.0508259	0.086083	0.0888923	0.0452024	0.0522909	0.770366	1.83297	0.102389	0.0894957	0.885339
	C13	0.80502	0.157433	0.459137	0.44699	0.0458965	0.410809	0.629527	0.494106	0.2087	0.488318	0.238983	0.991597	0.935484	0.00855009	0.19625	0.117004	0.66182	0.322991	0.257462	0.235405	0.1612	0.304889	0.0125993	0.0919358	0.0678058	0.105831	0.347387	0.154363	0.58034	0.683015	0.168632	0.205826	0.816927	1.17092	0.799815	0	0.109484	1.56875	0.620543	0.16344	0.403376
	C14	0.959778	0.133106	0.396403	1.14425	0.162611	0.151651	0.222566	0.142026	0.325243	1.09071	0.76179	0.102685	0.820947	0.0459216	0.146567	0.150906	0.117669	0.413552	0.874364	0.275663	0.0977238	0.291651	0.109899	0.088359	0.218207	0.143153	0.407132	0.0891366	1.13825	0.369989	0.173806	0.41865	0.122866	0.369038	0.134962	0.110872	0.281342	0.847954	0.088328	0.093629	1.38539
	C15	0.746145	0.158109	0.99151	0.854935	0.877274	0.109672	0.244015	0.12229	0.9381	1.23621	0.79178	0.118608	0.837674	0.0882418	0.144442	0.140998	0.11964	0.433871	0.907746	0.252637	0.61674	0.289385	0.931342	0.146018	0.205352	0.412016	0.349468	0.0907777	0.0836896	0.767474	0.114377	0.0444551	0.0946528	0.0822442	0.0337159	0.0523079	0.174799	1.52909	0.0897624	0.081613	0.774113
	C16	0.773125	1.04927	1.13711	0.566342	0.904869	0.36177	0.744939	0.52785	0.320792	1.07718	0.480449	0.910946	0.808407	0.122654	0.248039	0.428501	0.656492	0.803304	1.13788	0.480208	0.846391	0.261321	0.615081	0.493077	0.383398	0.631285	0.366489	0.577842	0.418504	0.272514	0.355846	0.126173	0.493286	0.690445	0.365049	0.133211	1.03202	0.45444	0.156455	0.0774331	1.27932
	C17	0.645354	0.152435	0.354549	0.13925	0.586325	0.11592	0.140356	0.102948	0.174136	0.689516	0.277607	0.112742	0.819654	0.0608873	0.142399	0.133548	0.109984	0.494064	0.548001	0.173051	0.139954	0.30673	0.143161	0.143014	0.858537	0.255056	0.401135	0.091556	0.0673209	0.170051	0.108878	0.0281765	0.0956348	0.13228	0.0502535	0.080671	0.273407	0.354859	0.0974708	0.0833599	0.455971
	C18	0.714105	0.172168	0.999278	0.12792	0.890106	0.104845	0.19387	0.0975526	0.516967	0.706167	0.669753	0.101162	0.811375	0.076745	0.133083	0.169013	0.102759	0.548895	0.625421	0.165613	0.515429	0.222058	0.947062	0.115969	0.173387	0.582901	0.309978	0.0852265	0.0763592	0.600734	0.104617	0.0333952	0.109958	0.0974747	0.048143	0.0918606	0.185223	0.536935	0.0936309	0.0828392	1.17573
	C19	0.512601	0.136624	0.30034	0.124911	0.467092	0.30955	0.189718	0.145068	0.104654	0.712936	0.153502	0.109734	0.719299	0.0657614	0.151117	0.0961299	0.111478	0.230712	0.595693	0.172681	0.155802	0.359009	0.140738	0.0813299	0.456376	0.319146	0.48484	0.0770066	0.059281	0.328138	0.0944589	0.0275296	0.0755096	0.0901277	0.0493227	0.0617101	0.658846	0.357114	0.091289	0.0840144	1.00548
	C20	0.798944	0.12022	0.677307	1.24392	0.273344	0.232074	0.193712	0.110213	0.28298	1.37595	0.630525	0.158113	0.935581	0.018652	0.100371	0.0411623	0.157811	0.499346	0.61219	0.343726	0.102662	0.233571	0.237795	0.0993857	0.192034	0.241801	0.359169	0.295814	0.372316	1.22257	0.20064	0.126825	0.158025	0.121303	0.0191644	0.0690251	0.284371	1.90504	0.213598	0.156407	1.15191
	C21	0.966763	0.714025	0.41996	0.309558	0.214206	0.188885	0.866455	0.269009	0.342889	1.17953	0.280782	0.225013	0.895109	0.0611524	0.149275	0.25565	0.12968	0.276776	1.02254	0.290714	0.145201	0.196227	0.191801	0.0907744	0.107603	0.341908	0.289807	0.167348	0.337413	0.304765	1.00053	0.138451	0.284855	0.80586	0.412576	0.0796625	0.167369	0.572107	0.800677	0.2217	0.562075
	C22	0.76555	0.610471	0.400385	1.1082	0.104433	0.0709475	0.455186	0.378604	0.780731	0.936033	0.920853	0.12212	0.69736	0.0675015	0.109842	0.145547	0.232171	0.257956	0.854531	0.260035	0.0930163	0.167065	0.115912	0.123623	0.128142	0.243855	0.254907	0.161137	0.451168	0.23085	0.899578	0.13741	0.676492	0.955996	0.367036	0.0635015	0.104243	0.639323	0.179561	0.653857	0.819657
	C23	0.78549	0.228066	0.430458	0.986104	0.829676	0.226223	0.807728	0.244526	0.362547	0.442344	0.556351	0.152979	0.852067	0.0417519	0.125864	0.121868	0.112818	0.350833	1.14793	0.391284	0.365305	0.213446	0.608234	0.104066	0.162992	0.104006	0.256747	0.164613	0.289887	0.25085	0.217102	0.555143	0.333456	0.828513	0.151329	0.101537	0.0837354	1.11102	0.208285	0.173399	1.69376
	C24	0.962759	0.800441	0.84227	0.7381	0.193755	0.166791	0.496627	0.232109	0.567023	0.925279	0.816407	0.176955	0.709912	0.0779033	0.195117	0.164866	0.265539	0.888873	1.08911	0.418645	0.137087	0.220117	0.213791	0.430042	0.177015	0.205725	0.262314	0.116467	0.257646	0.271223	1.01021	0.173281	0.912257	0.70918	0.340866	0.237133	0.191776	0.545898	1.01837	0.412493	0.855518
	C25	0.705907	0.850574	0.671839	0.359371	0.220993	0.0421236	0.649092	0.212626	0.121602	0.405601	0.413789	0.364875	0.951796	0.242485	0.164235	0.118064	1.23636	1.01967	0.252135	0.181499	0.0395058	0.223268	0.0897028	0.135535	0.107086	0.0987213	0.249809	1.25277	0.260419	0.549296	0.733952	0.00822113	0.619234	1.02936	0.648699	0.243908	0.0377962	1.56078	0.0739838	0.275187	0.591204
	C26	0.802019	0.776109	0.40422	0.20055	0.135625	0.131579	0.812708	0.256778	0.387685	0.287427	0.236966	0.27511	0.913043	0.0535499	0.142889	0.171889	0.10874	0.259709	0.954102	0.298193	0.0535098	0.163956	0.110893	0.0968121	0.110035	0.143872	0.315143	0.0481826	0.255984	0.317165	0.937906	0.047446	0.416222	0.673543	0.373609	0.0416362	0.0419464	0.603425	0.712924	0.109683	0.726519
	C27	0.850627	0.595255	0.522929	0.309577	0.119923	0.210523	0.81329	0.243186	0.337306	0.356393	0.285897	0.466499	1.08616	0.0684868	0.148124	0.142662	0.151774	0.314442	1.11552	0.279504	0.0751298	0.166024	0.110499	0.0977122	0.0930044	0.0672905	0.274947	0.111729	0.219876	0.324169	0.808273	0.234667	0.353478	1.14857	0.55976	0.0854116	0.146831	0.729838	0.137049	0.228216	0.620675
	C28	0.777762	0.734966	0.299957	0.33154	0.125053	0.0831089	0.572462	0.60257	0.734166	0.459572	0.406612	0.24777	0.854763	0.0633691	0.128131	0.109971	0.390967	0.310758	1.25422	0.422218	0.097033	0.221392	0.109441	0.107198	0.114135	0.0989386	0.344623	0.0657008	0.40097	0.353723	0.998761	0.0615017	1.05752	0.740137	0.712434	0.133506	0.0845529	0.848631	0.590498	0.110736	0.643796
	C29	0.759832	0.695041	0.275617	0.998566	0.142954	0.0874767	0.578948	0.7301	0.822055	0.58806	0.872274	0.134555	0.738063	0.074072	0.114594	0.106377	0.279556	0.362208	1.28674	0.494477	0.0918008	0.228206	0.123631	0.121486	0.186266	0.0866172	0.307801	0.0702442	0.249452	0.213378	0.92423	0.112973	1.11404	0.737551	0.529697	0.0977797	0.0890156	0.762177	0.132839	0.710894	1.09382
M01_T002	C01	0.300145	0.461493	0.630852	0.0612059	0.120545	0.179809	0.143272	0.0487888	0.063284	0.215919	0.592393	0.109867	0.364402	0.0358572	0.0987799	0.117818	0.0319122	1.05744	0.921905	0.405367	0.125595	1.03568	0.154743	0.150511	0.137794	0.097482	0.263325	0.103944	0.167158	1.12207	0.336404	0.014752	0.124543	0.0944156	0.120632	0.0557041	0.0582369	0.406402	0.393671	0.214515	0.391302
	C02	0.657873	0.366517	0.75029	0.692833	0.213413	0.147974	0.247775	0.10624	0.262608	0.307246	0.650945	0.152759	0.701903	0.745	1.05773	0.136047	0.19356	0.939878	0.633551	0.606016	0.150433	0.19574	0.201948	0.141549	0.135929	0.12724	0.174443	0.0836804	0.0975527	0.502709	0.221492	0.0543483	0.153549	0.151239	0.0806831	0.22311	0.1147	1.18919	0.163207	0.131891	0.957471
	C03	0.66286	0.312774	0.568008	0.441031	0.173175	0.0832136	0.195574	0.0766695	0.412031	0.390381	0.197737	0.113541	0.957013	0.891592	0.802022	0.118475	0.11147	0.391521	0.621816	0.73219	0.22251	0.173228	0.0937648	0.0809414	0.0739977	0.0716054	0.191377	0.067266	0.187181	0.268245	0.161486	0.0395209	0.0439231	0.0764157	0.0359902	0.0966079	0.107363	1.01878	0.137993	0.122174	1.39709
	C04	0.669242	1.21901	0.453454	0.135356	0.233261	0.171402	0.288106	0.354116	0.317958	0.440866	0.191188	0.424376	0.757811	0.823796	1.21576	0.174604	0.145749	0.34799	0.571019	0.746052	0.164139	0.209014	0.166181	0.160847	0.0601164	0.241532	0.349219	0.119935	0.194035	0.404117	0.301603	0.0639524	0.196374	0.196098	0.0452708	0.0793118	0.0839976	1.18037	0.197365	0.159531	0.967987
	C05	0.541768	0.126858	0.478783	0.101508	0.111016	0.0642065	0.127563	0.0654423	0.162821	0.118412	0.186563	0.0921401	0.332484	0.630816	0.708339	0.102171	0.0670176	0.167876	0.213429	0.515532	0.0716946	0.0966192	0.0542925	0.0647765	0.0642219	0.0569034	0.13191	0.0508709	0.0548418	0.171685	0.107318	0.0358327	0.0423546	0.0378719	0.0474276	0.0782762	0.0639996	0.907636	0.113362	0.126183	0.145052
	C06	0.633103	0.175068	0.354073	0.151242	0.136304	0.0824437	0.790924	0.114411	0.588814	0.224101	0.161551	0.135767	0.680147	0.688293	0.786352	0.13951	0.10455	0.276851	0.309874	0.732267	0.110102	0.151956	0.0742741	0.0604438	0.0815481	0.0572959	0.184933	0.0693326	0.0681137	0.281673	0.143589	0.0528623	0.0429925	0.0267969	0.0442888	0.0419096	0.132758	0.855303	0.116021	0.0926857	0.318378
	C07	0.634245	0.154681	0.311222	0.0997134	0.124896	0.0586846	0.129582	0.0905475	0.203995	0.215639	0.184082	0.104141	0.61049	0.706933	0.702963	0.126984	0.0897498	0.252662	0.345722	0.702407	0.1105	0.129829	0.0607651	0.0637692	0.0718882	0.0624168	0.155106	0.0790104	0.0610524	0.21537	0.137022	0.038678	0.0418472	0.0317035	0.0295897	0.103697	0.0839927	0.928554	0.109475	0.142063	0.543668
	C08	0.670586	0.145402	0.325911	0.12048	0.123129	0.0596495	0.142566	0.0779465	0.195091	0.15254	0.170752	0.102742	0.59385	0.581839	0.66449	0.137523	0.0983663	0.294228	0.429591	0.702347	0.0901036	0.151341	0.0735598	0.0694713	0.0608236	0.072119	0.179243	0.0791812	0.0582499	0.262866	0.156007	0.0446445	0.0359116	0.0440746	0.0493094	0.0957728	0.115903	0.99339	0.118286	0.129426	0.153944
	C09	0.66985	0.15788	0.313982	0.102941	0.111176	0.0652747	0.154903	0.0727895	0.21275	0.387338	0.144021	0.0815112	0.555785	0.669212	0.731171	0.139732	0.0827558	0.238772	0.385516	0.754888	0.0795352	0.120575	0.0732595	0.0839453	0.0541662	0.0675878	0.137504	0.0693129	0.0657258	0.221957	0.128771	0.0314684	0.0301703	0.0351383	0.0322422	0.0485034	0.110215	0.989847	0.11074	0.116613	0.233411
	C10	0.715552	0.170042	0.777013	1.10514	0.84177	0.471898	0.254494	0.102003	0.695264	0.510053	0.602336	0.107533	0.85161	0.0910114	0.181049	0.0952999	0.462895	0.367331	0.871562	0.327409	0.214054	0.277775	0.452732	0.0905909	0.0762178	0.109659	0.201779	0.0830446	0.101254	0.923919	0.129602	0.0613982	0.0390286	0.0629024	0.039691	0.0272206	0.215039	1.0386	0.1367	0.131905	1.35179
	C11	0.544199	0.29746	0.432258	0.515038	0.193253	0.104251	0.566915	0.118393	0.455162	1.56426	0.5199	0.185871	0.91791	0.491938	0.205149	0.112713	0.127303	0.640476	1.00441	0.61912	0.253275	0.237508	0.425351	0.120029	0.14039	0.196452	0.227103	0.131134	0.149447	1.27131	0.228144	0.0819305	0.0672062	0.130047	0.107195	0.0432444	0.103204	1.37015	0.346885	0.188442	1.43868
	C12	0.47309	0.115195	0.288319	0.238215	0.219427	0.72296	0.250985	0.226295	0.626218	0.439349	0.215403	0.0729235	0.844607	0.0841519	0.201924	0.091939	0.071963	0.307044	0.567807	0.234167	0.106641	0.197673	0.187517	0.0624395	0.0649998	0.10634	0.239699	0.0915023	0.329746	0.706967	0.11595	0.0345075	0.136985	0.33584	0.0845099	0.076477	0.359497	1.65971	0.158126	0.0891798	0.983173
	C13	0.554878	0.16165	0.326881	0.219618	0.154008	0.363284	0.479672	0.198853	0.211753	0.209242	0.217954	0.85517	1.00846	0.417705	0.69362	0.102107	0.235816	0.411273	0.297233	0.281238	0.272419	0.15071	0.107847	0.101403	0.0752565	0.0469222	0.191689	0.177618	0.284921	0.530088	0.101906	0.15078	0.230309	0.973864	0.358202	0.184541	0.229346	1.67461	1.21894	0.076901	0.366837
	C14	0.714525	0.1879	0.455171	0.9792	0.12861	0.113828	0.459818	0.17273	0.145872	1.2055	0.638214	0.09052	0.58673	0.0779835	0.160372	0.197478	0.0684498	0.809873	0.9588	0.344858	0.0845701	0.133155	0.0766975	0.111798	0.0522418	0.124569	0.161084	0.0874013	0.870123	0.17037	0.150256	0.395761	0.100135	0.254864	0.110768	0.108235	0.0785875	0.551397	0.10731	0.125383	1.24814
	C15	0.697135	0.21427	0.863225	1.0377	0.783569	0.114012	0.409682	0.116141	0.967903	1.13894	0.809556	0.121409	0.792393	0.12661	0.190989	0.0879695	0.0930121	0.470366	0.795012	0.257556	0.439323	0.272352	0.801229	0.118842	0.0870507	0.362113	0.21555	0.0992373	0.0971109	0.960685	0.13474	0.058075	0.0502954	0.0688839	0.0429057	0.0526377	0.141606	1.3444	0.1334	0.103246	0.700598
	C16	0.739236	0.961984	1.04254	0.570154	1.00409	0.397033	0.667634	0.551775	0.391112	1.18039	0.498426	0.904917	1.04607	0.282315	0.429747	0.520301	0.571781	0.839649	1.08905	0.471128	0.84849	0.171761	0.626997	0.535791	0.325966	0.755521	0.22809	0.523656	0.550359	0.213747	0.365008	0.14512	0.462296	0.659645	0.384631	0.15686	0.956505	0.870541	0.227975	0.14445	1.63753
	C17	0.637956	0.202154	0.435706	0.186918	0.647271	0.086863	0.132286	0.114418	0.18647	0.757203	0.504211	0.119497	0.997284	0.10587	0.186577	0.133755	0.0985185	0.936658	0.633124	0.275358	0.161957	0.193345	0.103754	0.130394	0.893734	0.252786	0.203958	0.093884	0.0866029	0.187842	0.110235	0.0268193	0.0902834	0.149331	0.0588264	0.147152	0.202808	0.50516	0.130554	0.11951	0.711141
	C18	0.615876	0.155565	0.843139	0.175473	0.810789	0.0758909	0.194717	0.0963008	0.497088	0.661538	0.754846	0.0879315	0.770403	0.103393	0.175843	0.0883737	0.0995846	0.389461	0.475781	0.173027	0.452668	0.150353	0.716039	0.101969	0.0746156	0.600971	0.183184	0.0732289	0.0603075	0.7124	0.0874546	0.0365357	0.0550227	0.0781602	0.0463242	0.0710472	0.0720856	0.580013	0.115361	0.101142	0.668696
	C19	0.437247	0.235945	0.357816	0.184379	0.45205	0.138415	0.128599	0.114716	0.163804	0.9004	0.229664	0.136069	0.821521	0.109602	0.230189	0.0968348	0.0973109	0.37387	0.482416	0.200809	0.179	0.255893	0.168103	0.0584626	0.398532	0.338882	0.298216	0.043841	0.0857665	0.227996	0.0876806	0.0260991	0.061725	0.0941863	0.0771129	0.089907	0.47199	0.48281	0.124664	0.12733	1.08037
	C20	0.662291	0.185758	0.647998	0.903179	0.303387	0.151306	0.265988	0.0999307	0.22198	1.44074	0.589632	0.0966302	0.845753	0.0743637	0.175213	0.0735454	0.121717	0.484598	0.587546	0.308304	0.0892058	0.15483	0.266741	0.0797806	0.0709288	0.329441	0.219786	0.215227	0.274232	0.979211	0.163496	0.118383	0.0697846	0.112498	0.0511485	0.100916	0.187129	1.87581	0.317891	0.185061	1.37376
	C21	0.654808	0.620783	0.309103	0.143309	0.111192	0.0896296	0.740692	0.169364	0.325316	1.06354	0.191853	0.118706	0.837927	0.0844127	0.158917	0.0720081	0.062593	0.350204	0.808279	0.311062	0.0730052	0.142631	0.115801	0.0925266	0.0555909	0.244805	0.139974	0.105483	0.166246	0.31807	0.771208	0.0628064	0.120281	0.57046	0.375882	0.0945072	0.0602493	0.553294	0.828302	0.146763	0.289081
	C22	0.74103	0.626586	0.353414	0.850671	0.103205	0.0954708	0.349003	0.203372	0.685399	1.01033	0.939307	0.106768	0.664546	0.101912	0.17059	0.0880327	0.137039	0.310903	0.599067	0.205184	0.0661011	0.126198	0.0718583	0.131458	0.0538879	0.301583	0.154905	0.0867931	0.312944	0.216031	0.820847	0.0763844	0.449166	0.789046	0.20314	0.0706994	0.0706121	0.649395	0.163831	0.700837	0.634606
	C23	0.677756	0.170908	0.288949	0.788899	0.420596	0.176661	0.668931	0.214913	0.320195	0.315874	0.285006	0.124578	0.817066	0.0704059	0.162423	0.0621467	0.0756062	0.373873	1.06084	0.407532	0.16744	0.144583	0.175585	0.0992613	0.0684796	0.0648217	0.155567	0.0623837	0.28272	0.195932	0.142886	0.309639	0.254694	0.605514	0.183003	0.085123	0.0584798	0.847182	0.21462	0.14536	1.33592
	C24	0.804667	0.839647	0.639853	0.511582	0.123271	0.0862666	0.56318	0.124797	0.495976	0.808904	0.650922	0.14315	0.843376	0.093534	0.187866	0.119462	0.194069	0.848833	0.928783	0.359187	0.0967107	0.15319	0.121067	0.312108	0.0956393	0.143566	0.17521	0.100244	0.26381	0.242762	0.87053	0.0816993	0.52574	0.66092	0.289445	0.153198	0.0798669	0.600547	0.817772	0.669132	0.477367
	C25	0.68496	0.939188	0.690841	0.19711	0.125298	0.0603783	0.53192	0.103846	0.112835	0.241297	0.339238	0.347013	0.967771	0.0900431	0.194618	0.0273276	1.05058	0.827584	0.3392	0.213639	0.0803984	0.144923	0.0660165	0.0981903	0.0702173	0.0961154	0.160243	1.14582	0.19237	0.334777	0.633568	0.025016	0.355051	0.882611	0.491451	0.212339	0.0518024	0.697519	0.144698	0.163575	0.32301
	C26	0.744274	0.625483	0.316878	0.124583	0.110792	0.080808	0.700169	0.158411	0.410054	0.260319	0.195235	0.134679	0.917426	0.0863156	0.174259	0.067344	0.121377	0.365488	0.847169	0.321364	0.078781	0.139352	0.0955561	0.0927862	0.05478	0.0660334	0.175092	0.0693568	0.252349	0.290624	0.755713	0.0555255	0.213108	0.619271	0.360718	0.0994205	0.0609746	0.568157	0.647114	0.13701	0.31175
	C27	0.739915	0.627542	0.4029	0.141549	0.112627	0.0992481	0.699321	0.144674	0.33297	0.258386	0.190005	0.208962	0.913199	0.085454	0.171561	0.0685781	0.0923857	0.367384	0.996916	0.312259	0.0763693	0.145141	0.104355	0.0940372	0.0599512	0.0691819	0.166922	0.0979062	0.211788	0.272627	0.746865	0.0637247	0.188119	0.863713	0.48041	0.112004	0.0649853	0.568081	0.171401	0.1488	0.302867
	C28	0.748385	0.787396	0.338148	0.145705	0.10797	0.0646509	0.679408	0.173214	0.597812	0.559244	0.272913	0.296029	0.890318	0.112571	0.170979	0.0772184	0.542715	0.292507	0.70295	0.199702	0.0651624	0.121199	0.0844786	0.0917365	0.061404	0.0693774	0.218213	0.060235	0.282299	0.336694	1.02669	0.0494949	0.908758	0.777512	0.662477	0.139533	0.0629695	0.83232	0.636731	0.137849	0.305297
	C29	0.769352	0.69291	0.302203	0.557727	0.113435	0.0708153	0.687817	0.232381	0.727167	0.333798	0.461134	0.0938746	0.886998	0.104894	0.175107	0.0853807	0.243917	0.348166	0.921533	0.266452	0.0733344	0.136619	0.0909118	0.10528	0.069709	0.0617287	0.158695	0.0627486	0.293277	0.194346	0.857738	0.0389791	0.844456	0.613988	0.205465	0.087712	0.0559128	0.720736	0.328299	0.794773	0.342018
M01_T003	C01	0.273664	0.342935	0.658571	0.108689	0.20407	0.308032	0.301253	0.082776	0.0336861	0.266273	0.590246	0.144823	0.226814	0.0923053	0.0193808	0	0.120898	0.986891	0.791123	0.315163	0.112058	1.50283	0.237775	0.102788	0.110948	1.54164e-11	0.245324	0.108254	0.299124	1.37451	0.185702	0.00633495	0.0765792	0.206391	0.144854	0.057815	0.121789	0.501051	0.124411	0.0697007	0.458661
	C02	0.632322	0.355419	0.870416	0.932976	0.269404	0.209047	0.196155	0.129488	0.273859	0.320327	0.733731	0.169959	0.715573	0.772551	0.934303	0.124157	0.410945	1.0716	0.678113	0.5519	0.175888	0.247306	0.287498	0.20443	0.155774	0.197331	0.234861	0.112767	0.168127	0.47431	0.221684	0.0504405	0.150274	0.180775	0.0699195	0.241217	0.143934	1.23833	0.13424	0.09292	1.16107
	C03	0.611079	0.166446	0.67074	0.290861	0.242375	0.0780914	0.155691	0.100286	0.352536	0.336279	0.244258	0.176974	0.846839	0.780684	0.922802	0.130207	0.10999	0.366653	0.711534	0.604269	0.163252	0.188896	0.100903	0.0810617	0.0655879	0.0897885	0.226107	0.0705487	0.150748	0.251464	0.116326	0.0488445	0.0351114	0.0570162	0.0383034	0.0741511	0.129573	0.914068	0.0983815	0.0847899	1.12551
	C04	0.798014	1.15642	0.591962	0.266379	0.376154	0.0946121	0.330533	0.433669	0.332458	0.512336	0.238107	0.45661	0.836574	0.891822	1.23971	0.126402	0.218689	0.436311	0.75041	0.927747	0.184955	0.225108	0.122416	0.146664	0.0778063	0.257038	0.370812	0.0688318	0.184368	0.511447	0.363172	0.0530825	0.266007	0.319885	0.22553	0.108454	0.124728	1.22334	0.352407	0.0838388	1.13697
	C05	0.551242	0.122046	0.587636	0.18139	0.213732	0.0743907	0.136845	0.118011	0.156345	0.173671	0.186747	0.192548	0.321275	0.746434	0.714788	0.11281	0.0605632	0.187573	0.269635	0.497523	0.0994527	0.149434	0.08709	0.0641845	0.0561505	0.083292	0.154682	0.0651986	0.0633894	0.142378	0.0799769	0.0359601	0.0290992	0.0581954	0.0403305	0.0603634	0.099896	0.916672	0.0804034	0.0695625	0.222065
	C06	0.690544	0.13674	0.411188	0.132192	0.160758	0.0663157	0.79815	0.109308	0.608175	0.242059	0.216166	0.131911	0.747521	0.759633	0.853542	0.133579	0.0962128	0.22546	0.400664	0.796715	0.0895295	0.17692	0.0882084	0.0886884	0.0690601	0.0858087	0.207289	0.0463558	0.0350927	0.227586	0.14617	0.0306787	0.00591692	0.0284473	0.031936	0.0178612	0.162985	0.963561	0.104711	0.078785	0.480916
	C07	0.694759	0.123218	0.395075	0.140351	0.15789	0.0522596	0.158061	0.0831559	0.193909	0.308165	0.180165	0.0957664	0.582735	0.717526	0.682107	0.122252	0.102842	0.268218	0.425188	0.731238	0.106322	0.157115	0.0925113	0.075175	0.0735761	0.060112	0.152836	0.0466135	0.0582234	0.20141	0.103942	0.0414248	0.0208846	0.0294466	0.0240282	0.101071	0.103339	0.962942	0.0998782	0.0866486	0.655383
	C08	0.718331	0.129664	0.388255	0.150633	0.166538	0.0613383	0.118857	0.108237	0.168801	0.177303	0.22016	0.128056	0.587653	0.598342	0.674303	0.145647	0.104714	0.280114	0.534719	0.721816	0.0870613	0.168949	0.0756443	0.0608568	0.0483051	0.0783278	0.194214	0.0676225	0.0575934	0.248102	0.141937	0.0436326	0.0347232	0.0476977	0.0316922	0.114094	0.136988	1.02576	0.101097	0.0956219	0.178543
	C09	0.70196	0.14156	0.445295	0.191114	0.171308	0.0656725	0.152105	0.124758	0.187567	0.377676	0.232683	0.146643	0.543294	0.666366	0.756602	0.123586	0.0698811	0.180395	0.438448	0.78267	0.0974621	0.152168	0.0793187	0.0800015	0.0537248	0.0881299	0.171535	0.0476493	0.0768339	0.177427	0.156786	0.0204279	0.0576196	0.039068	0.0322094	0.0723915	0.120225	0.980172	0.0894446	0.0846215	0.249065
	C10	0.788566	0.169033	0.817956	1.18838	0.813449	0.489163	0.193591	0.140295	0.750923	0.530665	0.561787	0.181814	0.930005	0.114753	0.19533	0.086155	0.824587	0.403849	1.07966	0.415187	0.208337	0.349361	0.498228	0.105798	0.0706666	0.133841	0.227641	0.0976217	0.109659	0.945866	0.124358	0.0608661	0.0489086	0.068763	0.0436138	0.0191036	0.287924	1.10715	0.113679	0.135887	1.55
	C11	0.585987	0.236045	0.432384	0.665949	0.236259	0.102172	0.409828	0.145154	0.453977	1.41315	0.566474	0.224298	0.850535	0.499551	0.178772	0.0714692	0.148392	0.478937	1.07179	0.592608	0.312811	0.281439	0.672786	0.101632	0.149025	0.181791	0.242699	0.109131	0.157936	1.28369	0.192879	0.0722938	0.0643045	0.0980379	0.116694	0.0246756	0.13173	1.78756	0.398308	0.0974206	1.53809
	C12	0.519577	0.139352	0.422313	0.231072	0.258491	0.719215	0.354824	0.41062	0.631966	0.526418	0.291312	0.180436	0.758496	0.109459	0.20075	0.0572751	0.0750491	0.319578	0.579065	0.233714	0.103789	0.2088	0.120863	0.0771628	0.0610188	0.101603	0.262804	0.090045	0.343577	0.745192	0.131621	0.0443847	0.109214	0.19922	0.0848461	0.065576	0.420594	1.36183	0.116375	0.0971923	1.02412
	C13	0.609937	0.171049	0.346368	0.274679	0.172715	0.336154	0.429473	0.150042	0.287149	0.231514	0.198558	1.01224	0.922138	0.365542	0.549849	0.0915849	0.542405	0.358975	0.395432	0.247728	0.410885	0.154558	0.0949163	0.0643598	0.0570034	0.0806535	0.246263	0.0906701	0.431853	0.588363	0.190271	0.120554	0.263702	1.09208	0.463703	0.216884	0.159775	1.66031	1.44766	0.098235	0.391373
	C14	0.8367	0.209829	0.488267	0.977062	0.195943	0.158464	0.384121	0.211165	0.162838	1.21208	0.687825	0.167916	0.613739	0.0889393	0.163259	0.205026	0.0700345	0.710732	0.99771	0.370451	0.102817	0.150708	0.17081	0.180206	0.044691	0.186933	0.200812	0.102157	1.03502	0.1929	0.180159	0.374099	0.121682	0.40187	0.119082	0.103346	0.107093	0.652811	0.125858	0.116014	1.34351
	C15	0.747644	0.17937	0.902613	1.10367	0.839165	0.121944	0.274592	0.13217	1.04492	1.18366	0.802777	0.181506	0.804291	0.12112	0.189115	0.100532	0.116506	0.435877	0.849142	0.255277	0.445812	0.326473	0.835028	0.119134	0.108305	0.384106	0.244814	0.100344	0.108553	0.915321	0.118334	0.0434252	0.0675297	0.0892922	0.0288221	0.0510541	0.158314	1.41438	0.102967	0.0920222	0.732664
	C16	0.616903	0.714445	0.895559	0.355963	0.628915	0.286071	0.550538	0.328848	0.461405	1.00943	0.360694	0.611293	0.832361	0.396908	0.554804	0.185951	0.292627	0.735329	0.797861	0.496439	0.526291	0.242556	0.455689	0.291787	0.0315316	0.775039	0.288983	0.377006	0.735487	0.388889	0.362455	0.177717	0.171268	0.616749	0.274272	0.20947	0.666093	1.29421	0.318322	0.112769	1.49473
	C17	0.673546	0.169918	0.489579	0.212272	0.693886	0.100293	0.159392	0.1254	0.291069	0.759263	0.460641	0.153616	0.865357	0.120742	0.203175	0.126189	0.143516	0.950916	0.644362	0.231535	0.143379	0.227556	0.122407	0.169285	1.03292	0.309152	0.264112	0.0778474	0.0647596	0.169165	0.121335	0.0222114	0.098576	0.155759	0.058941	0.184103	0.259358	0.634099	0.0889703	0.0927194	0.580809
	C18	0.689238	0.169321	0.89653	0.195587	0.923372	0.0721554	0.146577	0.116839	0.513155	0.661335	0.743197	0.114862	0.753336	0.117324	0.166092	0.11724	0.0903003	0.438872	0.520383	0.175146	0.486944	0.177259	0.723738	0.0986296	0.0685604	0.610862	0.21532	0.0679789	0.0609218	0.666014	0.0789776	0.0300737	0.070414	0.0850311	0.0403993	0.0861018	0.090365	0.67329	0.098022	0.0932549	0.697572
	C19	0.499724	0.252859	0.310031	0.163922	0.57945	0.157665	0.216151	0.109901	0.184713	1.0322	0.265038	0.108704	0.819106	0.0729351	0.171376	0.0527051	0.106617	0.365755	0.525578	0.188864	0.205442	0.181035	0.154093	0.068187	0.513121	0.412077	0.263781	0.0415319	0.081029	0.215815	0.0665416	0.0546311	0.0411623	0.1178	0.0308562	0.0734751	0.408818	0.527585	0.160365	0.15442	1.24289
	C20	0.685245	0.158181	0.706651	0.866235	0.275364	0.14292	0.173606	0.132971	0.182468	1.2767	0.605522	0.134617	0.788268	0.118262	0.183912	0.0782259	0.0950548	0.409652	0.54018	0.296896	0.114873	0.178777	0.197335	0.0909323	0.0511927	0.350177	0.237086	0.23167	0.295092	0.980179	0.163622	0.143147	0.080008	0.0932611	0.0467334	0.0772902	0.217115	1.74381	0.240619	0.158189	1.38428
	C21	0.705772	0.588199	0.404834	0.164369	0.155429	0.0905171	0.640833	0.196843	0.248919	1.10658	0.216848	0.161256	0.786324	0.0947407	0.170738	0.067238	0.0752719	0.303686	0.784547	0.309471	0.0879498	0.155159	0.100122	0.0928852	0.0574911	0.278021	0.185008	0.105219	0.226689	0.246258	0.785339	0.0668447	0.0939744	0.563516	0.352535	0.0874318	0.0689188	0.649624	0.748301	0.124483	0.237478
	C22	0.792921	0.594028	0.422183	0.790526	0.14537	0.0875479	0.248237	0.255401	0.651668	1.09572	0.804496	0.136829	0.622519	0.0992149	0.169199	0.101118	0.293421	0.27251	0.592037	0.204728	0.0662795	0.142631	0.0683032	0.110948	0.0494054	0.355961	0.199688	0.153822	0.31758	0.213326	0.843338	0.0620168	0.434628	0.82809	0.256403	0.0781028	0.06503	0.713262	0.123077	0.662751	0.535344
	C23	0.713263	0.203169	0.424784	0.877156	0.640666	0.163419	0.520335	0.196869	0.319009	0.322026	0.601871	0.14074	0.840362	0.0929896	0.178652	0.0680713	0.127691	0.394789	1.03848	0.367207	0.388245	0.191961	0.608061	0.0987175	0.0687893	0.0825967	0.210119	0.151004	0.233437	0.233043	0.122106	0.2291	0.28549	0.515561	0.143961	0.116234	0.0770315	0.890876	0.135203	0.104914	1.82138
	C24	0.801933	0.834876	0.642109	0.719769	0.194985	0.0997003	0.518545	0.147576	0.391796	1.05943	0.738341	0.168433	0.833658	0.0987878	0.229958	0.121937	0.20525	0.934649	0.977912	0.391493	0.125642	0.179341	0.175479	0.369312	0.0949357	0.171697	0.202309	0.122453	0.259266	0.224379	0.856565	0.0949757	0.451734	0.711773	0.337066	0.194459	0.0846034	0.66366	0.787327	0.351453	0.720932
	C25	0.769104	0.867008	0.674678	0.59146	0.146604	0.0787232	0.646595	0.131325	0.459658	0.324683	0.366097	0.288953	0.914464	0.116893	0.21321	0.0556586	1.10531	0.798666	0.62544	0.223185	0.0689758	0.163336	0.0799513	0.105923	0.026991	0.109862	0.265592	1.17341	0.321764	0.260183	0.545874	0.0467392	0.538615	0.981556	0.606328	0.238458	0.0764737	0.920391	0.124681	0.415303	0.286085
	C26	0.747089	0.584133	0.36196	0.155976	0.137791	0.0770423	0.603518	0.174683	0.289113	0.29034	0.195459	0.139015	0.80767	0.0930765	0.179859	0.0672166	0.0917627	0.316536	0.785722	0.321132	0.0811718	0.162468	0.0973188	0.0926873	0.0547971	0.0799953	0.197227	0.0666556	0.293742	0.234779	0.759872	0.0643205	0.140397	0.602839	0.329174	0.0938468	0.0747856	0.664944	0.600609	0.100157	0.265277
	C27	0.748778	0.604379	0.469374	0.164319	0.15715	0.0897586	0.614931	0.181673	0.281025	0.30051	0.215125	0.221397	0.852533	0.0890032	0.183275	0.0659204	0.0875465	0.324403	1.01647	0.310944	0.076873	0.164575	0.103019	0.0971655	0.0492565	0.0790514	0.204742	0.103957	0.243213	0.241249	0.799162	0.0719164	0.17311	0.946973	0.588921	0.119691	0.0802442	0.683426	0.170632	0.121743	0.266419
	C28	0.773371	0.779433	0.427464	0.194386	0.160824	0.0751017	0.546654	0.212067	0.515349	0.604676	0.277383	0.319356	0.856034	0.111645	0.18098	0.0645635	0.54288	0.273477	0.723558	0.208989	0.0695307	0.140282	0.0841317	0.0942463	0.0563543	0.0924636	0.276296	0.0658066	0.306867	0.349912	1.05323	0.0508709	0.893527	0.801766	0.735093	0.13942	0.0743772	0.929387	0.613745	0.103816	0.341049
	C29	0.811003	0.705094	0.379071	0.662224	0.140352	0.0725756	0.493203	0.305408	0.696094	0.3402	0.677629	0.131877	0.702143	0.117986	0.178201	0.0802663	0.293989	0.280931	0.918601	0.25712	0.0618306	0.143954	0.0866663	0.0966309	0.0717182	0.0712637	0.194499	0.0721781	0.16775	0.170785	0.930224	0.0538076	0.782453	0.7194	0.287404	0.0863682	0.0707013	0.783021	0.144966	0.756879	0.393045
M01_T004	C01	0.400936	0.457126	0.65915	0.170598	0.14285	0.530925	0.264181	0.103822	0.180103	0.405254	0.638576	0.118911	0.423646	0.107814	0.17271	0.106711	0.247083	1.00394	1.72599	0.87398	0.273858	1.06042	0.335242	0.102836	0.132412	0.150428	0.219417	0.167888	0.212186	1.32372	0.318633	0.0735502	0.16283	0.30735	0.290855	0.108144	0.0749613	0.835914	0.409543	0.15847	0.537054
	C02	0.700186	0.32808	0.711443	0.668183	0.163195	0.141319	0.230943	0.0741577	0.27518	0.261154	0.668142	0.136754	0.68832	0.807754	1.08533	0.122349	0.288192	0.916164	0.710251	0.63789	0.268112	0.525197	0.274787	0.158402	0.198663	0.162469	0.197355	0.0988274	0.12248	0.416946	0.171586	0.0571745	0.128559	0.149988	0.0459579	0.192896	0.101281	1.34245	0.147207	0.114177	0.889662
	C03	0.646617	0.153132	0.488206	0.354681	0.177735	0.0783697	0.133665	0.0747202	0.466008	0.247202	0.149623	0.132127	0.841222	0.791285	0.931126	0.12998	0.106914	0.379213	0.768629	0.697397	0.376106	0.351557	0.100216	0.0796309	0.108418	0.108289	0.261697	0.0818835	0.233625	0.354708	0.110214	0.048048	0.0498596	0.0717306	0.0331036	0.076844	0.108843	1.0046	0.0994794	0.0900033	1.17752
	C04	0.771781	1.25685	0.612034	0.482223	0.276631	0.10989	0.380042	0.422266	0.356863	0.306944	0.208016	0.466582	0.788048	0.824895	1.27278	0.141251	0.196002	0.36105	0.710518	0.801966	0.181626	0.402133	0.180195	0.15389	0.0972568	0.139585	0.234437	0.201263	0.116463	0.51432	0.542079	0.0762177	0.142173	0.353047	0.153569	0.117134	0.124316	1.19613	0.595241	0.268173	0.884749
	C05	0.537933	0.112293	0.641374	0.130485	0.169005	0.0806093	0.134264	0.077842	0.136048	0.115264	0.128353	0.174695	0.375704	0.654903	0.726411	0.0947515	0.0739786	0.167932	0.280869	0.497702	0.111418	0.2593	0.0754548	0.0610191	0.0976587	0.0830219	0.173701	0.0689306	0.0789069	0.260814	0.0834908	0.0454445	0.0512639	0.0753519	0.0348271	0.104379	0.0749824	0.978071	0.0821973	0.0818439	0.174215
	C06	0.7164	0.139152	0.349403	0.122192	0.134444	0.0843598	0.908623	0.0827508	0.647242	0.202886	0.127733	0.174927	0.790384	0.732331	0.824745	0.155997	0.113408	0.305606	0.404736	0.785743	0.135561	0.295307	0.120148	0.07247	0.0921136	0.0868604	0.189096	0.0769567	0.0702133	0.408847	0.102926	0.0436286	0.0178325	0.0215117	0.0327446	0.0387283	0.149053	0.955009	0.106893	0.0768038	0.412805
	C07	0.699364	0.122406	0.306085	0.133407	0.105271	0.0614646	0.108174	0.0996285	0.161121	0.219114	0.122029	0.0998544	0.628391	0.731287	0.665077	0.114888	0.0709901	0.257612	0.399758	0.728701	0.127072	0.271038	0.0878397	0.06686	0.140434	0.0793099	0.170744	0.0621918	0.0877065	0.272573	0.0952956	0.035351	0.0392907	0.0535938	0.0337729	0.117384	0.0754544	0.985696	0.090333	0.0829425	0.565255
	C08	0.749533	0.102004	0.311503	0.131687	0.125816	0.0630226	0.118129	0.0802485	0.141126	0.132261	0.128355	0.109013	0.670864	0.619612	0.662216	0.144135	0.111159	0.285338	0.50381	0.765977	0.126975	0.300219	0.0828489	0.0615928	0.0963702	0.0878434	0.208329	0.0694196	0.0861919	0.338507	0.100858	0.039387	0.0421188	0.0469259	0.0427992	0.122184	0.0950314	1.01923	0.0823001	0.0834656	0.172805
	C09	0.740903	0.230991	0.360306	0.172036	0.113031	0.0688429	0.147086	0.0743536	0.154149	0.743495	0.111869	0.131098	0.64466	0.719543	0.751209	0.13597	0.091535	0.279398	0.495078	0.726995	0.151087	0.247238	0.0735217	0.0614197	0.100561	0.123702	0.168201	0.0377483	0.0741929	0.312955	0.320268	0.0283094	0.0693268	0.28486	0.0670661	0.114525	0.0773496	0.953529	0.0933583	0.241865	0.351149
	C10	0.788871	0.159851	0.883563	1.18712	0.665137	0.629822	0.203019	0.110449	0.795432	0.383315	0.550483	0.164807	1.02534	0.127088	0.17773	0.0976036	1.15671	0.409105	1.23729	0.527769	0.219961	0.437315	0.378966	0.0980659	0.115835	0.177595	0.233179	0.088283	0.111762	0.842446	0.100076	0.0515483	0.0527438	0.0389277	0.0507355	0.0230122	0.274376	1.04106	0.104445	0.178468	1.84951
	C11	0.543342	0.223566	0.487657	0.730356	0.293166	0.117758	0.493775	0.10159	0.482053	1.16113	0.713435	0.155186	0.936666	0.445743	0.172619	0.0930999	0.162155	0.546128	1.1023	0.679287	0.458224	0.483701	0.874523	0.104882	0.130897	0.157957	0.288993	0.0957673	0.15153	1.0104	0.116479	0.0687643	0.0774526	0.102781	0.135008	0.0431	0.0920529	2.29063	0.240905	0.106421	1.57925
	C12	0.544889	0.0836685	0.319551	0.272609	0.177649	0.708231	0.30088	0.335007	0.858832	0.412309	0.155562	0.133817	0.78093	0.0817885	0.137691	0.0992011	0.0541609	0.277633	0.747395	0.268328	0.0980442	0.346206	0.0709316	0.082284	0.106634	0.0991129	0.386165	0.0629119	0.35465	0.754365	0.0346823	0.00787816	0.102288	0.327386	0.0942029	0.0539329	0.402433	1.77815	0.195595	0.0844384	1.05868
	C13	0.572875	0.226262	0.35129	0.220553	0.169155	0.393403	0.471308	0.195934	0.311747	0.258242	0.0602528	1.15966	1.11791	0.735578	1.35672	0.078578	0.253219	0.238222	0.418467	0.408413	0.317124	0.283608	0.108758	0.0205404	0.0667236	0.119786	0.219711	0.146579	0.274079	0.528826	0.166265	0.130715	0.42171	1.05404	0.406567	0.168056	0.150471	1.85427	1.46249	0.0728825	0.403284
	C14	0.82498	0.16132	0.529433	1.04785	0.160071	0.184412	0.408191	0.226953	0.119342	1.33823	0.489496	0.147533	0.582726	0.0759438	0.116749	0.262124	0.089354	0.700486	0.907788	0.333278	0.0999157	0.298106	0.0933278	0.0929857	0.129355	0.146708	0.18965	0.10722	1.084	0.286216	0.128883	0.44002	0.103607	0.358166	0.106842	0.0690143	0.0528406	0.577371	0.0831745	0.109834	1.48049
	C15	0.72153	0.151361	0.961191	1.29815	0.868139	0.135427	0.349576	0.13181	1.09479	1.10919	0.824038	0.164155	0.867229	0.170345	0.194509	0.107743	0.101541	0.443252	1.0386	0.344532	0.507206	0.348019	0.726022	0.105734	0.141622	0.3169	0.230386	0.0862965	0.079312	0.768586	0.097858	0.0371125	0.0548908	0.0694576	0.0463881	0.0335643	0.146515	1.37795	0.096881	0.0896537	0.574858
	C16	0.833337	0.886761	0.948359	0.517936	0.795414	0.259367	0.619969	0.461298	0.29536	0.967944	0.363561	0.776624	0.824129	0.304926	0.320057	0.325425	0.506185	0.73156	1.06693	0.447223	0.920339	0.350473	0.563674	0.452896	0.338761	0.580419	0.244032	0.503908	0.480992	0.368414	0.237886	0.144345	0.370267	0.601317	0.269266	0.114479	1.05227	0.868849	0.138935	0.133232	1.17402
	C17	0.700247	0.166145	0.422609	0.262964	0.680395	0.121813	0.14929	0.105225	0.233393	0.642379	0.320496	0.138432	0.830162	0.097016	0.17427	0.115704	0.104653	0.81951	0.767706	0.250512	0.174483	0.39567	0.127946	0.166539	0.889784	0.290433	0.244964	0.104587	0.0738789	0.348668	0.10341	0.036552	0.0831953	0.13926	0.0667168	0.101037	0.228141	0.520262	0.104632	0.0921999	0.482569
	C18	0.656236	0.13694	0.826114	0.211308	0.889542	0.0845491	0.124739	0.10885	0.456706	0.735824	0.755494	0.112876	0.799037	0.109565	0.150858	0.157018	0.0766965	0.346103	0.596858	0.177842	0.568164	0.335416	0.517573	0.080284	0.123806	0.587798	0.223153	0.0850888	0.0677822	0.552479	0.0606652	0.0270991	0.0527388	0.0955994	0.0448763	0.0546278	0.0672676	0.569125	0.0943148	0.0820635	0.579792
	C19	0.453888	0.194284	0.349453	0.223296	0.573419	0.175778	0.169514	0.111358	0.206069	0.967837	0.177172	0.117205	0.895294	0.12994	0.119145	0.11294	0.0383032	0.308264	0.535117	0.131276	0.210923	0.358561	0.161532	0.0987615	0.494295	0.232377	0.279149	0.0548175	0.11908	0.305228	0.0753815	0.0256391	0.0524335	0.141146	0.0641619	0.0852254	0.399478	0.428411	0.123012	0.120445	1.00331
	C20	0.671573	0.124523	0.62235	1.02712	0.29773	0.139365	0.198279	0.11161	0.163714	1.53466	0.540549	0.143508	0.88755	0.0965334	0.169647	0.0994187	0.0823737	0.426276	0.729277	0.364355	0.105639	0.31617	0.0910659	0.0970203	0.107405	0.371138	0.326721	0.256115	0.331188	1.13221	0.116264	0.122215	0.0801473	0.0941983	0.0603959	0.0850609	0.199164	1.65915	0.36384	0.156955	1.30309
	C21	0.780821	0.59368	0.361817	0.172241	0.135041	0.0884579	0.69219	0.185838	0.387611	1.11901	0.141945	0.155953	0.827725	0.109052	0.158826	0.0918762	0.0976309	0.331587	0.89129	0.336057	0.0759398	0.313399	0.111056	0.104208	0.0884629	0.276214	0.242965	0.0905996	0.266815	0.331396	0.830716	0.0882839	0.182668	0.682027	0.4153	0.0652612	0.0537984	0.6827	0.989779	0.131545	0.343391
	C22	0.82638	0.640408	0.379337	0.686917	0.14583	0.0883573	0.284396	0.305451	0.464188	0.951632	0.222188	0.147015	0.61982	0.116321	0.164413	0.195765	0.128077	0.231472	0.487894	0.18097	0.081233	0.293922	0.076029	0.092197	0.100691	0.414101	0.20731	0.164828	0.530928	0.325317	0.896888	0.09659	0.319922	0.889805	0.187576	0.0689237	0.0498526	0.701736	0.108877	0.719194	0.398238
	C23	0.768002	0.137485	0.327474	0.855197	0.51614	0.262053	0.624053	0.229994	0.267715	0.36239	0.366553	0.149153	0.79529	0.091568	0.147362	0.0801281	0.110998	0.335994	1.09125	0.414911	0.216811	0.319065	0.163248	0.0791094	0.101582	0.0862528	0.231112	0.0827116	0.37533	0.311571	0.11338	0.341049	0.225062	0.706968	0.199035	0.0631536	0.0680461	0.711097	0.235332	0.0902749	1.59888
	C24	0.912929	0.798431	0.618792	0.646636	0.161795	0.111005	0.572047	0.14144	0.455416	1.0309	0.643154	0.178138	0.778839	0.116046	0.230459	0.121189	0.226401	0.859575	1.03024	0.389484	0.122958	0.445517	0.159045	0.406887	0.131219	0.180166	0.231414	0.138786	0.285629	0.34626	0.901383	0.0828614	0.473036	0.757189	0.293747	0.183605	0.0774287	0.628048	0.879305	0.676153	0.530236
	C25	0.737222	1.08241	0.63742	0.130737	0.108201	0.113029	0.631697	0.0929007	0.0950943	0.188018	0.245855	0.409174	0.999447	0.102558	0.190066	0.0748295	1.12785	0.737444	0.287472	0.203519	0.0829125	0.336596	0.101213	0.0955183	0.0821618	0.112123	0.295681	1.14553	0.139174	0.428514	0.358439	0.0558145	0.380699	0.893733	0.383448	0.391154	0.0550176	0.563906	0.0962682	0.17044	0.340027
	C26	0.832454	0.611922	0.382786	0.131174	0.132595	0.0870927	0.654215	0.169453	0.450729	0.286377	0.146732	0.161859	0.877967	0.117785	0.171411	0.0806283	0.115723	0.367169	0.888222	0.384079	0.0768165	0.331829	0.115034	0.10722	0.109835	0.111159	0.248926	0.0751969	0.323883	0.349011	0.806041	0.0752061	0.270873	0.749583	0.36592	0.0845865	0.0508299	0.686724	0.650479	0.100388	0.373471
	C27	0.831771	0.615531	0.509167	0.141196	0.130005	0.121764	0.657688	0.167075	0.383558	0.297843	0.153334	0.27639	0.96789	0.110727	0.166308	0.0758201	0.124397	0.331925	1.15276	0.338865	0.0750289	0.347288	0.116902	0.0959217	0.0993551	0.105158	0.285494	0.121008	0.243556	0.355153	0.815377	0.0929226	0.272371	1.0115	0.570537	0.131038	0.0597173	0.661753	0.147598	0.156651	0.379259
	C28	0.834879	0.772887	0.379299	0.15274	0.126267	0.0787449	0.673643	0.25162	0.615047	0.598014	0.22161	0.379112	0.916808	0.128163	0.179621	0.121557	0.641224	0.256935	0.788307	0.207736	0.0793945	0.298175	0.094884	0.0867284	0.0972181	0.0963358	0.274976	0.0724287	0.295716	0.388227	1.07821	0.0520143	0.898983	0.849408	0.786288	0.158089	0.0506743	0.902141	0.614981	0.10779	0.378109
	C29	0.861054	0.668824	0.328095	0.588008	0.149131	0.092868	0.637096	0.302306	0.734495	0.301574	0.313443	0.131146	0.750755	0.129634	0.180447	0.142417	0.295429	0.296592	1.01466	0.27218	0.0842114	0.337205	0.094454	0.107154	0.13824	0.0924939	0.256906	0.0775218	0.237214	0.326647	0.959548	0.0553539	0.830498	0.75705	0.265746	0.0745152	0.0533644	0.779251	0.225715	0.799856	0.42437
M01_T005	C01	0.287568	0.386117	0.581176	0.196269	0.161948	0.38645	0.204785	0.0949577	0.133853	0.348024	0.476084	0.115109	0.336408	0.0946233	0.203855	0.0836813	0.169981	0.853347	1.37525	0.633899	0.248477	0.998909	0.295702	0.0991394	0.116654	0.132408	0.208555	0.144994	0.176683	1.20334	0.206691	0.0647992	0.0753732	0.199072	0.204406	0.0975463	0.0612569	0.666784	0.272189	0.0992851	0.582003
	C02	0.625212	0.351921	0.620601	0.551814	0.164418	0.130766	0.14593	0.0886967	0.165077	0.330469	0.569668	0.141919	0.471607	0.682693	0.961849	0.136338	0.249811	0.901497	0.582011	0.518841	0.192622	0.595018	0.163943	0.124937	0.219041	0.141508	0.220153	0.0908428	0.0923772	0.347489	0.21537	0.0463852	0.0807814	0.171915	0.0537868	0.184433	0.0899107	1.27029	0.167924	0.113839	0.887544
	C03	0.61203	0.157389	0.476126	0.412696	0.151987	0.09196	0.133488	0.0895809	0.310964	0.258676	0.151908	0.125756	0.796736	0.854652	0.884103	0.118467	0.101269	0.275241	0.591547	0.609127	0.272824	0.328164	0.0887701	0.0765366	0.102541	0.10296	0.216695	0.0647631	0.149984	0.293679	0.0827224	0.0389294	0.0422512	0.0720695	0.0349167	0.108873	0.0929079	1.0096	0.102087	0.0710219	1.23423
	C04	0.719872	1.18291	0.612798	0.308007	0.281829	0.130927	0.293493	0.421163	0.257561	0.360051	0.18457	0.46306	0.715459	0.82797	1.10168	0.115318	0.161955	0.25219	0.562075	0.680437	0.154528	0.437222	0.154537	0.122781	0.0891935	0.153754	0.305595	0.164257	0.140537	0.395988	0.409266	0.044758	0.101807	0.253339	0.0800432	0.0941439	0.0901296	1.09292	0.522978	0.183654	0.846834
	C05	0.51311	0.0996114	0.542835	0.158055	0.154981	0.103651	0.103961	0.104147	0.111408	0.11663	0.144643	0.145735	0.292345	0.657991	0.713646	0.103269	0.0792424	0.142243	0.227637	0.444361	0.0884582	0.247935	0.0694439	0.0605557	0.0739013	0.0751104	0.168791	0.0607517	0.0598374	0.210286	0.0624891	0.0351489	0.028115	0.0540483	0.0362666	0.0749328	0.0771331	0.937569	0.0865073	0.0705012	0.165706
	C06	0.642521	0.111496	0.332437	0.158696	0.126005	0.111591	0.661429	0.148114	0.535039	0.178792	0.120048	0.105742	0.696987	0.688444	0.781418	0.108713	0.116132	0.192513	0.318109	0.660571	0.113789	0.240268	0.0785178	0.105905	0.104522	0.0951564	0.177812	0.0377806	0.057007	0.210268	0.116332	0.049731	0.0114132	0.0297007	0.0331362	0.0222063	0.0947504	1.01595	0.085104	0.130191	0.264689
	C07	0.667801	0.124353	0.306344	0.131829	0.126402	0.0799495	0.08364	0.103352	0.121711	0.224602	0.120371	0.0963159	0.508284	0.726638	0.653014	0.119219	0.0895095	0.189577	0.352545	0.681244	0.0984858	0.255675	0.0860103	0.0626092	0.124126	0.0765613	0.174068	0.0595939	0.0704127	0.217177	0.0697172	0.0463436	0.027942	0.063252	0.0587121	0.0956561	0.0689496	0.949521	0.0923696	0.0705066	0.61158
	C08	0.689565	0.0987753	0.297338	0.143507	0.115636	0.0888706	0.0890586	0.103713	0.107605	0.124719	0.131886	0.117037	0.543129	0.574076	0.646921	0.141133	0.100281	0.220446	0.424481	0.694065	0.0941645	0.31262	0.0816901	0.0710619	0.0870216	0.0816125	0.201255	0.0605092	0.0647705	0.278869	0.0777776	0.0390238	0.0244414	0.0504953	0.0416816	0.109918	0.0847495	0.980444	0.0996396	0.0708998	0.154001
	C09	0.666998	0.224203	0.371384	0.183884	0.114462	0.0990213	0.185613	0.0864992	0.117204	0.717563	0.132201	0.104978	0.5325	0.66026	0.688108	0.104496	0.081337	0.188067	0.411036	0.682283	0.0825967	0.176922	0.0879247	0.0649379	0.0859077	0.0876448	0.149524	0.0547693	0.0907002	0.26384	0.258928	0.0649615	0.0398183	0.14808	0.0738308	0.0851611	0.0817576	0.935965	0.17005	0.202211	0.258767
	C10	0.730983	0.184786	0.859677	1.17892	0.59122	0.503956	0.166384	0.116036	0.71853	0.412744	0.525828	0.145075	0.96528	0.119618	0.185711	0.0964839	0.976722	0.312462	1.16901	0.454919	0.240616	0.42105	0.360874	0.0900481	0.112015	0.141361	0.220113	0.081755	0.105491	0.785215	0.0955245	0.0529658	0.0467706	0.0458853	0.0426334	0.0294418	0.272824	1.04841	0.124598	0.159405	1.80158
	C11	0.513338	0.183219	0.463585	0.673625	0.234845	0.139156	0.402182	0.117923	0.482327	1.09639	0.643638	0.143552	0.883978	0.46326	0.193247	0.0907543	0.133503	0.439831	1.00936	0.577067	0.555593	0.447897	0.786173	0.0975214	0.136581	0.157286	0.229915	0.0804214	0.135766	0.987577	0.0931368	0.049974	0.0292943	0.102652	0.104999	0.0454673	0.114533	2.10914	0.217113	0.0928354	1.54234
	C12	0.559953	0.120993	0.306057	0.250548	0.171729	0.735384	0.359858	0.390153	0.818832	0.532668	0.140969	0.119831	0.904274	0.160439	0.152513	0.0803033	0.110949	0.240757	0.627784	0.209196	0.0402065	0.363374	0.147406	0.0668733	0.0725259	0.0881403	0.356606	0.0568289	0.393507	0.689576	0.0586525	0.0202069	0.0852944	0.341784	0.144149	0.0472252	0.305218	1.8378	0.156506	0.0678422	1.08052
	C13	0.577332	0.283534	0.517581	0.154334	0.183205	0.247126	0.365763	0.222036	0.117866	0.219834	0.232441	1.27208	1.18808	0.689599	1.2175	0.13917	0.268864	0.362633	0.259836	0.510049	0.154297	0.397922	0.0116728	0.0433544	0.0487607	0.0684092	0.151957	0.129052	0.377032	0.41246	0.374126	0.111657	0.127684	1.02608	0.223613	0.10721	0.0711381	1.87362	1.64706	0.0763518	0.341409
	C14	0.783644	0.152455	0.487077	1.00085	0.161562	0.156934	0.322059	0.220787	0.144488	1.318	0.553855	0.130095	0.567746	0.0939351	0.172547	0.255304	0.0973511	0.623984	0.762086	0.297814	0.139412	0.305759	0.115278	0.104657	0.159605	0.166563	0.182689	0.0944031	1.00825	0.248122	0.0767626	0.321813	0.0908919	0.275292	0.0988694	0.0657836	0.065638	0.533738	0.0846589	0.0802922	1.57208
	C15	0.689982	0.180832	0.987277	1.1716	0.791663	0.130631	0.220355	0.138068	0.950646	1.10144	0.825175	0.142307	0.808347	0.224527	0.342329	0.10946	0.111956	0.373494	0.971181	0.318596	0.540351	0.373977	0.671014	0.105639	0.144908	0.348458	0.241238	0.0887071	0.097823	0.751993	0.0962205	0.038837	0.0419154	0.0789925	0.0508699	0.0355752	0.123624	1.32614	0.101722	0.0822227	0.639241
	C16	0.759259	1.29019	1.26099	0.582404	0.926021	0.354139	0.735284	0.545405	0.290696	0.888533	0.450092	0.909947	0.760897	0.230615	0.375672	0.386431	0.666421	0.741647	1.03945	0.446876	0.798208	0.328622	0.489018	0.35439	0.271114	0.646629	0.22242	0.412057	0.475391	0.257782	0.288429	0.0769503	0.36249	0.592749	0.266239	0.127735	0.944825	0.667085	0.195047	0.101513	1.25821
	C17	0.659254	0.211528	0.422562	0.297823	0.632553	0.125846	0.128556	0.123702	0.18968	0.671351	0.264437	0.129865	0.8009	0.104258	0.189783	0.111521	0.100817	0.698839	0.678538	0.234701	0.157772	0.400301	0.112354	0.146447	0.84381	0.276302	0.241212	0.0836141	0.0755259	0.32152	0.0939777	0.0379112	0.0697428	0.123417	0.0594885	0.0831681	0.228262	0.449787	0.114131	0.0860292	0.523773
	C18	0.618693	0.170848	0.83157	0.19863	0.852331	0.0819238	0.134667	0.118679	0.443197	0.744239	0.742442	0.112881	0.774654	0.104803	0.165345	0.157675	0.0800011	0.301072	0.547217	0.187241	0.5107	0.33925	0.463927	0.0921618	0.118153	0.58116	0.234611	0.0754608	0.0771951	0.527639	0.0639439	0.0504597	0.0383512	0.090506	0.0381492	0.0514682	0.0662075	0.531338	0.109863	0.0788715	0.626064
	C19	0.473154	0.211953	0.41215	0.184964	0.452672	0.128373	0.149888	0.106151	0.160923	1.00218	0.183277	0.109544	0.748167	0.0928838	0.162183	0.103291	0.0412748	0.221546	0.499498	0.196248	0.156868	0.294279	0.140448	0.0778902	0.404308	0.334131	0.275663	0.0449506	0.0630148	0.295112	0.0864606	0.0278728	0.021756	0.160038	0.0654926	0.0398054	0.36752	0.376516	0.145374	0.101193	1.1447
	C20	0.653165	0.121646	0.585219	0.998318	0.228752	0.121107	0.205621	0.110066	0.11097	1.47581	0.476792	0.127454	0.789744	0.145148	0.218095	0.064631	0.0937352	0.35048	0.647994	0.317031	0.10798	0.382194	0.0888807	0.0830535	0.0740812	0.371772	0.282821	0.212697	0.291409	1.11407	0.123455	0.146316	0.0603603	0.112052	0.0511055	0.0830726	0.12883	1.5588	0.437865	0.170752	1.28297
	C21	0.709614	0.565404	0.381753	0.153224	0.135804	0.102691	0.583977	0.174719	0.19415	1.08293	0.145849	0.140584	0.766779	0.0920175	0.162314	0.0728737	0.0878262	0.260884	0.818509	0.289631	0.0807545	0.30559	0.104108	0.0925693	0.088207	0.285203	0.201452	0.108884	0.193599	0.281432	0.744591	0.0835758	0.094188	0.538517	0.320364	0.0717866	0.0625889	0.546287	0.914223	0.100175	0.34859
	C22	0.760151	0.631981	0.419835	0.606307	0.14415	0.112349	0.219972	0.254974	0.317654	0.903539	0.201425	0.136512	0.61814	0.102841	0.166085	0.144053	0.180553	0.19992	0.359744	0.17954	0.0797056	0.292629	0.0795519	0.0942012	0.101174	0.394065	0.18863	0.157976	0.462689	0.255654	0.827646	0.0896182	0.187845	0.783849	0.154365	0.0583702	0.0588079	0.571567	0.099216	0.711623	0.405162
	C23	0.701188	0.142869	0.371631	0.81762	0.441071	0.175287	0.545448	0.19659	0.246038	0.335143	0.307985	0.137642	0.702234	0.0926494	0.166203	0.0796233	0.09765	0.283466	0.992587	0.390617	0.197832	0.345231	0.119662	0.0798751	0.102542	0.0825495	0.214643	0.0706143	0.313317	0.275587	0.0700723	0.275385	0.223105	0.552637	0.166756	0.0615833	0.0627807	0.592935	0.202744	0.0833733	1.4735
	C24	0.792243	0.786476	0.586463	0.575351	0.158773	0.109537	0.421045	0.125368	0.289967	1.07357	0.552021	0.153946	0.691682	0.0939351	0.210946	0.11603	0.185337	0.869551	0.868237	0.315909	0.116566	0.432695	0.118502	0.277505	0.126259	0.174298	0.207965	0.0983734	0.206829	0.269067	0.826553	0.0667098	0.325291	0.664775	0.245369	0.159832	0.0756411	0.526955	0.843391	0.325485	0.698234
	C25	0.680167	0.888936	0.696275	0.282961	0.12521	0.115181	0.6077	0.137962	0.109542	0.193003	0.208518	0.335678	0.871648	0.0945103	0.1877	0.0780299	1.06695	0.538045	0.262227	0.18899	0.0963921	0.29027	0.101027	0.0962314	0.126005	0.0837459	0.226994	1.00408	0.187822	0.315794	0.561411	0.0589568	0.367303	0.863775	0.49495	0.182422	0.0688222	0.725021	0.100953	0.22683	0.327411
	C26	0.741728	0.587592	0.385611	0.13923	0.133711	0.100639	0.579587	0.161815	0.273152	0.295427	0.13763	0.149059	0.840013	0.0854722	0.18046	0.0669228	0.119164	0.269266	0.849823	0.297612	0.0864514	0.304892	0.101125	0.0970433	0.0912654	0.0958598	0.216056	0.0654869	0.229886	0.297542	0.743346	0.084844	0.184946	0.576624	0.305946	0.0725078	0.0501711	0.572423	0.685763	0.0888652	0.399764
	C27	0.735311	0.594569	0.492135	0.142112	0.135267	0.119389	0.561141	0.153326	0.247659	0.262	0.148193	0.23057	0.924806	0.0905753	0.167859	0.0790543	0.120109	0.277299	1.03068	0.293147	0.0922572	0.317835	0.0928008	0.0897465	0.084555	0.100239	0.23723	0.0935228	0.170982	0.265596	0.711869	0.079023	0.193667	0.855227	0.449017	0.0926504	0.0675265	0.528579	0.13792	0.100598	0.35178
	C28	0.736291	0.764445	0.417547	0.167634	0.143785	0.095571	0.362177	0.193993	0.458757	0.581808	0.182754	0.2205	0.912764	0.10706	0.180618	0.10683	0.39916	0.226107	0.532394	0.189503	0.0837362	0.283761	0.085649	0.0823129	0.0998028	0.102727	0.241865	0.0679689	0.339795	0.294291	1.00773	0.0498265	0.593477	0.782662	0.57206	0.135914	0.0570953	0.722378	0.65774	0.117973	0.387483
	C29	0.819742	0.823756	0.350358	0.476122	0.133367	0.136199	0.427419	0.242563	0.653513	0.299567	0.354437	0.124197	0.61967	0.104628	0.165018	0.122659	0.476808	0.22213	0.80164	0.228988	0.0937382	0.305709	0.0926742	0.0970202	0.13079	0.0839899	0.212884	0.0793772	0.108371	0.296371	0.92936	0.069307	0.644368	0.663752	0.210814	0.0693911	0.0660403	0.678424	0.158872	0.794597	0.466726
M01_T008	C01	0.185626	0.255542	0.508313	0.166228	0.210697	0.411593	0.173804	0.0193171	0.0174039	0.156068	0.385615	0.0843594	0.301344	0.0328655	0.184271	0.0762929	0.0473263	1.10504	1.51695	0.648932	0.433033	1.37244	0.261687	0.0370975	0.125896	0.113578	0.363919	0.0718555	0.107901	1.14699	0.154427	0.106519	0.0908952	0.0953532	0.141061	0.154939	0.00715679	0.778081	0.0705812	0.0775823	0.434775
	C02	0.628925	0.346961	0.606881	0.459372	0.156656	0.114452	0.144714	0.103917	0.204221	0.332717	0.528432	0.125213	0.458903	0.775293	0.937937	0.161404	0.230545	1.00398	0.428897	0.567951	0.150857	0.231963	0.119862	0.112509	0.203895	0.137034	0.255577	0.0869277	0.0665585	0.246534	0.174774	0.0553288	0.0962581	0.15733	0.0579013	0.212089	0.141409	1.02877	0.156622	0.0957403	0.733834
	C03	0.656758	0.147732	0.546791	0.224107	0.181553	0.0764042	0.122462	0.125345	0.343325	0.388326	0.239713	0.0995231	0.748272	0.861366	0.734761	0.11653	0.10334	0.246702	0.548473	0.588699	0.131361	0.200546	0.0625152	0.0721895	0.0873741	0.0705287	0.230644	0.0570633	0.0739077	0.260169	0.116578	0.0470373	0.0307008	0.0725608	0.0538481	0.147816	0.120109	1.0464	0.12548	0.0962431	0.905679
	C04	0.658375	1.19646	0.607252	0.288888	0.210032	0.1054	0.184659	0.477536	0.165395	0.348983	0.221518	0.467411	0.669988	0.796292	0.988613	0.139106	0.145777	0.236858	0.470714	0.731085	0.176184	0.193667	0.220811	0.138676	0.0766727	0.148855	0.238756	0.0533588	0.0520063	0.246285	0.189102	0.0430856	0.0316296	0.158866	0.0809919	0.0917997	0.110466	0.928388	0.263903	0.0823532	0.770855
	C05	0.539337	0.0928932	0.631143	0.144181	0.161481	0.056761	0.0793089	0.105483	0.0978445	0.138965	0.210692	0.0993418	0.319477	0.713982	0.684513	0.0985053	0.0706268	0.140698	0.172171	0.459603	0.0677371	0.130369	0.0434412	0.048247	0.0583496	0.052263	0.169678	0.0350605	0.0486918	0.138749	0.0827124	0.0327879	0.0379448	0.0327319	0.0338004	0.0971191	0.0929728	0.858599	0.0935601	0.0941644	0.167811
	C06	0.619522	0.084038	0.338694	0.123139	0.112951	0.0774455	0.456814	0.102898	0.523021	0.196359	0.175398	0.115514	0.629063	0.662605	0.667714	0.115774	0.0947386	0.172126	0.283702	0.670802	0.079203	0.16128	0.0628594	0.0565506	0.10184	0.0600639	0.17256	0.049202	0.0617312	0.222101	0.0967915	0.0486524	0.0570127	0.0171071	0.038346	0.0424258	0.129913	0.95795	0.102044	0.0590646	0.262485
	C07	0.629637	0.0981424	0.319909	0.143959	0.145402	0.0511948	0.0840807	0.0954613	0.109787	0.225012	0.178943	0.0969211	0.539017	0.684921	0.624847	0.117267	0.0755483	0.171188	0.286263	0.655987	0.075086	0.144178	0.0575128	0.0514711	0.0764959	0.0602491	0.191165	0.0435566	0.0449389	0.177641	0.0856901	0.0413822	0.0233757	0.0451925	0.0453702	0.0893504	0.0950457	0.865418	0.095622	0.0909857	0.424777
	C08	0.670043	0.0828318	0.345455	0.167735	0.146338	0.0599476	0.0823096	0.113488	0.108867	0.145874	0.212373	0.0985697	0.539472	0.584157	0.628114	0.148847	0.0970338	0.204132	0.359135	0.683092	0.0827689	0.176411	0.0610115	0.0625229	0.058751	0.0662401	0.216107	0.0501104	0.0459509	0.229634	0.103618	0.0397213	0.0308781	0.0391365	0.0376355	0.102961	0.11834	0.885081	0.0987043	0.0879706	0.151124
	C09	0.662354	0.0997144	0.430869	0.208562	0.190802	0.0688327	0.118231	0.14989	0.136353	0.433114	0.273531	0.10186	0.547509	0.652503	0.681449	0.128365	0.075992	0.195534	0.337725	0.694063	0.0799628	0.159473	0.0517295	0.0542101	0.0539153	0.0810928	0.208943	0.0541596	0.0474198	0.201811	0.120336	0.0404314	0.0315908	0.0514503	0.0386718	0.0804565	0.112752	0.877086	0.0990448	0.0885449	0.232644
	C10	0.735533	0.141272	0.742795	1.10889	0.550327	0.5483	0.194184	0.161568	0.898103	0.557409	0.506194	0.135097	0.980427	0.160783	0.295184	0.105439	0.75951	0.308832	1.0496	0.431642	0.250455	0.305494	0.304437	0.0955925	0.093209	0.154375	0.286281	0.0853862	0.104547	0.932822	0.113154	0.0688335	0.0236966	0.0394881	0.0355608	0.0161971	0.30002	0.980608	0.117296	0.163479	1.69404
	C11	0.604439	0.299106	0.465224	0.602708	0.272907	0.13589	0.494491	0.178012	0.456851	1.29348	0.600035	0.232588	0.861924	0.499238	0.323748	0.104933	0.15901	0.466003	1.09599	0.605125	0.473358	0.375354	0.580563	0.082611	0.15552	0.146204	0.328624	0.0875298	0.209256	1.1434	0.19567	0.102136	0.139299	0.214789	0.159955	0.070013	0.160178	1.78626	0.479758	0.117114	1.4723
	C12	0.483781	0.0927862	0.331516	0.246819	0.261081	0.772909	0.355406	0.447049	0.735944	0.557736	0.257882	0.115058	0.686448	0.115698	0.304084	0.105793	0.0814885	0.22002	0.509925	0.285872	0.0873668	0.224183	0.0912727	0.0534294	0.05066	0.198329	0.295385	0.0631065	0.456689	0.763321	0.116057	0.0731205	0.147812	0.153925	0.107989	0.0733608	0.425484	1.52202	0.168458	0.0935622	0.975599
	C13	0.538887	0.17771	0.448666	0.251258	0.226012	0.361007	0.547857	0.114548	0.125049	0.391588	0.349532	0.937991	0.868502	0.572635	0.795069	0.0904726	0.372608	0.318519	0.201676	0.334721	0.277565	0.251263	0.0587706	0.103261	0.0888285	0.107953	0.344351	0.157615	0.309821	0.543207	0.0878951	0.0470912	0.518879	1.09771	0.372916	0.197857	0.202601	1.4851	1.65851	0.118385	0.351822
	C14	0.753873	0.110963	0.448891	0.98114	0.175586	0.139008	0.273812	0.271108	0.191978	1.14824	0.433499	0.103208	0.600957	0.121194	0.241696	0.324193	0.074375	0.705535	0.913369	0.442216	0.0949205	0.175499	0.0591683	0.108451	0.0496257	0.11555	0.206967	0.121108	0.941362	0.167135	0.125488	0.526269	0.0744236	0.376134	0.0536563	0.0910058	0.0932628	0.731781	0.104288	0.10827	1.30119
	C15	0.695732	0.1406	0.80375	0.919438	0.693141	0.146468	0.283121	0.17406	1.12872	1.19301	0.777382	0.131526	0.725305	0.183427	0.303489	0.109229	0.0854385	0.385557	0.805882	0.286025	0.548505	0.313542	0.685129	0.102807	0.12309	0.381219	0.274151	0.0898243	0.0960608	0.948328	0.0960283	0.067212	0.0438155	0.0708354	0.0316784	0.0394709	0.189019	1.46842	0.104366	0.0978336	0.714257
	C16	0.682449	1.04905	1.12246	0.529643	0.88166	0.342256	0.671616	0.493967	0.334929	0.984016	0.468874	0.825237	0.643344	0.312088	0.498011	0.411286	0.604909	0.75832	1.00891	0.534938	0.856687	0.255575	0.571274	0.462242	0.428585	0.693237	0.284429	0.513806	0.474379	0.220998	0.267868	0.174248	0.409866	0.645426	0.308138	0.11056	0.862051	0.827448	0.158878	0.116266	1.01851
	C17	0.686736	0.19411	0.502036	0.283323	0.641642	0.0973416	0.149506	0.153377	0.196598	0.667622	0.417828	0.117333	0.738597	0.141053	0.284436	0.158582	0.137271	1.11551	0.670855	0.320041	0.241615	0.241284	0.136905	0.175901	0.842954	0.297165	0.315319	0.0878958	0.0734666	0.167462	0.139083	0.0421101	0.0648986	0.160666	0.0558265	0.13875	0.322847	0.738552	0.124757	0.106937	0.504085
	C18	0.641181	0.14978	0.784743	0.21296	0.850376	0.0897161	0.138399	0.128102	0.490033	0.6107	0.735295	0.0975796	0.69844	0.150104	0.249861	0.124087	0.0772036	0.366738	0.47546	0.213567	0.64576	0.182063	0.498737	0.0807637	0.0990124	0.643269	0.239954	0.0675714	0.0549899	0.677455	0.0800971	0.0430779	0.0456639	0.0647648	0.0353843	0.0769929	0.101189	0.692439	0.10548	0.0961124	0.606533
	C19	0.510198	0.123816	0.379946	0.219284	0.544125	0.243808	0.133845	0.146873	0.141118	1.05358	0.291464	0.0724737	0.766076	0.0955781	0.246426	0.105257	0.155135	0.294568	0.493205	0.257546	0.317564	0.28299	0.151782	0.0895879	0.347885	0.365293	0.351167	0.0925289	0.0958995	0.294041	0.0704968	0.0421132	0.0338355	0.0756817	0.067128	0.0825857	0.647531	0.642097	0.109523	0.102414	1.06415
	C20	0.651209	0.103509	0.664125	0.95338	0.288396	0.168953	0.222081	0.160093	0.242163	1.30591	0.592695	0.108312	0.780645	0.1574	0.276909	0.076038	0.0804013	0.340758	0.616137	0.376678	0.110219	0.202037	0.167505	0.101245	0.0647192	0.392882	0.290465	0.242671	0.338382	1.0111	0.171133	0.129697	0.057564	0.0820239	0.0681959	0.0616775	0.203348	1.73993	0.467141	0.142901	1.52535
	C21	0.674082	0.525239	0.370124	0.197398	0.16337	0.0901366	0.64834	0.21012	0.305401	1.09851	0.23409	0.129007	0.708448	0.127063	0.253561	0.0740052	0.0990809	0.239701	0.811875	0.324048	0.0768825	0.182465	0.0840798	0.0820337	0.0682017	0.252102	0.22042	0.137231	0.21323	0.37586	0.755678	0.163451	0.127135	0.608545	0.30361	0.0890024	0.0858173	0.782351	0.923026	0.107795	0.306973
	C22	0.738767	0.713189	0.392178	0.522825	0.160766	0.10665	0.249742	0.259286	0.499889	1.07118	0.31403	0.100208	0.675517	0.149278	0.235976	0.140535	0.33451	0.199861	0.329892	0.218827	0.0587701	0.141015	0.0419485	0.0747804	0.0531279	0.34876	0.208525	0.213803	0.462708	0.196752	0.981958	0.125871	0.120267	0.797754	0.192746	0.0673925	0.0798162	0.749153	0.152011	0.727739	0.363115
	C23	0.691726	0.12923	0.342933	0.79927	0.32372	0.154284	0.562941	0.239543	0.324762	0.397327	0.29778	0.107049	0.66848	0.166308	0.273904	0.0677792	0.0999406	0.286304	1.01669	0.45722	0.138036	0.196011	0.116397	0.083454	0.0994799	0.0785925	0.239305	0.0780878	0.279517	0.22274	0.107448	0.456758	0.214535	0.665201	0.14983	0.0852428	0.0957205	0.832387	0.262973	0.114476	1.33616
	C24	0.707408	0.81623	0.617635	0.950639	0.179302	0.0836164	0.510107	0.131564	0.322975	0.857063	0.585725	0.148409	0.705563	0.143901	0.312074	0.157336	0.243423	0.89366	0.980809	0.433043	0.0957499	0.187442	0.135803	0.367249	0.107449	0.156477	0.267828	0.128998	0.195186	0.286315	0.883829	0.218039	0.266877	0.701802	0.237989	0.174898	0.120159	0.789621	0.843412	0.258766	0.715585
	C25	0.671174	0.81544	0.683548	0.522302	0.168354	0.106322	0.563477	0.162118	0.214875	0.438453	0.314738	0.239012	0.924743	0.146756	0.286165	0.0670785	1.14523	0.63153	0.536505	0.278758	0.0775106	0.19073	0.0959774	0.094969	0.0480269	0.0724094	0.244295	1.10044	0.166439	0.286847	0.545973	0.0627593	0.783572	0.94735	0.537733	0.180254	0.088081	0.883885	0.141734	0.186754	0.375597
	C26	0.674538	0.515047	0.365813	0.179966	0.15018	0.0799417	0.613422	0.2044	0.307873	0.329592	0.219624	0.130186	0.717111	0.138808	0.254041	0.0737489	0.0764226	0.260191	0.778433	0.343305	0.0731083	0.173381	0.0903068	0.0933403	0.0550558	0.0799899	0.232739	0.0686912	0.202036	0.339359	0.749116	0.157221	0.130843	0.617077	0.289386	0.0807768	0.0928881	0.781844	0.608542	0.112036	0.322803
	C27	0.676486	0.551144	0.426259	0.19366	0.15633	0.0924199	0.623928	0.207918	0.315266	0.330652	0.23877	0.167186	0.738086	0.137887	0.255976	0.0660442	0.108282	0.268867	0.932047	0.33329	0.0813808	0.191825	0.0946103	0.0928172	0.0749309	0.0749926	0.247837	0.138362	0.196694	0.323979	0.775584	0.216934	0.165727	0.800301	0.380251	0.0970884	0.099167	0.791941	0.194998	0.111958	0.348214
	C28	0.718774	0.770892	0.383079	0.179967	0.148685	0.0746265	0.298085	0.241527	0.576209	0.721342	0.262755	0.287228	0.894485	0.147843	0.25259	0.0807371	0.340139	0.21962	0.495341	0.228986	0.0646064	0.151801	0.0583449	0.0937052	0.0574754	0.0960798	0.282013	0.0626894	0.337169	0.313146	0.998688	0.0661313	0.609605	0.813727	0.445675	0.122728	0.0904723	0.835491	0.614007	0.113826	0.37608
	C29	0.737671	0.784156	0.308755	0.778654	0.131786	0.0958612	0.530176	0.202491	0.718983	0.340108	0.358666	0.0840012	0.607638	0.148067	0.231816	0.105296	0.709717	0.245495	0.793793	0.275167	0.0693973	0.169664	0.0742865	0.0911689	0.0725879	0.0703563	0.214133	0.136582	0.1237	0.157944	0.997324	0.139188	0.486324	0.772833	0.196186	0.101529	0.0943883	0.808699	0.163635	0.744074	0.346288
M01_T010	C01	0.394297	0.487872	0.619378	0.200561	0.146424	0.362763	0.317718	0.112711	0.144194	0.471608	0.532863	0.0810026	0.428457	0.0800775	0.187647	0.0770133	0.158394	1.02806	1.20249	0.601194	0.129647	0.945243	0.233783	0.111839	0.12069	0.0991865	0.169109	0.101829	0.134695	1.0761	0.375475	0.0591764	0.0961478	0.229555	0.17393	0.108283	0.0995158	0.590718	0.543605	0.100615	0.567729
	C02	0.64248	0.349151	0.73295	0.70917	0.185422	0.15552	0.154239	0.0708025	0.241062	0.2597	0.613616	0.118462	0.615764	0.743553	1.05264	0.125349	0.206048	0.854355	0.500895	0.548904	0.0894646	0.472167	0.162345	0.117995	0.179781	0.136251	0.197047	0.0778889	0.0808824	0.351212	0.189769	0.0613261	0.0880554	0.121638	0.0281718	0.180672	0.102322	1.23404	0.169189	0.104672	0.922579
	C03	0.639033	0.14544	0.543284	0.347616	0.148633	0.0811388	0.139722	0.0920474	0.354029	0.276287	0.175971	0.104776	0.807431	0.846998	0.790959	0.117208	0.0944974	0.274621	0.557123	0.573885	0.087332	0.273214	0.0608315	0.0723704	0.0943403	0.079426	0.178306	0.0595155	0.150918	0.239435	0.098838	0.0289119	0.037509	0.0590806	0.0444089	0.117011	0.10333	1.07933	0.131252	0.0702222	1.104
	C04	0.674325	1.16808	0.512299	0.185178	0.23194	0.068456	0.177249	0.332822	0.146504	0.2808	0.133061	0.297685	0.671821	0.795375	1.0725	0.165504	0.120901	0.367845	0.534661	0.628487	0.0989148	0.416053	0.0972539	0.109462	0.128442	0.085712	0.260717	0.0774008	0.109168	0.368362	0.247491	0.0490552	0.0601053	0.211535	0.0215725	0.0713279	0.0663588	1.09467	0.340024	0.143281	0.841852
	C05	0.514463	0.0821934	0.466865	0.107967	0.119078	0.0496146	0.0798246	0.0688848	0.099285	0.117767	0.134347	0.0789186	0.310995	0.648196	0.702498	0.0941462	0.0679369	0.116324	0.225026	0.433752	0.0618082	0.175864	0.0473993	0.0497235	0.0712672	0.0519157	0.117488	0.0449446	0.0462686	0.159417	0.0652187	0.0206719	0.0216781	0.0423725	0.0302889	0.0845774	0.080792	0.954738	0.097712	0.0761371	0.149226
	C06	0.673582	0.163463	0.355053	0.13646	0.138482	0.11598	0.768603	0.137978	0.648232	0.235378	0.146436	0.132051	0.750767	0.78297	0.847049	0.148295	0.0687292	0.26544	0.342772	0.752189	0.0693487	0.23446	0.0584219	0.0649997	0.0830184	0.0432015	0.185597	0.0815929	0.0672681	0.2466	0.139142	0.0449238	0.0326031	0.0658633	0.0300985	0.0582258	0.147826	1.08102	0.107961	0.0612736	0.417929
	C07	0.619151	0.0947386	0.291394	0.111333	0.11193	0.0572773	0.0926148	0.066375	0.116069	0.204743	0.144423	0.0749644	0.533724	0.6942	0.639175	0.113992	0.0727784	0.180221	0.328106	0.647634	0.0647767	0.18031	0.0378599	0.0557442	0.132445	0.0437182	0.142108	0.0495577	0.0317342	0.178386	0.0781204	0.0357395	0.0352596	0.0464923	0.0427984	0.0901058	0.0753858	0.947933	0.0988415	0.0776499	0.463542
	C08	0.664434	0.0901775	0.296902	0.127736	0.108936	0.0620095	0.0849872	0.0862736	0.0998384	0.128794	0.134348	0.0835085	0.549635	0.584548	0.642452	0.141921	0.0801018	0.220931	0.421978	0.677746	0.0698441	0.229191	0.0471426	0.0523986	0.0835093	0.0490526	0.158116	0.0523785	0.0474773	0.216155	0.0867927	0.0352541	0.0310534	0.0482276	0.0361995	0.119384	0.0865749	0.979051	0.107903	0.0702099	0.139487
	C09	0.656108	0.147407	0.321284	0.102808	0.12271	0.056066	0.141925	0.0721026	0.144673	0.419141	0.125826	0.0859108	0.520697	0.677607	0.71234	0.120402	0.0685277	0.174121	0.372909	0.685099	0.0514959	0.182619	0.0481138	0.054871	0.0601972	0.0808845	0.146393	0.0413133	0.0636686	0.208741	0.146168	0.0419636	0.0232357	0.0869466	0.0554554	0.0851435	0.0735809	0.980007	0.127764	0.0728694	0.198263
	C10	0.698838	0.11907	0.738059	1.12458	0.635947	0.559541	0.156442	0.108931	0.750517	0.419647	0.399008	0.114694	0.998278	0.0963228	0.195418	0.088282	0.747471	0.310052	0.927286	0.359022	0.154207	0.331308	0.269341	0.0870805	0.102872	0.127088	0.18885	0.0694289	0.0768059	0.802115	0.0831533	0.0487057	0.044804	0.0452577	0.036402	0.0211468	0.207244	1.02805	0.136175	0.211272	1.65055
	C11	0.508503	0.242666	0.450545	0.695379	0.315002	0.112171	0.310637	0.117396	0.522559	1.155	0.744807	0.177964	0.923244	0.309014	0.187985	0.0799103	0.156791	0.503189	0.974969	0.571975	0.360817	0.432372	0.879089	0.135792	0.0957256	0.193829	0.200824	0.0867905	0.135085	1.0553	0.152795	0.0600471	0.0701744	0.201675	0.139912	0.0435805	0.124812	2.37401	0.377292	0.0771445	1.50143
	C12	0.466656	0.0928211	0.333951	0.239884	0.205865	0.732713	0.305688	0.264932	0.623115	0.531377	0.172934	0.0991949	0.706751	0.0532185	0.145672	0.0970007	0.042894	0.22155	0.535225	0.231274	0.0805284	0.266507	0.0723644	0.0734032	0.0740684	0.0319389	0.237108	0.0372268	0.325933	0.687789	0.059146	0.0468628	0.0311078	0.171354	0.0705303	0.0835751	0.142732	1.7921	0.146429	0.0898111	1.09824
	C13	0.637264	0.161681	0.312915	0.383945	0.214915	0.418539	0.444571	0.113733	0.17773	0.172117	0.197339	1.10366	1.042	0.603896	1.06808	0.0941429	0.289706	0.244764	0.283068	0.266062	0.381656	0.370153	7.43859e-05	0.0742863	0.0432554	0.103918	0.194185	0.0986021	0.557146	0.556085	0.211871	0.155391	0.21415	1.11803	0.329783	0.145114	0.193507	1.65528	1.51888	0.0304989	0.393911
	C14	0.710168	0.126344	0.343462	0.951379	0.144557	0.107782	0.23171	0.180372	0.165353	1.011	0.43007	0.0864308	0.534419	0.0666801	0.148847	0.275591	0.0660863	0.553293	0.847091	0.326256	0.0770377	0.220513	0.0526465	0.0745455	0.0842356	0.120332	0.160331	0.08857	0.889245	0.179836	0.121369	0.342152	0.0638469	0.224907	0.0855538	0.0538368	0.0700077	0.38893	0.107979	0.0849891	1.23268
	C15	0.677934	0.143737	0.797209	1.01571	0.706526	0.136316	0.401412	0.118144	1.3145	1.16495	0.723129	0.107578	0.877106	0.128679	0.210486	0.0887115	0.0908173	0.397921	1.02558	0.300349	0.327598	0.337998	0.776719	0.102334	0.133717	0.389529	0.209824	0.0922788	0.0734943	0.878163	0.0892955	0.0487911	0.0235339	0.114408	0.0445047	0.041843	0.145166	1.33365	0.126373	0.0907813	0.797937
	C16	0.683971	0.947232	1.02304	0.397536	0.802608	0.217698	0.551775	0.361086	0.200869	0.965043	0.379555	0.689076	0.737667	0.107101	0.229286	0.289823	0.4532	0.597543	0.909027	0.352059	0.78332	0.244302	0.378059	0.300878	0.439575	0.416757	0.196321	0.356967	0.243945	0.220978	0.213378	0.072892	0.283202	0.445302	0.189706	0.0848752	0.808453	0.41923	0.139362	0.112265	1.08831
	C17	0.630767	0.166774	0.413403	0.235468	0.621954	0.104309	0.119961	0.11124	0.163741	0.684287	0.327991	0.102876	0.839465	0.0799992	0.196465	0.113651	0.0895772	0.92609	0.609284	0.227758	0.135294	0.32587	0.0993582	0.130364	0.850538	0.255385	0.216983	0.0799992	0.0612382	0.202911	0.0985076	0.0300125	0.062009	0.122341	0.046457	0.102596	0.202609	0.392779	0.124341	0.0899321	0.51438
	C18	0.62086	0.117264	0.856895	0.216754	0.852703	0.0828366	0.1806	0.114971	0.672126	0.751342	0.734488	0.0905105	0.819108	0.0970765	0.177	0.113154	0.0745959	0.347337	0.604901	0.202314	0.43406	0.255038	0.604413	0.078566	0.106291	0.590518	0.182778	0.0598843	0.0541057	0.611756	0.0522536	0.0281173	0.039497	0.0799649	0.0426678	0.0633296	0.081847	0.539376	0.11741	0.070712	0.807644
	C19	0.453084	0.139405	0.369277	0.184576	0.497263	0.202805	0.161091	0.0981542	0.163043	1.01335	0.178988	0.109713	0.748148	0.058605	0.191597	0.0622517	0.0631807	0.320112	0.502689	0.191227	0.180532	0.282282	0.106877	0.0610588	0.396245	0.28757	0.279617	0.063768	0.0704522	0.172722	0.0572035	0.0169537	0.0151985	0.0838393	0.0542525	0.0657217	0.438584	0.383406	0.120535	0.108478	1.14997
	C20	0.63935	0.101344	0.572391	0.918353	0.272224	0.186845	0.195517	0.103078	0.180126	1.39363	0.428949	0.0933162	0.881452	0.0933575	0.167316	0.0847796	0.0610039	0.284654	0.504861	0.289653	0.0954501	0.244209	0.161795	0.0598762	0.0886308	0.314867	0.199725	0.231639	0.253153	1.00716	0.121736	0.150732	0.0337532	0.0841377	0.0586091	0.0540348	0.0808279	1.669	0.441226	0.139072	1.25297
	C21	0.657436	0.554836	0.307569	0.123696	0.115887	0.0844076	0.647842	0.200776	0.194608	1.05289	0.157051	0.106304	0.771776	0.0741556	0.163683	0.0657775	0.0733189	0.236957	0.78872	0.27351	0.0615544	0.205033	0.0943397	0.0801876	0.0759817	0.240269	0.152598	0.100788	0.198379	0.262276	0.687778	0.0841677	0.0871412	0.533445	0.250734	0.0633753	0.0678971	0.437963	0.923613	0.0879014	0.30607
	C22	0.732448	0.685898	0.306183	0.40946	0.128366	0.0738414	0.218432	0.236305	0.427313	1.04708	0.296985	0.0873742	0.670344	0.0767297	0.162624	0.105064	0.298479	0.191427	0.381577	0.170065	0.0570922	0.200976	0.054035	0.088115	0.0767253	0.324016	0.148992	0.23264	0.474947	0.177768	0.839311	0.072359	0.147312	0.771294	0.180024	0.0695821	0.0698308	0.410286	0.152316	0.76438	0.360622
	C23	0.658182	0.107151	0.304414	0.809731	0.39409	0.140987	0.536807	0.206837	0.262575	0.329627	0.260481	0.0833439	0.769793	0.0832497	0.162916	0.0655795	0.0860839	0.27401	0.978544	0.372934	0.131832	0.228796	0.133171	0.0603816	0.0927342	0.0514708	0.161981	0.0588673	0.221692	0.188733	0.0870267	0.276487	0.143283	0.586205	0.13688	0.0591354	0.0636982	0.538566	0.266673	0.0880269	1.36667
	C24	0.739123	0.838028	0.573425	0.605832	0.128009	0.0906675	0.538581	0.11929	0.303972	0.942252	0.587602	0.13047	0.745328	0.0776092	0.208823	0.107487	0.197238	0.844243	0.906548	0.327909	0.0826029	0.339423	0.107146	0.246273	0.140001	0.13027	0.175478	0.129526	0.208134	0.221395	0.810794	0.0920928	0.245938	0.602847	0.205231	0.141979	0.0839223	0.441364	0.941324	0.264833	0.637382
	C25	0.684043	0.831768	0.57231	0.505968	0.135167	0.0982473	0.489846	0.125815	0.164278	0.29392	0.305238	0.212592	1.10876	0.108581	0.194856	0.10862	1.03637	0.685519	0.668063	0.214921	0.0426284	0.265531	0.0354679	0.127703	0.0434832	0.0414295	0.186782	1.01291	0.190204	0.267629	0.491568	0.0656382	0.368453	0.946162	0.454705	0.174878	0.0488181	0.535176	0.11954	0.185491	0.353621
	C26	0.657129	0.564617	0.317193	0.125082	0.104711	0.0722949	0.621361	0.179861	0.235337	0.297063	0.147311	0.109054	0.794281	0.0747999	0.168211	0.0662385	0.061103	0.242667	0.781389	0.27908	0.062565	0.214492	0.0916829	0.0838349	0.071331	0.0630196	0.150885	0.0483421	0.167403	0.238015	0.711826	0.0923698	0.0995385	0.565528	0.252853	0.0707146	0.0660213	0.465851	0.648108	0.0906243	0.323543
	C27	0.654045	0.581741	0.34778	0.128314	0.109437	0.0802929	0.641835	0.190945	0.215889	0.277644	0.148161	0.122795	0.800759	0.0742937	0.16901	0.0638607	0.0699507	0.249998	0.875067	0.291678	0.0649902	0.228421	0.083561	0.0789762	0.0729613	0.0560331	0.157849	0.100398	0.160905	0.243202	0.714881	0.104242	0.105129	0.671544	0.293551	0.0750641	0.0725669	0.454361	0.180594	0.0910547	0.336095
	C28	0.731876	0.716086	0.307701	0.121049	0.109562	0.0591622	0.351076	0.198554	0.499658	0.556236	0.204465	0.208504	0.888898	0.0925372	0.16473	0.0750713	0.216715	0.194169	0.500355	0.178094	0.0575841	0.191613	0.0508537	0.0707479	0.0744174	0.0683427	0.175521	0.0507206	0.262152	0.227135	0.964307	0.0497112	0.556825	0.759045	0.450648	0.0814845	0.0633956	0.561972	0.620295	0.0994745	0.361364
	C29	0.739234	0.765982	0.270687	0.508691	0.111666	0.0745166	0.400875	0.202239	0.609622	0.276034	0.38856	0.0859851	0.542176	0.0726126	0.162333	0.0836326	0.619881	0.187092	0.603412	0.183922	0.0598336	0.202611	0.0609262	0.0579397	0.078419	0.0647899	0.144687	0.0900454	0.110469	0.171134	0.961029	0.057551	0.420219	0.697043	0.175686	0.0659902	0.0657469	0.480094	0.15103	0.776755	0.379035
M01_T012	C01	0.310025	0.423021	0.670079	0.166442	0.174575	0.553261	0.272374	0.0861515	0.147215	0.336996	0.502183	0.11227	0.397226	0.134074	0.23261	0.0978038	0.237816	0.965961	1.40071	0.710243	0.182199	1.13064	0.1915	0.122291	0.0671647	0.105392	0.144056	0.139944	0.182612	1.08816	0.197212	0.0446787	0.0897647	0.2152	0.208208	0.101743	0.0593791	0.737054	0.347218	0.0821855	0.441836
	C02	0.679607	0.373301	0.716961	0.600305	0.148558	0.0855311	0.157943	0.0915816	0.180588	0.270443	0.65753	0.116157	0.509097	0.743536	0.960379	0.119641	0.247613	0.97282	0.550813	0.593759	0.138332	0.256748	0.149758	0.119418	0.182402	0.15249	0.172119	0.0841329	0.0838329	0.3223	0.212124	0.049376	0.150518	0.104115	0.0774509	0.223871	0.10748	1.19893	0.167039	0.0924345	0.675156
	C03	0.661143	0.124761	0.496171	0.20188	0.138692	0.0883319	0.140098	0.0953034	0.277366	0.285097	0.190472	0.0898386	0.785997	0.83954	0.728664	0.109103	0.0926538	0.272675	0.528678	0.558482	0.0952912	0.179884	0.0555196	0.0639641	0.0779434	0.0712972	0.176046	0.0488189	0.0892394	0.249923	0.101193	0.0375142	0.0441166	0.0547162	0.0418189	0.124062	0.0937141	1.0782	0.106149	0.0846978	0.843248
	C04	0.692659	1.15385	0.520168	0.368264	0.21169	0.076948	0.241465	0.471468	0.153446	0.242422	0.193951	0.404852	0.693961	0.828613	1.0653	0.134041	0.117135	0.314629	0.545122	0.737658	0.106897	0.266006	0.0702337	0.259587	0.103219	0.10782	0.228526	0.0760546	0.126088	0.29769	0.177942	0.0715693	0.0271041	0.147793	0.124821	0.14534	0.0681111	1.07796	0.294728	0.0792148	0.647721
	C05	0.54261	0.0884336	0.458391	0.114427	0.134542	0.0518701	0.0919539	0.0863008	0.0935828	0.1174	0.174552	0.0815265	0.31042	0.639606	0.716048	0.106273	0.0592832	0.132876	0.231788	0.457395	0.0609641	0.128302	0.0459722	0.0596222	0.0545225	0.0667395	0.119954	0.0500337	0.0490762	0.172724	0.0734624	0.0433471	0.0361205	0.0476339	0.0359303	0.094318	0.0814186	0.911385	0.0862661	0.0730319	0.146424
	C06	0.670187	0.138145	0.338996	0.147915	0.113555	0.0583789	0.699547	0.106902	0.534463	0.208699	0.163989	0.10611	0.78546	0.713897	0.804333	0.112315	0.0851529	0.223474	0.335735	0.732294	0.0994581	0.127385	0.0841787	0.0499187	0.0653307	0.0444017	0.137231	0.0583924	0.066819	0.260702	0.0773309	0.0570533	0.0163379	0.0111474	0.0173583	0.0650116	0.122524	1.1146	0.121661	0.0621137	0.335498
	C07	0.657785	0.101684	0.299849	0.114327	0.122967	0.0528521	0.0956249	0.0667247	0.102972	0.184885	0.145682	0.0947424	0.515791	0.715816	0.676143	0.103836	0.0955593	0.203008	0.318657	0.667262	0.0756256	0.144726	0.0512966	0.0520246	0.106583	0.0551482	0.137611	0.0406925	0.0504868	0.178544	0.0804717	0.0369473	0.0281995	0.0482696	0.0338145	0.101372	0.0875601	0.940228	0.0874471	0.0778163	0.397724
	C08	0.701074	0.0874153	0.30287	0.130321	0.122471	0.0611556	0.0999991	0.0946389	0.101508	0.126275	0.172687	0.0893238	0.558261	0.581636	0.650671	0.138194	0.0963667	0.232988	0.420742	0.708691	0.0761833	0.173374	0.0625189	0.0664302	0.0670113	0.0580363	0.15477	0.0473001	0.046443	0.237802	0.0961619	0.0373725	0.0283161	0.048039	0.0363007	0.114973	0.0936569	0.950192	0.0959529	0.0749149	0.131942
	C09	0.654475	0.0992846	0.34059	0.124829	0.129926	0.058962	0.143327	0.0953775	0.112968	0.397428	0.183153	0.108326	0.524049	0.665966	0.717999	0.121963	0.0617052	0.187714	0.35862	0.70668	0.0963485	0.13429	0.045234	0.0684373	0.0574627	0.0829028	0.138353	0.0683485	0.0551415	0.184643	0.137051	0.0361069	0.0304304	0.0576827	0.0596478	0.107753	0.0845091	0.90347	0.0913145	0.0699201	0.198542
	C10	0.736145	0.149638	0.814711	1.23303	0.560827	0.587597	0.223319	0.122453	0.788759	0.498137	0.440647	0.136016	1.06522	0.112911	0.203797	0.11253	0.89379	0.368923	1.14214	0.442604	0.177391	0.284069	0.264164	0.103922	0.104744	0.110175	0.201963	0.0888322	0.109542	0.901267	0.108221	0.064564	0.0472086	0.0683314	0.0393366	0.0233089	0.246555	1.02687	0.133032	0.252354	1.77278
	C11	0.463384	0.17798	0.450896	0.708257	0.265698	0.113152	0.267314	0.112962	0.514484	1.10375	0.767308	0.124583	0.850467	0.434358	0.174295	0.0895525	0.125558	0.445403	1.00051	0.548025	0.320912	0.355316	0.8059	0.0941771	0.0911645	0.130535	0.177276	0.106042	0.0856808	0.930299	0.158487	0.0495719	0.0177464	0.0669065	0.113659	0.0696568	0.0973844	2.35816	0.223651	0.0976005	1.41841
	C12	0.479245	0.12576	0.360708	0.186611	0.18158	0.753941	0.351237	0.42337	0.632812	0.5919	0.207312	0.103897	0.815805	0.0860237	0.212139	0.0901152	0.0645462	0.292274	0.594262	0.24402	0.113473	0.216283	0.044551	0.0554033	0.0501601	0.0573842	0.212349	0.143542	0.234703	0.795504	0.131939	0.0391269	0.0295108	0.223764	0.0805894	0.0690054	0.199757	1.48658	0.14882	0.0799828	1.04409
	C13	0.565813	0.203	0.398846	0.127156	0.189838	0.312403	0.357554	0.206638	0.11238	0.251348	0.240933	1.14222	1.24708	0.684244	0.881445	0.0878862	0.0371031	0.342798	0.20936	0.371097	0.0352679	0.199945	0.0823613	0.113374	0.0491597	0.149611	0.190609	0.241341	0.272201	0.677078	0.171585	0.0294464	0.193586	0.977166	0.175879	0.236817	0.0858122	2.35852	1.33489	0.154232	0.411066
	C14	0.748218	0.167292	0.429482	0.99334	0.147638	0.120185	0.268732	0.166484	0.138492	1.12504	0.566727	0.10525	0.532382	0.0923221	0.166507	0.28328	0.0718097	0.75127	0.934497	0.36068	0.0753963	0.177881	0.0615073	0.111496	0.0791383	0.149433	0.140718	0.112084	0.877016	0.180791	0.11593	0.408235	0.0698688	0.208325	0.105687	0.0747737	0.08013	0.442502	0.107715	0.0911863	1.09726
	C15	0.703246	0.188693	0.915903	1.10868	0.760597	0.162572	0.462547	0.144205	1.3463	1.17146	0.775498	0.122692	0.843874	0.14615	0.240294	0.0985432	0.127823	0.369753	0.998347	0.295102	0.383621	0.318572	0.695883	0.101665	0.131468	0.407169	0.190986	0.0986292	0.10898	0.953755	0.068714	0.0590938	0.0560871	0.0821872	0.0426079	0.0435372	0.134938	1.42663	0.0960082	0.0780692	0.831266
	C16	0.699368	0.624734	0.70315	0.324367	0.706023	0.17564	0.346531	0.227276	0.159955	1.01888	0.289897	0.401095	0.726224	0.118499	0.260032	0.163547	0.271031	0.463569	0.825277	0.32046	0.825534	0.198056	0.270539	0.197574	0.350415	0.283292	0.202549	0.238178	0.311129	0.224632	0.142856	0.0615274	0.18533	0.293051	0.10855	0.118036	0.881393	0.494434	0.157534	0.0918232	0.890115
	C17	0.670422	0.189391	0.482931	0.316887	0.662566	0.106908	0.13583	0.122618	0.169347	0.698527	0.426721	0.129846	0.837048	0.0880427	0.223127	0.126154	0.0973347	0.9716	0.679631	0.273814	0.170207	0.260966	0.118785	0.152711	0.870111	0.299154	0.21154	0.0936924	0.0667297	0.20597	0.134569	0.0354486	0.0914942	0.161462	0.0712161	0.137327	0.252837	0.464541	0.130155	0.0957239	0.6082
	C18	0.619076	0.127988	0.885462	0.18206	0.915666	0.0804254	0.160696	0.12554	0.416325	0.745782	0.75598	0.0966221	0.802131	0.100466	0.186126	0.1262	0.083759	0.37413	0.52374	0.174582	0.52822	0.172923	0.537049	0.0941908	0.0803044	0.641115	0.177744	0.0775051	0.0647623	0.691195	0.082298	0.0447479	0.0278772	0.0553106	0.037656	0.0689358	0.0861446	0.541999	0.0974181	0.0888119	0.785982
	C19	0.463948	0.147533	0.375991	0.20163	0.540716	0.205905	0.162287	0.137411	0.135411	1.03293	0.180155	0.112575	0.823642	0.0667015	0.186277	0.0639008	0.0748975	0.298731	0.530811	0.225877	0.310466	0.221348	0.120174	0.0831372	0.419541	0.303743	0.313479	0.081042	0.136347	0.258002	0.109231	0.0545257	0.0290502	0.118661	0.0573431	0.0574604	0.559761	0.407247	0.123079	0.112534	1.3128
	C20	0.648168	0.146552	0.628741	0.967037	0.25989	0.160879	0.253051	0.140336	0.208112	1.43512	0.507642	0.105966	0.866302	0.10895	0.171808	0.0922821	0.08629	0.342102	0.608864	0.308841	0.0650006	0.181519	0.138173	0.06931	0.04571	0.442924	0.214658	0.23559	0.326564	0.956322	0.158644	0.158563	0.0831808	0.0984979	0.0523572	0.0673342	0.135649	1.80358	0.571717	0.187412	1.2255
	C21	0.700387	0.547954	0.32543	0.150176	0.123929	0.0861661	0.663693	0.210472	0.282957	0.996635	0.176301	0.116916	0.745431	0.0847918	0.178379	0.0648898	0.080906	0.252211	0.832931	0.302712	0.0671844	0.163419	0.0949591	0.0850364	0.0656187	0.205387	0.149864	0.0955295	0.160854	0.275508	0.725535	0.116958	0.0832006	0.470684	0.288874	0.0783227	0.0703574	0.544739	0.907831	0.093088	0.27157
	C22	0.764278	0.684385	0.371017	0.600557	0.119262	0.0901972	0.298774	0.283423	0.544865	1.13084	0.571891	0.0924526	0.68394	0.0940456	0.200467	0.127659	0.406628	0.186737	0.491449	0.183914	0.0763896	0.148421	0.0497475	0.0746297	0.0600444	0.328456	0.157142	0.283231	0.386939	0.184341	0.919106	0.0797809	0.197733	0.789204	0.212699	0.0644095	0.0510438	0.541014	0.140184	0.786041	0.452157
	C23	0.730498	0.148646	0.313865	0.798019	0.234551	0.118498	0.601126	0.219365	0.343199	0.260259	0.21988	0.0850023	0.722566	0.0915697	0.187982	0.0597056	0.081311	0.330629	0.996964	0.454918	0.104267	0.181646	0.0957401	0.0878976	0.0648025	0.0592929	0.150734	0.0955075	0.236438	0.180448	0.129079	0.353494	0.19872	0.512984	0.153509	0.0790467	0.0649991	0.582654	0.246118	0.122365	1.11487
	C24	0.773355	0.817493	0.622643	0.812065	0.137949	0.0869929	0.583788	0.132153	0.301669	0.699832	0.655269	0.140574	0.793798	0.095001	0.220567	0.136013	0.174907	0.887743	0.991532	0.390523	0.0983514	0.224189	0.119045	0.321908	0.114923	0.134789	0.164508	0.144557	0.175225	0.243218	0.800288	0.161294	0.276246	0.558873	0.221206	0.166277	0.085159	0.528441	0.846923	0.296238	0.573366
	C25	0.798741	0.850968	0.567174	1.04722	0.154385	0.11801	0.579654	0.123892	0.406589	0.591969	0.854679	0.162758	1.24255	0.101748	0.227233	0.0948826	1.02667	0.648404	0.906037	0.308907	0.0932221	0.154383	0.107638	0.112267	0.0827395	0.105589	0.167278	0.93297	0.219138	0.25449	0.386249	0.154514	0.447438	0.918599	0.373768	0.147965	0.072813	0.930868	0.118399	0.395239	0.914658
	C26	0.697519	0.539802	0.338362	0.13804	0.119923	0.0755551	0.639885	0.192846	0.278547	0.268581	0.163159	0.120157	0.759291	0.082695	0.184238	0.063914	0.0698591	0.258834	0.827938	0.302713	0.0736604	0.166527	0.0897572	0.0763486	0.0606824	0.0625836	0.149677	0.0605422	0.128939	0.265769	0.739809	0.122297	0.110133	0.508366	0.304784	0.0821168	0.0692128	0.564348	0.617737	0.0921295	0.273295
	C27	0.713863	0.563485	0.375147	0.151784	0.126499	0.0843005	0.658519	0.195456	0.285947	0.267561	0.182494	0.131316	0.783714	0.0850614	0.184632	0.0674577	0.0798603	0.280584	0.905829	0.316047	0.0746336	0.170927	0.09577	0.0947923	0.0625905	0.0708996	0.15708	0.113866	0.137935	0.259233	0.755085	0.150783	0.128675	0.599403	0.310651	0.0871525	0.0770282	0.560287	0.195132	0.102562	0.290191
	C28	0.766883	0.770484	0.360357	0.136097	0.122673	0.062936	0.370323	0.223517	0.513625	0.645823	0.318184	0.176908	0.948924	0.0981863	0.183928	0.0939665	0.266289	0.21626	0.502652	0.187082	0.0668607	0.155397	0.0672357	0.0858939	0.0686648	0.0797853	0.18161	0.0610651	0.291763	0.284479	1.03314	0.0588846	0.457008	0.782944	0.444461	0.110335	0.069779	0.622201	0.639733	0.104076	0.344719
	C29	0.777754	0.737864	0.332417	0.983854	0.135052	0.112913	0.723507	0.220903	0.630404	0.292743	0.412744	0.10529	0.73641	0.0881804	0.176419	0.0809769	0.587718	0.280357	1.039	0.29013	0.0692386	0.176666	0.0829037	0.0842422	0.0643636	0.06578	0.152351	0.136573	0.173274	0.218278	0.957691	0.118967	0.377305	0.668119	0.171821	0.0742489	0.0735066	0.596639	0.149502	0.842495	0.330658
M01_T013	C01	0.325812	0.422702	0.600763	0.167992	0.234007	0.691014	0.195373	0.0888664	0.160769	0.316619	0.576904	0.111239	0.404451	0.101656	0.216316	0.104032	0.266317	1.19932	1.70903	0.904182	0.306478	1.09632	0.33646	0.125034	0.0956957	0.133108	0.147488	0.155753	0.240521	1.18159	0.291832	0.0975841	0.121277	0.208413	0.281649	0.150235	0.0863758	0.717088	0.246373	0.132018	0.596019
	C02	0.652226	0.323505	0.571209	0.45329	0.165053	0.107376	0.143348	0.091765	0.16859	0.280577	0.675208	0.12013	0.517553	0.716784	0.996702	0.143906	0.239566	1.03052	0.538452	0.600735	0.17719	0.326526	0.202668	0.10868	0.151763	0.139513	0.167676	0.0933174	0.105979	0.327516	0.204283	0.0403059	0.101326	0.164836	0.0616078	0.25923	0.107403	1.16421	0.152095	0.0860043	0.694893
	C03	0.66356	0.158642	0.355872	0.133037	0.162885	0.0699076	0.141944	0.110894	0.359975	0.268606	0.216057	0.109819	0.937838	0.863412	0.779713	0.131806	0.0900443	0.33342	0.508346	0.549795	0.135022	0.230096	0.0662996	0.0840578	0.0872293	0.0720697	0.202941	0.0632045	0.0890495	0.275625	0.104288	0.0463013	0.0460457	0.0671694	0.0467732	0.15141	0.109443	1.13124	0.105531	0.0773674	0.971085
	C04	0.706619	1.26526	0.430457	0.178195	0.317135	0.103185	0.249516	0.57035	0.231292	0.270834	0.232276	0.608009	0.884985	0.793043	1.22078	0.142825	0.139762	0.381516	0.525858	0.787676	0.222053	0.276988	0.109747	0.19685	0.130064	0.17444	0.210799	0.0852703	0.103219	0.352734	0.326675	0.110021	0.0447523	0.213018	0.103411	0.136615	0.101365	1.0317	0.202277	0.0666786	1.02971
	C05	0.567552	0.0923424	0.385489	0.0929466	0.120278	0.0515937	0.0692834	0.0713388	0.0807818	0.114752	0.190133	0.0743604	0.377553	0.615987	0.755993	0.0906814	0.0539883	0.157559	0.222048	0.49373	0.092153	0.158367	0.0464669	0.0477897	0.0541679	0.0376967	0.131555	0.0512612	0.0416886	0.184071	0.0841312	0.0273557	0.0317302	0.0405397	0.0346793	0.0973337	0.0896397	0.967832	0.078568	0.0792955	0.146255
	C06	0.655892	0.194241	0.265558	0.118299	0.142563	0.0919356	0.837329	0.136034	0.573089	0.234253	0.185274	0.110844	0.945431	0.722408	0.851968	0.135961	0.0838559	0.298687	0.296221	0.710804	0.0942461	0.188568	0.104428	0.0765845	0.0802278	0.0685262	0.150674	0.0697378	0.0557552	0.250362	0.108695	0.0425627	0.0405585	0.0502369	0.02457	0.0303982	0.127352	0.993598	0.0803263	0.0675373	0.438306
	C07	0.664939	0.0993416	0.237979	0.0997281	0.11923	0.0544456	0.0705257	0.0946438	0.104005	0.220857	0.167309	0.0984368	0.565198	0.69438	0.675941	0.111687	0.0809227	0.239888	0.323347	0.70487	0.103364	0.178814	0.055151	0.0598521	0.106607	0.0581939	0.135157	0.0608772	0.0561377	0.206763	0.0844213	0.033713	0.0306441	0.0538729	0.044552	0.118819	0.0914657	0.936808	0.0946226	0.0751036	0.508716
	C08	0.691528	0.0914888	0.234384	0.10861	0.126802	0.0648741	0.0754476	0.090946	0.104856	0.130275	0.179261	0.0904062	0.598333	0.568705	0.675468	0.141246	0.102154	0.2803	0.398247	0.721911	0.107073	0.209472	0.0619549	0.0651382	0.0687774	0.0655704	0.150231	0.0632892	0.0454662	0.249721	0.0974355	0.0359044	0.0317429	0.0461631	0.0476525	0.138355	0.101465	0.958505	0.0900162	0.0773133	0.14892
	C09	0.680538	0.111496	0.2707	0.0966773	0.123399	0.061827	0.0849823	0.0850812	0.129954	0.439255	0.173658	0.0804998	0.584028	0.662246	0.740487	0.105742	0.0770664	0.218928	0.396948	0.720372	0.0826353	0.153304	0.0503057	0.06157	0.0514338	0.077104	0.114938	0.0600316	0.0537379	0.296074	0.0973845	0.0361445	0.0315828	0.0421786	0.0371027	0.104611	0.0887156	0.929441	0.0780706	0.0710584	0.232528
	C10	0.75771	0.159903	0.835637	1.20784	0.850986	0.609027	0.161515	0.114958	0.683867	0.417373	0.589962	0.113061	0.918384	0.110679	0.231409	0.0966298	0.905615	0.433324	1.11125	0.434585	0.293645	0.429479	0.377347	0.109524	0.0800888	0.236917	0.180251	0.0787054	0.104049	0.827027	0.105791	0.0440724	0.028918	0.0388593	0.0509382	0.0542955	0.250656	1.07668	0.147302	0.21099	1.81256
	C11	0.540246	0.208092	0.425439	0.947553	0.498545	0.0944557	0.303139	0.0985224	0.526356	1.07954	0.978631	0.109949	0.908076	0.3434	0.21642	0.0916444	0.133275	0.525141	0.916184	0.582823	0.768623	0.431472	0.936187	0.136633	0.102014	0.192794	0.17517	0.0995108	0.151825	1.0043	0.11172	0.0502075	0.033326	0.0544419	0.118266	0.0551097	0.121261	1.75988	0.246001	0.0781268	1.41398
	C12	0.537474	0.138014	0.3469	0.249464	0.282534	0.751247	0.31695	0.363648	0.82898	0.479383	0.214259	0.0847748	0.744695	0.225151	0.228704	0.0825359	0.0749131	0.254169	0.714615	0.284171	0.155169	0.357551	0.0625968	0.107037	0.091512	0.0789722	0.371249	0.0460717	0.227164	0.780265	0.0713781	0.0383729	0.0599131	0.294914	0.0687885	0.0893688	0.177241	1.64707	0.159791	0.0637871	1.04868
	C13	0.800258	0.11125	0.282642	0.317525	0.16752	0.32218	0.1828	0.18262	0.214036	0.198202	0.227088	1.53094	1.31545	1.09476	1.64297	0.0683699	0.712223	0.416422	0.345953	0.689787	0.147053	0.331294	0.0938722	0.0686668	0.0105901	0.000108556	0.123173	0.157064	0.686591	0.377515	0.0930812	0	0.137443	1.026	0.359354	0.268571	0.198488	1.32235	1.1725	0.131706	0.437702
	C14	0.783471	0.196449	0.572905	0.939676	0.129461	0.114447	0.289208	0.226534	0.147617	1.08106	0.544788	0.083503	0.607707	0.0833029	0.172582	0.203031	0.0939441	1.09815	0.901103	0.405104	0.107443	0.185416	0.0828616	0.119008	0.0656868	0.124575	0.151576	0.110159	0.901166	0.228819	0.140263	0.311041	0.0919589	0.221237	0.0775125	0.10271	0.0909543	0.532583	0.0936054	0.0976626	1.20953
	C15	0.682758	0.145875	0.869707	0.813769	0.913041	0.117978	0.201986	0.117447	0.560278	1.11465	0.832978	0.122122	0.778743	0.153964	0.287454	0.0762837	0.0934091	0.504756	0.732232	0.259604	0.552093	0.350401	0.707028	0.0937274	0.101549	0.347907	0.192836	0.0737356	0.0710332	0.80653	0.0864174	0.0451722	0.0315766	0.0565208	0.0482278	0.056059	0.130333	1.23242	0.112129	0.0807181	0.708494
	C16	0.733366	1.03454	1.03093	0.446318	0.832017	0.243308	0.590329	0.411032	0.235109	0.974946	0.439671	0.702542	0.722409	0.166191	0.281988	0.312152	0.506335	0.62893	0.937953	0.418305	0.84245	0.230861	0.421895	0.346882	0.398035	0.449771	0.219668	0.390323	0.385911	0.234002	0.23743	0.097767	0.337719	0.500567	0.243104	0.146209	0.934557	0.605376	0.136525	0.100566	0.89387
	C17	0.722021	0.192077	0.420227	0.224117	0.651162	0.109978	0.119564	0.124346	0.225477	0.704715	0.375389	0.1128	0.844746	0.102716	0.241086	0.105574	0.10445	1.18417	0.703448	0.297049	0.201667	0.295777	0.10459	0.162245	0.912112	0.296288	0.214795	0.0985095	0.0731318	0.239921	0.123846	0.0296359	0.0764973	0.148365	0.0563341	0.202898	0.24874	0.548324	0.129582	0.0904219	0.597354
	C18	0.643041	0.133446	0.877383	0.155248	0.872561	0.0943423	0.123268	0.118434	0.368934	0.662998	0.746872	0.107277	0.766791	0.117268	0.204263	0.126589	0.075632	0.436731	0.543646	0.217677	0.593629	0.212928	0.552281	0.0919041	0.0822928	0.613948	0.178042	0.075492	0.0593384	0.630978	0.0857039	0.026814	0.0462354	0.069026	0.0393822	0.0904281	0.082651	0.562151	0.098623	0.0785168	0.620738
	C19	0.466448	0.211073	0.324846	0.210438	0.549416	0.0997783	0.141306	0.0823307	0.128973	1.14095	0.219442	0.131697	0.949769	0.122441	0.168753	0.0957857	0.0935432	0.438669	0.528986	0.208181	0.322732	0.253445	0.155289	0.103669	0.362967	0.400487	0.216417	0.0451878	0.0997089	0.31229	0.124828	0.053173	0.0204864	0.103517	0.0421238	0.07527	0.387222	0.482016	0.154393	0.142233	1.25065
	C20	0.715937	0.126515	0.4805	0.94963	0.362242	0.105893	0.186009	0.127573	0.169851	1.41393	0.437386	0.104382	0.784316	0.116854	0.211643	0.0791161	0.0602666	0.463685	0.710063	0.403178	0.122579	0.252532	0.0821889	0.0978582	0.0836753	0.485353	0.255278	0.301587	0.379895	0.922902	0.162474	0.173002	0.0653426	0.115339	0.0513074	0.0897277	0.100475	1.40742	0.691019	0.226678	0.953753
	C21	0.700976	0.555376	0.312634	0.117545	0.127827	0.0862425	0.681035	0.224981	0.202779	1.00878	0.221922	0.0951188	0.7669	0.107724	0.21744	0.0754359	0.0795477	0.317135	0.878075	0.291226	0.102099	0.187391	0.0973659	0.0888729	0.0595153	0.230828	0.14064	0.0893955	0.2359	0.25164	0.724921	0.0852292	0.148497	0.438354	0.434995	0.084939	0.0706396	0.584123	0.793881	0.0986856	0.322039
	C22	0.751751	0.761243	0.30078	0.577863	0.125209	0.0770496	0.240033	0.250609	0.585665	1.08331	0.515832	0.100344	0.721903	0.121313	0.215846	0.120069	0.402876	0.279239	0.311125	0.215123	0.0825995	0.163019	0.0467413	0.0918755	0.0638707	0.322427	0.147524	0.164251	0.341404	0.191914	0.945247	0.0625816	0.19329	0.753104	0.203014	0.0770077	0.0710761	0.648037	0.13268	0.796286	0.477475
	C23	0.726086	0.181107	0.351299	0.897547	0.826233	0.143633	0.62576	0.213137	0.323938	0.389084	0.560754	0.071368	0.798531	0.0954444	0.215289	0.0649913	0.110042	0.361527	1.1809	0.41109	0.388706	0.21354	0.213668	0.0910424	0.0686117	0.0785216	0.139574	0.0807091	0.281833	0.224545	0.147283	0.231311	0.200846	0.480939	0.144871	0.102493	0.0673516	0.64222	0.151362	0.169263	1.79284
	C24	0.760687	0.794471	0.557871	0.552989	0.159944	0.0900482	0.487862	0.135649	0.261784	0.97507	0.674087	0.126746	0.83384	0.102712	0.23435	0.13678	0.25907	1.02703	0.870436	0.397826	0.131939	0.247902	0.122643	0.240386	0.11223	0.156142	0.195242	0.141844	0.220041	0.24019	0.871063	0.0928462	0.241753	0.579312	0.287128	0.188355	0.0902062	0.595076	0.654357	0.338052	0.707882
	C25	0.75049	0.823349	0.574683	0.637569	0.115766	0.0599244	0.569918	0.202733	0.189221	0.31962	0.506063	0.109633	1.21666	0.14475	0.238567	0.0862511	1.12929	1.06216	0.715074	0.339337	0.0979396	0.201569	0.0826556	0.141014	0.0665317	0.0774294	0.180882	1.0607	0.219124	0.324304	0.504116	0.0630445	0.505585	1.03393	0.568005	0.225867	0.060943	1.14382	0.196085	0.375712	0.461
	C26	0.728057	0.591934	0.341939	0.119566	0.136603	0.0736442	0.68601	0.207315	0.260647	0.291659	0.226938	0.118306	0.772726	0.102639	0.217112	0.0728498	0.109958	0.311654	0.886331	0.309069	0.105948	0.182034	0.0924848	0.0919458	0.0685122	0.0637899	0.188512	0.0601411	0.201471	0.268053	0.750967	0.0757422	0.171708	0.484985	0.466146	0.106074	0.0710603	0.623118	0.53765	0.0874358	0.370198
	C27	0.732369	0.612515	0.394277	0.176994	0.137595	0.125687	0.681779	0.187929	0.245654	0.299587	0.226399	0.147877	0.893844	0.114672	0.22302	0.0550313	0.104862	0.338875	0.989074	0.316205	0.105619	0.211875	0.0871911	0.0936063	0.0861697	0.068908	0.164562	0.118431	0.206264	0.243842	0.741261	0.115267	0.18371	0.712937	0.474296	0.105698	0.0953626	0.633083	0.217464	0.163059	0.414699
	C28	0.736881	0.714893	0.327697	0.112845	0.12201	0.0678844	0.247766	0.216783	0.440555	0.657068	0.22759	0.191378	1.04192	0.109474	0.194091	0.075331	0.340991	0.252518	0.443192	0.212077	0.0932522	0.189441	0.056065	0.0811709	0.0695589	0.0861601	0.226303	0.0667203	0.315338	0.290993	0.995478	0.0525179	0.467236	0.763364	0.520867	0.131793	0.0700879	0.65786	0.571058	0.0976532	0.374755
	C29	0.750383	0.798978	0.282531	0.980195	0.127009	0.106678	0.574162	0.206406	0.572866	0.291233	0.471985	0.0834664	0.692801	0.116824	0.202875	0.0753577	0.728181	0.288401	0.798838	0.265749	0.104351	0.20552	0.0812893	0.0716248	0.0801355	0.0621168	0.163634	0.126486	0.193147	0.212057	0.983211	0.0602579	0.450753	0.605657	0.169094	0.100338	0.103003	0.746318	0.127119	0.769396	0.463583
M01_T015	C01	0.311536	0.411136	0.635538	0.150705	0.221645	0.614323	0.165954	0.0980432	0.171755	0.345122	0.501323	0.135407	0.408097	0.128709	0.242928	0.12711	0.224853	1.10171	1.44901	0.755988	0.38158	1.18022	0.373172	0.115223	0.100722	0.1518	0.215454	0.158831	0.237383	1.20189	0.238727	0.0844534	0.129229	0.19991	0.2396	0.121145	0.0833857	0.796381	0.248872	0.121725	0.586631
	C02	0.685184	0.325151	0.693057	0.448719	0.179212	0.120107	0.218338	0.114082	0.187659	0.328491	0.682663	0.163802	0.542809	0.721248	1.01841	0.146403	0.249152	0.941397	0.559281	0.642139	0.154793	0.434426	0.196422	0.1383	0.177604	0.159467	0.2273	0.0959965	0.121966	0.338422	0.229506	0.0524067	0.142265	0.175328	0.0626619	0.27034	0.130666	1.15722	0.164146	0.118857	0.689572
	C03	0.693087	0.174111	0.486059	0.18163	0.192643	0.0751904	0.194936	0.100389	0.464058	0.29074	0.205954	0.159199	1.08494	0.87766	0.99603	0.161433	0.105088	0.303615	0.529458	0.549711	0.12458	0.275863	0.0818732	0.0819324	0.0898216	0.0996305	0.250633	0.0671437	0.0810608	0.305975	0.105801	0.041046	0.0426221	0.0625837	0.0452499	0.133262	0.129943	1.23221	0.112996	0.0996465	1.08238
	C04	0.765418	1.19028	0.563996	0.379655	0.437169	0.113443	0.443213	0.672151	0.330059	0.383661	0.253231	0.701745	1.05345	0.868943	1.18174	0.178181	0.204349	0.334176	0.615277	0.901679	0.346183	0.561603	0.182253	0.21606	0.0915993	0.220862	0.406832	0.155633	0.170403	0.598084	0.385542	0.0677591	0.183344	0.286902	0.090384	0.134703	0.164658	1.29044	0.277919	0.184997	1.10147
	C05	0.587168	0.0954945	0.529088	0.1079	0.134304	0.0612397	0.104948	0.0874905	0.116488	0.123549	0.175962	0.100272	0.441677	0.62725	0.738288	0.0982641	0.0691931	0.147533	0.227426	0.519566	0.107374	0.196237	0.0617802	0.0507457	0.062771	0.0730715	0.169116	0.042818	0.0499723	0.186573	0.0839266	0.0346901	0.0317145	0.0527238	0.0422727	0.0996544	0.0931101	1.04767	0.0956545	0.100363	0.178062
	C06	0.699291	0.165115	0.35198	0.128798	0.16018	0.091151	0.86868	0.136721	0.689946	0.271282	0.181269	0.149936	0.896511	0.761005	0.846403	0.188295	0.108347	0.270338	0.310292	0.68566	0.109385	0.268639	0.117464	0.0837077	0.0877428	0.0960177	0.222648	0.0481058	0.0824955	0.285187	0.134388	0.0552835	0.016032	0.0503636	0.0239946	0.0520634	0.184089	0.937044	0.106009	0.0842173	0.489213
	C07	0.721036	0.124443	0.331185	0.112191	0.137112	0.0754503	0.12653	0.0902911	0.152361	0.214262	0.165009	0.10863	0.658887	0.713003	0.666804	0.12194	0.0921626	0.218279	0.334439	0.746853	0.0905736	0.216513	0.0785436	0.063298	0.103058	0.0720013	0.192941	0.0457743	0.0652941	0.222733	0.109911	0.0330365	0.0390216	0.0661176	0.0415995	0.100619	0.10017	1.04613	0.096299	0.0984554	0.533345
	C08	0.741339	0.100268	0.315044	0.11857	0.133964	0.0689561	0.101076	0.0921111	0.124988	0.133273	0.168961	0.10793	0.659171	0.584822	0.660495	0.142973	0.108433	0.235297	0.412774	0.756275	0.0986144	0.24234	0.0628917	0.0662851	0.0850899	0.0777354	0.197699	0.0594101	0.0581684	0.26171	0.111806	0.0405198	0.0320679	0.0479789	0.0504047	0.136554	0.117442	1.03276	0.0998567	0.097839	0.157381
	C09	0.741324	0.12166	0.402554	0.115122	0.134974	0.0537857	0.133077	0.0914617	0.155141	0.553809	0.186189	0.0939718	0.627724	0.694194	0.742751	0.112871	0.0945869	0.242649	0.45904	0.784961	0.102693	0.205447	0.0797789	0.0501433	0.0868853	0.086793	0.187745	0.0564327	0.0661145	0.43896	0.129353	0.0378996	0.04302	0.0535856	0.035521	0.076628	0.108301	1.0395	0.115474	0.111612	0.262426
	C10	0.759447	0.158113	0.878729	1.21432	0.746555	0.573875	0.173967	0.118224	0.675431	0.460683	0.560489	0.140459	0.963585	0.122969	0.244262	0.111958	0.863054	0.358313	1.15609	0.437299	0.243822	0.460033	0.320135	0.101486	0.0899673	0.285682	0.225709	0.0779242	0.119753	0.825534	0.101516	0.0485876	0.0561198	0.0434931	0.0486709	0.0243993	0.284257	1.08265	0.137764	0.195145	1.82064
	C11	0.543445	0.190735	0.515305	0.79574	0.433811	0.10639	0.385138	0.093862	0.554343	1.31828	0.956114	0.155796	0.961295	0.326072	0.236726	0.102553	0.157071	0.517625	0.983942	0.633973	0.55229	0.47818	0.908505	0.116347	0.146973	0.193812	0.241636	0.084238	0.148113	1.06767	0.132944	0.07589	0.035105	0.063524	0.106758	0.0606727	0.122989	2.11624	0.222487	0.120298	1.49336
	C12	0.508034	0.123612	0.368266	0.300383	0.237453	0.69543	0.185868	0.252195	0.899127	0.861784	0.211582	0.145711	0.681988	0.179637	0.206586	0.124361	0.0226876	0.251055	0.686845	0.294319	0.111938	0.256905	0.0474593	0.0675828	0.0736122	0.068135	0.2395	0.0666558	0.229316	0.806365	0.0776091	0.0492315	0.107574	0.207052	0.0941274	0.0357023	0.238127	1.79051	0.177783	0.153243	1.08229
	C13	0.769975	0.184816	0.387978	0.293795	0.246537	0.30355	0.350591	0.179245	0.351953	0.247187	0.258577	1.76889	1.20054	1.17134	1.42488	0.166	0.930058	0.249144	0.476907	0.567631	0.0924416	0.297034	0.125771	0.0750561	0.0923199	0.158416	0.249935	0.29288	0.544138	0.465541	0.263467	0.0711678	0.188964	0.997708	0.300524	0.0817339	0.134974	1.69788	0.872144	0.125822	0.812944
	C14	0.8233	0.183133	0.598455	0.943894	0.143811	0.111441	0.323128	0.196601	0.153536	1.23252	0.536716	0.107399	0.606032	0.0952988	0.203549	0.239072	0.0977113	1.0671	0.940965	0.39481	0.103736	0.265517	0.0932239	0.107948	0.0867931	0.163525	0.180933	0.126017	0.94899	0.243542	0.180835	0.399175	0.122712	0.240738	0.09612	0.104268	0.0751946	0.535002	0.119699	0.132212	1.16871
	C15	0.695348	0.121436	0.928501	0.913751	0.874364	0.133288	0.238153	0.115553	0.751124	1.11538	0.827266	0.150917	0.844995	0.181223	0.345339	0.113999	0.0887018	0.55783	0.768433	0.302865	0.497644	0.388418	0.662977	0.0970053	0.118202	0.354411	0.203232	0.0608521	0.123137	0.807572	0.118003	0.0440627	0.0512871	0.0738078	0.0559981	0.0569869	0.161481	1.30656	0.117898	0.115868	0.859066
	C16	0.762024	1.29641	1.28961	0.585481	0.976072	0.36148	0.75552	0.547568	0.310245	0.975908	0.515794	0.924239	0.792531	0.228446	0.368704	0.447159	0.673046	0.80739	1.06483	0.507211	0.874867	0.26397	0.56371	0.464304	0.367222	0.683305	0.235391	0.502429	0.497636	0.247209	0.347452	0.110947	0.4536	0.649123	0.319185	0.149737	0.977896	0.670512	0.18066	0.120365	1.01718
	C17	0.75127	0.179659	0.509537	0.262829	0.705923	0.105866	0.141605	0.105003	0.276594	0.684176	0.382709	0.13068	0.868216	0.11651	0.258463	0.126439	0.150012	1.15126	0.712935	0.305271	0.188665	0.357882	0.130116	0.168512	0.915739	0.298565	0.248449	0.0893647	0.0836411	0.273753	0.12898	0.0484798	0.0926675	0.149232	0.0589856	0.164277	0.252444	0.562116	0.133169	0.109013	0.569379
	C18	0.662075	0.141269	0.889409	0.175501	0.900039	0.0882824	0.139743	0.11975	0.370714	0.702281	0.771833	0.102178	0.819133	0.119533	0.215816	0.141566	0.081175	0.4134	0.545096	0.212728	0.581802	0.250661	0.518186	0.0939989	0.094128	0.611174	0.216136	0.0783097	0.0868144	0.598429	0.0804299	0.0366031	0.0481886	0.0654259	0.0507973	0.0744537	0.0931153	0.526851	0.123041	0.108908	0.667437
	C19	0.445033	0.321635	0.390499	0.226839	0.527111	0.147197	0.117898	0.158867	0.19456	1.01739	0.203965	0.106193	0.994763	0.0384723	0.281214	0.101324	0.0549598	0.246137	0.537172	0.194601	0.283668	0.248736	0.118114	0.0541437	0.315175	0.315018	0.19161	0.063737	0.158405	0.300927	0.0801344	0.0556797	0.0382871	0.164231	0.0348881	0.0881676	0.452424	0.365782	0.130032	0.143044	1.43655
	C20	0.742822	0.146217	0.549479	0.975645	0.327107	0.107958	0.199445	0.122595	0.168766	1.47305	0.482234	0.104446	0.825517	0.103865	0.215853	0.0830782	0.0697687	0.473522	0.72368	0.41284	0.108047	0.281061	0.101012	0.0867847	0.0926912	0.46968	0.286388	0.295411	0.380352	1.02331	0.184843	0.183961	0.0759699	0.118873	0.0597734	0.0845519	0.127549	1.5493	0.597897	0.184741	1.06126
	C21	0.752987	0.576889	0.376343	0.129949	0.138493	0.090905	0.648409	0.215459	0.236281	1.01831	0.189074	0.122727	0.808702	0.101213	0.213627	0.0941689	0.0830569	0.259219	0.900126	0.312127	0.0949035	0.23843	0.0960565	0.102597	0.0586774	0.25009	0.180669	0.119169	0.254806	0.244339	0.754002	0.11559	0.162998	0.467281	0.408837	0.100915	0.0759052	0.591873	0.754366	0.122817	0.324278
	C22	0.815299	0.778707	0.349216	0.693164	0.134363	0.0819828	0.260455	0.255364	0.684282	1.0748	0.727631	0.10541	0.724411	0.131524	0.209926	0.17023	0.36262	0.211375	0.430375	0.222327	0.104311	0.231315	0.0657993	0.0782627	0.0896523	0.317128	0.186157	0.225205	0.319325	0.22256	0.988055	0.0774292	0.260983	0.791085	0.227076	0.0871384	0.0767744	0.64099	0.131787	0.747782	0.602375
	C23	0.770182	0.181547	0.383095	0.841722	0.589354	0.135097	0.655786	0.224249	0.267521	0.364744	0.419284	0.0995729	0.807101	0.0928492	0.20898	0.0889921	0.140577	0.326553	1.1419	0.434236	0.285412	0.26609	0.150437	0.0813608	0.0861323	0.0934088	0.178091	0.0910853	0.325552	0.229706	0.16507	0.315369	0.109713	0.603205	0.154175	0.0864751	0.07986	0.60159	0.163017	0.169574	1.52293
	C24	0.843799	0.837363	0.634426	0.738764	0.180862	0.0852505	0.552409	0.140089	0.381788	0.902063	0.727019	0.171317	0.827688	0.119026	0.247271	0.135333	0.468749	0.954595	0.948702	0.422551	0.142558	0.344126	0.161158	0.274527	0.124447	0.193603	0.241436	0.143746	0.237633	0.273889	0.972515	0.104603	0.371575	0.621748	0.2694	0.185945	0.102508	0.633865	0.657958	0.443475	0.66463
	C25	0.804171	0.904069	0.650249	0.710575	0.120662	0.11428	0.558402	0.130921	0.208236	0.319953	0.362805	0.198381	1.13538	0.127712	0.241964	0.105214	1.0864	0.854304	0.75882	0.283762	0.121169	0.253333	0.0729077	0.101873	0.0770032	0.116666	0.231918	1.11099	0.268749	0.294271	0.479674	0.0917113	0.572433	1.03068	0.562124	0.213953	0.0834303	1.08373	0.163598	0.372754	0.485105
	C26	0.765563	0.617264	0.468892	0.125866	0.124571	0.0654706	0.659867	0.18112	0.311835	0.301107	0.192919	0.141064	0.848448	0.108784	0.216915	0.0712743	0.133863	0.262736	0.907406	0.313053	0.0916143	0.238559	0.0829078	0.0873159	0.0569443	0.063789	0.195318	0.0722524	0.249485	0.275521	0.733098	0.10226	0.185348	0.508911	0.421807	0.0973194	0.0732654	0.611301	0.56531	0.106011	0.351027
	C27	0.775829	0.628528	0.498744	0.2064	0.141818	0.108897	0.65531	0.193214	0.249013	0.303539	0.211127	0.194819	0.968736	0.113175	0.22389	0.0922804	0.175096	0.283779	0.994576	0.313359	0.107097	0.24203	0.102793	0.0813348	0.0706992	0.0849239	0.210692	0.132948	0.218469	0.240671	0.767955	0.145996	0.194447	0.826192	0.521405	0.0997642	0.0999434	0.642257	0.208985	0.189833	0.399408
	C28	0.801309	0.672655	0.384226	0.118985	0.134537	0.0625176	0.320906	0.255905	0.515346	0.708411	0.195023	0.185999	1.04593	0.110934	0.228884	0.111896	0.334152	0.224367	0.423255	0.220468	0.091603	0.214745	0.0680922	0.0755695	0.0745555	0.0953212	0.232011	0.0544694	0.313373	0.278814	1.03379	0.0585024	0.593825	0.82781	0.591706	0.130072	0.0785789	0.677316	0.626008	0.11441	0.361623
	C29	0.822718	0.757944	0.368101	1.07369	0.14162	0.085682	0.759856	0.232385	0.620258	0.295029	0.443632	0.104869	0.739113	0.117499	0.227021	0.101908	0.835972	0.290125	1.05602	0.319718	0.102665	0.237746	0.105914	0.0805575	0.0704417	0.0961964	0.196569	0.0903626	0.231348	0.210662	0.996745	0.091461	0.529894	0.620454	0.183195	0.0882106	0.0764521	0.721182	0.136224	0.718952	0.446508
M01_T016	C01	0.36923	0.318164	0.665986	0.200357	0.229204	0.407798	0.163242	0.0973215	0.143563	0.42705	0.416	0.0802115	0.366564	0.100923	0.256576	0.0598378	0.157555	0.831791	1.50949	0.765461	0.201619	1.32107	0.226438	0.0804801	0.0790721	0.0876444	0.173449	0.110379	0.239825	1.26961	0.17439	0.0499628	0.0581417	0.14489	0.172689	0.071309	0.078587	0.721834	0.253581	0.111152	0.504907
	C02	0.663827	0.272874	0.61126	0.356637	0.192723	0.107416	0.149672	0.0991994	0.149446	0.378678	0.590995	0.135844	0.444305	0.629128	0.936036	0.126214	0.220321	0.897748	0.435827	0.594836	0.12535	0.275295	0.157861	0.0981544	0.139928	0.131165	0.239859	0.0827424	0.114326	0.292719	0.134403	0.0447847	0.0911023	0.138066	0.0608155	0.207996	0.11879	1.11543	0.157269	0.120854	0.601432
	C03	0.623462	0.145701	0.55584	0.185948	0.210553	0.0782611	0.15285	0.146354	0.336714	0.449193	0.250003	0.116374	0.8154	0.843404	0.782713	0.115695	0.0835926	0.214535	0.416986	0.488992	0.0941156	0.171595	0.0566545	0.0690298	0.0748386	0.0805406	0.205763	0.0583387	0.0635266	0.232884	0.0995178	0.0425289	0.0350129	0.0552197	0.0498367	0.113909	0.105345	1.09328	0.118591	0.0939573	0.919142
	C04	0.692841	1.21052	0.528055	0.224156	0.383797	0.140418	0.211313	0.519293	0.181547	0.453162	0.246854	0.477522	0.791472	0.772964	1.0976	0.167071	0.1694	0.241059	0.45925	0.843699	0.261493	0.37402	0.140046	0.179106	0.107689	0.155974	0.422611	0.0976812	0.177179	0.401036	0.264269	0.049521	0.0645332	0.203843	0.0595771	0.088287	0.134844	1.10428	0.228303	0.0954318	0.866322
	C05	0.551013	0.0936248	0.520081	0.131994	0.18655	0.0592533	0.08557	0.132823	0.101494	0.179838	0.206876	0.0903255	0.361715	0.612777	0.722406	0.100148	0.0641223	0.119617	0.195209	0.484399	0.0677834	0.131147	0.0412942	0.0561381	0.0560191	0.0669316	0.163299	0.0390272	0.0493147	0.146229	0.0847329	0.034589	0.0357904	0.0436929	0.0392205	0.0822175	0.0837698	0.918819	0.106241	0.0988571	0.150128
	C06	0.63851	0.124818	0.443864	0.167582	0.222622	0.0712149	0.725532	0.149597	0.600843	0.400183	0.228639	0.128724	0.817124	0.684747	0.834311	0.108461	0.0729157	0.16844	0.252202	0.645081	0.0642643	0.140857	0.064173	0.074458	0.0569993	0.0827387	0.196699	0.0552114	0.0535164	0.249551	0.109596	0.0311703	0.00747959	0.0564061	0.0186719	0.0327887	0.140079	1.03376	0.0954241	0.0935473	0.387363
	C07	0.659699	0.123632	0.376356	0.145976	0.189814	0.0608909	0.10762	0.142314	0.120573	0.340854	0.197142	0.0926399	0.546178	0.711187	0.662364	0.113507	0.0770079	0.162795	0.26349	0.667514	0.073884	0.156422	0.0561149	0.0690232	0.121904	0.0639299	0.154614	0.0381705	0.0564331	0.176446	0.0965418	0.0346747	0.029648	0.0451979	0.0444065	0.0915714	0.0899593	0.956021	0.111293	0.0986853	0.599945
	C08	0.690628	0.0939884	0.377309	0.152668	0.186462	0.0684181	0.0896784	0.153229	0.0998802	0.182722	0.242049	0.107477	0.567705	0.550014	0.654122	0.140295	0.0977689	0.196491	0.332012	0.694135	0.0839115	0.178912	0.0532091	0.0685632	0.0664408	0.0675032	0.194343	0.0491497	0.0612241	0.219404	0.11285	0.0429713	0.0303189	0.0483144	0.043184	0.105493	0.108516	0.956974	0.109255	0.0970488	0.136511
	C09	0.687395	0.122704	0.419696	0.152631	0.203537	0.0658664	0.115304	0.14716	0.130088	0.418288	0.247045	0.0937369	0.561961	0.710226	0.729088	0.118382	0.0759354	0.171051	0.292285	0.710272	0.0834296	0.139137	0.0565644	0.0649954	0.0610187	0.0847049	0.167544	0.0558659	0.0581887	0.187171	0.123304	0.0435041	0.032427	0.0528528	0.0423329	0.086123	0.104149	0.939356	0.0977934	0.100862	0.232604
	C10	0.732579	0.138362	0.762878	1.17575	0.608095	0.46739	0.164622	0.17154	0.653766	0.620468	0.503335	0.138879	0.941948	0.147569	0.282835	0.0932513	0.778419	0.301589	1.06899	0.395454	0.191101	0.313923	0.32339	0.0801747	0.0789614	0.2162	0.216368	0.0732892	0.107686	0.821345	0.113563	0.0556161	0.0403765	0.0546631	0.0491136	0.0310293	0.225337	1.16951	0.164358	0.200281	1.80749
	C11	0.509676	0.202387	0.54333	0.705605	0.343445	0.082082	0.242304	0.182167	0.464888	0.892818	0.877966	0.12531	0.853744	0.251119	0.247949	0.0912351	0.162771	0.327816	0.863925	0.483333	0.410986	0.374356	0.887896	0.105727	0.0817156	0.16197	0.235947	0.0625217	0.109947	0.880494	0.130594	0.0535835	0.0470456	0.0574314	0.0873144	0.0475386	0.123193	2.08306	0.205796	0.118733	1.54225
	C12	0.538078	0.0960284	0.469509	0.239299	0.344537	0.664883	0.249896	0.40085	0.845662	0.788442	0.331526	0.0816781	0.7755	0.132172	0.298767	0.051574	0.0888774	0.21374	0.57357	0.240072	0.101796	0.194312	0.0787225	0.0711866	0.0788553	0.0980811	0.285178	0.0698662	0.232533	0.641633	0.083347	0.0165211	0.084851	0.242104	0.0973935	0.059312	0.401593	1.39973	0.192191	0.0954342	1.00808
	C13	0.522372	0.15276	0.568412	0.228612	0.25241	0.264608	0.340857	0.231095	0.144436	0.424867	0.259325	1.31957	1.09912	0.802347	1.42107	0.124554	0.440544	0.245483	0.280154	0.472149	0.213186	0.197175	0.0679404	0.0069025	0.0590893	0.157184	0.212936	0.108986	0.389235	0.643145	0.118511	0.0797001	0.16988	1.03154	0.345998	0.108227	0.182316	1.71969	1.09799	0.102813	0.534206
	C14	0.746053	0.122468	0.482198	0.857167	0.19386	0.0880707	0.230092	0.22074	0.141879	1.05257	0.378711	0.0918706	0.527525	0.103625	0.227053	0.226384	0.0698389	0.582248	0.818231	0.317088	0.0801369	0.152172	0.0548709	0.0803151	0.0469205	0.11942	0.180558	0.104462	0.885038	0.18429	0.0979804	0.332399	0.0648596	0.150903	0.062157	0.0708378	0.083084	0.568455	0.106698	0.0983903	1.1616
	C15	0.689714	0.150421	0.737689	0.858187	0.771937	0.150865	0.249946	0.179797	0.819976	1.14177	0.758177	0.125165	0.841469	0.224328	0.372615	0.106083	0.0846184	0.299818	0.758014	0.284373	0.420828	0.216879	0.637158	0.105193	0.0750735	0.311807	0.203603	0.0768657	0.131162	0.782548	0.115399	0.0343677	0.0354789	0.0748685	0.0659009	0.0689402	0.137094	1.33617	0.132462	0.0942374	0.930431
	C16	0.689357	0.950843	0.959593	0.425824	0.751226	0.242627	0.53098	0.401637	0.246963	0.939749	0.380276	0.678586	0.789968	0.226643	0.377481	0.326767	0.470231	0.579663	0.902474	0.421897	0.769024	0.172726	0.454246	0.358359	0.347236	0.526272	0.221823	0.37569	0.36902	0.183713	0.215998	0.101074	0.288112	0.486776	0.24782	0.0989746	0.872169	0.674953	0.161971	0.119818	0.988004
	C17	0.64667	0.178634	0.554102	0.335241	0.490527	0.0968423	0.113798	0.136325	0.197595	0.736356	0.42484	0.120857	0.851579	0.120209	0.287589	0.114499	0.0996325	1.02414	0.577177	0.286846	0.1417	0.23458	0.10524	0.133974	0.9562	0.248176	0.227978	0.0752821	0.0753689	0.154078	0.119468	0.0618271	0.0644137	0.10598	0.0482512	0.117642	0.268912	0.662917	0.121766	0.115427	0.722418
	C18	0.628566	0.124634	0.766506	0.17877	0.855215	0.0873106	0.139876	0.144259	0.335931	0.64984	0.736128	0.108302	0.784394	0.145193	0.262903	0.130566	0.070316	0.260953	0.436202	0.197	0.497969	0.170104	0.484895	0.0865613	0.0742774	0.584982	0.20768	0.0629949	0.0750635	0.560571	0.0699826	0.0405504	0.0404416	0.0594839	0.0340667	0.0629314	0.0844122	0.609166	0.105056	0.098066	0.644129
	C19	0.473789	0.17166	0.39417	0.202779	0.487419	0.0889071	0.146889	0.182198	0.122133	1.10016	0.25259	0.131388	0.84302	0.106223	0.248585	0.0632078	0.076103	0.21008	0.469848	0.198649	0.278698	0.130421	0.209899	0.0745455	0.187428	0.277481	0.203851	0.0662813	0.172587	0.205829	0.066233	0.0688265	0.044999	0.049946	0.0474065	0.0381329	0.404003	0.410402	0.137468	0.138687	1.0113
	C20	0.679603	0.109707	0.543738	0.924835	0.317224	0.110962	0.188429	0.170073	0.171347	1.29321	0.437421	0.1151	0.782353	0.135581	0.259293	0.0971585	0.0777962	0.272419	0.582856	0.346158	0.0970343	0.201137	0.0914537	0.0612376	0.0664995	0.372705	0.260446	0.248966	0.356704	0.988808	0.160875	0.157678	0.0665571	0.0978328	0.0603681	0.0726686	0.0971518	1.42241	0.691223	0.206437	1.06016
	C21	0.694015	0.562002	0.453339	0.16346	0.211699	0.0883067	0.567098	0.237388	0.26347	0.96164	0.26451	0.115896	0.784113	0.137416	0.269653	0.0837228	0.0956415	0.232359	0.833386	0.279377	0.0830984	0.158155	0.0836292	0.0829597	0.061999	0.198278	0.17953	0.107617	0.199084	0.217202	0.640326	0.0945288	0.162787	0.395138	0.348633	0.0731981	0.0795435	0.665202	0.863274	0.126222	0.247232
	C22	0.756885	0.73675	0.45773	0.581712	0.203316	0.0897229	0.241832	0.274088	0.556015	1.07404	0.461827	0.11059	0.622337	0.133998	0.24851	0.143102	0.31382	0.192399	0.292333	0.215859	0.064178	0.161278	0.0703435	0.0751842	0.0672927	0.256155	0.187796	0.186167	0.336409	0.188827	0.875207	0.0972601	0.194304	0.71732	0.164002	0.0707844	0.083672	0.686988	0.14456	0.751281	0.356518
	C23	0.692423	0.165554	0.460732	0.81813	0.4082	0.147722	0.511147	0.243879	0.254563	0.491965	0.354737	0.0984643	0.748389	0.126016	0.25421	0.105561	0.105642	0.261637	1.03169	0.359923	0.154077	0.166486	0.124248	0.0753503	0.0695212	0.0804803	0.198781	0.0732033	0.246124	0.159004	0.120754	0.250613	0.159444	0.496881	0.137973	0.0703055	0.095924	0.694959	0.17925	0.155406	1.46986
	C24	0.791767	0.832071	0.629536	0.554875	0.197777	0.0949565	0.410593	0.140575	0.298442	0.8227	0.576941	0.129607	0.747685	0.130117	0.255232	0.110942	0.256881	0.842599	0.851048	0.363201	0.0821432	0.215594	0.112621	0.245545	0.0953657	0.146899	0.24521	0.134488	0.22282	0.205359	0.813659	0.10066	0.225828	0.559601	0.233439	0.155744	0.0971032	0.658485	0.733834	0.408548	0.678248
	C25	0.721878	0.857606	0.552263	0.755164	0.228692	0.046398	0.513525	0.211301	0.197941	0.481973	0.35658	0.170688	1.14828	0.126776	0.294921	0.0785939	1.05362	0.523234	0.724229	0.237654	0.0628537	0.151483	0.0612699	0.0857287	0.0623267	0.0881359	0.20622	0.970384	0.206744	0.277372	0.297661	0.124091	0.469733	1.02361	0.39437	0.169759	0.103535	0.96332	0.121522	0.292282	0.547078
	C26	0.74278	0.558369	0.489716	0.144765	0.197469	0.0672468	0.535695	0.211493	0.261307	0.35672	0.255196	0.110373	0.807451	0.122545	0.271986	0.0684547	0.087282	0.266135	0.863041	0.308213	0.0717355	0.177323	0.070982	0.0744756	0.0595732	0.0714197	0.203822	0.0540037	0.230032	0.245057	0.628411	0.0820763	0.189665	0.418254	0.335041	0.0662006	0.0790141	0.696171	0.632459	0.116454	0.312033
	C27	0.741141	0.644007	0.528958	0.182466	0.200259	0.114171	0.531001	0.215685	0.239648	0.380717	0.274324	0.150363	0.875011	0.115788	0.2625	0.0825564	0.107377	0.275	0.922428	0.289366	0.0936764	0.170423	0.0792724	0.0851608	0.0825239	0.0860019	0.207669	0.10473	0.194374	0.210192	0.644845	0.116593	0.196576	0.698448	0.392033	0.0949579	0.0906213	0.70993	0.220785	0.141556	0.337704
	C28	0.728593	0.704103	0.44313	0.144209	0.189762	0.0651767	0.202898	0.249134	0.445753	0.647376	0.272552	0.165287	0.872913	0.122054	0.251282	0.115151	0.304454	0.185392	0.350488	0.182912	0.063453	0.142502	0.0537093	0.0707096	0.0591722	0.0899563	0.205194	0.0444778	0.250419	0.244771	0.990577	0.0528507	0.421877	0.715721	0.432682	0.0880138	0.0909067	0.695765	0.66895	0.11371	0.322693
	C29	0.753672	0.793809	0.429071	0.70241	0.187158	0.0908825	0.421562	0.232065	0.569584	0.376233	0.397708	0.103823	0.617547	0.128692	0.247395	0.189291	0.59313	0.218017	0.699224	0.221615	0.0739368	0.15111	0.0725956	0.0752034	0.0538097	0.0692591	0.187477	0.0829075	0.143401	0.15499	0.905667	0.0671807	0.387998	0.549888	0.14104	0.0668551	0.0880804	0.729235	0.147614	0.74258	0.348144
M02_T001+T002	C01	0.197452	0.234607	0.706113	0.11401	0.811235	0.379498	0.133537	0.0797701	0.0882397	0.292104	0.432271	0.087994	0.311804	0.0179718	0.145525	0.0865271	0.156316	1.16969	1.56746	0.668269	0.206737	1.03255	0.227103	0.133869	0.0961054	0.147613	0.131641	0.112287	0.157959	0.774604	0.127574	0.136386	0.188764	0.0989128	0.148778	0.196134	0.0982279	0.604664	0.309575	0.137983	0.531906
	C02	0.550702	0.23793	1.01355	0.567095	0.894718	0.148637	0.170192	0.0804182	0.255381	0.337121	0.540788	0.123256	0.663148	0.643358	0.95211	0.162025	0.339309	0.957149	0.718625	0.551611	0.225796	0.206789	0.367426	0.14681	0.233715	0.140457	0.132101	0.126172	0.150997	0.380256	0.172758	0.128903	0.248449	0.191866	0.0530558	0.202679	0.128446	1.05988	0.293796	0.12038	1.01245
	C03	0.58849	0.150698	0.889121	0.20692	0.68583	0.117301	0.210725	0.0990721	0.592316	0.328414	0.213059	0.168256	0.872069	0.967898	0.849156	0.159016	0.0588207	0.375746	0.659377	0.582762	0.120085	0.200438	0.0579061	0.0778423	0.112882	0.0865529	0.159264	0.0469766	0.0832877	0.230044	0.169366	0.0447621	0.154019	0.100992	0.0365035	0.134988	0.0905716	1.35022	0.218712	0.0765338	0.809279
	C04	0.873358	1.1682	0.968358	0.147539	0.473127	0	0.0221294	0.0590521	0.14804	0.291214	0.21968	0.0462073	0.580407	1.16069	1.57814	0.0616359	0.106126	0.224459	0.453053	0.806465	0.115579	0.0443231	0.120875	0	0.0078199	0.311916	0.0293706	0.0578035	0	0.0801215	0.139485	0.0933619	0.0336943	0.124047	0.0300039	0.0600283	0	2.15388	0.214697	0.122695	0.349713
	C05	0.542878	0.124685	0.897922	0.116961	1.04968	0.137701	0.118587	0.115442	0.206151	0.153399	0.209533	0.146498	0.500346	0.758447	0.813676	0.122483	0.0685806	0.25626	0.254401	0.510302	0.155977	0.127528	0.0994278	0.0504573	0.0626662	0.0752807	0.134762	0.0515255	0.0625801	0.136143	0.0925078	0.0472064	0.208984	0.0825741	0.0354811	0.136483	0.0968702	1.14623	0.157429	0.0954843	0.310583
	C06	0.688802	0.117443	0.706056	0.102185	0.575712	0.123006	0.873018	0.12756	0.75762	0.272792	0.145175	0.102289	0.758407	0.623763	0.714137	0.14653	0.0724699	0.269292	0.35036	0.661923	0.129486	0.175629	0.0179703	0.0818475	0.0916657	0.0108579	0.183223	0.00334495	0.0447024	0.112616	0.112901	0.179091	0	0	0	0	0.134196	0.935305	0.118282	0.109509	0.332277
	C07	0.636512	0.117051	0.500322	0.100302	0.510862	0.125222	0.0212283	0.0329491	0.124899	0.317769	0.222159	0.0807977	0.600859	0.811952	0.732708	0.123118	0.0782552	0.226007	0.405058	0.730661	0.27377	0.245104	0.149455	0.0326359	0.106714	0.0873114	0.151118	0.125097	0.0831794	0.193458	0.112847	0.0301807	0.0581595	0.0731887	0.0265715	0.133756	0.0858616	1.14183	0.134974	0.0735193	0.74854
	C08	0.665814	0.123706	0.542298	0.103281	0.532698	0.0693193	0.0937188	0.0729338	0.181344	0.142337	0.211534	0.0664616	0.591091	0.60904	0.616888	0.141918	0.115452	0.259276	0.41939	0.676738	0.115261	0.18134	0.0524142	0.0520254	0.0970177	0.0743478	0.133779	0.0440642	0.0450797	0.221969	0.15607	0.0731087	0.0763726	0.0426023	0.0272666	0.11844	0.069711	1.09839	0.12985	0.0924542	0.198855
	C09	0.61518	0.10438	0.415698	0.0102085	0.50299	0.0729939	0.0367118	0.0387598	0.0877285	0.258077	0.115794	0.0993597	0.567149	0.724484	0.756979	0.0735157	0.0233042	0.248886	0.432925	0.702997	0	0.183292	0	0.0171376	0	0.0345725	0.100292	0.00980346	0.020838	0.170184	0	0	0.0675462	0	0	0.125442	0.0939062	1.01147	0.0659841	0.0322893	0.286013
	C10	0.699389	0.151468	1.03754	1.14855	0.989303	0.552275	0.157361	0.122543	0.799441	0.551105	0.573093	0.122288	0.915035	0.16157	0.191065	0.0853654	0.649774	0.425477	1.09555	0.42995	0.336953	0.449138	0.572064	0.111694	0.118067	0.299975	0.183461	0.0750847	0.0903629	0.871176	0.131482	0.0541465	0.0528488	0.0488709	0.0397606	0.0525237	0.33592	1.14628	0.1745	0.112277	1.50301
	C11	0.513126	0.202258	0.662101	0.739981	0.715393	0.180031	0.421125	0.0519645	0.778994	1.51711	0.655742	0.383474	1.03664	0.557308	0.191017	0.0698745	0.172229	0.586274	1.10235	0.699608	0.689081	0.4189	0.922461	0.14025	0.0963132	0.235612	0.304037	0.0810122	0.0704158	1.22715	0.248134	0.0852745	0.159769	0.400765	0.122528	0.109514	0.141955	2.06175	0.391498	0.123194	1.49791
	C12	0.44866	0.124817	0.537671	0.4259	0.587251	0.541186	0.306831	0.182662	1.05634	0.915334	0.0713093	0.163487	0.739406	0.133579	0.104611	0	0.0600907	0.297576	0.708329	0.209857	0.172354	0.253849	0	0.120696	0.0841857	0.0633531	0.210383	0.0664491	0.137285	0.368921	0.479056	0.0627552	0	0.262742	0.143303	0.0741985	0.133933	1.85118	0.0895788	0.0276674	1.04628
	C13	0.517608	0.1529	0.678961	0.153765	1.10822	0.428757	0.231158	0.0493427	0.182528	0.255851	0.377524	1.16385	0.999311	0.228871	1.01842	0.529422	0.0900841	0.485993	0.208087	0.807214	0.39262	0.300566	0.151747	0.111372	0.0354063	0.149236	0.186239	0.137527	0.14148	0.620385	0.2047	0.133727	0.0948189	0.953443	0.0473411	0.0401608	0.298762	1.54318	1.22785	0.114002	0.603537
	C14	0.77741	0.194463	1.22034	0.856989	0.580734	0.131722	0.286481	0.106173	0.177059	1.29186	0.424076	0.0801586	0.572599	0.0506536	0.203937	0.151338	0.322088	1.29703	1.07232	0.358339	0.291712	0.34397	0.119051	0.2034	0.192774	0.256166	0.244837	0.614661	1.37504	0.732887	0.51098	0.723534	0.147442	0.480952	0.261673	0.0906573	0.206509	0.459793	0.169982	0.159068	1.35581
	C15	0.605186	0.173576	0.980304	1.22791	0.897879	0.188005	0.178978	0.101321	1.0859	1.12141	0.780711	0.126856	0.781688	0.114343	0.204167	0.105449	0.0926786	0.606451	1.07335	0.427996	0.64628	0.378607	0.896263	0.18515	0.200585	0.339335	0.199608	0.0602427	0.079017	0.902601	0.149589	0.0319789	0.0797156	0.0355684	0.07436	0.0491831	0.117176	1.47529	0.193707	0.0938484	0.910885
	C16	0.626419	1.69224	1.99497	0.944445	1.61361	0.642754	0.801973	0.697147	0.505984	0.96747	0.454104	1.5367	0.731935	0.275667	0.353426	0.391389	1.46205	1.2439	1.23208	0.632666	0.959711	0.255918	1.09903	0.636661	0.47887	1.15134	0.249584	0.74731	0.534709	0.15864	0.32764	0.999426	0.910411	0.70142	0.455608	0.197043	0.837407	0.535736	0.273387	0.12121	1.35941
	C17	0.631991	0.175029	0.64169	0.270036	0.899544	0.253494	0.142961	0.118683	0.260424	0.544592	0.320091	0.119113	0.713566	0.0815939	0.212285	0.139607	0.0872719	1.02738	0.727231	0.282203	0.313914	0.279588	0.107491	0.174744	0.799761	0.337675	0.242167	0.0728215	0.079096	0.162397	0.127219	0.064397	0.144808	0.134816	0.0592737	0.246556	0.217483	0.41628	0.222328	0.107501	0.410621
	C18	0.544706	0.183732	1.02268	0.412936	0.911501	0.371854	0.119797	0.105465	0.50845	1.01894	0.720716	0.111194	0.813506	0.0772482	0.655202	0.200248	0.0801935	0.526804	0.669256	0.178397	0.612118	0.202759	0.65541	0.101985	0.178011	0.7058	0.401061	0.0440738	0.112578	0.51304	0.148704	0.0508017	0.0982701	0.0855046	0.0543829	0.101825	0.0824696	0.430213	0.160073	0.112376	1.05866
	C19	0.281238	0.066949	0.4856	0.0863357	0.668307	0.169688	0.022546	0.178606	0.0622359	0.880531	0.118801	0.184145	0.780334	0.122922	0.149614	0.0329441	0.00456718	0.341214	0.465798	0.117945	0.3283	0.324595	0.0365787	0.129256	0.480087	0.166574	0.0879505	0.00232631	0.0123124	0.203192	0.0999075	0	0	0.0170219	0.0241272	0.136488	0.288062	0.311216	0.203626	0.140232	1.51676
	C20	0.625756	0.191425	0.996516	0.986704	0.821756	0.26597	0.180892	0.0677292	0.476574	1.38425	0.624773	0.0609224	0.81187	0.151628	0.314272	0.10708	0.0505573	0.717629	0.704522	0.409133	0.123939	0.219739	0.256377	0.208703	0.0344128	0.554633	0.274074	0.318119	0.369736	1.02799	0.245278	0.176917	0.116025	0.120894	0.0536153	0.0747631	0.139982	2.05339	0.323881	0.216824	1.26867
	C21	0.655882	0.549994	0.722658	0.113653	0.600673	0.101493	0.56904	0.135821	0.292439	1.06908	0.237896	0.133161	0.730113	0.0777677	0.185228	0.0914775	0.120328	0.297212	0.820818	0.312884	0.104395	0.175402	0.0978162	0.119141	0.0764609	0.265354	0.145094	0.0787649	0.204116	0.240016	0.731042	0.0996177	0.151482	0.505494	0.357797	0.0919729	0.0769259	0.527051	0.697599	0.153447	0.374837
	C22	0.664812	0.6469	0.534023	0.566578	0.550177	0.0927495	0.397564	0.157527	0.524006	1.04129	0.730695	0.108535	0.673445	0.0565154	0.316454	0.252384	0.433185	0.280124	0.609143	0.197809	0.0671403	0.157952	0.243394	0.135313	0.0523	0.273468	0.166764	0.304621	0.489908	0.294214	0.825775	0.17406	0.444129	0.720226	0.142978	0.0968846	0.0883656	0.604375	0.135036	0.679147	0.526589
	C23	0.606551	0.182073	0.700327	0.884785	1.0307	0.234853	0.53191	0.169803	0.268627	0.468556	0.402074	0.119403	0.774615	0.0583029	0.122695	0.0165504	0.0567235	0.335093	1.08172	0.359392	0.338772	0.200424	0.30467	0.0909891	0.0729234	0.12097	0.159183	0.0712197	0.26244	0.170944	0.0908101	0.435735	0.0704376	0.727631	0.232576	0.0595648	0.0285997	0.655367	0.208552	0.0996111	1.70376
	C24	0.700068	0.725301	0.911946	0.303829	1.16464	0.25149	0.374076	0.118615	0.360554	1.00932	0.456617	0.13279	0.720973	0.0870394	0.175084	0.212884	0.234982	1.07153	0.897595	0.396988	0.215902	0.206004	0.124989	0.424174	0.164827	0.15929	0.164183	0.0990544	0.254795	0.217596	0.821346	0.173231	0.391913	0.595481	0.236491	0.176214	0.0775944	0.558116	0.717655	0.359764	0.663534
	C25	0.680511	0.807379	0.925337	0.24948	0.731711	0.102518	0.299615	0.0709263	0.235527	0.391437	0.365032	0.188003	1.16098	0.0670636	0.195869	0.216895	1.26718	1.27079	0.496734	0.259075	0.123995	0.159607	0.0685869	0.189209	0.0430569	0.076289	0.0930443	1.08195	0.267002	0.185545	0.622575	0.0965229	0.394435	0.858715	0.400574	0.366096	0.0309656	0.739264	0.257989	0.241555	0.61107
	C26	0.72467	0.52918	0.676838	0.0967683	0.571686	0.08946	0.521044	0.118984	0.286352	0.309941	0.249657	0.129556	0.746132	0.0670392	0.181977	0.0623186	0.124827	0.343857	0.813866	0.35086	0.100262	0.17597	0.0834711	0.109025	0.0572056	0.0494362	0.135399	0.0600808	0.281847	0.20453	0.710832	0.111653	0.23143	0.506022	0.326905	0.134356	0.0724669	0.509968	0.550848	0.14156	0.471311
	C27	0.719897	0.580264	0.877587	0.182898	0.555567	0.117564	0.558725	0.128331	0.329121	0.288833	0.23337	0.146996	0.832718	0.0682769	0.172682	0.0834838	0.107227	0.338914	0.898811	0.330111	0.123524	0.17434	0.0898367	0.105405	0.0617512	0.111711	0.165318	0.146324	0.226102	0.237296	0.72273	0.128365	0.210311	0.604878	0.344732	0.104763	0.0835885	0.541039	0.249898	0.161786	0.424097
	C28	0.749298	0.70538	0.611713	0.114172	0.661726	0.0884549	0.470757	0.182179	0.772898	0.634194	0.247832	0.385036	1.00843	0.11249	0.19111	0.070119	0.685628	0.329078	0.658542	0.207682	0.109498	0.138572	0.127876	0.131392	0.0915774	0.101208	0.2517	0.0634667	0.297241	0.266261	0.966723	0.0887892	0.75813	0.732856	0.599578	0.215381	0.0692789	0.892849	0.647314	0.120714	0.459427
	C29	0.826722	0.698906	0.608642	0.320547	0.510888	0.106576	0.399368	0.116289	0.760671	0.329467	0.461466	0.0795216	0.821025	0.126538	0.178105	0.0870609	0.559337	0.293223	0.750789	0.312539	0.251725	0.228459	0.17414	0.247728	0.0793452	0.12496	0.160533	0.0986488	0.313705	0.177919	0.926931	0.0650171	0.528523	0.493066	0.172638	0.0748974	0.0484437	0.740917	0.20995	0.739105	0.602987

## Sheet: min
sample	cluster	CD45	CD3	CCR2	CD11c	CD172a	c_kit	CD69	CD27	CD86	Ly6C	CX3CR1	CD25	CD44	CD19	IgD	CD62L	CD103	CCR4	CD39	B220	F4_80	CD206	CD64	CXCR3	Ly6G	CD163	FOXP3	TCRgd	CD49b	CD317	TCRb	NK1.1	PD1	CD127	ICOS	CCR6	SiglecF	MHCII	CD4	CD8	CD11b
M01_T001	C01	0.092269	0	0	0	0	0	0	0	0	0	0	0	0	0	0	0	0	0	0	0	0	0	0	0	0	0	0	0	0	0	0	0	0	0	0	0	0	0	0	0	0
	C02	0.0872146	0	0	0	0	0	0	0	0	0	0	0	0	0	0	0	0	0	0	0	0	0	0	0	0	0	0	0	0	0	0	0	0	0	0	0	0	0.629835	0	0	0
	C03	0.082199	0	0	0	0	0	0	0	0	0	0	0	0	0	0	0	0	0	0	0	0	0	0	0	0	0	0	0	0	0	0	0	0	0	0	0	0	0.33933	0	0	0
	C04	0.570326	2.93967	0.119692	0	0.266529	0	0	0	0	0.744184	0.735973	0	2.87806e-17	0	0	0	0.0864111	0.89214	1.41694	0	0	0	0	0	0	0	0.126724	0	0.114124	0.299641	0	0	0	0	0	0	0	2.26638	0.00138057	0	1.53224
	C06	0.441087	0	0	0	0	0.0403451	1.08192	0	0	0.284621	0	0	1.68741	0	0	0	0	0.349349	0	0	0	0	0	0	0.0530521	0	0.0288167	0	0	0	0	0	0	0	0	0	0	3.92133	0	0	0.487305
	C07	1.93785	0	0	7.97441e-05	0	0	0	0	0	0	0	0	0.174706	1.7959	1.92168	0	0	0.51789	0.255341	0.698217	0	0.300608	0	0	0	5.03773e-13	0.0308567	0	0	0	0	0	0	0	0	0	0	5.06916	0	0.143207	1.08039
	C08	1.00518	0	0	0	0	0	0	0	0	0	0	0	0	2.11411	3.21386	0.129751	0	0	0.365663	1.32996	0	0	0	0	0	0	0	0	0	0	0	0	0	0	0	0	0	4.54642	0	0	0
	C10	0.0830185	0	0	0	0	0	0	0	0	0	0	0	0	0	0	0	0	0	0	0	0	0	0	0	0	0	0	0	0	0	0	0	0	0	0	0	0	0.663229	0	0	0
	C11	0.0805252	0	0	0	0	0	0	0	0	0	0	0	0	0	0	0	0	0	0	0	0	0	0	0	0	0	0	0	0	0	0	0	0	0	0	0	0	0	0	0	0
	C12	0.0801075	0	0	0	0	0	0	0	0	0	0	0	0	0	0	0	0	0	0	0	0	0	0	0	0	0	0	0	0	0	0	0	0	0	0	0	0	0	0	0	0
	C13	0.111841	0	0	0	0	0	0	0	0	0	0	0	0	0	0	0	0	0	0	0	0	0	0	0	0	0	0	0	0	0	0	0	0	0	0	0	0	1.34002	0	0	0
	C14	0.0949785	0	0	0	0	0	0	0	0	0	0	0	0	0	0	0	0	0	0	0	0	0	0	0	0	0	0	0	0	0	0	0	0	0	0	0	0	0	0	0	0
	C15	0.0837023	0	0	0	0	0	0	0	0	0	0	0	0	0	0	0	0	0	0	0	0	0	0	0	0	0	0	0	0	0	0	0	0	0	0	0	0	0.802736	0	0	0
	C16	0.080077	0	0	0	0	0	0	0	0	0	0	0	0	0	0	0	0	0	0	0	0	0	0	0	0	0	0	0	0	0	0	0	0	0	0	0	0	0	0	0	0
	C17	0.0799972	0	0	0	0	0	0	0	0	0	0	0	0	0	0	0	0	0	0	0	0	0	0	0	0	0	0	0	0	0	0	0	0	0	0	0	0	0	0	0	0.618902
	C18	0.0802541	0	0	0	0	0	0	0	0	0.380578	0	0	0	0	0	0	0	0	0	0	0	0	0	0	0	0	0	0	0	0	0	0	0	0	0	0	0	0	0	0	0
	C19	0.0799793	0	0	0	0	0	0	0	0	0.525156	0	0	0	0	0	0	0	0	0	0	0	0	0	0	0	0	0	0	0	0	0	0	0	0	0	0	0	0	0	0	0
	C20	0.089234	0	0	0	0	0	0	0	0	0	0	0	0	0	0	0	0	0	0	0	0	0	0	0	0	0	0	0	0	0.482075	0	0	0	0	0	0	0	0	0	0	0
	C21	0.110185	0	0	0	0	0	0	0	0	0.424868	0	0	0	0	0	0	0	0	0	0	0	0	0	0	0	0	0	0	0	0	0	0	0	0	0	0	0	0	0	0	0
	C22	0.10154	0	0	0	0	0	0	0	0	0.515885	0	0	0	0	0	0	0	0	0	0	0	0	0	0	0	0	0	0	0	0	0	0	0	0	0	0	0	0	0	0	0
	C23	0.081404	0	0	0	0	0	0	0	0	0	0	0	0	0	0	0	0	0	0	0	0	0	0	0	0	0	0	0	0	0	0	0	0	0	0	0	0	0	0	0	0
	C24	0.088447	0	0	0	0	0	0	0	0	0	0	0	0	0	0	0	0	0.22525	0	0	0	0	0	0	0	0	0	0	0	0	0	0	0	0	0	0	0	0	0	0	0
	C25	0.307134	0	0	0	0	0	0	0	0	0	0	0	0	0	0	0	0	0	0	0	0	0	0	0	0	0	0	0	0	0	0	0	0	0	0	0	0	0	0	0	0
	C26	0.190881	0	0	0	0	0	0	0	0	0	0	0	0	0	0	0	0	0	0	0	0	0	0	0	0	0	0	0	0	0	0	0	0	0	0	0	0	0	0.291845	0	0
	C27	0.0828732	0	0	0	0	0	0	0	0	0	0	0	0	0	0	0	0	0	0	0	0	0	0	0	0	0	0	0	0	0	0	0	0	0	0	0	0	0	0	0	0
	C28	0.132028	0	0	0	0	0	0	0	0	0	0	0	0	0	0	0	0	0	0	0	0	0	0	0	0	0	0	0	0	0	0	0	0	0	0	0	0	0	0	0	0
	C29	0.0891996	0	0	0	0	0	0	0	0	0	0	0	0	0	0	0	0	0	0	0	0	0	0	0	0	0	0	0	0	0	0	0	0	0	0	0	0	0	0	0	0
M01_T002	C01	0.0903875	0	0	0	0	0	0	0	0	0	0	0	0	0	0	0	0	0	0	0	0	0	0	0	0	0	0	0	0	0	0	0	0	0	0	0	0	0	0	0	0
	C02	0.0819776	0	0	0	0	0	0	0	0	0	0	0	0	0	0	0	0	0	0	0	0	0	0	0	0	0	0	0	0	0	0	0	0	0	0	0	0	0.447005	0	0	0
	C03	0.0829299	0	0	0	0	0	0	0	0	0	0	0	0	0	0	0	0	0	0	0	0	0	0	0	0	0	0	0	0	0	0	0	0	0	0	0	0	0.458653	0	0	0
	C04	0.0815504	2.13163e-15	0	0	0	0	0	0	0	0	0	0	0	0	0	0	0	0	0	0	0	0	0	0	0	0	0	0	0	0	0	0	0	0	0	0	0	0	0	0	0
	C05	0.0802291	0	0	0	0	0	0	0	0	0	0	0	0	0	0.322617	0	0	0	0	0	0	0	0	0	0	0	0	0	0	0	0	0	0	0	0	0	0	0	0	0	0
	C06	0.0846193	0	0	0	0	0	0	0	0	0	0	0	0	0	0	0	0	0	0	0	0	0	0	0	0	0	0	0	0	0	0	0	0	0	0	0	0	1.08324	0	0	0
	C07	0.0833797	0	0	0	0	0	0	0	0	0	0	0	0	0	0.805035	0	0	0	0	0	0	0	0	0	0	0	0	0	0	0	0	0	0	0	0	0	0	1.95957	0	0	0.292669
	C08	0.0812721	0	0	0	0	0	0	0	0	0	0	0	0	0.14379	0.510199	0	0	0	0	0	0	0	0	0	0	0	0	0	0	0	0	0	0	0	0	0	0	0.727271	0	0	0
	C09	0.0922502	0	0	0	0	0	0	0	0	0.265246	0	0	0	0	0.538859	0	0	0	0	0	0	0	0	0	0	0	0	0	0	0	0	0	0	0	0	0	0	1.13942	0	0	0
	C10	0.0802094	0	0	0	0	0	0	0	0	0	0	0	0	0	0	0	0	0	0	0	0	0	0	0	0	0	0	0	0	0	0	0	0	0	0	0	0	0.556077	0	0	0
	C11	0.0801572	0	0	0	0	0	0	0	0	0	0	0	0	0	0	0	0	0	0	0	0	0	0	0	0	0	0	0	0	0	0	0	0	0	0	0	0	0	0	0	0
	C12	0.0865501	0	0	0	0	0	0	0	0	0	0	0	0	0	0	0	0	0	0	0	0	0	0	0	0	0	0	0	0	0	0	0	0	0	0	0	0	0	0	0	0
	C13	0.0891856	0	0	0	0	0	0	0	0	0	0	0	0	0	0	0	0	0	0	0	0	0	0	0	0	0	0	0	0	0	0	0	0	0	0	0	0	0	0	0	0
	C14	0.0951678	0	0	0	0	0	0	0	0	0	0	0	0	0	0	0	0	0	0	0	0	0	0	0	0	0	0	0	0	0	0	0	0	0	0	0	0	0	0	0	0
	C15	0.080323	0	0	0	0	0	0	0	0	0.233508	0	0	0	0	0	0	0	0	0	0	0	0	0	0	0	0	0	0	0	0	0	0	0	0	0	0	0	0.275094	0	0	0.496197
	C16	0.0939826	0	0	0	0	0	0	0	0	0	0	0	0	0	0	0	0	0	0	0	0	0	0	0	0	0	0	0	0	0	0	0	0	0	0	0	0	0	0	0	0
	C17	0.0800336	0	0	0	0	0	0	0	0	0.226685	0	0	0	0	0	0	0	0	0	0	0	0	0	0	0	0	0	0	0	0	0	0	0	0	0	0	0	0	0	0	1.99827
	C18	0.0813523	0	0	0	0	0	0	0	0	0.946822	0	0	0	0	0	0	0	0	0	0	0	0	0	0	0	0	0	0	0	0	0	0	0	0	0	0	0	0	0	0	0
	C19	0.0801522	0	0	0	0	0	0	0	0	0.795726	0	0	0	0	0	0	0	0	0	0	0	0	0	0	0	0	0	0	0	0	0	0	0	0	0	0	0	0	0	0	0.672261
	C20	0.0932265	0	0	0	0	0	0	0	0	0	0	0	0	0	0	0	0	0	0	0	0	0	0	0	0	0	0	0	0	0.485866	0	0	0	0	0	0	0	0	0	0	0
	C21	0.0802629	0	0	0	0	0	0	0	0	0.438965	0	0	0	0	0	0	0	0	0	0	0	0	0	0	0	0	0	0	0	0	0	0	0	0	0	0	0	0	0	0	0
	C22	0.0875724	0	0	0	0	0	0	0	0	0.461353	0	0	0	0	0	0	0	0	0	0	0	0	0	0	0	0	0	0	0	0	0	0	0	0	0	0	0	0	0	0	0
	C23	0.0801458	0	0	0	0	0	0	0	0	0	0	0	0	0	0	0	0	0	0	0	0	0	0	0	0	0	0	0	0	0	0	0	0	0	0	0	0	0	0	0	0
	C24	0.0800012	0	0	0	0	0	0	0	0	0	0	0	0	0	0	0	0	0	0	0	0	0	0	0	0	0	0	0	0	0	0	0	0	0	0	0	0	0	0	0	0
	C25	0.0922625	0	0	0	0	0	0	0	0	0	0	0	0	0	0	0	0	0	0	0	0	0	0	0	0	0	0	0	0	0	0	0	0	0	0	0	0	0	0	0	0
	C26	0.0814967	0	0	0	0	0	0	0	0	0	0	0	0	0	0	0	0	0	0	0	0	0	0	0	0	0	0	0	0	0	0	0	0	0	0	0	0	0	0.195574	0	0
	C27	0.0809521	0	0	0	0	0	0	0	0	0	0	0	0	0	0	0	0	0	0	0	0	0	0	0	0	0	0	0	0	0	0	0	0	0	0	0	0	0	0	0	0
	C28	0.080887	0	0	0	0	0	0	0	0	0	0	0	0	0	0	0	0	0	0	0	0	0	0	0	0	0	0	0	0	0	0	0	0	0	0	0	0	0	0	0	0
	C29	0.0834777	0	0	0	0	0	0	0	0	0	0	0	0	0	0	0	0	0	0	0	0	0	0	0	0	0	0	0	0	0	0	0	0	0	0	0	0	0	0	0	0
M01_T003	C01	0.086698	0	0	0	0	0	0	0	0	0	0	0	0	0	0	0	0	0	0	0	0	0	0	0	0	0	0	0	0	0	0	0	0	0	0	0	0	0	0	0	0
	C02	0.0814284	0	0	0	0	0	0	0	0	0	0	0	0	0	0	0	0	0	0	0	0	0	0	0	0	0	0	0	0	0	0	0	0	0	0	0	0	0.454219	0	0	0
	C03	0.0799474	0	0	0	0	0	0	0	0	0	0	0	0	0	0	0	0	0	0	0	0	0	0	0	0	0	0	0	0	0	0	0	0	0	0	0	0	0	0	0	0
	C04	0.086888	0	0	0	0	0	0	0	0	0	0	0	0	0	0	0	0	0	0	0	0	0	0	0	0	0	0	0	0	0	0	0	0	0	0	0	0	0.956906	0	0	0
	C05	0.0812729	0	0	0	0	0	0	0	0	0	0	0	0	0	0.307865	0	0	0	0	0	0	0	0	0	0	0	0	0	0	0	0	0	0	0	0	0	0	0.782317	0	0	0
	C06	0.118048	0	0	0	0	0	0	0	0	0	0	0	0	0	0	0	0	0	0	0	0	0	0	0	0	0	0	0	0	0	0	0	0	0	0	0	0	1.27688	0	0	0
	C07	0.0926675	0	0	0	0	0	0	0	0	0	0	0	0	0	1.17639	0	0	0	0	0	0	0	0	0	0	0	0	0	0	0	0	0	0	0	0	0	0	0.619039	0	0	0.230879
	C08	0.0825661	0	0	0	0	0	0	0	0	0	0	0	0	0.265162	0.688629	0	0	0	0	0	0	0	0	0	0	0	0	0	0	0	0	0	0	0	0	0	0	0.796883	0	0	0
	C09	0.10168	0	0	0	0	0	0	0	0	0.348147	0	0	0	0	0.638047	0	0	0	0	0	0	0	0	0	0	0	0	0	0	0	0	0	0	0	0	0	0	1.09965	0	0	0
	C10	0.0799956	0	0	0	0	0	0	0	0	0	0	0	0	0	0	0	0	0	0	0	0	0	0	0	0	0	0	0	0	0	0	0	0	0	0	0	0	0.110999	0	0	0
	C11	0.0842402	0	0	0	0	0	0	0	0	0	0	0	0	0	0	0	0	0	0	0	0	0	0	0	0	0	0	0	0	0	0	0	0	0	0	0	0	0	0	0	0
	C12	0.083364	0	0	0	0	0	0	0	0	0	0	0	0.151259	0	0	0	0	0	0	0	0	0	0	0	0	0	0	0	0	0	0	0	0	0	0	0	0	0	0	0	0
	C13	0.0814402	0	0	0	0	0	0	0	0	0	0	0	0	0	0	0	0	0	0	0	0	0	0	0	0	0	0	0	0	0	0	0	0	0	0	0	0	0	0	0	0
	C14	0.0835889	0	0	0	0	0	0	0	0	0	0	0	0	0	0	0	0	0	0	0	0	0	0	0	0	0	0	0	0	0	0	0	0	0	0	0	0	0	0	0	0
	C15	0.0805348	0	0	0	0	0	0	0	0	0.652527	0	0	0	0	0	0	0	0	0	0	0	0	0	0	0	0	0	0	0	0	0	0	0	0	0	0	0	0.326007	0	0	1.04227
	C16	0.0836107	0	0	0	0	0	0	0	0	0	0	0	0	0	0	0	0	0	0	0	0	0	0	0	0	0	0	0	0	0	0	0	0	0	0	0	0	0	0	0	0
	C17	0.0862516	0	0	0	0	0	0	0	0	0.319339	0	0	0	0	0	0	0	0	0	0	0	0	0	0	0	0	0	0	0	0	0	0	0	0	0	0	0	0	0	0	2.03018
	C18	0.080023	0	0	0	0	0	0	0	0	0.366116	0	0	0	0	0	0	0	0	0	0	0	0	0	0	0	0	0	0	0	0	0	0	0	0	0	0	0	0	0	0	0
	C19	0.0810841	0	0	0	0	0	0	0	0	0.683228	0	0	0	0	0	0	0	0	0	0	0	0	0	0	0	0	0	0	0	0	0	0	0	0	0	0	0	0	0	0	0.621349
	C20	0.083325	0	0	0	0	0	0	0	0	0	0	0	0	0	0	0	0	0	0	0	0	0	0	0	0	0	0	0	0	0	0	0	0	0	0	0	0	0	0	0	0
	C21	0.0801276	0	0	0	0	0	0	0	0	0.359783	0	0	0	0	0	0	0	0	0	0	0	0	0	0	0	0	0	0	0	0	0	0	0	0	0	0	0	0	0	0	0
	C22	0.0857401	0	0	0	0	0	0	0	0	0.393726	0	0	0	0	0	0	0	0	0	0	0	0	0	0	0	0	0	0	0	0	0	0	0	0	0	0	0	0	0	0	0
	C23	0.0802509	0	0	0	0	0	0	0	0	0	0	0	0	0	0	0	0	0	0	0	0	0	0	0	0	0	0	0	0	0	0	0	0	0	0	0	0	0	0	0	0
	C24	0.0804648	0	0	0	0	0	0	0	0	0	0	0	0	0	0	0	0	0	0	0	0	0	0	0	0	0	0	0	0	0	0	0	0	0	0	0	0	0	0	0	0
	C25	0.0914153	0	0	0	0	0	0	0	0	0	0	0	0	0	0	0	0	0	0	0	0	0	0	0	0	0	0	0	0	0	0	0	0	0	0	0	0	0	0	0	0
	C26	0.0800257	0	0	0	0	0	0	0	0	0	0	0	0	0	0	0	0	0	0	0	0	0	0	0	0	0	0	0	0	0	0	0	0	0	0	0	0	0	0.304833	0	0
	C27	0.0800098	0	0	0	0	0	0	0	0	0	0	0	0	0	0	0	0	0	0	0	0	0	0	0	0	0	0	0	0	0	0	0	0	0	0	0	0	0	0	0	0
	C28	0.0813527	0	0	0	0	0	0	0	0	0	0	0	0	0	0	0	0	0	0	0	0	0	0	0	0	0	0	0	0	0	0	0	0	0	0	0	0	0	0	0	0
	C29	0.0808679	0	0	0	0	0	0	0	0	0	0	0	0	0	0	0	0	0	0	0	0	0	0	0	0	0	0	0	0	0	0	0	0	0	0	0	0	0	0	0	0
M01_T004	C01	0.0800548	0	0	0	0	0	0	0	0	0	0	0	0	0	0	0	0	0	0	0	0	0	0	0	0	0	0	0	0	0	0	0	0	0	0	0	0	0	0	0	0
	C02	0.080089	0	0	0	0	0	0	0	0	0	0	0	0	0	0	0	0	0	0	0	0	0	0	0	0	0	0	0	0	0	0	0	0	0	0	0	0	0	0	0	0
	C03	0.080168	0	0	0	0	0	0	0	0	0	0	0	0	0	0	0	0	0	0	0	0	0	0	0	0	0	0	0	0	0	0	0	0	0	0	0	0	0	0	0	0
	C04	0.0813561	0	0	0	0	0	0	0	0	0	0	0	0	0	0	0	0	0	0	0	0	0	0	0	0	0	0	0	0	0	0	0	0	0	0	0	0	0.573577	0	0	0
	C05	0.0803508	0	0	0	0	0	0	0	0	0	0	0	0	0	0.201256	0	0	0	0	0	0	0	0	0	0	0	0	0	0	0	0	0	0	0	0	0	0	0	0	0	0
	C06	0.0983068	0	0	0	0	0	0	0	0	0	0	0	0	0	0	0	0	0	0	0	0	0	0	0	0	0	0	0	0	0	0	0	0	0	0	0	0	1.22713	0	0	0
	C07	0.0822884	0	0	0	0	0	0	0	0	0	0	0	0	0	1.02139	0	0	0	0	0	0	0	0	0	0	0	0	0	0	0	0	0	0	0	0	0	0	1.02356	0	0	0.195854
	C08	0.0801167	0	0	0	0	0	0	0	0	0	0	0	0	0	0.424462	0	0	0	0	0	0	0	0	0	0	0	0	0	0	0	0	0	0	0	0	0	0	0.135172	0	0	0
	C09	0.0822461	0	0	0	0	0	0	0	0	0.22288	0	0	0	0	0.637098	0	0	0	0	0	0	0	0	0	0	0	0	0	0	0	0	0	0	0	0	0	0	1.58871	0	0	0
	C10	0.0807502	0	0	0	0	0	0	0	0	0	0	0	0	0	0	0	0	0	0	0	0	0	0	0	0	0	0	0	0	0	0	0	0	0	0	0	0	0.543901	0	0	0
	C11	0.080014	0	0	0	0	0	0	0	0	0	0	0	0	0	0	0	0	0	0	0	0	0	0	0	0	0	0	0	0	0	0	0	0	0	0	0	0	0	0	0	0
	C12	0.0890891	0	0	0	0	0	0	0	0	0	0	0	0.59708	0	0	0	0	0	0	0	0	0	0	0	0	0	0	0	0	0	0	0	0	0	0	0	0	0	0	0	0
	C13	0.0820055	0	0	0	0	0	0	0	0	0	0	0	0	0	0	0	0	0	0	0	0	0	0	0	0	0	0	0	0	0	0	0	0	0	0	0	0	0	0	0	0
	C14	0.0843891	0	0	0	0	0	0	0	0	0	0	0	0	0	0	0	0	0	0	0	0	0	0	0	0	0	0	0	0	0	0	0	0	0	0	0	0	0	0	0	0
	C15	0.080639	0	0	0	0	0	0	0	0	0	0	0	0	0	0	0	0	0	0	0	0	0	0	0	0	0	0	0	0	0	0	0	0	0	0	0	0	0	0	0	0.296791
	C16	0.0817093	0	0	0	0	0	0	0	0	0	0	0	0	0	0	0	0	0	0	0	0	0	0	0	0	0	0	0	0	0	0	0	0	0	0	0	0	0	0	0	0
	C17	0.0801455	0	0	0	0	0	0	0	0	0	0	0	0	0	0	0	0	0	0	0	0	0	0	0	0	0	0	0	0	0	0	0	0	0	0	0	0	0	0	0	0.491805
	C18	0.0807146	0	0	0	0	0	0	0	0	0.514139	0	0	0	0	0	0	0	0	0	0	0	0	0	0	0	0	0	0	0	0	0	0	0	0	0	0	0	0	0	0	0
	C19	0.0899999	0	0	0	0	0	0	0	0	1.00899	0	0	0	0	0	0	0	0	0	0	0	0	0	0	0	0	0	0	0	0	0	0	0	0	0	0	0	0	0	0	0.892511
	C20	0.0800167	0	0	0	0	0	0	0	0	0	0	0	0	0	0	0	0	0	0	0	0	0	0	0	0	0	0	0	0	0.0118477	0	0	0	0	0	0	0	0	0	0	0
	C21	0.0799682	0	0	0	0	0	0	0	0	0.299982	0	0	0	0	0	0	0	0	0	0	0	0	0	0	0	0	0	0	0	0	0	0	0	0	0	0	0	0	0	0	0
	C22	0.0812509	0	0	0	0	0	0	0	0	0.374381	0	0	0	0	0	0	0	0	0	0	0	0	0	0	0	0	0	0	0	0	0	0	0	0	0	0	0	0	0	0	0
	C23	0.0802011	0	0	0	0	0	0	0	0	0	0	0	0	0	0	0	0	0	0	0	0	0	0	0	0	0	0	0	0	0	0	0	0	0	0	0	0	0	0	0	0
	C24	0.080657	0	0	0	0	0	0	0	0	0	0	0	0	0	0	0	0	0	0	0	0	0	0	0	0	0	0	0	0	0	0	0	0	0	0	0	0	0	0	0	0
	C25	0.0818061	0	0	0	0	0	0	0	0	0	0	0	0	0	0	0	0	0	0	0	0	0	0	0	0	0	0	0	0	0	0	0	0	0	0	0	0	0	0	0	0
	C26	0.0805756	0	0	0	0	0	0	0	0	0	0	0	0	0	0	0	0	0	0	0	0	0	0	0	0	0	0	0	0	0	0	0	0	0	0	0	0	0	0.270346	0	0
	C27	0.0802587	0	0	0	0	0	0	0	0	0	0	0	0	0	0	0	0	0	0	0	0	0	0	0	0	0	0	0	0	0	0	0	0	0	0	0	0	0	0	0	0
	C28	0.0834778	0	0	0	0	0	0	0	0	0	0	0	0	0	0	0	0	0	0	0	0	0	0	0	0	0	0	0	0	0	0	0	0	0	0	0	0	0	0	0	0
	C29	0.0829162	0	0	0	0	0	0	0	0	0	0	0	0	0	0	0	0	0	0	0	0	0	0	0	0	0	0	0	0	0	0	0	0	0	0	0	0	0	0	0	0
M01_T005	C01	0.0800578	0	0	0	0	0	0	0	0	0	0	0	0	0	0	0	0	0	0	0	0	0	0	0	0	0	0	0	0	0	0	0	0	0	0	0	0	0	0	0	0
	C02	0.0803796	0	0	0	0	0	0	0	0	0	0	0	0	0	0	0	0	0	0	0	0	0	0	0	0	0	0	0	0	0	0	0	0	0	0	0	0	0	0	0	0
	C03	0.0799415	0	0	0	0	0	0	0	0	0	0	0	0	0	0	0	0	0	0	0	0	0	0	0	0	0	0	0	0	0	0	0	0	0	0	0	0	0	0	0	0
	C04	0.0823376	0	0	0	0	0	0	0	0	0	0	0	0	0	0	0	0	0	0	0	0	0	0	0	0	0	0	0	0	0	0	0	0	0	0	0	0	0	0	0	0
	C05	0.0801989	0	0	0	0	0	0	0	0	0	0	0	0	0	0.280583	0	0	0	0	0	0	0	0	0	0	0	0	0	0	0	0	0	0	0	0	0	0	0	0	0	0
	C06	0.0818661	0	0	0	0	0	0	0	0	0	0	0	0	0	0	0	0	0	0	0	0	0	0	0	0	0	0	0	0	0	0	0	0	0	0	0	0	1.50514	0	0	0
	C07	0.079999	0	0	0	0	0	0	0	0	0	0	0	0	0	0.557224	0	0	0	0	0	0	0	0	0	0	0	0	0	0	0	0	0	0	0	0	0	0	0.590307	0	0	0.178594
	C08	0.0800664	0	0	0	0	0	0	0	0	0	0	0	0	0	0.632904	0	0	0	0	0	0	0	0	0	0	0	0	0	0	0	0	0	0	0	0	0	0	0.391108	0	0	0
	C09	0.0918867	0	0	0	0	0	0	0	0	0.295705	0	0	0	0	0.537852	0	0	0	0	0	0	0	0	0	0	0	0	0	0	0	0	0	0	0	0	0	0	1.45392	0	0	0
	C10	0.0799661	0	0	0	0	0	0	0	0	0	0	0	0	0	0	0	0	0	0	0	0	0	0	0	0	0	0	0	0	0	0	0	0	0	0	0	0	0.321099	0	0	0
	C11	0.080259	0	0	0	0	0	0	0	0	0	0	0	0	0	0	0	0	0	0	0	0	0	0	0	0	0	0	0	0	0	0	0	0	0	0	0	0	0	0	0	0
	C12	0.0803328	0	0	0	0	0	0	0	0	0	0	0	0	0	0	0	0	0	0	0	0	0	0	0	0	0	0	0	0	0	0	0	0	0	0	0	0	0	0	0	0
	C13	0.0838505	0	0	0	0	0	0	0	0	0	0	0	0	0	0	0	0	0	0	0	0	0	0	0	0	0	0	0	0	0	0	0	0	0	0	0	0	0	0	0	0
	C14	0.0913666	0	0	0	0	0	0	0	0	0	0	0	0	0	0	0	0	0	0	0	0	0	0	0	0	0	0	0	0	0	0	0	0	0	0	0	0	0	0	0	0
	C15	0.0802189	0	0	0	0	0	0	0	0	0	0	0	0	0	0	0	0	0	0	0	0	0	0	0	0	0	0	0	0	0	0	0	0	0	0	0	0	0	0	0	0.67908
	C16	0.0832497	0	0	0	0	0	0	0	0	0	0	0	0	0	0	0	0	0	0	0	0	0	0	0	0	0	0	0	0	0	0	0	0	0	0	0	0	0	0	0	0
	C17	0.080142	0	0	0	0	0	0	0	0	0	0	0	0	0	0	0	0	0	0	0	0	0	0	0	0	0	0	0	0	0	0	0	0	0	0	0	0	0	0	0	0.869521
	C18	0.0799486	0	0	0	0	0	0	0	0	0.345316	0	0	0	0	0	0	0	0	0	0	0	0	0	0	0	0	0	0	0	0	0	0	0	0	0	0	0	0	0	0	0
	C19	0.0808139	0	0	0	0	0	0	0	0	1.25099	0	0	0	0	0	0	0	0	0	0	0	0	0	0	0	0	0	0	0	0	0	0	0	0	0	0	0	0	0	0	0
	C20	0.0824604	0	0	0	0	0	0	0	0	0	0	0	0	0	0	0	0	0	0	0	0	0	0	0	0	0	0	0	0	0	0	0	0	0	0	0	0	0	0	0	0
	C21	0.0802526	0	0	0	0	0	0	0	0	0.289704	0	0	0	0	0	0	0	0	0	0	0	0	0	0	0	0	0	0	0	0	0	0	0	0	0	0	0	0	0	0	0
	C22	0.0805535	0	0	0	0	0	0	0	0	0.306979	0	0	0	0	0	0	0	0	0	0	0	0	0	0	0	0	0	0	0	0	0	0	0	0	0	0	0	0	0	0	0
	C23	0.0804092	0	0	0	0	0	0	0	0	0	0	0	0	0	0	0	0	0	0	0	0	0	0	0	0	0	0	0	0	0	0	0	0	0	0	0	0	0	0	0	0
	C24	0.0814669	0	0	0	0	0	0	0	0	0	0	0	0	0	0	0	0	0	0	0	0	0	0	0	0	0	0	0	0	0	0	0	0	0	0	0	0	0	0	0	0
	C25	0.0853625	0	0	0	0	0	0	0	0	0	0	0	0	0	0	0	0	0	0	0	0	0	0	0	0	0	0	0	0	0	0	0	0	0	0	0	0	0	0	0	0
	C26	0.0800795	0	0	0	0	0	0	0	0	0	0	0	0	0	0	0	0	0	0	0	0	0	0	0	0	0	0	0	0	0	0	0	0	0	0	0	0	0	0.137347	0	0
	C27	0.0801333	0	0	0	0	0	0	0	0	0	0	0	0	0	0	0	0	0	0	0	0	0	0	0	0	0	0	0	0	0	0	0	0	0	0	0	0	0	0	0	0
	C28	0.0808502	0	0	0	0	0	0	0	0	0	0	0	0	0	0	0	0	0	0	0	0	0	0	0	0	0	0	0	0	0	0	0	0	0	0	0	0	0	0	0	0
	C29	0.0820603	0	0	0	0	0	0	0	0	0	0	0	0	0	0	0	0	0	0	0	0	0	0	0	0	0	0	0	0	0	0	0	0	0	0	0	0	0	0	0	0
M01_T008	C01	0.280959	0	0	0	0	0	0	0	0	0	0	0	0	0	0	0	0	0	0	0	0	0	0	0	0	0	0	0	0	0	0	0	0	0	0	0	0	0	0	0	0
	C02	0.265486	0	0	0	0	0	0	0	0	0	0	0	0	0	0	0	0	0	0	0	0	0	0	0	0	0	0	0	0	0	0	0	0	0	0	0	0	0	0	0	0
	C03	0.266432	0	0	0	0	0	0	0	0	0	0	0	0	0	0	0	0	0	0	0	0	0	0	0	0	0	0	0	0	0	0	0	0	0	0	0	0	0.378954	0	0	0
	C04	0.269635	0	0	0	0	0	0	0	0	0	0	0	0	0	0	0	0	0	0	0	0	0	0	0	0	0	0	0	0	0	0	0	0	0	0	0	0	0.592569	0	0	0
	C05	0.26567	0	0	0	0	0	0	0	0	0	0	0	0	0	0.433708	0	0	0	0	0	0	0	0	0	0	0	0	0	0	0	0	0	0	0	0	0	0	0.282092	0	0	0
	C06	0.265376	0	0	0	0	0	0	0	0	0	0	0	0	0	0	0	0	0	0	0	0	0	0	0	0	0	0	0	0	0	0	0	0	0	0	0	0	2.19654	0	0	0
	C07	0.265923	0	0	0	0	0	0	0	0	0	0	0	0	0	0.743399	0	0	0	0	0	0	0	0	0	0	0	0	0	0	0	0	0	0	0	0	0	0	1.17694	0	0	0.232959
	C08	0.265606	0	0	0	0	0	0	0	0	0	0	0	0	0	0.429635	0	0	0	0	0	0	0	0	0	0	0	0	0	0	0	0	0	0	0	0	0	0	0	0	0	0
	C09	0.267231	0	0	0	0	0	0	0	0	0.233577	0	0	0	0	0	0	0	0	0	0	0	0	0	0	0	0	0	0	0	0	0	0	0	0	0	0	0	1.44311	0	0	0
	C10	0.266639	0	0	0	0	0	0	0	0	0	0	0	0	0	0	0	0	0	0	0	0	0	0	0	0	0	0	0	0	0	0	0	0	0	0	0	0	0.834847	0	0	0
	C11	0.267996	0	0	0	0	0	0	0	0	0	0	0	0	0	0	0	0	0	0	0	0	0	0	0	0	0	0	0	0	0	0	0	0	0	0	0	0	0	0	0	0
	C12	0.266042	0	0	0	0	0	0	0	0	0	0	0	0	0	0	0	0	0	0	0	0	0	0	0	0	0	0	0	0	0	0	0	0	0	0	0	0	0	0	0	0
	C13	0.267731	0	0	0	0	0	0	0	0	0	0	0	0	0	0	0	0	0	0	0	0	0	0	0	0	0	0	0	0	0	0	0	0	0	0	0	0	1.66892	0	0	0
	C14	0.277303	0	0	0	0	0	0	0	0	0	0	0	0	0	0	0	0	0	0	0	0	0	0	0	0	0	0	0	0	0	0	0	0	0	0	0	0	0	0	0	0
	C15	0.266372	0	0	0	0	0	0	0	0	0	0	0	0	0	0	0	0	0	0	0	0	0	0	0	0	0	0	0	0	0	0	0	0	0	0	0	0	0.632912	0	0	0.618982
	C16	0.267929	0	0	0	0	0	0	0	0	0	0	0	0	0	0	0	0	0	0	0	0	0	0	0	0	0	0	0	0	0	0	0	0	0	0	0	0	0	0	0	0
	C17	0.266264	0	0	0	0	0	0	0	0	0	0	0	0	0	0	0	0	0	0	0	0	0	0	0	0	0	0	0	0	0	0	0	0	0	0	0	0	0	0	0	1.8585
	C18	0.265414	0	0	0	0	0	0	0	0	0.789918	0	0	0	0	0	0	0	0	0	0	0	0	0	0	0	0	0	0	0	0	0	0	0	0	0	0	0	0	0	0	0.159118
	C19	0.274527	0	0	0	0	0	0	0	0	0.725874	0	0	0	0	0	0	0	0	0	0	0	0	0	0	0	0	0	0	0	0	0	0	0	0	0	0	0	0	0	0	1.07408
	C20	0.278338	0	0	0	0	0	0	0	0	0	0	0	0	0	0	0	0	0	0	0	0	0	0	0	0	0	0	0	0	0.576224	0	0	0	0	0	0	0	0	0	0	0
	C21	0.267212	0	0	0	0	0	0	0	0	0.403007	0	0	0	0	0	0	0	0	0	0	0	0	0	0	0	0	0	0	0	0	0	0	0	0	0	0	0	0	0	0	0
	C22	0.27826	0	0	0	0	0	0	0	0	0.46232	0	0	0	0	0	0	0	0	0	0	0	0	0	0	0	0	0	0	0	0	0	0	0	0	0	0	0	0	0	0	0
	C23	0.266751	0	0	0	0	0	0	0	0	0	0	0	0	0	0	0	0	0	0	0	0	0	0	0	0	0	0	0	0	0	0	0	0	0	0	0	0	0	0	0	0
	C24	0.266259	0	0	0	0	0	0	0	0	0	0	0	0	0	0	0	0	0	0	0	0	0	0	0	0	0	0	0	0	0	0	0	0	0	0	0	0	0	0	0	0
	C25	0.27071	0	0	0	0	0	0	0	0	0	0	0	0	0	0	0	0	0	0	0	0	0	0	0	0	0	0	0	0	0	0	0	0	0	0	0	0	0	0	0	0
	C26	0.265741	0	0	0	0	0	0	0	0	0	0	0	0	0	0	0	0	0	0	0	0	0	0	0	0	0	0	0	0	0	0	0	0	0	0	0	0	0	0.314216	0	0
	C27	0.265901	0	0	0	0	0	0	0	0	0	0	0	0	0	0	0	0	0	0	0	0	0	0	0	0	0	0	0	0	0	0	0	0	0	0	0	0	0	0	0	0
	C28	0.268776	0	0	0	0	0	0	0	0	0	0	0	0	0	0	0	0	0	0	0	0	0	0	0	0	0	0	0	0	0	0	0	0	0	0	0	0	0	0	0	0
	C29	0.300017	0	0	0	0	0	0	0	0	0	0	0	0	0	0	0	0	0	0	0	0	0	0	0	0	0	0	0	0	0	0	0	0	0	0	0	0	0	0	0	0
M01_T010	C01	0.0956801	0	0	0	0	0	0	0	0	0	0	0	0	0	0	0	0	0	0	0	0	0	0	0	0	0	0	0	0	0	0	0	0	0	0	0	0	0	0	0	0
	C02	0.0970032	0	0	0	0	0	0	0	0	0	0	0	0	0	0	0	0	0	0	0	0	0	0	0	0	0	0	0	0	0	0	0	0	0	0	0	0	0	0	0	0
	C03	0.0945936	0	0	0	0	0	0	0	0	0	0	0	0	0	0	0	0	0	0	0	0	0	0	0	0	0	0	0	0	0	0	0	0	0	0	0	0	0	0	0	0
	C04	0.102571	3.60822e-17	0	0	0	0	0	0	0	0	0	0	0	0	0	0	0	0	0	0	0	0	0	0	0	0	0	0	0	0	0	0	0	0	0	0	0	0.191825	0	0	0
	C05	0.0948925	0	0	0	0	0	0	0	0	0	0	0	0	0	0	0	0	0	0	0	0	0	0	0	0	0	0	0	0	0	0	0	0	0	0	0	0	0	0	0	0
	C06	0.106296	0	0	0	0	0	0	0	0	0	0	0	0	0	0	0	0	0	0	0	0	0	0	0	0	0	0	0	0	0	0	0	0	0	0	0	0	1.19768	0	0	0
	C07	0.104625	0	0	0	0	0	0	0	0	0	0	0	0	0	0.949805	0	0	0	0	0	0	0	0	0	0	0	0	0	0	0	0	0	0	0	0	0	0	0.667822	0	0	0.155503
	C08	0.0953199	0	0	0	0	0	0	0	0	0	0	0	0	0	0.320138	0	0	0	0	0	0	0	0	0	0	0	0	0	0	0	0	0	0	0	0	0	0	0	0	0	0
	C09	0.0988459	0	0	0	0	0	0	0	0	0.204731	0	0	0	0	0.441849	0	0	0	0	0	0	0	0	0	0	0	0	0	0	0	0	0	0	0	0	0	0	0.899192	0	0	0
	C10	0.0948322	0	0	0	0	0	0	0	0	0	0	0	0	0	0	0	0	0	0	0	0	0	0	0	0	0	0	0	0	0	0	0	0	0	0	0	0	0.767929	0	0	0
	C11	0.0950095	0	0	0	0	0	0	0	0	0	0	0	0	0	0	0	0	0	0	0	0	0	0	0	0	0	0	0	0	0	0	0	0	0	0	0	0	0	0	0	0
	C12	0.0967973	0	0	0	0	0	0	0	0	0	0	0	0.382896	0	0	0	0	0	0	0	0	0	0	0	0	0	0	0	0	0	0	0	0	0	0	0	0	0	0	0	0
	C13	0.113665	0	0	0	0	0	0	0	0	0	0	0	0	0	0	0	0	0	0	0	0	0	0	0	0	0	0	0	0	0	0	0	0	0	0	0	0	0.713863	0	0	0
	C14	0.107428	0	0	0	0	0	0	0	0	0	0	0	0	0	0	0	0	0	0	0	0	0	0	0	0	0	0	0	0	0	0	0	0	0	0	0	0	0	0	0	0
	C15	0.0979762	0	0	0	0	0	0	0	0	0.580915	0	0	0	0	0	0	0	0	0	0	0	0	0	0	0	0	0	0	0	0	0	0	0	0	0	0	0	0	0	0	1.25933
	C16	0.100248	0	0	0	0	0	0	0	0	0	0	0	0	0	0	0	0	0	0	0	0	0	0	0	0	0	0	0	0	0	0	0	0	0	0	0	0	0	0	0	0.3172
	C17	0.0946169	0	0	0	0	0	0	0	0	0	0	0	0	0	0	0	0	0	0	0	0	0	0	0	0	0	0	0	0	0	0	0	0	0	0	0	0	0	0	0	0.0949534
	C18	0.0947162	0	0	0	0	0	0	0	0	0.545142	0	0	0	0	0	0	0	0	0	0	0	0	0	0	0	0	0	0	0	0	0	0	0	0	0	0	0	0	0	0	0.254524
	C19	0.0978572	0	0	0	0	0	0	0	0	0.53919	0	0	0	0	0	0	0	0	0	0	0	0	0	0	0	0	0	0	0	0	0	0	0	0	0	0	0	0	0	0	0.163858
	C20	0.0949143	0	0	0	0	0	0	0	0	0	0	0	0	0	0	0	0	0	0	0	0	0	0	0	0	0	0	0	0	0.3624	0	0	0	0	0	0	0	0	0	0	0
	C21	0.0949146	0	0	0	0	0	0	0	0	0.294151	0	0	0	0	0	0	0	0	0	0	0	0	0	0	0	0	0	0	0	0	0	0	0	0	0	0	0	0	0	0	0
	C22	0.0957957	0	0	0	0	0	0	0	0	0.208434	0	0	0	0	0	0	0	0	0	0	0	0	0	0	0	0	0	0	0	0	0	0	0	0	0	0	0	0	0	0	0
	C23	0.0958316	0	0	0	0	0	0	0	0	0	0	0	0	0	0	0	0	0	0	0	0	0	0	0	0	0	0	0	0	0	0	0	0	0	0	0	0	0	0	0	0
	C24	0.0974251	0	0	0	0	0	0	0	0	0	0	0	0	0	0	0	0	0	0	0	0	0	0	0	0	0	0	0	0	0	0	0	0	0	0	0	0	0	0	0	0
	C25	0.109206	0	0	0	0	0	0	0	0	0	0	0	0	0	0	0	0	0	0	0	0	0	0	0	0	0	0	0	0	0	0	0	0	0	0	0	0	0	0	0	0
	C26	0.0951907	0	0	0	0	0	0	0	0	0	0	0	0	0	0	0	0	0	0	0	0	0	0	0	0	0	0	0	0	0	0	0	0	0	0	0	0	0	0.281464	0	0
	C27	0.0946513	0	0	0	0	0	0	0	0	0	0	0	0	0	0	0	0	0	0	0	0	0	0	0	0	0	0	0	0	0	0	0	0	0	0	0	0	0	0	0	0
	C28	0.0953909	0	0	0	0	0	0	0	0	0	0	0	0	0	0	0	0	0	0	0	0	0	0	0	0	0	0	0	0	0	0	0	0	0	0	0	0	0	0	0	0
	C29	0.0959461	0	0	0	0	0	0	0	0	0	0	0	0	0	0	0	0	0	0	0	0	0	0	0	0	0	0	0	0	0	0	0	0	0	0	0	0	0	0	0	0
M01_T012	C01	0.0803696	0	0	0	0	0	0	0	0	0	0	0	0	0	0	0	0	0	0	0	0	0	0	0	0	0	0	0	0	0	0	0	0	0	0	0	0	0	0	0	0
	C02	0.0824547	0	0	0	0	0	0	0	0	0	0	0	0	0	0	0	0	0	0	0	0	0	0	0	0	0	0	0	0	0	0	0	0	0	0	0	0	0	0	0	0
	C03	0.0828665	0	0	0	0	0	0	0	0	0	0	0	0	0	0	0	0	0	0	0	0	0	0	0	0	0	0	0	0	0	0	0	0	0	0	0	0	0	0	0	0
	C04	0.0799555	0	0	0	0	0	0	0	0	0	0	0	0	0	0	0	0	0	0	0	0	0	0	0	0	0	0	0	0	0	0	0	0	0	0	0	0	0	0	0	0
	C05	0.0800291	0	0	0	0	0	0	0	0	0	0	0	0	0	0	0	0	0	0	0	0	0	0	0	0	0	0	0	0	0	0	0	0	0	0	0	0	0	0	0	0
	C06	0.0947239	0	0	0	0	0	0	0	0	0	0	0	0	0	0	0	0	0	0	0	0	0	0	0	0	0	0	0	0	0	0	0	0	0	0	0	0	0.946712	0	0	0
	C07	0.0816116	0	0	0	0	0	0	0	0	0	0	0	0	0	0.718071	0	0	0	0	0	0	0	0	0	0	0	0	0	0	0	0	0	0	0	0	0	0	0.570015	0	0	0.185502
	C08	0.0800376	0	0	0	0	0	0	0	0	0	0	0	0	0	0.642617	0	0	0	0	0	0	0	0	0	0	0	0	0	0	0	0	0	0	0	0	0	0	0.00761837	0	0	0
	C09	0.0964742	0	0	0	0	0	0	0	0	0.227981	0	0	0	0	0.616169	0	0	0	0	0	0	0	0	0	0	0	0	0	0	0	0	0	0	0	0	0	0	0.500687	0	0	0
	C10	0.0806662	0	0	0	0	0	0	0	0	0	0	0	0	0	0	0	0	0	0	0	0	0	0	0	0	0	0	0	0	0	0	0	0	0	0	0	0	0.664261	0	0	0
	C11	0.0833659	0	0	0	0	0	0	0	0	0	0	0	0	0	0	0	0	0	0	0	0	0	0	0	0	0	0	0	0	0	0	0	0	0	0	0	0	0	0	0	0
	C12	0.0907969	0	0	0	0	0	0	0	0	0	0	0	0	0	0	0	0	0	0	0	0	0	0	0	0	0	0	0	0	0	0	0	0	0	0	0	0	0	0	0	0
	C13	0.107997	0	0	0	0	0	0	0	0	0	0	0	0	0	0	0	0	0	0	0	0	0	0	0	0	0	0	0	0	0	0	0	0	0	0	0	0	0	0	0	0
	C14	0.0811024	0	0	0	0	0	0	0	0	0	0	0	0	0	0	0	0	0	0	0	0	0	0	0	0	0	0	0	0	0	0	0	0	0	0	0	0	0	0	0	0
	C15	0.0825043	0	0	0	0	0	0	0	0	0	0	0	0	0	0	0	0	0	0	0	0	0	0	0	0	0	0	0	0	0	0	0	0	0	0	0	0	0.348618	0	0	0.231811
	C16	0.0812392	0	0	0	0	0	0	0	0	0	0	0	0	0	0	0	0	0	0	0	0	0	0	0	0	0	0	0	0	0	0	0	0	0	0	0	0	0	0	0	0
	C17	0.0799483	0	0	0	0	0	0	0	0	0	0	0	0	0	0	0	0	0	0	0	0	0	0	0	0	0	0	0	0	0	0	0	0	0	0	0	0	0	0	0	1.0248
	C18	0.0821151	0	0	0	0	0	0	0	0	0.297373	0	0	0	0	0	0	0	0	0	0	0	0	0	0	0	0	0	0	0	0	0	0	0	0	0	0	0	0	0	0	0
	C19	0.0845512	0	0	0	0	0	0	0	0	0.568046	0	0	0	0	0	0	0	0	0	0	0	0	0	0	0	0	0	0	0	0	0	0	0	0	0	0	0	0	0	0	0
	C20	0.0845703	0	0	0	0	0	0	0	0	0	0	0	0	0	0	0	0	0	0	0	0	0	0	0	0	0	0	0	0	0.550352	0	0	0	0	0	0	0	0	0	0	0
	C21	0.0803891	0	0	0	0	0	0	0	0	0.346883	0	0	0	0	0	0	0	0	0	0	0	0	0	0	0	0	0	0	0	0	0	0	0	0	0	0	0	0	0	0	0
	C22	0.0830003	0	0	0	0	0	0	0	0	0.282138	0	0	0	0	0	0	0	0	0	0	0	0	0	0	0	0	0	0	0	0	0	0	0	0	0	0	0	0	0	0	0
	C23	0.0800484	0	0	0	0	0	0	0	0	0	0	0	0	0	0	0	0	0	0	0	0	0	0	0	0	0	0	0	0	0	0	0	0	0	0	0	0	0	0	0	0
	C24	0.0802485	0	0	0	0	0	0	0	0	0	0	0	0	0	0	0	0	0	0	0	0	0	0	0	0	0	0	0	0	0	0	0	0	0	0	0	0	0	0	0	0
	C25	0.0806143	0	0	0	0	0	0	0	0	0	0	0	0	0	0	0	0	0	0	0	0	0	0	0	0	0	0	0	0	0	0	0	0	0	0	0	0	0	0	0	0
	C26	0.0801846	0	0	0	0	0	0	0	0	0	0	0	0	0	0	0	0	0	0	0	0	0	0	0	0	0	0	0	0	0	0	0	0	0	0	0	0	0	0.22851	0	0
	C27	0.0807407	0	0	0	0	0	0	0	0	0	0	0	0	0	0	0	0	0	0	0	0	0	0	0	0	0	0	0	0	0	0	0	0	0	0	0	0	0	0	0	0
	C28	0.0817908	0	0	0	0	0	0	0	0	0	0	0	0	0	0	0	0	0	0	0	0	0	0	0	0	0	0	0	0	0	0	0	0	0	0	0	0	0	0	0	0
	C29	0.0803446	0	0	0	0	0	0	0	0	0	0	0	0	0	0	0	0	0	0	0	0	0	0	0	0	0	0	0	0	0	0	0	0	0	0	0	0	0	0	0	0
M01_T013	C01	0.131834	0	0	0	0	0	0	0	0	0	0	0	0	0	0	0	0	0	0	0	0	0	0	0	0	0	0	0	0	0	0	0	0	0	0	0	0	0	0	0	0
	C02	0.131635	0	0	0	0	0	0	0	0	0	0	0	0	0	0	0	0	0	0	0	0	0	0	0	0	0	0	0	0	0	0	0	0	0	0	0	0	0	0	0	0
	C03	0.132203	0	0	0	0	0	0	0	0	0	0	0	0	0	0	0	0	0	0	0	0	0	0	0	0	0	0	0	0	0	0	0	0	0	0	0	0	0.0663439	0	0	0
	C04	0.136907	0	0	0	0	0	0	0	0	0	0	0	0	0	0	0	0	0	0	0	0	0	0	0	0	0	0	0	0	0	0	0	0	0	0	0	0	0.20976	0	0	0
	C05	0.131665	0	0	0	0	0	0	0	0	0	0	0	0	0	0	0	0	0	0	0	0	0	0	0	0	0	0	0	0	0	0	0	0	0	0	0	0	0	0	0	0
	C06	0.13313	0	0	0	0	0	0	0	0	0	0	0	0	0	0	0	0	0	0	0	0	0	0	0	0	0	0	0	0	0	0	0	0	0	0	0	0	1.63474	0	0	0
	C07	0.131985	0	0	0	0	0	0	0	0	0	0	0	0	0	0.304942	0	0	0	0	0	0	0	0	0	0	0	0	0	0	0	0	0	0	0	0	0	0	0	0	0	0.241415
	C08	0.132423	0	0	0	0	0	0	0	0	0	0	0	0	0	0.362713	0	0	0	0	0	0	0	0	0	0	0	0	0	0	0	0	0	0	0	0	0	0	0	0	0	0
	C09	0.132385	0	0	0	0	0	0	0	0	0.258347	0	0	0	0	0.533301	0	0	0	0	0	0	0	0	0	0	0	0	0	0	0	0	0	0	0	0	0	0	1.11283	0	0	0
	C10	0.131846	0	0	0	0	0	0	0	0	0	0	0	0	0	0	0	0	0	0	0	0	0	0	0	0	0	0	0	0	0	0	0	0	0	0	0	0	0.42287	0	0	0
	C11	0.131946	0	0	0	0	0	0	0	0	0	0	0	0	0	0	0	0	0	0	0	0	0	0	0	0	0	0	0	0	0	0	0	0	0	0	0	0	0	0	0	0
	C12	0.138927	0	0	0	0	0	0	0	0	0	0	0	0.250422	0	0	0	0	0	0	0	0	0	0	0	0	0	0	0	0	0	0	0	0	0	0	0	0	0	0	0	0
	C13	0.189971	0	0	0	0	0	0	0	0	0	0	0	0	0	0	0	0	0	0	0	0	0	0	0	0	0	0	0	0	0	0	0	0	0	0	0	0	0	0	0	0
	C14	0.134065	0	0	0	0	0	0	0	0	0	0	0	0	0	0	0	0	0	0	0	0	0	0	0	0	0	0	0	0	0	0	0	0	0	0	0	0	0	0	0	0
	C15	0.132613	0	0	0	0	0	0	0	0	0.669466	0	0	0	0	0	0	0	0	0	0	0	0	0	0	0	0	0	0	0	0	0	0	0	0	0	0	0	0.424271	0	0	0.679155
	C16	0.13285	0	0	0	0	0	0	0	0	0	0	0	0	0	0	0	0	0	0	0	0	0	0	0	0	0	0	0	0	0	0	0	0	0	0	0	0	0	0	0	0
	C17	0.131928	0	0	0	0	0	0	0	0	0	0	0	0	0	0	0	0	0	0	0	0	0	0	0	0	0	0	0	0	0	0	0	0	0	0	0	0	0	0	0	1.562
	C18	0.131688	0	0	0	0	0	0	0	0	0.743579	0	0	0	0	0	0	0	0	0	0	0	0	0	0	0	0	0	0	0	0	0	0	0	0	0	0	0	0	0	0	0
	C19	0.143175	0	0	0	0	0	0	0	0	1.10779	0	0	0	0	0	0	0	0	0	0	0	0	0	0	0	0	0	0	0	0	0	0	0	0	0	0	0	0	0	0	0
	C20	0.132711	0	0	0	0	0	0	0	0	0	0	0	0	0	0	0	0	0	0	0	0	0	0	0	0	0	0	0	0	0.269619	0	0	0	0	0	0	0	0	0	0	0
	C21	0.132167	0	0	0	0	0	0	0	0	0.330483	0	0	0	0	0	0	0	0	0	0	0	0	0	0	0	0	0	0	0	0	0	0	0	0	0	0	0	0	0	0	0
	C22	0.133668	0	0	0	0	0	0	0	0	0.237503	0	0	0	0	0	0	0	0	0	0	0	0	0	0	0	0	0	0	0	0	0	0	0	0	0	0	0	0	0	0	0
	C23	0.133331	0	0	0	0	0	0	0	0	0	0	0	0	0	0	0	0	0	0	0	0	0	0	0	0	0	0	0	0	0	0	0	0	0	0	0	0	0	0	0	0
	C24	0.131796	0	0	0	0	0	0	0	0	0	0	0	0	0	0	0	0	0	0	0	0	0	0	0	0	0	0	0	0	0	0	0	0	0	0	0	0	0	0	0	0
	C25	0.131871	0	0	0	0	0	0	0	0	0	0	0	0	0	0	0	0	0	0	0	0	0	0	0	0	0	0	0	0	0	0	0	0	0	0	0	0	0	0	0	0
	C26	0.132949	0	0	0	0	0	0	0	0	0	0	0	0	0	0	0	0	0	0	0	0	0	0	0	0	0	0	0	0	0	0	0	0	0	0	0	0	0	0.174862	0	0
	C27	0.131829	0	0	0	0	0	0	0	0	0	0	0	0	0	0	0	0	0	0	0	0	0	0	0	0	0	0	0	0	0	0	0	0	0	0	0	0	0	0	0	0
	C28	0.134214	0	0	0	0	0	0	0	0	0	0	0	0	0	0	0	0	0	0	0	0	0	0	0	0	0	0	0	0	0	0	0	0	0	0	0	0	0	0	0	0
	C29	0.149173	0	0	0	0	0	0	0	0	0	0	0	0	0	0	0	0	0	0	0	0	0	0	0	0	0	0	0	0	0	0	0	0	0	0	0	0	0	0	0	0
M01_T015	C01	0.154372	0	0	0	0	0	0	0	0	0	0	0	0	0	0	0	0	0	0	0	0	0	0	0	0	0	0	0	0	0	0	0	0	0	0	0	0	0	0	0	0
	C02	0.155066	0	0	0	0	0	0	0	0	0	0	0	0	0	0	0	0	0	0	0	0	0	0	0	0	0	0	0	0	0	0	0	0	0	0	0	0	0	0	0	0
	C03	0.154535	0	0	0	0	0	0	0	0	0	0	0	0	0	0	0	0	0	0	0	0	0	0	0	0	0	0	0	0	0	0	0	0	0	0	0	0	0	0	0	0
	C04	0.157109	0	0	0	0	0	0	0	0	0	0	0	0	0	0	0	0	0	0	0	0	0	0	0	0	0	0	0	0	0	0	0	0	0	0	0	0	0.0363169	0	0	0
	C05	0.155236	0	0	0	0	0	0	0	0	0	0	0	0	0	0	0	0	0	0	0	0	0	0	0	0	0	0	0	0	0	0	0	0	0	0	0	0	0	0	0	0
	C06	0.155921	0	0	0	0	0	0	0	0	0	0	0	0	0	0	0	0	0	0	0	0	0	0	0	0	0	0	0	0	0	0	0	0	0	0	0	0	1.31267	0	0	0
	C07	0.155183	0	0	0	0	0	0	0	0	0	0	0	0	0	0.477056	0	0	0	0	0	0	0	0	0	0	0	0	0	0	0	0	0	0	0	0	0	0	0.801421	0	0	0.110733
	C08	0.154241	0	0	0	0	0	0	0	0	0	0	0	0	0	0.438439	0	0	0	0	0	0	0	0	0	0	0	0	0	0	0	0	0	0	0	0	0	0	0.0676498	0	0	0
	C09	0.15442	0	0	0	0	0	0	0	0	0.277248	0	0	0	0	0.514155	0	0	0	0	0	0	0	0	0	0	0	0	0	0	0	0	0	0	0	0	0	0	1.03764	0	0	0
	C10	0.156004	0	0	0	0	0	0	0	0	0	0	0	0	0	0	0	0	0	0	0	0	0	0	0	0	0	0	0	0	0	0	0	0	0	0	0	0	0.328566	0	0	0
	C11	0.154721	0	0	0	0	0	0	0	0	0	0	0	0	0	0	0	0	0	0	0	0	0	0	0	0	0	0	0	0	0	0	0	0	0	0	0	0	0	0	0	0
	C12	0.155247	0	0	0	0	0	0	0	0	0	0	0	0	0	0	0	0	0	0	0	0	0	0	0	0	0	0	0	0	0	0	0	0	0	0	0	0	0	0	0	0
	C13	0.183506	0	0	0	0	0	0	0	0	0	0	0	0	0	0	0	0	0	0	0	0	0	0	0	0	0	0	0	0	0	0	0	0	0	0	0	0	0	0	0	0
	C14	0.159822	0	0	0	0	0	0	0	0	0	0	0	0	0	0	0	0	0	0	0	0	0	0	0	0	0	0	0	0	0	0	0	0	0	0	0	0	0	0	0	0
	C15	0.158813	0	0	0	0	0	0	0	0	0	0	0	0	0	0	0	0	0	0	0	0	0	0	0	0	0	0	0	0	0	0	0	0	0	0	0	0	0	0	0	0.499252
	C16	0.156687	0	0	0	0	0	0	0	0	0	0	0	0	0	0	0	0	0	0	0	0	0	0	0	0	0	0	0	0	0	0	0	0	0	0	0	0	0	0	0	0
	C17	0.156389	0	0	0	0	0	0	0	0	0	0	0	0	0	0	0	0	0	0	0	0	0	0	0	0	0	0	0	0	0	0	0	0	0	0	0	0	0	0	0	0.433983
	C18	0.155688	0	0	0	0	0	0	0	0	0.410095	0	0	0	0	0	0	0	0	0	0	0	0	0	0	0	0	0	0	0	0	0	0	0	0	0	0	0	0	0	0	0
	C19	0.156449	0	0	0	0	0	0	0	0	0.431726	0	0	0	0	0	0	0	0	0	0	0	0	0	0	0	0	0	0	0	0	0	0	0	0	0	0	0	0	0	0	0
	C20	0.154329	0	0	0	0	0	0	0	0	0	0	0	0	0	0	0	0	0	0	0	0	0	0	0	0	0	0	0	0	0	0	0	0	0	0	0	0	0	0	0	0
	C21	0.154364	0	0	0	0	0	0	0	0	0.211991	0	0	0	0	0	0	0	0	0	0	0	0	0	0	0	0	0	0	0	0	0	0	0	0	0	0	0	0	0	0	0
	C22	0.15544	0	0	0	0	0	0	0	0	0.313821	0	0	0	0	0	0	0	0	0	0	0	0	0	0	0	0	0	0	0	0	0	0	0	0	0	0	0	0	0	0	0
	C23	0.158609	0	0	0	0	0	0	0	0	0	0	0	0	0	0	0	0	0	0	0	0	0	0	0	0	0	0	0	0	0	0	0	0	0	0	0	0	0	0	0	0
	C24	0.154447	0	0	0	0	0	0	0	0	0	0	0	0	0	0	0	0	0	0	0	0	0	0	0	0	0	0	0	0	0	0	0	0	0	0	0	0	0	0	0	0
	C25	0.15619	0	0	0	0	0	0	0	0	0	0	0	0	0	0	0	0	0	0	0	0	0	0	0	0	0	0	0	0	0	0	0	0	0	0	0	0	0	0	0	0
	C26	0.158931	0	0	0	0	0	0	0	0	0	0	0	0	0	0	0	0	0	0	0	0	0	0	0	0	0	0	0	0	0	0	0	0	0	0	0	0	0	0.143321	0	0
	C27	0.15461	0	0	0	0	0	0	0	0	0	0	0	0	0	0	0	0	0	0	0	0	0	0	0	0	0	0	0	0	0	0	0	0	0	0	0	0	0	0	0	0
	C28	0.155457	0	0	0	0	0	0	0	0	0	0	0	0	0	0	0	0	0	0	0	0	0	0	0	0	0	0	0	0	0	0	0	0	0	0	0	0	0	0	0	0
	C29	0.155751	0	0	0	0	0	0	0	0	0	0	0	0	0	0	0	0	0	0	0	0	0	0	0	0	0	0	0	0	0	0	0	0	0	0	0	0	0	0	0	0
M01_T016	C01	0.140809	0	0	0	0	0	0	0	0	0	0	0	0	0	0	0	0	0	0	0	0	0	0	0	0	0	0	0	0	0	0	0	0	0	0	0	0	0	0	0	0
	C02	0.140799	0	0	0	0	0	0	0	0	0	0	0	0	0	0	0	0	0	0	0	0	0	0	0	0	0	0	0	0	0	0	0	0	0	0	0	0	0.428749	0	0	0
	C03	0.139261	0	0	0	0	0	0	0	0	0	0	0	0	0	0	0	0	0	0	0	0	0	0	0	0	0	0	0	0	0	0	0	0	0	0	0	0	0.541524	0	0	0
	C04	0.143903	0	0	0	0	0	0	0	0	0	0	0	0	0	0	0	0	0	0	0	0	0	0	0	0	0	0	0	0	0	0	0	0	0	0	0	0	0.115209	0	0	0
	C05	0.13925	0	0	0	0	0	0	0	0	0	0	0	0	0	0.0253317	0	0	0	0	0	0	0	0	0	0	0	0	0	0	0	0	0	0	0	0	0	0	0	0	0	0
	C06	0.140907	0	0	0	0	0	0	0	0	0	0	0	0	0	0	0	0	0	0	0	0	0	0	0	0	0	0	0	0	0	0	0	0	0	0	0	0	1.75131	0	0	0
	C07	0.139707	0	0	0	0	0	0	0	0	0	0	0	0	0	0.206347	0	0	0	0	0	0	0	0	0	0	0	0	0	0	0	0	0	0	0	0	0	0	0	0	0	0.219475
	C08	0.139372	0	0	0	0	0	0	0	0	0	0	0	0	0	0	0	0	0	0	0	0	0	0	0	0	0	0	0	0	0	0	0	0	0	0	0	0	0.159012	0	0	0
	C09	0.139313	0	0	0	0	0	0	0	0	0.202769	0	0	0	0	0.320833	0	0	0	0	0	0	0	0	0	0	0	0	0	0	0	0	0	0	0	0	0	0	0	0	0	0
	C10	0.139114	0	0	0	0	0	0	0	0	0	0	0	0	0	0	0	0	0	0	0	0	0	0	0	0	0	0	0	0	0	0	0	0	0	0	0	0	0.472253	0	0	0
	C11	0.139713	0	0	0	0	0	0	0	0	0	0	0	0	0	0	0	0	0	0	0	0	0	0	0	0	0	0	0	0	0	0	0	0	0	0	0	0	0	0	0	0
	C12	0.142566	0	0	0	0	0	0	0	0	0	0	0	0	0	0	0	0	0	0	0	0	0	0	0	0	0	0	0	0	0	0	0	0	0	0	0	0	0	0	0	0
	C13	0.203716	0	0	0	0	0	0	0	0	0	0	0	0	0	0	0	0	0	0	0	0	0	0	0	0	0	0	0	0	0	0	0	0	0	0	0	0	0	0	0	0
	C14	0.139296	0	0	0	0	0	0	0	0	0	0	0	0	0	0	0	0	0	0	0	0	0	0	0	0	0	0	0	0	0	0	0	0	0	0	0	0	0	0	0	0
	C15	0.142019	0	0	0	0	0	0	0	0	0.475559	0	0	0	0	0	0	0	0	0	0	0	0	0	0	0	0	0	0	0	0	0	0	0	0	0	0	0	0.66583	0	0	0.652359
	C16	0.143047	0	0	0	0	0	0	0	0	0	0	0	0	0	0	0	0	0	0	0	0	0	0	0	0	0	0	0	0	0	0	0	0	0	0	0	0	0	0	0	0
	C17	0.139417	0	0	0	0	0	0	0	0	0	0	0	0	0	0	0	0	0	0	0	0	0	0	0	0	0	0	0	0	0	0	0	0	0	0	0	0	0	0	0	0.619289
	C18	0.139781	0	0	0	0	0	0	0	0	0.702367	0	0	0	0	0	0	0	0	0	0	0	0	0	0	0	0	0	0	0	0	0	0	0	0	0	0	0	0	0	0	0
	C19	0.140172	0	0	0	0	0	0	0	0	0.513556	0	0	0	0	0	0	0	0	0	0	0	0	0	0	0	0	0	0	0	0	0	0	0	0	0	0	0	0	0	0	0.713592
	C20	0.141689	0	0	0	0	0	0	0	0	0	0	0	0	0	0	0	0	0	0	0	0	0	0	0	0	0	0	0	0	0	0	0	0	0	0	0	0	0	0	0	0
	C21	0.13987	0	0	0	0	0	0	0	0	0.286359	0	0	0	0	0	0	0	0	0	0	0	0	0	0	0	0	0	0	0	0	0	0	0	0	0	0	0	0	0	0	0
	C22	0.139119	0	0	0	0	0	0	0	0	0.358298	0	0	0	0	0	0	0	0	0	0	0	0	0	0	0	0	0	0	0	0	0	0	0	0	0	0	0	0	0	0	0
	C23	0.139095	0	0	0	0	0	0	0	0	0	0	0	0	0	0	0	0	0	0	0	0	0	0	0	0	0	0	0	0	0	0	0	0	0	0	0	0	0	0	0	0
	C24	0.144195	0	0	0	0	0	0	0	0	0	0	0	0	0	0	0	0	0	0	0	0	0	0	0	0	0	0	0	0	0	0	0	0	0	0	0	0	0	0	0	0
	C25	0.142356	0	0	0	0	0	0	0	0	0	0	0	0	0	0	0	0	0	0	0	0	0	0	0	0	0	0	0	0	0	0	0	0	0	0	0	0	0	0	0	0
	C26	0.141389	0	0	0	0	0	0	0	0	0	0	0	0	0	0	0	0	0	0	0	0	0	0	0	0	0	0	0	0	0	0	0	0	0	0	0	0	0	0.240014	0	0
	C27	0.139216	0	0	0	0	0	0	0	0	0	0	0	0	0	0	0	0	0	0	0	0	0	0	0	0	0	0	0	0	0	0	0	0	0	0	0	0	0	0	0	0
	C28	0.13978	0	0	0	0	0	0	0	0	0	0	0	0	0	0	0	0	0	0	0	0	0	0	0	0	0	0	0	0	0	0	0	0	0	0	0	0	0	0	0	0
	C29	0.140595	0	0	0	0	0	0	0	0	0	0	0	0	0	0	0	0	0	0	0	0	0	0	0	0	0	0	0	0	0	0	0	0	0	0	0	0	0	0	0	0
M02_T001+T002	C01	0.196848	0	0	0	0	0	0	0	0	0	0	0	0	0	0	0	0	0	0	0	0	0	0	0	0	0	0	0	0	0.0148419	0	0	0	0	0	0	0	0	0	0	0
	C02	0.193615	0	0	0	0	0	0	0	0	0	0	0	0	0	0	0	0	0.483794	0	0	0	0	0	0	0	0	0	0	0	0	0	0	0	0	0	0	0	0.520472	0	0	0
	C03	0.194537	0	0	0	0	0	0	0	0	0	0	0	0	0	0	0	0	0	0	0	0	0	0	0	0	0	0	0	0	0	0	0	0	0	0	0	0	0.320096	0	0	0
	C04	0.237212	0.576905	0	0	0	0	0	0	0	0	0	0	0	0	0	0	0	0	0	0	0	0	0	0	0	0	0	0	0	0	0	0	0	0	0	0	0	0.23643	0	0	0
	C05	0.197651	0	0	0	0	0	0	0	0	0	0	0	0	0	0	0	0	0	0	0	0	0	0	0	0	0	0	0	0	0	0	0	0	0	0	0	0	0.551038	0	0	0
	C06	0.203647	0	0	0	0	0	0	0	0	0	0	0	0	0.628606	0.148119	0	0	0	0	0	0	0	0	0	0	0	0	0	0	0	0	0	0	0	0	0	0	2.65602	0	0	0
	C07	0.198954	0	0	0	0	0	0	0	0	0	0	0	0	0	1.16875	0	0	0	0	0	0	0	0	0	0	0	0	0	0	0	0	0	0	0	0	0	0	0.0997547	0	0	0.286994
	C08	0.199685	0	0	0	0	0	0	0	0	0	0	0	0	0.0522771	0.959472	0	0	0	0	0	0	0	0	0	0	0	0	0	0	0	0	0	0	0	0	0	0	1.58197	0	0	0
	C09	0.616421	0	0	0	0	0	0	0	0	0.500564	0	0	0	0	1.36964	0	0	0	0	0.252548	0	0	0	0	0	0	0	0	0	0	0	0	0	0	0	0	0	3.27514	0	0	0
	C10	0.193226	0	0	0	0	0	0	0	0	0	0	0	0	0	0	0	0	0	0	0	0	0	0	0	0	0	0	0	0	0	0	0	0	0	0	0	0	0.610036	0	0	0
	C11	0.206071	0	0	0	0	0	0	0	0	0	0	0	0	0	0	0	0	0	0	0	0	0	0	0	0	0	0	0	0	0	0	0	0	0	0	0	0	0	0	0	0
	C12	0.423156	0	0	0	0	0	0	0	0	0	0	0	0.651797	0	0	0	0	0	0.0773278	0	0	0	0	0	0	0	0	0	0	0	0	0	0	0	0	0	0	0	0	0	0.0852584
	C13	0.203683	0	0	0	0	0	0	0	0	0	0	0	0	0	0	0	0	0	0	0	0	0	0	0	0	0	0	0	0	0	0	0	0	0	0	0	0	2.24231	0	0	0
	C14	0.19361	0	0	0	0	0	0	0	0	0	0	0	0	0	0	0	0	0	0	0	0	0	0	0	0	0	0	0	0	0	0	0	0	0	0	0	0	0	0	0	0
	C15	0.196973	0	0	0	0	0	0	0	0	0.273098	0	0	0	0	0	0	0	0	0	0	0	0	0	0	0	0	0	0	0	0	0	0	0	0	0	0	0	0.392461	0	0	0.816926
	C16	0.199611	0	0	0	0	0	0	0	0	0	0	0	0.171734	0	0	0	0	0	0	0	0	0	0	0	0	0	0	0	0	0	0	0	0	0	0	0	0	0	0	0	0
	C17	0.193707	0	0	0	0	0	0	0	0	0.0415121	0	0	0	0	0	0	0	0	0	0	0	0	0	0	0	0	0	0	0	0	0	0	0	0	0	0	0	0	0	0	1.49793
	C18	0.194604	0	0	0	0	0	0	0	0	0.712103	0	0	0	0	0	0	0	0	0	0	0	0	0	0	0	0	0	0	0	0	0	0	0	0	0	0	0	0	0	0	0
	C19	0.202067	0	0	0	0	0	0	0	1.6566e-05	1.24295	0	0	0.814596	0	0	0	0	0	0	0	0	0	0	0	0	0	0	0	0	0	0	0	0	0	0	0	0	0	0	0	1.59319
	C20	0.222934	0	0	0	0	0	0	0	0	0.104975	0	0	0	0	0	0	0	0	0	0	0	0	0	0	0	0	0	0	0	1.39706	0	0	0	0	0	0	0	0	0	0	0
	C21	0.193501	0	0	0	0	0	0	0	0	0.524651	0	0	0	0	0	0	0	0	0	0	0	0	0	0	0	0	0	0	0	0	0	0	0	0	0	0	0	0	0	0	0
	C22	0.195535	0	0	0	0	0	0	0	0	0.80571	0	0	0	0	0	0	0	0	0	0	0	0	0	0	0	0	0	0	0	0	0	0	0	0	0	0	0	0	0	0	0
	C23	0.224451	0	0	0	0	0	0	0	0	0	0	0	0	0	0	0	0	0	0	0	0	0	0	0	0	0	0	0	0	0	0	0	0	0	0	0	0	0	0	0	0
	C24	0.194269	0	0	0	0	0	0	0	0	0	0	0	0	0	0	0	0	0	0	0	0	0	0	0	0	0	0	0	0	0	0	0	0	0	0	0	0	0	0	0	0
	C25	0.258427	0	0	0	0	0	0	0	0	0	0	0	0	0	0	0	0	0	0	0	0	0	0	0	0	0	0	0	0	0	0	0	0	0	0	0	0	0	0	0	0
	C26	0.194005	0	0	0	0	0	0	0	0	0	0	0	0	0	0	0	0	0	0	0	0	0	0	0	0	0	0	0	0	0	0	0	0	0	0	0	0	0	0.404413	0	0
	C27	0.197071	0	0	0	0	0	0	0	0	0	0	0	0	0	0	0	0	0	0	0	0	0	0	0	0	0	0	0	0	0	0	0	0	0	0	0	0	0	0	0	0
	C28	0.192751	0	0	0	0	0	0	0	0	0	0	0	0	0	0	0	0	0	0	0	0	0	0	0	0	0	0	0	0	0	0	0	0	0	0	0	0	0	0	0	0
	C29	0.200511	0	0	0	0	0	0	0	0	0	0	0	0	0	0	0	0	0	0	0	0	0	0	0	0	0	0	0	0	0	0	0	0	0	0	0	0	0	0	0	0

## Sheet: 25%
sample	cluster	CD45	CD3	CCR2	CD11c	CD172a	c_kit	CD69	CD27	CD86	Ly6C	CX3CR1	CD25	CD44	CD19	IgD	CD62L	CD103	CCR4	CD39	B220	F4_80	CD206	CD64	CXCR3	Ly6G	CD163	FOXP3	TCRgd	CD49b	CD317	TCRb	NK1.1	PD1	CD127	ICOS	CCR6	SiglecF	MHCII	CD4	CD8	CD11b
M01_T001	C01	0.205979	0	0	0	0	0	0	0	0	0	0	0	0	0	0	0	0	0	0	0	0	0	0	0	0	0	0	0	0	0.412781	0	0	0	0	0	0	0	0	0	0	0.000304761
	C02	0.405207	1.5071e-16	0.490648	0	0	0	0	0	0	0	1.00155	0	0.908498	0	0	0	0	2.0893	0	0	0	0	0	0	0	0	0	0	0	0	0	0	0	0	0	0	0	3.00753	0	0	0.299301
	C03	0.511319	0	0	0	0	0	0	0	0	0	0	0	0.417505	0	0	0	0	0	0	0	0	0	0	0	0	0	0	0	0	0	0	0	0	0	0	0	0	4.96179	0	0	0
	C04	0.703887	3.61258	0.787349	0.0215249	0.313138	0.37145	0.242914	0.20135	0.0801083	0.986106	0.844394	0	0.740312	0.013042	0	0	0.180875	0.922795	1.65579	0.34581	2.86636e-05	0.0213523	0	0.121712	0.279445	0	0.172269	0.0128072	0.181242	0.581538	0.528055	0	0.121545	0.010708	0	0	0.0690206	3.09455	0.0423907	0.179144	1.82706
	C06	0.547438	2.70292e-17	0.0297376	0	0.0701764	0.155292	1.17923	0	5.9175e-06	0.320155	0.132993	0	1.701	0	0	0	0	0.381699	0.212675	0.0537559	0	0	0.0239695	0.0139726	0.207272	0	0.147476	0	0	0	0	0	0.0730567	0	0	0	0	4.11368	0	0	0.632771
	C07	1.93785	0	0	7.97441e-05	0	0	0	0	0	0	0	0	0.174706	1.7959	1.92168	0	0	0.51789	0.255341	0.698217	0	0.300608	0	0	0	5.03773e-13	0.0308567	0	0	0	0	0	0	0	0	0	0	5.06916	0	0.143207	1.08039
	C08	1.65331	0	3.33067e-17	0	0	0	0	0	0.0637658	0.415757	0	0	1.24164	2.38696	3.31287	0.256294	0	0	0.422143	1.55749	0	0	0	0	0	0	0	0	0	0	0	0	0	0	0	0	0	4.98166	0	0	0
	C10	1.29255	0	0.39629	2.23032	0	0	0	0	0	0	0	0	1.31342	0	0	0	0	0	0.590115	0	0	0	0	0	0	0	0	0	0	0.716026	0	0	0	0	0	0	0	5.31961	0	0	1.86435
	C11	0.395119	0	0	0	0	0	0	0	0	0.0539606	0	0	0.329376	0	0	0	0	0	1.43872	0	0	0	0	0	0	0	0	0	0	0.404947	0	0	0	0	0	0	0	3.28232	0	0	0.903523
	C12	0.421412	0	0	0	0	0.973909	0	0	0	0	0	0	2.2182	0	0	0	0	0	0	0	0	0	0	0	0	0	0	0	0	0.259267	0	0	0	0	0	0	0	1.43884	0	0	0.341929
	C13	0.880699	0	0	0	0	0	0	0	0	0	0	0	0.974507	0	0	0	0	0	0	0	0	0	0	0	0	0	0	0	0	0	0	0	0	0.52543	0	0	0	3.9338	0	0	0
	C14	0.533735	0	0	0	0	0	0	0	0	0	0	0	0.245452	0	0	0	0	0	0	0	0	0	0	0	0	0	0	0	0.726716	0	0	0	0	0	0	0	0	0	0	0	1.81189
	C15	1.16708	0	0.938435	0	0.267195	0	0	0	0.000118503	3.19306	0.15995	0	1.34074	0	0	0	0	0	0.230929	0	0	0	1.15881	0	0	0	0	0	0	0.066054	0	0	0	0	0	0	0	3.13496	0	0	4.21907
	C16	0.832095	0	0	0	0	0	0	0	3.77079e-06	0.8304	0	0	2.41262	0	0	0	0	0	0.474997	0	4.18494e-08	0	0	0	0	0	0	0	0	0	0	0	0	0	0	0	0.616698	0	0	0	2.80859
	C17	0.723607	0	0	0	0.140608	0	0	0	8.47694e-05	2.38546	0	0	1.2889	0	0	0	0	0	0	0	0	0	0	0	1.95481	0	0	0	0	0	0	0	0	0	0	0	0	0	0	0	5.45764
	C18	0.837866	0	0.641162	0	0.214258	0	0	0	0.000752814	4.83674	0	0	1.65858	0	0	0	0	0	0.0159788	0	0	0	0.288855	0	0	0	0	0	0	0	0	0	0	0	0	0	0	0	0	0	3.56552
	C19	0.481211	0	0	0	0	0	0	0	0.000145606	3.35745	0	0	1.9712	0	0	0	0	0	0.0716665	0	0	0	0	0	0	0	0	0	0	0	0	0	0	0	0	0	0	0	0	0	4.62789
	C20	0.762401	0	0	0.552121	0	0	0	0	0	1.11878	0	0	0.877249	0	0	0	0	0	0	0	0	0	0	0	0	0	0	0	0	2.86381	0	0	0	0	0	0	0	1.77161	0	0	0.0608555
	C21	0.80078	0	0	0	0	0	0	0	9.91893e-05	2.63607	0	0	0.963005	0	0	0	0	0	0.373321	0	0	0	0	0	0	0	0	0	0	0	0	0	0	0	0	0	0	0	0	0	0
	C22	2.00927	0.431244	0	0	0	0	0	0	0.000209915	2.30049	0	0	0.220129	0	0	0	0	0	0	0	0	0	0	0	0	0	0	0	0	0	0.835689	0	0	0	0	0	0	0	0	0.217632	0
	C23	1.09189	0	0	2.23268	0	0	0	0	0	0	0	0	0.628498	0	0	0	0	0	0	0	0	0	0	0	0	0	0	0	0	0	0	0	0	0	0	0	0	0	0	0	0.620672
	C24	1.3384	0.307136	0.167661	0	0	0	0	0	0	0	0.5051	0	0	0	0	0	0	1.93088	0.0754244	0	0	0	0	0	0	0	0	0	0	0	0.198858	0	0	0	0	0	0	0	0	0	0
	C25	1.11794	1.18327	0.0338928	0	0	0	0	0	0	0	0	0	1.77438	0	0	0	0	0	0	0	0	0	0	0	0	0	0	0.211732	0	0	0	0	0	1.37542	0	0	0	0	0	0	0
	C26	1.56517	0.694393	0	0	0	0	0	0	0	0	0	0	0.368116	0	0	0	0	0	0.859026	0	0	0	0	0	0	0	0	0	0	0	0.415194	0	0	0	0	0	0	0	2.16901	0	0
	C27	0.981891	1.04579e-21	0	0	0	0	0	0	0	0	0	0	0.884109	0	0	0	0	0	0	0	0	0	0	0	0	0	0	0	0	0	0	0	0	0	0	0	0	0	0	0	0
	C28	2.26836	1.78648	0	0	0	0	0	0	1.6636e-06	0	0	0	0.659804	0	0	0	0	0	0.601744	0	0	0	0	0	0	0	0	0	0	0	2.07874	0	0.802933	0	0	0	0	0	2.59797	0	0
	C29	2.2685	0.850797	0	0	0	0	0	0	0.00613944	0	0	0	0.216276	0	0	0	0	0	1.09624	0	0	0	0	0	0	0	0	0	0	0	1.1656	0	1.12064	0	0	0	0	0	0	0.326099	0
M01_T002	C01	0.156131	0	0.016649	0	0	0	0	0	0	0	0	0	0	0	0	0	0	0	0	0	0	0	0	0	0	0	0	0	0	0.644581	0	0	0	0	0	0	0	0	0	0	0
	C02	0.547594	0	0.12372	0	0	0	0	0	0	0	0.159871	0	0	0	0.210375	0	0	1.68731	0	0.0043663	0	0	0	0	0	0	0	0	0	0	0	0	0	0	0	0	0	3.66379	0	0	0
	C03	0.612487	0	1.0842e-19	0	0	0	0	0	0	0	0	0	0.562179	1.39561	0	0	0	0	0	0.051076	0	0	0	0	0	0	0	0	0	0	0	0	0	0	0	0	0	4.53231	0	0	0
	C04	0.871004	0.939805	0	0	0	0	0	0	0	0	0	0	0	1.32566	2.02754	0	0	0	0	0.331202	0	0	0	0	0	0	0	0	0	0	0	0	0	0	0	0	0	4.18168	0	0	0
	C05	0.588847	0	0	0	0	0	0	0	0	0	0	0	0	0.478557	2.04017	0	0	0	0	0.0530172	0	0	0	0	0	0	0	0	0	0	0	0	0	0	0	0	0	4.45045	0	0	0
	C06	1.19374	0	0	0	0	0	0	0	0.209441	0	0	0	0.174817	1.63876	2.48431	0	0	0	0	0.772629	0	0	0	0	0	0	0	0	0	0	0	0	0	0	0	0	0	5.63658	0	0	0
	C07	0.97317	0	0	0	0	0	0	0	0	0	0	0	0	1.48135	2.60404	0	0	0	0	0.631238	0	0	0	0	0	0	0	0	0	0	0	0	0	0	0	0	0	4.53528	0	0	0.640282
	C08	1.12552	0	0	0	0	0	0	0	0	0	0	0	0.0461277	1.67803	2.66683	0	0	0	0	0.869211	0	0	0	0	0	0	0	0	0	0	0	0	0	0	0	0	0	4.74648	0	0	0
	C09	1.06267	0	0	0	0	0	0	0	0	0.637335	0	0	0	1.51972	2.64144	0	0	0	0	0.583343	0	0	0	0	0	0	0	0	0	0	0	0	0	0	0	0	0	4.67323	0	0	0
	C10	0.812526	0	0.25181	1.9112	0	0	0	0	0	0	0	0	1.40062	0	0	0	0	0	0.0944569	0	0	0	0	0	0	0	0	0	0	0.440801	0	0	0	0	0	0	0	5.00375	0	0	3.10005
	C11	0.387867	0	0	0	0	0	0	0	0	0	0	0	0.395753	0	0	0	0	0	2.13655	0	0	0	0	0	0	0	0	0	0	1.03215	0	0	0	0	0	0	0	4.25267	0	0	0.621098
	C12	0.335425	0	0	0	0	0.511915	0	0	0	0	0	0	2.04971	0	0	0	0	0	0	0	0	0	0	0	0	0	0	0	0	0	0	0	0	0	0	0	0	0.194322	0	0	0
	C13	0.456066	0	0	0	0	0	0	0	0	0	0	0.62191	1.58179	0	0	0	0	0	0	0	0	0	0	0	0	0	0	0	0	0	0	0	0	0	0	0	0	4.99544	0	0	0
	C14	1.11495	0	0	0.308553	0	0	0	0	0	0	0	0	0	0	0	0	0	0	0.129437	0	0	0	0	0	0	0	0	0	1.23981	0	0	0	0	0	0	0	0	0	0	0	2.9688
	C15	0.767619	0	0.664918	0	0.0964134	0	0	0	0	2.67947	0.334967	0	1.51543	0	0	0	0	0	0	0	0	0	0.226743	0	0	0	0	0	0	0.443971	0	0	0	0	0	0	0	3.63068	0	0	4.26689
	C16	0.632276	0	0	0	0.000430462	0	0	0	0	0.167196	0	0	2.41354	0	0	0	0	0	0.529534	0	0	0	0	0	0	0	0	0	0	0	0	0	0	0	0	0	0	0	0	0	2.38864
	C17	0.493319	0	0	0	0	0	0	0	4.4361e-05	2.31176	0	0	1.04073	0	0	0	0	0.180985	0	0	0	0	0	0	2.08391	0	0	0	0	0	0	0	0	0	0	0	0	0	0	0	5.47976
	C18	0.566779	0	1.26605	0	0.0919308	0	0	0	0	4.76402	0.527748	0	1.49226	0	0	0	0	0	0	0	0	0	0.117905	0	0	0	0	0	0	0	0	0	0	0	0	0	0	0	0	0	4.37341
	C19	0.360817	0	0	0	0	0	0	0	0.00015656	3.47191	0	0	1.81814	0	0	0	0	0	0	0	0	0	0	0	0	0	0	0	0	0	0	0	0	0	0	0	0	0	0	0	4.58637
	C20	0.611264	0	2.498e-17	1.72454	0	0	0	0	0	2.16761	0	0	1.15289	0	0	0	0	0	0	0	0	0	0	0	0	0	0	0	0	2.92393	0	0	0	0	0	0	0	0.409821	0	0	0.109981
	C21	0.714635	0.534917	0	0	0	0	0.457756	0	6.40283e-05	1.94619	0	0	1.16069	0	0	0	0	0	1.21309	0	0	0	0	0	0	0	0	0	0	0	0.233962	0	0	0	0	0	0	0	0	0	0
	C22	1.20446	0.615647	0	0	0	0	0	0	0.000177993	2.63678	0	0	0.0366987	0	0	0	0	0	0	0	0	0	0	0	0	0	0	0	0	0	0.362125	0	0	0	0	0	0	0	0	0.475249	0
	C23	0.767449	0	0	2.11202	0	0	0.168971	0	0	0	0	0	0.732748	0	0	0	0	0	0.632162	0	0	0	0	0	0	0	0	0	0	0	0	0	0	0	0	0	0	0	0	0	0
	C24	0.951293	0.408436	0.133695	0	0	0	0	0	0	0	0.0986924	0	0.195248	0	0	0	0	1.82761	0.254922	0	0	0	0	0	0	0	0	0	0	0	0.163589	0	0	0	0	0	0	0	0	0	0
	C25	0.54629	1.13302	0	0	0	0	0	0	0	0	0	0	1.84896	0	0	0	0	0	0	0	0	0	0	0	0	0	0	0	0	0	0	0	0	1.20081	0	0	0	0	0	0	0
	C26	0.865632	0.433514	0	0	0	0	0.312945	0	0	0	0	0	1.13789	0	0	0	0	0	1.14713	0	0	0	0	0	0	0	0	0	0	0	0.22485	0	0	0	0	0	0	0	1.34138	0	0
	C27	0.726892	0.199485	0	0	0	0	0.14172	0	0	0	0	0	1.20821	0	0	0	0	0	0.592766	0	0	0	0	0	0	0	0	0	0	0	0	0	0	0	0	0	0	0	0	0	0
	C28	1.09325	1.75416	0	0	0	0	0	0	0	0	0	0	0.825904	0	0	0	0	0	0	0	0	0	0	0	0	0	0	0	0	0	1.25042	0	0	0	0	0	0	0	1.94544	0	0
	C29	1.38965	1.02365	0	0	0	0	0	0	0.0110788	0	0	0	0.265249	0	0	0	0	0	0	0	0	0	0	0	0	0	0	0	0	0	0.609425	0	0	0	0	0	0	0	0	1.01981	0
M01_T003	C01	0.251603	0	3.56199e-19	0	0	0	0	0	0	0	0	0	0	0	0	0	0	0	0	0	0	0	0	0	0	0	0	0	0	0.126857	0	0	0	0	0	0	0	0	0	0	0
	C02	0.488353	0	0.260347	0	0	0	0	0	0	0	0.288685	0	0	0	0	0	0	1.70302	0	0	0	0	0	0	0	0	0	0	0	0	0	0	0	0	0	0	0	3.71707	0	0	0
	C03	0.498517	0	0.106422	0	0	0	0	0	0	0	0	0	0.583426	1.60287	0	0	0	0	0.0935317	0	0	0	0	0	0	0	0	0	0	0	0	0	0	0	0	0	0	4.92637	0	0	0.195201
	C04	0.841091	1.35902	0	0	0	0	0	0	0	0	0	0	0.0283824	1.23008	1.23403	0	0	0	0	0.316374	0	0	0	0	0	0	0	0	0	0	0	0	0	0	0	0	0	4.28667	0	0	0
	C05	0.512036	0	0	0	0	0	0	0	0	0	0	0	0	0.49963	1.78145	0	0	0	0	0	0	0	0	0	0	0	0	0	0	0	0	0	0	0	0	0	0	4.40789	0	0	0
	C06	1.23685	0	0	0	0	0	0	0	0.20764	0	0	0	0.262144	1.60056	2.27132	0	0	0	0	0.7652	0	0	0	0	0	0	0	0	0	0	0	0	0	0	0	0	0	5.42829	0	0	0
	C07	0.9851	0	0	0	0	0	0	0	0	0	0	0	0	1.61655	2.52404	0	0	0	0	0.513981	0	0	0	0	0	0	0	0	0	0	0	0	0	0	0	0	0	4.63862	0	0	0.738483
	C08	1.16747	0	0	0	0	0	0	0	0	0	0	0	0	1.74214	2.52588	0	0	0	0	0.816156	0	0	0	0	0	0	0	0	0	0	0	0	0	0	0	0	0	4.55923	0	0	0
	C09	1.04024	0	0	0	0	0	0	0	0	0.685637	0	0	0	1.62111	2.2816	0	0	0	0	0.49791	0	0	0	0	0	0	0	0	0	0	0	0	0	0	0	0	0	4.60512	0	0	0
	C10	0.947738	0	0.339575	2.00687	0	0	0	0	0	0	0	0	1.1638	0	0	0	0	0	0.214776	0	0	0	0	0	0	0	0	0	0	0.376595	0	0	0	0	0	0	0	4.90917	0	0	2.72254
	C11	0.403562	0	0	0	0	0	0	0	0	0	0	0	0.165587	0	0	0	0	0	1.90414	0	0	0	0	0	0	0	0	0	0	0.431741	0	0	0	0	0	0	0	4.14493	0	0	0.394605
	C12	0.413096	0	0	0	0	0.61399	0	0	0	0	0	0	2.02308	0	0	0	0	0	0	0	0	0	0	0	0	0	0	0	0	0	0	0	0	0	0	0	0	0.179625	0	0	0.345477
	C13	0.529667	0	0	0	0	0	0	0	0	0	0	0.613462	2.07113	0	0	0	0	0	0	0	0	0	0	0	0	0	0	0	0	0	0	0	0	0	0	0	0	4.33624	0	0	0
	C14	0.996017	0	0	0.342359	0	0	0	0	0	0	0	0	0	0	0	0	0	0	0	0	0	0	0	0	0	0	0	0	0.744626	0	0	0	0	0	0	0	0	0	0	0	3.03941
	C15	0.939884	0	0.83643	0	0.15317	0	0	0	0	2.71393	0.475087	0	1.1527	0	0	0	0	0	0	0	0	0	0.179123	0	0	0	0	0	0	0.280302	0	0	0	0	0	0	0	3.58819	0	0	4.4767
	C16	0.601746	0	0	0	0	0	0	0	0	0	0	0	1.18738	0	0	0	0	0	0.0471634	0	0	0	0	0	0	0	0	0	0	0	0	0	0	0	0	0	0	0	0	0	2.23671
	C17	0.609679	0	0	0	0.137525	0	0	0	7.75236e-05	2.83179	0	0	0.846709	0	0	0	0	0.123953	0	0	0	0	0	0	2.03433	0	0	0	0	0	0	0	0	0	0	0	0	0	0	0	5.57279
	C18	0.722607	0	1.40999	0	0.486364	0	0	0	0	4.79369	0.586869	0	1.05639	0	0	0	0	0	0	0	0	0	0.0571549	0	0	0	0	0	0	0	0	0	0	0	0	0	0	0	0	0	4.59201
	C19	0.427982	0	0	0	0	0	0	0	0.000116589	3.08788	0	0	1.31333	0	0	0	0	0	0	0	0	0	0	0	0	0	0	0	0	0	0	0	0	0	0	0	0	0	0	0	4.81682
	C20	0.679873	0	0.0401824	1.90022	0	0	0	0	0	2.42074	0	0	0.860236	0	0	0	0	0	0	0	0	0	0	0	0	0	0	0	0	3.06784	0	0	0	0	0	0	0	1.1045	0	0	0.532159
	C21	0.932167	0.519858	0	0	0	0	0.158778	0	4.53361e-05	2.13478	0	0	0.966636	0	0	0	0	0	1.23333	0	0	0	0	0	0	0	0	0	0	0	0.340503	0	0	0	0	0	0	0	0	0	0
	C22	1.31297	0.577809	0	0	0	0	0	0	0.000197898	2.90351	0	0	0.053836	0	0	0	0	0	0	0	0	0	0	0	0	0	0	0	0	0	0.37748	0	0	0.00958229	0	0	0	0	0	0.265238	0
	C23	0.92722	0	0	2.34812	0	0	0	0	0	0	0	0	0.601156	0	0	0	0	0	0	0	0	0	0	0	0	0	0	0	0	0	0	0	0	0	0	0	0	0	0	0	0.47954
	C24	0.92004	0.351007	0.310757	0	0	0	0	0	0	0	0.282601	0	0.304554	0	0	0	0	1.8578	0.230419	0	0	0	0	0	0	0	0	0	0	0	0.0459737	0	0	0	0	0	0	0	0	0	0
	C25	0.935079	1.17852	0.000994077	0	0	0	0	0	0	0	0	0	1.99626	0	0	0	0	0	0	0	0	0	0	0	0	0	0	0.793588	0	0	0	0	0	0.675375	0	0	0	0	0	0	0
	C26	1.03772	0.422246	0	0	0	0	0.193919	0	0	0	0	0	1.11123	0	0	0	0	0	1.32532	0	0	0	0	0	0	0	0	0	0	0	0.337551	0	0	0	0	0	0	0	1.31482	0	0
	C27	0.88306	0.295252	0	0	0	0	0	0	0	0	0	0	1.23496	0	0	0	0	0	0.533314	0	0	0	0	0	0	0	0	0	0	0	0.0899277	0	0	0	0	0	0	0	0	0	0
	C28	1.18731	1.69883	0	0	0	0	0	0	0	0	0	0	0.732973	0	0	0	0	0	0	0	0	0	0	0	0	0	0	0	0	0	1.29554	0	0	0	0	0	0	0	1.82959	0	0
	C29	1.46602	0.803542	0	0	0	0	0	0	5.54442e-20	0	0	0	0.0199983	0	0	0	0	0	0	0	0	0	0	0	0	0	0	0	0	0	0.662675	0	0	0	0	0	0	0	0	0.349351	0
M01_T004	C01	0.172792	0	2.26815e-17	0	0	0	0	0	0	0	0	0	0	0	0	0	0	0	0	0	0	1.23065	0	0	0	0	0	0	0	0.779111	0	0	0	0	0	0	0	0	0	0	0
	C02	0.443545	0	2.60445e-18	0	0	0	0	0	0	0	0.159664	0	0	0.024221	0.375905	0	0	1.66838	0	0	0	0	0	0	0	0	0	0	0	0	0	0	0	0	0	0	0	3.25197	0	0	0
	C03	0.503182	0	0	0	0	0	0	0	0	0	0	0	0.988446	1.7397	0.0138043	0	0	0	0	0	0	0	0	0	0	0	0	0	0	0	0	0	0	0	0	0	0	4.66217	0	0	0.265273
	C04	0.779827	1.09605	0	0	0	0	0	0	0	0	0	0	0.0244611	1.25417	1.80613	0	0	0	0	0.132807	0	0	0	0	0	0	0	0	0	0	0	0	0	0	0	0	0	3.71434	0	0	0
	C05	0.48688	0	0	0	0	0	0	0	0	0	0	0	0	0.39908	2.08398	0	0	0	0	0	0	0	0	0	0	0	0	0	0	0	0	0	0	0	0	0	0	3.85564	0	0	0
	C06	1.09328	0	0	0	0	0	0	0	0.270282	0	0	0	0.303731	1.62294	2.46084	0	0	0	0	0.543101	0	0	0	0	0	0	0	0	0	0	0	0	0	0	0	0	0	5.34827	0	0	0
	C07	0.910913	0	0	0	0	0	0	0	0	0	0	0	0	1.45283	2.64595	0	0	0	0	0.463146	0	0	0	0	0	0	0	0	0	0	0	0	0	0	0	0	0	4.02025	0	0	0.714237
	C08	1.01602	0	0	0	0	0	0	0	0	0	0	0	0.020205	1.68987	2.71616	0	0	0	0	0.650719	0	0	0	0	0	0	0	0	0	0	0	0	0	0	0	0	0	4.18532	0	0	0
	C09	0.95873	0	0	0	0	0	0	0	0	0.587064	0	0	0	1.45316	2.48777	0	0	0	0	0.485802	0	0	0	0	0	0	0	0	0	0	0	0	0	0	0	0	0	4.09219	0	0	0
	C10	0.761619	0	0.566687	2.58367	0	0	0	0	0	0	0	0	1.31011	0	0	0	0	0	0.847832	0	0	0	0	0	0	0	0	0	0	0.0494506	0	0	0	0	0	0	0	4.79715	0	0	1.40704
	C11	0.261887	0	0	0	0	0	0	0	0	0	0	0	0	0	0	0	0	0	1.96392	0	0	0	0	0	0	0	0	0	0	0.0921773	0	0	0	0	0	0	0	1.114	0	0	0
	C12	0.40418	0	0	0	0	0.298968	0	0	0	0	0	0	1.85582	0	0	0	0	0	0	0	0	0	0	0	0	0	0	0	0	0	0	0	0	0	0	0	0	0.472849	0	0	0.61778
	C13	0.571927	0	0	0	0	0	0	0	0	0	0	0.555727	0.907583	0	0	0	0	0	0	0	0	0	0	0	0	0	0	0	0	0	0	0	0	0	0	0	0	3.94131	0	0	0
	C14	0.891142	0	0	0.341728	0	0	0	0	0	0	0	0	0	0	0	0	0	0	0	0	0	0	0	0	0	0	0	0	0.958607	0	0	0	0	0	0	0	0	0	0	0	2.38275
	C15	0.667334	0	0.789553	0	0.19972	0	0	0	0	2.5224	0.261713	0	0.92498	0	0	0	0	0	0.256911	0	0	0	0	0	0	0	0	0	0	0	0	0	0	0	0	0	0	3.56411	0	0	4.74461
	C16	0.961775	0	0	0	0.409442	0	0	0	0	0.318456	0	0	2.44153	0	0	0	0	0	0.623336	0	0.702809	0	0	0	0	0	0	0	0	0	0	0	0	0	0	0	0.829894	0	0	0	4.47427
	C17	0.616931	0	0	0	0.428904	0	0	0	9.98589e-05	2.53755	0	0	1.00664	0	0	0	0	0	0.19822	0	0	0	0	0	2.15576	0	0	0	0	0	0	0	0	0	0	0	0	0	0	0	5.84248
	C18	0.534193	0	1.65688	0	1.04133	0	0	0	0	4.66002	0.623376	0	1.1005	0	0	0	0	0	0	0	0	0	0	0	0	0	0	0	0	0	0	0	0	0	0	0	0	0	0	0	4.84637
	C19	0.294657	0	0	0	0	0	0	0	7.21959e-05	2.72658	0	0	1.41972	0	0	0	0	0	0	0	0	0	0	0	0	0	0	0	0	0	0	0	0	0	0	0	0	0	0	0	5.05853
	C20	0.479742	0	0	1.71035	0	0	0	0	0	2.19724	0	0	0.739949	0	0	0	0	0	0	0	0	0	0	0	0	0	0	0	0	3.03385	0	0	0	0	0	0	0	0.0341785	0	0	0
	C21	0.86431	0.441151	0	0	0	0	0.0841262	0	7.58093e-05	2.06515	0	0	0.702702	0	0	0	0	0	1.23702	0	0	0	0	0	0	0	0	0	0	0	0.226858	0	0	0	0	0	0	0	0	0	0
	C22	1.27303	0.564347	0	0	0	0	0	0	0.000228172	3.65499	0	0	0.129025	0	0	0	0	0	0	0	0	0	0	0	0	0	0	0	0	0	0.231041	0	0	0.386401	0	0	0	0	0	0.619113	0
	C23	0.811201	0	0	2.48017	0	0	0	0	0	0	0	0	0.262716	0	0	0	0	0	0.146602	0	0	0	0	0	0	0	0	0	0	0	0	0	0	0	0	0	0	0	0	0	0
	C24	0.821446	0.371539	0.127304	0	0	0	0	0	0	0	0.182739	0	0	0	0	0	0	1.75303	0.010077	0	0	0	0	0	0	0	0	0	0	0	0.0126538	0	0	0	0	0	0	0	0	0	0
	C25	0.673292	0.572917	0	0	0	0	0	0	0	0	0	0	1.76885	0	0	0	0	0	0	0	0	0	0	0	0	0	0	0.233254	0	0	0	0	0	1.19835	0	0	0	0	0	0	0
	C26	0.996748	0.341279	0	0	0	0	0.19393	0	0	0	0	0	0.783094	0	0	0	0	0	1.43841	0	0	0	0	0	0	0	0	0	0	0	0.212358	0	0	0	0	0	0	0	1.73568	0	0
	C27	0.760249	0.102647	0	0	0	0	0	0	0	0	0	0	0.888711	0	0	0	0	0	0.057388	0	0	0	0	0	0	0	0	0	0	0	0	0	0	0.0454903	0	0	0	0	0	0	0
	C28	1.13765	1.79933	0	0	0	0	0	0	0	0	0	0	0.633348	0	0	0	0	0	0	0	0	0	0	0	0	0	0	0	0	0	1.39164	0	0	0	0	0	0	0	2.24694	0	0
	C29	1.45515	0.967491	0	0	0	0	0	0	0.00127601	0	0	0	0.0619676	0	0	0	0	0	0	0	0	0	0	0	0	0	0	0	0	0	0.699848	0	0	0	0	0	0	0	0	1.05423	0
M01_T005	C01	0.16613	0	3.39979e-17	0	0	0	0	0	0	0	0	0	0	0	0	0	0	0	0	0	0	1.24497	0	0	0	0	0	0	0	0.597418	0	0	0	0	0	0	0	0	0	0	0
	C02	0.406281	0	1.05879e-23	0	0	0	0	0	0	0	0	0	0	0	0.539856	0	0	1.39211	0	0	0	0	0	0	0	0	0	0	0	0	0	0	0	0	0	0	0	2.79247	0	0	0
	C03	0.483449	0	0	0	0	0	0	0	0	0	0	0	0.427291	1.43674	0	0	0	0	0	0	0	0	0	0	0	0	0	0	0	0	0	0	0	0	0	0	0	4.31042	0	0	0
	C04	0.777035	1.09141	0	0	0	0	0	0	0	0	0	0	0	1.13034	1.96045	0	0	0	0	0.0850516	0	0	0	0	0	0	0	0	0	0	0	0	0	0	0	0	0	3.73652	0	0	0
	C05	0.556461	0	0	0	0	0	0	0	0	0	0	0	0	0.448266	2.05652	0	0	0	0	0	0	0	0	0	0	0	0	0	0	0	0	0	0	0	0	0	0	3.86792	0	0	0
	C06	1.01453	0	0	0	0	0	0	0	0.303766	0	0	0	0	1.43109	2.39437	0	0	0	0	0.388533	0	0	0	0	0	0	0	0	0	0	0	0	0	0	0	0	0	4.86057	0	0	0
	C07	0.847332	0	0	0	0	0	0	0	0	0	0	0	0	1.31527	2.48377	0	0	0	0	0.22446	0	0	0	0	0	0	0	0	0	0	0	0	0	0	0	0	0	3.84915	0	0	0.665762
	C08	0.997801	0	0	0	0	0	0	0	0	0	0	0	0	1.61471	2.6084	0	0	0	0	0.446175	0	0	0	0	0	0	0	0	0	0	0	0	0	0	0	0	0	4.03003	0	0	0
	C09	0.936382	0	0	0	0	0	0	0	0	0.590107	0	0	0	1.41621	2.49486	0	0	0	0	0.272136	0	0	0	0	0	0	0	0	0	0	0	0	0	0	0	0	0	4.01653	0	0	0
	C10	0.715854	0	0.472694	2.30964	0	0	0	0	0	0	0	0	1.11324	0	0	0	0	0	0.501985	0	0	0	0	0	0	0	0	0	0	0	0	0	0	0	0	0	0	4.79454	0	0	1.79853
	C11	0.289642	0	0	0	0	0	0	0	0	0	0	0	1.38774e-18	0	0	0	0	0	1.95423	0	0	0	0	0	0	0	0	0	0	0.123497	0	0	0	0	0	0	0	2.604	0	0	0.104583
	C12	0.356343	0	0	0	0	0	0	0	0	0	0	0	1.41109	0	0	0	0	0	0	0	0	0	0	0	0	0	0	0	0	0	0	0	0	0	0	0	0	0.581065	0	0	0.163552
	C13	0.405815	0	0	0	0	0	0	0	0	0	0	0.075091	0.441829	0	0	0	0	0	0	0	0	0	0	0	0	0	0	0	0	0	0	0	0	0	0	0	0	3.2125	0	0	0
	C14	0.80691	0	0	0.127184	0	0	0	0	0	0	0	0	0	0	0	0	0	0	0	0	0	0	0	0	0	0	0	0	0.724005	0	0	0	0	0	0	0	0	0	0	0	1.88278
	C15	0.639768	0	0.982289	0	0.122231	0	0	0	0	2.58248	0.311422	0	0.87878	0	0	0	0	0	0.0402608	0	0	0	0	0	0	0	0	0	0	0	0	0	0	0	0	0	0	3.37685	0	0	4.78963
	C16	0.672113	0	4.56695e-26	0	0.0800609	0	0	0	0	0.257504	0	0	1.98397	0	0	0	0	0	0.399042	0	0.356861	0	0	0	0	0	0	0	0	0	0	0	0	0	0	0	0.382856	0	0	0	4.24833
	C17	0.580911	0	0	0	0.166346	0	0	0	8.16563e-05	2.41816	0	0	0.734112	0	0	0	0	0	0.0173965	0	0	0	0	0	1.97335	0	0	0	0	0	0	0	0	0	0	0	0	0	0	0	5.92922
	C18	0.522696	0	1.62804	0	0.586763	0	0	0	0	4.59478	0.548853	0	0.902492	0	0	0	0	0	0	0	0	0	0	0	0	0	0	0	0	0	0	0	0	0	0	0	0	0	0	0	4.89299
	C19	0.319825	0	0	0	0	0	0	0	8.27618e-05	2.58667	0	0	1.28174	0	0	0	0	0	0	0	0	0	0	0	0	0	0	0	0	0	0	0	0	0	0	0	0	0	0	0	5.17541
	C20	0.441644	0	0	1.40648	0	0	0	0	0	2.27375	0	0	0.513414	0	0	0	0	0	0	0	0	0	0	0	0	0	0	0	0	2.82129	0	0	0	0	0	0	0	0	0	0	0
	C21	0.802522	0.314311	0	0	0	0	0	0	5.63218e-05	2.12017	0	0	0.538494	0	0	0	0	0	1.01861	0	0	0	0	0	0	0	0	0	0	0	0.063996	0	0	0	0	0	0	0	0	0	0
	C22	1.09302	0.437932	0	0	0	0	0	0	0.00013987	3.37392	0	0	0.0891438	0	0	0	0	0	0	0	0	0	0	0	0	0	0	0	0	0	0.17636	0	0	0.243634	0	0	0	0	0	0.225091	0
	C23	0.743316	0	0	2.31896	0	0	0	0	0	0	0	0	0.143794	0	0	0	0	0	0.363518	0	0	0	0	0	0	0	0	0	0	0	0	0	0	0	0	0	0	0	0	0	0
	C24	0.555202	0.148013	0.046809	0	0	0	0	0	0	0	0	0	0	0	0	0	0	1.47619	0	0	0	0	0	0	0	0	0	0	0	0	0	0	0	0	0	0	0	0	0	0	0
	C25	0.617029	1.17249	0	0	0	0	0	0	0	0	0	0	1.80771	0	0	0	0	0	0	0	0	0	0	0	0	0	0	0	0	0	0	0	0	0.937343	0	0	0	0	0	0	0
	C26	0.787253	0.244017	0	0	0	0	0	0	0	0	0	0	0.626182	0	0	0	0	0	1.02033	0	0	0	0	0	0	0	0	0	0	0	0.0733687	0	0	0	0	0	0	0	1.50696	0	0
	C27	0.679387	0.0137135	0	0	0	0	0	0	0	0	0	0	0.638374	0	0	0	0	0	0.00912726	0	0	0	0	0	0	0	0	0	0	0	0	0	0	0	0	0	0	0	0	0	0
	C28	0.885284	1.52171	0	0	0	0	0	0	0	0	0	0	0.385494	0	0	0	0	0	0	0	0	0	0	0	0	0	0	0	0	0	1.02817	0	0	0	0	0	0	0	2.03886	0	0
	C29	1.05753	0.848181	0	0	0	0	0	0	0	0	0	0	0	0	0	0	0	0	0	0	0	0	0	0	0	0	0	0	0	0	0.574741	0	0	0	0	0	0	0	0	0.652582	0
M01_T008	C01	0.341798	0	0.117691	0	0	0	0	0	0	0	3.69481e-10	0	0	0	0	0	0	0	0	0	0	0.894626	0	0	0	0	0	0	0	1.93526	0	0	0	0	0	0	0	0.0146473	0	0	0
	C02	0.815945	0	6.64278e-18	0	0	0	0	0	0	0	5.34458e-10	0	0	0.209918	0.92474	0	0	1.41604	0	0.0558438	0	0	0	0	0	0	0	0	0	0	0	0	0	0	0	0	0	3.31268	0	0	0
	C03	0.932111	0	0	0	0	0	0	0	0	0	0	0	0.273936	1.533	0.0793899	0	0	0	0	0	0	0	0	0	0	0	0	0	0	0	0	0	0	0	0	0	0	4.11747	0	0	0
	C04	1.1865	1.1607	0	0	0	0	0	0	0	0	0	0	0.0599794	1.55074	2.23182	0	0	0	0	0.320351	0	0	0	0	0	0	0	0	0	0	0	0	0	0	0	0	0	4.08518	0	0	0
	C05	0.771129	0	0	0	0	0	0	0	0	0	0	0	0	0.490568	1.91424	0	0	0	0	0	0	0	0	0	0	0	0	0	0	0	0	0	0	0	0	0	0	3.85666	0	0	0
	C06	1.34527	0	0	0	0	0	0	0	0.544598	0	0	0	0.0510461	1.75152	2.33767	0	0	0	0	0.618525	0	0	0	0	0	0	0	0	0	0	0	0	0	0	0	0	0	4.93755	0	0	0
	C07	1.19149	0	0	0	0	0	0	0	0	0	0	0	0	1.65912	2.51245	0	0	0	0	0.460257	0	0	0	0	0	0	0	0	0	0	0	0	0	0	0	0	0	4.03916	0	0	0.603345
	C08	1.34787	0	0	0	0	0	0	0	0	0	0	0	0.0184595	1.86729	2.53881	0	0	0	0	0.662002	0	0	0	0	0	0	0	0	0	0	0	0	0	0	0	0	0	4.26774	0	0	0
	C09	1.30871	0	0	0	0	0	0	0	0	0.669366	0	0	0.0454833	1.79081	2.41844	0	0	0	0	0.568553	0	0	0	0	0	0	0	0	0	0	0	0	0	0	0	0	0	4.32898	0	0	0
	C10	1.18261	0	0.516712	2.13558	0	0	0	0	0	0	0	0	1.3057	0	0	0	0	0	0.228628	0	0	0	0	0	0	0	0	0	0	0.557128	0	0	0	0	0	0	0	5.23884	0	0	2.1442
	C11	0.640645	0	0	0	0	0	0	0	0	0	0	0	0.522427	0	0	0	0	0	1.80097	0	0	0	0	0	0	0	0	0	0	0.17786	0	0	0	0	0	0	0	4.44279	0	0	0.431254
	C12	0.691527	0	0	0	0	0.23846	0	0	0	0	0	0	1.92622	0	0	0	0	0	0	0	0	0	0	0	0	0	0	0	0	0	0	0	0	0	0	0	0	0.754372	0	0	0.632379
	C13	0.703723	0	0	0	0	0	0	0	0	0	0	0.828993	1.83031	0	0	0	0	0	0	0	0	0	0	0	0	0	0	0	0	0	0	0	0	0.139854	0	0	0	4.56627	0.0713901	0	0
	C14	1.3523	0	0	0.366183	0	0	0	0	0	0	0	0	0.0148479	0	0	0	0	0	0	0	0	0	0	0	0	0	0	0	1.33382	0	0	0	0	0	0	0	0	0	0	0	3.01333
	C15	1.06732	0	0.791397	0	0	0	0	0	0	2.45247	0.400589	0	1.20586	0	0	0	0	0	0	0	0	0	0	0	0	0	0	0	0	0.340988	0	0	0	0	0	0	0	3.75066	0	0	4.52351
	C16	1.18376	0	0	0	0.108371	0	0	0	0	1.17664	0	0	2.22188	0	0	0	0	0	0.675036	0	0.836404	0	0	0	0	0	0	0	0	0	0	0	0	0	0	0	0.757248	0.0227766	0	0	3.74655
	C17	0.998389	0	2.22045e-17	0	0.133523	0	0	0	2.07115e-05	2.48078	0	0	1.10544	0	0	0	0	0.48652	0.0887822	0	0	0	0	0	2.51564	0	0	0	0	0	0	0	0	0	0	0	0	0	0	0	5.74823
	C18	0.938073	0	1.21796	0	0.581797	0	0	0	0	4.86896	0.805604	0	1.24766	0	0	0	0	0	0	0	0.023105	0	0	0	0	0	0	0	0	0	0	0	0	0	0	0	0	0	0	0	4.92282
	C19	0.600907	0	0	0	0	0	0	0	6.39365e-05	2.79696	0	0	1.58509	0	0	0	0	0	0	0	0	0	0	0	0	0	0	0	0	0	0	0	0	0	0	0	0	0	0	0	4.04801
	C20	0.943576	0	0.0669917	1.58693	0	0	0	0	0	2.54318	0	0	1.28561	0	0	0	0	0	0	0	0	0	0	0	0	0	0	0	0	3.18213	0	0	0	0	0	0	0	1.38998	0	0	0.525538
	C21	1.16023	0.154783	0	0	0	0	0.00988718	0	3.65059e-05	1.74585	0	0	0.958713	0	0	0	0	0	1.01326	0	0	0	0	0	0	0	0	0	0	0	0.192164	0	0	0	0	0	0	0.0830688	0	0	0
	C22	1.48794	0.677301	0	0	0	0	0	0	0.000168898	2.83893	0	0	0.085313	0	0	0	0	0	0	0	0	0	0	0	0	0	0	0	0	0	0.369789	0	0	0.40382	0	0	0	0.040302	0	0	0
	C23	1.20885	0	0	2.31893	0	0	0	0	0	0	0	0	0.772738	0	0	0	0	0	1.01858	0	0	0	0	0	0	0	0	0	0	0	0	0	0	0	0	0	0	0.315344	0	0	0
	C24	1.01604	0.0574499	0.174039	0	0	0	0	0	0	0	0.0704558	0	0.204032	0	0	0	0	1.7962	0	0	0	0	0	0	0	0	0	0	0	0	0	0	0	0	0	0	0	0.182814	0	0	0
	C25	1.14148	1.21695	0	0	0	0	0	0	0	0	0	0	1.73359	0	0	0	0	0	0	0	0	0	0	0	0	0	0	1.02797	0	0	0	0	0	1.01338	0	0	0	0.0340297	0	0	0
	C26	1.14114	0.0830021	0	0	0	0	0.160215	0	0	0	0	0	1.08788	0	0	0	0	0	1.17141	0	0	0	0	0	0	0	0	0	0	0	0.243271	0	0	0	0	0	0	0.118107	1.43951	0	0
	C27	1.10784	1.43828e-16	0	0	0	0	0.0710257	0	0	0	0	0	1.07399	0	0	0	0	0	0.65938	0	0	0	0	0	0	0	0	0	0	0	0	0	0	0	0	0	0	0.147981	0	0	0
	C28	1.295	1.46485	0	0	0	0	0	0	0	0	0	0	0.51763	0	0	0	0	0	0	0	0	0	0	0	0	0	0	0	0	0	1.37432	0	0	0.143644	0	0	0	0.110625	2.11826	0	0
	C29	1.36787	1.07572	0	0	0	0	0	0	0	0	0	0	0	0	0	0	0	0	0	0	0	0	0	0	0	0	0	0	0	0	0.89064	0	0	0	0	0	0	0.165969	0	0.366671	0
M01_T010	C01	0.177158	0	0.155288	0	0	0	0	0	0	0	0	0	0	0	0	0	0	0.101343	0	0	0	1.30933	0	0	0	0	0	0	0	0.737014	0	0	0	0	0	0	0	0	0	0	0
	C02	0.516143	0	1.4962e-20	0	0	0	0	0	0	0	5.97888e-12	0	0	0	0.340206	0	0	1.43604	0	0	0	0	0	0	0	0	0	0	0	0	0	0	0	0	0	0	0	2.90526	0	0	0
	C03	0.617035	0	0	0	0	0	0	0	0	0	0	0	0.230752	1.34471	0	0	0	0	0	0	0	0	0	0	0	0	0	0	0	0	0	0	0	0	0	0	0	3.91422	0	0	0
	C04	0.729501	1.16423	0	0	0	0	0	0	0	0	0	0	0.00125328	1.14542	1.9274	0	0	0	0	0.153246	0	0	0	0	0	0	0	0	0	0	0	0	0	0	0	0	0	3.55745	0	0	0
	C05	0.56812	0	0	0	0	0	0	0	0	0	0	0	0	0.390953	1.96883	0	0	0	0	0	0	0	0	0	0	0	0	0	0	0	0	0	0	0	0	0	0	3.66162	0	0	0
	C06	1.1128	0	0	0	0	0	0	0	3.00782e-05	0	0	0	0.124251	1.45136	2.20696	0	0	0	0	0.3362	0	0	0	0	0	0	0	0	0	0	0	0	0	0	0	0	0	5.09653	0	0	0
	C07	0.883909	0	0	0	0	0	0	0	0	0	0	0	0	1.35635	2.45638	0	0	0	0	0.242632	0	0	0	0	0	0	0	0	0	0	0	0	0	0	0	0	0	3.72928	0	0	0.623073
	C08	0.981378	0	0	0	0	0	0	0	0	0	0	0	0	1.57945	2.50386	0	0	0	0	0.409867	0	0	0	0	0	0	0	0	0	0	0	0	0	0	0	0	0	3.80924	0	0	0
	C09	0.932511	0	0	0	0	0	0	0	0	0.570952	0	0	0	1.39947	2.39284	0	0	0	0	0.192048	0	0	0	0	0	0	0	0	0	0	0	0	0	0	0	0	0	3.86647	0	0	0
	C10	0.778161	0	0.41291	2.01089	0	0	0	0	0	0	0	0	1.28137	0	0	0	0	0	0	0	0	0	0	0	0	0	0	0	0	0.169766	0	0	0	0	0	0	0	4.73816	0	0	1.79551
	C11	0.298277	0	0	0	0	0	0	0	0	0	0	0	0.056184	0	0	0	0	0	1.79746	0	0	0	0	0	0	0	0	0	0	0.0470993	0	0	0	0	0	0	0	1.00011	0	0	0.0529546
	C12	0.349856	0	0	0	0	0.296265	0	0	0	0	0	0	1.74697	0	0	0	0	0	0	0	0	0	0	0	0	0	0	0	0	0	0	0	0	0	0	0	0	0.0333635	0	0	0.246682
	C13	0.444987	0	0	0	0	0	0	0	0	0	0	0.287898	1.36403	0	0	0	0	0	0	0	0	0	0	0	0	0	0	0	0	0	0	0	0	0	0	0	0	4.3126	0	0	0
	C14	0.99823	0	0	0.438386	0	0	0	0	0	0	0	0	0	0	0	0	0	0	0	0	0	0	0	0	0	0	0	0	1.06268	0	0	0	0	0	0	0	0	0	0	0	3.29575
	C15	0.701556	0	0.653961	0	0	0	0	0	7.01662e-06	2.63103	0.0436285	0	1.09061	0	0	0	0	0	0	0	0	0	0	0	0	0	0	0	0	0.117715	0	0	0	0	0	0	0	3.63306	0	0	4.45038
	C16	0.784018	0	0	0	0.0578385	0	0	0	0	0.611324	0	0	2.22135	0	0	0	0	0	0.612506	0	0.281501	0	0	0	0	0	0	0	0	0	0	0	0	0	0	0	0.273688	0	0	0	3.7742
	C17	0.5785	0	0	0	0	0	0	0	6.95708e-05	2.3463	0	0	0.984605	0	0	0	0	0	0	0	0	0	0	0	1.89984	0	0	0	0	0	0	0	0	0	0	0	0	0	0	0	5.85739
	C18	0.601074	0	1.06749	0	0.29148	0	0	0	0	4.55773	0.411674	0	1.16174	0	0	0	0	0	0	0	0	0	0	0	0	0	0	0	0	0	0	0	0	0	0	0	0	0	0	0	4.76146
	C19	0.385948	0	0	0	0	0	0	0	8.92433e-05	2.6613	0	0	1.58357	0	0	0	0	0	0	0	0	0	0	0	0	0	0	0	0	0	0	0	0	0	0	0	0	0	0	0	4.88618
	C20	0.528779	0	1.10068e-16	1.25499	0	0	0	0	0	2.211	0	0	0.90238	0	0	0	0	0	0	0	0	0	0	0	0	0	0	0	0	2.84264	0	0	0	0	0	0	0	0.127319	0	0	0.250262
	C21	0.739554	0.302434	0	0	0	0	0.105239	0	4.29912e-05	1.80824	0	0	0.716361	0	0	0	0	0	0.945988	0	0	0	0	0	0	0	0	0	0	0	0.0948731	0	0	0	0	0	0	0	0	0	0
	C22	1.04902	0.5854	0	0	0	0	0	0	0.000136327	2.85733	0	0	0.0242568	0	0	0	0	0	0	0	0	0	0	0	0	0	0	0	0	0	0.0949199	0	0	0.120591	0	0	0	0	0	0	0
	C23	0.715859	0	0	1.98533	0	0	0	0	0	0	0	0	0.586203	0	0	0	0	0	0.743623	0	0	0	0	0	0	0	0	0	0	0	0	0	0	0	0	0	0	0	0	0	0
	C24	0.64384	0.258953	0.111481	0	0	0	0	0	0	0	2.83205e-09	0	0.102316	0	0	0	0	1.46787	0.146464	0	0	0	0	0	0	0	0	0	0	0	0	0	0	0	0	0	0	0	0	0	0
	C25	0.758524	0.960719	0	0	0	0	0	0	0	0	0	0	1.49481	0	0	0	0	0	0	0	0	0	0	0	0	0	0	0	0	0	0	0	0	0.578888	0	0	0	0	0	0	0
	C26	0.712473	0.303197	0	0	0	0	0.187569	0	0	0	0	0	0.870661	0	0	0	0	0	1.00953	0	0	0	0	0	0	0	0	0	0	0	0.139707	0	0	0	0	0	0	0	1.39927	0	0
	C27	0.690843	0.205861	0	0	0	0	0.134509	0	0	0	0	0	0.896855	0	0	0	0	0	0.742176	0	0	0	0	0	0	0	0	0	0	0	0	0	0	0	0	0	0	0	0	0	0
	C28	0.934174	1.63879	0	0	0	0	0	0	0	0	0	0	0.348471	0	0	0	0	0	0	0	0	0	0	0	0	0	0	0	0	0	1.1032	0	0	0	0	0	0	0	2.3056	0	0
	C29	1.0126	1.20679	0	0	0	0	0	0	0	0	0	0	0	0	0	0	0	0	0	0	0	0	0	0	0	0	0	0	0	0	0.514622	0	0	0	0	0	0	0	0	0.511125	0
M01_T012	C01	0.187033	0	0.120618	0	0	0	0	0	0	0	0	0	0	0	0	0	0	0	0	0	0	1.43153	0	0	0	0	0	0	0	1.35701	0	0	0	0	0	0	0	0	0	0	0
	C02	0.605037	0	4.93346e-17	0	0	0	0	0	0	0	0.113847	0	0	0.0034608	0.669676	0	0	1.37738	0	0	0	0	0	0	0	0	0	0	0	0	0	0	0	0	0	0	0	2.95196	0	0	0
	C03	0.646354	0	0	0	0	0	0	0	0	0	0	0	0.102298	1.23553	0	0	0	0	0	0	0	0	0	0	0	0	0	0	0	0	0	0	0	0	0	0	0	3.82085	0	0	0
	C04	0.845546	1.08169	0	0	0	0	0	0	0	0	0	0	0	1.19947	1.69601	0	0	0	0	0.1631	0	0	0	0	0	0	0	0	0	0	0	0	0	0	0	0	0	3.60173	0	0	0
	C05	0.572235	0	0	0	0	0	0	0	0	0	0	0	0	0.367393	1.80531	0	0	0	0	0	0	0	0	0	0	0	0	0	0	0	0	0	0	0	0	0	0	3.65173	0	0	0
	C06	0.955468	0	0	0	0	0	0	0	0	0	0	0	0.0560197	1.36684	2.09289	0	0	0	0	0.209783	0	0	0	0	0	0	0	0	0	0	0	0	0	0	0	0	0	4.58111	0	0	0
	C07	0.950973	0	0	0	0	0	0	0	0	0	0	0	0	1.33219	2.32702	0	0	0	0	0.376412	0	0	0	0	0	0	0	0	0	0	0	0	0	0	0	0	0	3.81525	0	0	0.597643
	C08	1.05872	0	0	0	0	0	0	0	0	0	0	0	0	1.63933	2.43879	0	0	0	0	0.566586	0	0	0	0	0	0	0	0	0	0	0	0	0	0	0	0	0	4.0104	0	0	0
	C09	0.992292	0	0	0	0	0	0	0	0	0.581501	0	0	0	1.41157	2.28614	0	0	0	0	0.358556	0	0	0	0	0	0	0	0	0	0	0	0	0	0	0	0	0	4.03481	0	0	0
	C10	0.832392	0	0.570872	2.06498	0	0	0	0	0	0	0	0	1.40339	0	0	0	0	0	0.352112	0	0	0	0	0	0	0	0	0	0	0.301039	0	0	0	0	0	0	0	4.9398	0	0	1.44456
	C11	0.27418	0	0	0	0	0	0	0	0	0	0	0	0.0569151	0	0	0	0	0	1.79884	0	0	0	0	0	0	0	0	0	0	0	0	0	0	0	0	0	0	1.1702	0	0	0
	C12	0.379139	0	0	0	0	0.154964	0	0	0	0	0	0	1.85428	0	0	0	0	0	0	0	0	0	0	0	0	0	0	0	0	0	0	0	0	0	0	0	0	0	0	0	0
	C13	0.353464	0	0	0	0	0	0	0	0	0	0	1.52235	0.0187243	0	0	0	0	0	0	0	0	0	0	0	0	0	0	0	0	0	0	0	0	0	0	0	0	0.276056	0	0	0
	C14	1.07262	0	0	0.213179	0	0	0	0	0	0	0	0	0	0	0	0	0	0	0	0	0	0	0	0	0	0	0	0	1.04562	0	0	0	0	0	0	0	0	0	0	0	3.38901
	C15	0.723404	0	0.747373	0	0	0	0	0	0	2.699	0.16254	0	1.11639	0	0	0	0	0	0.0104273	0	0	0	0	0	0	0	0	0	0	0.326204	0	0	0	0	0	0	0	3.88632	0	0	4.32405
	C16	0.869977	0	0	0	0.0349019	0	0	0	0	0.743656	0	0	2.52925	0	0	0	0	0	0.622346	0	0.64816	0	0	0	0	0	0	0	0	0	0	0	0	0	0	0	0.550859	0	0	0	3.89188
	C17	0.63253	0	0	0	0.115716	0	0	0	6.55675e-05	2.58142	0	0	1.29561	0	0	0	0	0.130363	0.0462731	0	0	0	0	0	2.13305	0	0	0	0	0	0	0	0	0	0	0	0	0	0	0	5.74232
	C18	0.598582	0	1.38695	0	0.564232	0	0	0	0	4.78441	0.753131	0	1.1421	0	0	0	0	0	0	0	0	0	0	0	0	0	0	0	0	0	0	0	0	0	0	0	0	0	0	0	4.66755
	C19	0.347259	0	0	0	0	0	0	0	6.89725e-05	2.57145	0	0	1.77781	0	0	0	0	0	0	0	0	0	0	0	0	0	0	0	0	0	0	0	0	0	0	0	0	0	0	0	3.86676
	C20	0.639779	0	1.44329e-16	1.24971	0	0	0	0	0	2.87732	0	0	0.942939	0	0	0	0	0	0	0	0	0	0	0	0	0	0	0	0	3.22979	0	0	0	0	0	0	0	0.181314	0	0	0.0664147
	C21	0.820818	0.221186	0	0	0	0	0.240681	0	3.65624e-05	1.57068	0	0	1.02668	0	0	0	0	0	0.998792	0	0	0	0	0	0	0	0	0	0	0	0.128777	0	0	0	0	0	0	0	0	0	0
	C22	1.21117	0.705599	0	0	0	0	0	0	0.000181854	2.74875	0	0	0	0	0	0	0	0	0	0	0	0	0	0	0	0	0	0	0	0	0.304975	0	0	0.0409282	0	0	0	0	0	0.0612451	0
	C23	0.923632	0	0	2.19373	0	0	0.0525117	0	0	0	0	0	0.806188	0	0	0	0	0	1.48702	0	0	0	0	0	0	0	0	0	0	0	0	0	0	0	0	0	0	0	0	0	0
	C24	0.735798	0.0979184	0.221208	0	0	0	0	0	0	0	0.127532	0	0.178073	0	0	0	0	1.54701	0.278028	0	0	0	0	0	0	0	0	0	0	0	0	0	0	0	0	0	0	0	0	0	0
	C25	1.08859	0.60722	0	0	0	0	0	0	0	0	0	0	0.390476	0	0	0	0	0	0	0	0	0	0	0	0	0	0	1.15959	0	0	0	0	0	0	0	0	0	0	0	0	0
	C26	0.829323	0.238552	0	0	0	0	0.282065	0	0	0	0	0	1.19378	0	0	0	0	0	1.06102	0	0	0	0	0	0	0	0	0	0	0	0.182289	0	0	0	0	0	0	0	1.39347	0	0
	C27	0.845836	0.128985	0	0	0	0	0.236922	0	0	0	0	0	1.07286	0	0	0	0	0	0.959217	0	0	0	0	0	0	0	0	0	0	0	0	0	0	0	0	0	0	0	0	0	0
	C28	1.01834	1.46131	0	0	0	0	0	0	0	0	0	0	0.424708	0	0	0	0	0	0	0	0	0	0	0	0	0	0	0	0	0	1.10784	0	0	0	0	0	0	0	2.13753	0	0
	C29	1.20069	0.872487	0	0	0	0	0	0	0	0	0	0	0	0	0	0	0	0	0	0	0	0	0	0	0	0	0	0	0	0	0.348918	0	0	0	0	0	0	0	0	0.443461	0
M01_T013	C01	0.22509	0	2.08926e-16	0	0	0	0	0	0	0	0	0	0	0	0	0	0	0.0934471	0	0	0	1.73649	0	0	0	0	0	0	0	1.45804	0	0	0	0	0	0	0	0	0	0	0
	C02	0.570353	0	0	0	0	0	0	0	0	0	0.189989	0	0	0	0.505061	0	0	1.72758	0	0	0	0	0	0	0	0	0	0	0	0	0	0	0	0	0	0	0	2.76673	0	0	0
	C03	0.711813	0	0	0	0	0	0	0	0	0	0	0	0.262065	1.2333	0	0	0	0	0	0	0	0	0	0	0	0	0	0	0	0	0	0	0	0	0	0	0	3.87695	0	0	0
	C04	0.985635	1.09491	0	0	0	0	0	0	0	0	0	0	0.107967	1.35894	1.72137	0	0	0	0	0.128636	0	0	0	0	0	0	0	0	0	0	0	0	0	0	0	0	0	3.94933	0	0	0
	C05	0.630267	0	0	0	0	0	0	0	0	0	0	0	0	0.279439	1.98951	0	0	0	0	0	0	0	0	0	0	0	0	0	0	0	0	0	0	0	0	0	0	3.67873	0	0	0
	C06	1.00297	0	0	0	0	0	0	0	1.42545e-06	0	0	0	0.494108	1.25849	2.15482	0	0	0	0	0.131121	0	0	0	0	0	0	0	0	0	0	0	0	0	0	0	0	0	4.99424	0	0	0
	C07	1.0592	0	0	0	0	0	0	0	0	0	0	0	0	1.3713	2.54407	0	0	0	0	0.417869	0	0	0	0	0	0	0	0	0	0	0	0	0	0	0	0	0	3.90503	0	0	0.647999
	C08	1.17307	0	0	0	0	0	0	0	0	0	0	0	1.66074e-06	1.60563	2.59098	0	0	0	0	0.583668	0	0	0	0	0	0	0	0	0	0	0	0	0	0	0	0	0	4.03433	0	0	0
	C09	1.1219	0	0	0	0	0	0	0	0	0.609609	0	0	0	1.45838	2.39487	0	0	0	0	0.394806	0	0	0	0	0	0	0	0	0	0	0	0	0	0	0	0	0	4.05819	0	0	0
	C10	0.920229	0	0.306798	2.03681	0	0	0	0	0	0	0	0	1.49747	0	0	0	0	0	0.305183	0	0	0	0	0	0	0	0	0	0	0.163862	0	0	0	0	0	0	0	4.79356	0	0	1.523
	C11	0.389294	0	0	0	0	0	0	0	0	0	0	0	0.643166	0	0	0	0	0	2.10204	0	0	0	0	0	0	0	0	0	0	0.402022	0	0	0	0	0	0	0	4.44981	0	0	1.05719
	C12	0.502951	0	0	0	0	0.0516587	0	0	0	0	0	0	2.20624	0	0	0	0	0	0	0	0	0	0	0	0	0	0	0	0	0	0	0	0	0	0	0	0	0.462217	0	0	0.474499
	C13	0.630337	0	0	0	0	0	0	0	0	0	0	0	0.42996	0	0	0	0	0	0	0	0	0	0	0	0	0	0	0	0	0	0	0	0	0	0	0	0	3.71058	0	0	0
	C14	1.28159	0	0	1.63358e-06	0	0	0	0	0	0	0	0	0	0	0	0	0	0	0	0	0	0	0	0	0	0	0	0	1.35359	0	0	0	0	0	0	0	0	0	0	0	2.46807
	C15	0.836224	0	0.870559	0	0.625659	0	0	0	0	2.54467	0.758391	0	1.45951	0	0	0	0	0	0	0	0	0	0	0	0	0	0	0	0	0.108672	0	0	0	0	0	0	0	3.19349	0	0	4.30962
	C16	0.877157	0	0	0	0.100923	0	0	0	0	0.39324	0	0	2.68625	0	0	0	0	0	0.667122	0	0.632096	0	0	0	0	0	0	0	0	0	0	0	0	0	0	0	0.481372	0	0	0	3.9932
	C17	0.806122	0	0	0	0.13682	0	0	0	6.24162e-05	2.51381	0	0	1.20493	0	0	0	0	0.376455	0	0	0	0	0	0	2.14367	0	0	0	0	0	0	0	0	0	0	0	0	0	0	0	5.87933
	C18	0.752455	0	1.21275	0	1.35684	0	0	0	0	4.7974	1.07178	0	1.44836	0	0	0	0	0	0	0	0	0	0	0	0	0	0	0	0	0	0	0	0	0	0	0	0	0	0	0	4.69311
	C19	0.444911	0	0	0	0	0	0	0	3.15339e-05	2.31816	0	0	1.49714	0	0	0	0	0	0	0	0	0	0	0	0	0	0	0	0	0	0	0	0	0	0	0	0	0	0	0	3.84307
	C20	0.838574	0	0	1.08781	0	0	0	0	2.73941e-05	3.0954	0	0	1.31362	0	0	0	0	0	0	0	0	0	0	0	0	0	0	0	0	3.84832	0	0	0	0	0	0	0	0.336192	0	0	0
	C21	1.00575	0.0967358	0	0	0	0	0	0	4.22864e-05	1.99009	0	0	1.46008	0	0	0	0	0	0.596114	0	0	0	0	0	0	0	0	0	0	0	0.0521595	0	0	0	0	0	0	0	0.00213698	0	0
	C22	1.29138	0.596229	0	0	0	0	0	0	0.000123865	2.44344	0	0	0	0	0	0	0	0	0	0	0	0	0	0	0	0	0	0	0	0	0.27595	0	0	0	0	0	0	0	0	0.147103	0
	C23	0.958511	0	0	1.55405	0	0	0	0	0	0	0	0	0.959552	0	0	0	0	0	0.153759	0	0	0	0	0	0	0	0	0	0	0	0	0	0	0	0	0	0	0	0	0	0
	C24	0.789802	0.0437081	1.21084e-16	0	0	0	0	0	0	0	0.0731428	0	0	0	0	0	0	1.97434	0	0	0	0	0	0	0	0	0	0	0	0	0	0	0	0	0	0	0	0	0	0	0
	C25	0.929548	1.09436	0	0	0	0	0	0	0	0	0	0	1.3515	0	0	0	0	0	0	0	0	0	0	0	0	0	0	0.94526	0	0	0	0	0	0.0781313	0	0	0	0	0	0	0
	C26	0.925024	0.138988	0	0	0	0	9.57226e-24	0	0	0	0	0	1.61827	0	0	0	0	0	0.662117	0	0	0	0	0	0	0	0	0	0	0	0.117833	0	0	0	0	0	0	0	1.20357	0	0
	C27	0.897452	3.77194e-23	0	0	0	0	0	0	0	0	0	0	1.30979	0	0	0	0	0	0.0143837	0	0	0	0	0	0	0	0	0	0	0	0	0	0	0	0	0	0	0	0	0	0
	C28	1.10352	1.71295	0	0	0	0	0	0	0	0	0	0	0.226514	0	0	0	0	0	0	0	0	0	0	0	0	0	0	0	0	0	1.30846	0	0	0	0	0	0	0	1.50653	0	0
	C29	1.22654	1.03182	0	0	0	0	0	0	0	0	0	0	0	0	0	0	0	0	0	0	0	0	0	0	0	0	0	0	0	0	0.514949	0	0	0	0	0	0	0	0	0.577406	0
M01_T015	C01	0.250194	0	0.0394641	0	0	0	0	0	0	0	0	0	0	0	0	0	0	0	0	0	0	1.87227	0	0	0	0	0	0	0	1.205	0	0	0	0	0	0	0	0	0	0	0
	C02	0.69019	0	0.173744	0	0	0	0	0	0	0	0.25973	0	0	0	0.57618	0	0	1.85421	0	0	0	0	0	0	0	0	0	0	0	0	0	0	0	0	0	0	0	2.97966	0	0	0
	C03	0.728073	0	0	0	0	0	0	0	0	0	0	0	0.445639	1.35246	0	0	0	0	0	0	0	0	0	0	0	0	0	0	0	0	0	0	0	0	0	0	0	4.12718	0	0	0
	C04	0.968273	1.29083	0	0	0	0	0	0	0	0	0	0	0.0543813	1.19233	1.79844	0	0	0	0	0.0958094	0	0	0	0	0	0	0	0	0	0	0	0	0	0	0	0	0	3.80486	0	0	0
	C05	0.636564	0	0	0	0	0	0	0	0	0	0	0	0	0.266159	1.9952	0	0	0	0	0	0	0	0	0	0	0	0	0	0	0	0	0	0	0	0	0	0	3.68042	0	0	0
	C06	0.945508	0	0	0	0	0	0.160442	0	0	0	0	0	1.05954	1.23637	2.18233	0	0	0	0	0	0	0	0	0	0	0	0	0	0	0	0	0	0	0	0	0	0	5.30964	0	0	0
	C07	1.07045	0	0	0	0	0	0	0	0	0	0	0	0	1.39646	2.55431	0	0	0	0	0.377336	0	0	0	0	0	0	0	0	0	0	0	0	0	0	0	0	0	3.97435	0	0	0.675571
	C08	1.20737	0	0	0	0	0	0	0	0	0	0	0	0	1.61318	2.60345	0	0	0	0	0.605588	0	0	0	0	0	0	0	0	0	0	0	0	0	0	0	0	0	4.10863	0	0	0
	C09	1.11212	0	0	0	0	0	0	0	0	0.647697	0	0	0	1.5013	2.44157	0	0	0	0	0.344397	0	0	0	0	0	0	0	0	0	0	0	0	0	0	0	0	0	4.14408	0	0	0
	C10	0.841569	0	0.359399	1.99745	0	0	0	0	0	0	0	0	1.36319	0	0	0	0	0	0.24556	0	0	0	0	0	0	0	0	0	0	0	0	0	0	0	0	0	0	4.88665	0	0	1.79811
	C11	0.398475	0	0	0	0	0	0	0	0	0	0	0	0.225488	0	0	0	0	0	2.13505	0	0	0	0	0	0	0	0	0	0	0.215588	0	0	0	0	0	0	0	4.00514	0	0	0.613635
	C12	0.4763	0	0	0	0	0	0	0	2.58277e-05	0	0	0	2.05258	0	0	0	0	0	0	0	0	0	0	0	0	0	0	0	0	0	0	0	0	0	0	0	0	0.585542	0	0	0.249554
	C13	0.634857	0	0	0	0	0	0	0	0	0	0	0.0147652	0.873627	0	0	0	0	0	0	0	0	0	0	0	0	0	0	0	0	0	0	0	0	0	0	0	0	3.89835	0	0	0
	C14	1.30613	0	0	0.0135454	0	0	0	0	0	0	0	0	0	0	0	0	0	0	0	0	0	0	0	0	0	0	0	0	1.47974	0	0	0	0	0	0	0	0	0	0	0	2.59504
	C15	0.705293	0	0.857921	0	0.117988	0	0	0	0	2.52456	0.338389	0	1.24661	0	0	0	0	0	0	0	0	0	0	0	0	0	0	0	0	0.0125749	0	0	0	0	0	0	0	3.27294	0	0	4.26464
	C16	0.856568	0	0	0	0.0326088	0	0	0	0	0.331646	0	0	2.56493	0	0	0	0	0	0.669039	0	0.557914	0	0	0	0	0	0	0	0	0	0	0	0	0	0	0	0.589961	0	0	0	4.11558
	C17	0.819922	0	0	0	0.181254	0	0	0	8.40608e-05	2.4696	0	0	1.2538	0	0	0	0	0.179907	0.0223509	0	0	0	0	0	2.1417	0	0	0	0	0	0	0	0	0	0	0	0	0	0	0	6.00327
	C18	0.673222	0	1.24712	0	0.884977	0	0	0	0	4.73882	0.815012	0	1.33785	0	0	0	0	0	0	0	0	0	0	0	0	0	0	0	0	0	0	0	0	0	0	0	0	0	0	0	4.73707
	C19	0.475736	0	0	0	0	0	0	0	4.97681e-05	2.27844	0	0	1.4921	0	0	0	0	0	0	0	0	0	0	0	0	0	0	0	0	0	0	0	0	0	0	0	0	0	0	0	3.8322
	C20	0.753103	0	0	1.15247	0	0	0	0	1.23748e-05	2.94416	0	0	1.17447	0	0	0	0	0	0	0	0	0	0	0	0	0	0	0	0	3.53129	0	0	0	0	0	0	0	0	0	0	0
	C21	0.966625	0.0727275	0	0	0	0	0	0	4.4449e-05	1.89745	0	0	1.35321	0	0	0	0	0	0.533482	0	0	0	0	0	0	0	0	0	0	0	0	0	0	0	0	0	0	0	0	0	0
	C22	1.25807	0.335589	0	0	0	0	0	0	0.000195979	2.37844	0	0	0	0	0	0	0	0	0	0	0	0	0	0	0	0	0	0	0	0	0.209383	0	0	0	0	0	0	0	0	0.502157	0
	C23	0.987297	0	0	1.76632	0	0	0	0	0	0	0	0	0.886687	0	0	0	0	0	0.339112	0	0	0	0	0	0	0	0	0	0	0	0	0	0	0	0	0	0	0	0	0	0
	C24	0.922756	0.148156	0.216479	0	0	0	0	0	0	0	0.206386	0	0	0	0	0	0	1.9711	0	0	0	0	0	0	0	0	0	0	0	0	0	0	0	0	0	0	0	0	0	0	0
	C25	0.966777	1.23418	0	0	0	0	0	0	0	0	0	0	1.57958	0	0	0	0	0	0	0	0	0	0	0	0	0	0	1.15128	0	0	0	0	0	0.265586	0	0	0	0	0	0	0
	C26	1.00476	0.0532574	0	0	0	0	0	0	0	0	0	0	1.43726	0	0	0	0	0	0.551608	0	0	0	0	0	0	0	0	0	0	0	0.00764416	0	0	0	0	0	0	0	1.16091	0	0
	C27	0.870782	0	0	0	0	0	0	0	0	0	0	0	1.1293	0	0	0	0	0	0	0	0	0	0	0	0	0	0	0	0	0	0	0	0	0	0	0	0	0	0	0	0
	C28	1.16241	1.84957	0	0	0	0	0	0	0	0	0	0	0.184684	0	0	0	0	0	0	0	0	0	0	0	0	0	0	0	0	0	1.46556	0	0	0	0	0	0	0	1.59769	0	0
	C29	1.31626	0.927685	0	0	0	0	0	0	0	0	0	0	0	0	0	0	0	0	0	0	0	0	0	0	0	0	0	0	0	0	0.731838	0	0	0	0	0	0	0	0	0.676262	0
M01_T016	C01	0.243596	0	0.191069	0	0	0	0	0	0	0	0	0	0	0	0	0	0	0	0	0	0	0.668684	0	0	0	0	0	0	0	0.722305	0	0	0	0	0	0	0	0	0	0	0
	C02	0.60678	0	0.0666234	0	0	0	0	0	0	0	0	0	0	0	0.79788	0	0	1.17384	0	0	0	0	0	0	0	0	0	0	0	0	0	0	0	0	0	0	0	3.03689	0	0	0
	C03	0.63073	0	0	0	0	0	0	0	0	0	0	0	0.0722394	0.922326	0	0	0	0	0	0	0	0	0	0	0	0	0	0	0	0	0	0	0	0	0	0	0	3.76054	0	0	0
	C04	0.809363	1.15029	0	0	0	0	0	0	0	0	0	0	0	0.964365	1.65769	0	0	0	0	0	0	0	0	0	0	0	0	0	0	0	0	0	0	0	0	0	0	3.52788	0	0	0
	C05	0.604717	0	0	0	0	0	0	0	0	0	0	0	0	0.248412	1.90763	0	0	0	0	0	0	0	0	0	0	0	0	0	0	0	0	0	0	0	0	0	0	3.65389	0	0	0
	C06	0.939768	0	0	0	0	0	0	0	5.20436e-06	0	0	0	0.325177	1.17597	2.03769	0	0	0	0	0.0641939	0	0	0	0	0	0	0	0	0	0	0	0	0	0	0	0	0	4.69461	0	0	0
	C07	0.883129	0	0	0	0	0	0	0	0	0	0	0	0	1.04884	2.38596	0	0	0	0	0.169149	0	0	0	0	0	0	0	0	0	0	0	0	0	0	0	0	0	3.74106	0	0	0.673036
	C08	1.02404	0	0	0	0	0	0	0	0	0	0	0	0	1.40676	2.40192	0	0	0	0	0.436936	0	0	0	0	0	0	0	0	0	0	0	0	0	0	0	0	0	3.90714	0	0	0
	C09	0.96235	0	0	0	0	0	0	0	0	0.723401	0	0	0	1.16702	2.23177	0	0	0	0	0.192235	0	0	0	0	0	0	0	0	0	0	0	0	0	0	0	0	0	4.00475	0	0	0
	C10	0.753031	0	0.514643	1.66868	0	0	0	0	0	0	0	0	1.00931	0	0	0	0	0	0.0630783	0	0	0	0	0	0	0	0	0	0	0.0211826	0	0	0	0	0	0	0	4.53863	0	0	1.49781
	C11	0.349537	0	1.5301e-16	0	0	0	0	0	0	0	0	0	0.0912149	0	0	0	0	0	1.87185	0	0	0	0	0	0	0	0	0	0	0.0567501	0	0	0	0	0	0	0	2.86038	0	0	0.206326
	C12	0.494	0	3.96799e-17	0	0	0	0	0	4.58736e-06	0	0	0	1.77411	0	0	0	0	0	0	0	0	0	0	0	0	0	0	0	0	0	0	0	0	0	0	0	0	0.996855	0	0	0.332764
	C13	0.611495	0	0	0	0	0	0	0	0	0	0	0	0.765322	0	0	0	0	0	0	0	0	0	0	0	0	0	0	0	0	0	0	0	0	0	0	0	0	2.90949	0	0	0
	C14	1.0158	0	0	0.0570504	0	0	0	0	0	0	0	0	0	0	0	0	0	0	0	0	0	0	0	0	0	0	0	0	1.14694	0	0	0	0	0	0	0	0	0	0	0	2.99998
	C15	0.727728	0	0.728766	0	0	0	0	0	0	2.3237	0.20491	0	0.928731	0	0	0	0	0	0	0	0	0	0	0	0	0	0	0	0	0	0	0	0	0	0	0	0	2.92813	0	0	4.14525
	C16	0.772346	0	9.02056e-18	0	0	0	0	0	0	0.428726	0	0	2.15741	0	0	0	0	0	0.350763	0	0.213795	0	0	0	0	0	0	0	0	0	0	0	0	0	0	0	0.330127	0	0	0	4.15643
	C17	0.64323	0	0.053076	0	0	0	0	0	2.91033e-06	1.96728	0	0	0.5181	0	0	0	0	0	0	0	0	0	0	0	1.71553	0	0	0	0	0	0	0	0	0	0	0	0	0	0	0	5.7911
	C18	0.654463	0	1.07607	0	0.723617	0	0	0	0	4.6813	0.640573	0	1.00384	0	0	0	0	0	0	0	0	0	0	0	0	0	0	0	0	0	0	0	0	0	0	0	0	0	0	0	4.81204
	C19	0.465772	0	0	0	0	0	0	0	1.37687e-05	2.09883	0	0	1.23192	0	0	0	0	0	0	0	0	0	0	0	0	0	0	0	0	0	0	0	0	0	0	0	0	0	0	0	4.16063
	C20	0.641133	0	0.0624142	0.743239	0	0	0	0	0	2.6719	0	0	0.906499	0	0	0	0	0	0	0	0	0	0	0	0	0	0	0	0	3.36876	0	0	0	0	0	0	0	0.380374	0	0	0
	C21	0.840963	0.0541931	2.22045e-17	0	0	0	0	0	1.44041e-05	1.55418	0	0	0.942606	0	0	0	0	0	0.42205	0	0	0	0	0	0	0	0	0	0	0	0	0	0	0	0	0	0	0	0	0	0
	C22	1.04684	0.480692	0	0	0	0	0	0	5.02641e-05	1.98624	0	0	0	0	0	0	0	0	0	0	0	0	0	0	0	0	0	0	0	0	0	0	0	0	0	0	0	0	0	0.290278	0
	C23	0.871889	0	4.33615e-20	1.5914	0	0	0	0	0	0	0	0	0.564611	0	0	0	0	0	0	0	0	0	0	0	0	0	0	0	0	0	0	0	0	0	0	0	0	0	0	0	0
	C24	0.800092	0.135878	0.157395	0	0	0	0	0	0	0	2.29894e-06	0	2.2538e-18	0	0	0	0	1.34114	0	0	0	0	0	0	0	0	0	0	0	0	0	0	0	0	0	0	0	0	0	0	0
	C25	0.864576	1.27115	0.00503201	0	0	0	0	0	0	0	0	0	1.18162	0	0	0	0	0	0	0	0	0	0	0	0	0	0	1.19047	0	0	0	0	0	0	0	0	0	0	0	0	0
	C26	0.894357	0.0307105	5.88451e-18	0	0	0	0	0	0	0	0	0	1.04937	0	0	0	0	0	0.653357	0	0	0	0	0	0	0	0	0	0	0	0	0	0	0	0	0	0	0	1.22497	0	0
	C27	0.833838	2.27682e-19	1.38778e-17	0	0	0	0	0	0	0	0	0	0.881864	0	0	0	0	0	0	0	0	0	0	0	0	0	0	0	0	0	0	0	0	0	0	0	0	0	0	0	0
	C28	0.946295	1.71171	0	0	0	0	0	0	0	0	0	0	0.0733416	0	0	0	0	0	0	0	0	0	0	0	0	0	0	0	0	0	0.992237	0	0	0	0	0	0	0	1.60486	0	0
	C29	1.04206	1.04013	0	0	0	0	0	0	0	0	0	0	0	0	0	0	0	0	0	0	0	0	0	0	0	0	0	0	0	0	0.155479	0	0	0	0	0	0	0	0	0.628546	0
M02_T001+T002	C01	0.258301	0	1.87919	0	0.563583	0	0	0	0	0	0	0	0	0	0	0	0	0.780092	0	0	0	1.97512	0	0	0	0	0	0	0	1.58707	0	0	0	0	0	0	0	0	0	0	0.293338
	C02	0.583484	0	1.12125	0	0.292233	0	0	0	0	0	0	0	0	0.0263267	0.263645	0	0	2.49289	0	0.170303	0	0	0	0	0	0	0	0	0	0	0	0	0	0	0	0	0	3.46784	0	0	0.135657
	C03	0.566069	0	0.391887	0	0.240747	0	0	0	0	0	0	0	0.565608	1.32289	0	0	0	0	0	0	0	0	0	0	0	0	0	0	0	0	0	0	0	0	0	0	0	3.99784	0	0	0
	C04	0.377284	1.20963	3.84153e-17	0	3.11543e-08	0	0	0	0	0	0	0	0	0	0	0	0	0	0	0	0	0	0	0	0	0	0	0	0	0	0	0	0	0	0	0	0	1.40823	0	0	0
	C05	0.557791	0	0.271914	0	0.243666	0	0	0	0	0	0	0	0	0.596692	1.62553	0	0	0	0	0.18229	0	0	0	0	0	0	0	0	0	0	0	0	0	0	0	0	0	3.85465	0	0	0
	C06	0.998579	0	0.182483	0	0.228291	0	0	0	0.642249	0	0	0	0.753249	2.08944	2.44815	0	0	0	0	0.6272	0	0	0	0	0	0	0	0	0	0	0	0	0	0	0	0	0	5.76706	0	0	0
	C07	0.772312	0	0.0605265	0	0.126796	0	0	0	0	0	0	0	0.00343634	1.11114	2.30127	0	0	0	0	0.437206	0	0	0	0	0	0	0	0	0	0	0	0	0	0	0	0	0	3.82959	0	0	0.718226
	C08	0.975126	0	0.03483	0	0.148359	0	0	0	0	0	0	0	0.292284	1.69282	2.48715	0	0	0	0	0.787398	0	0	0	0	0	0	0	0	0	0	0	0	0	0	0	0	0	4.3184	0	0	0
	C09	0.873386	0	3.48679e-17	0	0.309146	0	0	0	0	0.646327	0	0	0.332768	1.70238	2.44028	0	0	0	0	0.580968	0	0	0	0	0	0	0	0	0	0	0	0	0	0	0	0	0	4.05407	0	0	0
	C10	0.681606	0	1.34404	2.0223	1.14665	0	0	0	0	0	0	0	1.64578	0	0	0	0	0	0.641703	0	0	0	0	0	0	0	0	0	0	0.085929	0	0	0	0	0	0	0	5.05736	0	0	3.30024
	C11	0.4292	0	0.230573	0	0.627627	0	0	0	5.74796e-06	0	0	0	1.0746	0	0	0	0	0	2.32051	0.170102	0	0	0	0	0	0	0	0	0	0.228076	0	0	0	0	0	0	0	4.7752	0	0	0.482231
	C12	0.530415	0	0.0451632	0	0.528781	0	0	0	0.227926	0	0	0	2.47186	0	0	0	0	0	0.530736	0	0	0	0	0	0	0	0	0	0	0.337043	0	0	0	0	0	0	0	0.460765	0	0	1.13405
	C13	0.494006	0	0.105687	0	0.360258	0	0	0	0	0	0	0.990228	1.44278	0	0	0	0	0	0	0	0	0	0	0	0	0	0	0	0	0	0	0	0	0	0	0	0	4.86134	0.18249	0	0
	C14	1.04862	0	0.321822	0	0.161921	0	0	0	0	0	0	0	0.240949	0	0	0	0	0	0	0	0	0	0	0	0	0	0	0	1.33317	0	0	0	0	0	0	0	0	0	0	0	1.75654
	C15	0.569567	0	1.97961	0	1.30929	0	0	0	0	2.40467	0.446077	0	1.57371	0	0	0	0	0	0.199814	0	0	0	0	0	0	0	0	0	0	0.0672242	0	0	0	0	0	0	0	3.55683	0	0	4.22602
	C16	0.630004	0	0.713387	0	1.47833	0	0	0	5.00011e-23	1.1174	0	0	2.63396	0	0	0	0	0	1.20548	0	0.321968	0	0	0	0	0	0	0	0	0	0	0	0	0	0	0	0.40553	0	0	0	2.43203
	C17	0.664301	0	0.624247	0	2.10661	0	0	0	0.000133303	3.18884	0	0	1.31243	0	0	0	0	0.34195	0.5225	0	0	0	0	0	2.55111	0	0	0	0	0	0	0	0	0	0	0	0	0	0	0	6.10002
	C18	0.565685	0	2.73011	0	1.40046	0	0	0	1.42095e-05	4.74294	0.604428	0	1.16756	0	0	0	0	0	0	0	0	0	0	0	0	0	0	0	0	0	0	0	0	0	0	0	0	0	0	0	4.3058
	C19	0.301207	0	0.092524	0	0.762886	0	0	0	0.000119967	3.17648	0	0	1.80043	0	0	0	0	0	0.00315697	0	0	0	0	0	0	0	0	0	0	0	0	0	0	0	0	0	0	0	0	0	5.2026
	C20	0.593074	0	0.700571	1.69111	0.286378	0	0	0	0	3.07743	0.104078	0	1.47516	0	0	0	0	0	0	0	0	0	0	0	0	0	0	0	0	3.09252	0	0	0	0	0	0	0	0.326764	0	0	0.186346
	C21	0.719479	0.262025	0.135856	0	0.0612082	0	0	0	4.38428e-05	2.16128	0	0	1.21992	0	0	0	0	0	1.11826	0	0	0	0	0	0	0	0	0	0	0	0.204993	0	0	0	0	0	0	0	0	0	0
	C22	1.17596	0.368774	0.0378101	0	0.0835194	0	0	0	0.000142836	2.38516	0	0	0.144818	0	0	0	0	0	0	0	0	0	0	0	0	0	0	0	0	0	0.309573	0	0	0	0	0	0	0	0	0.0214616	0
	C23	0.661313	0	0.0874542	1.58802	0.255861	0	0	0	0	0	0	0	1.12245	0	0	0	0	0	0.300472	0	0	0	0	0	0	0	0	0	0	0	0	0	0	0	0	0	0	0	0	0	0.0639239
	C24	0.863308	0.139864	1.26201	0	0.158661	0	0	0	0	0	0	0	0.406602	0	0	0	0	2.09824	0.488713	0	0	0	0	0	0	0	0	0	0	0	0.179673	0	0	0	0	0	0	0	0	0	0.15555
	C25	0.768775	1.20744	0.736426	0	0.244701	0	0	0	0	0	0	0	1.98914	0	0	0	0.659483	0	0	0	0	0	0	0	0	0	0	0.167496	0	0	0	0	0	0.81168	0	0	0	0	0	0	0
	C26	0.801062	0.221384	0.186686	0	0.146189	0	0	0	0	0	0	0	1.27862	0	0	0	0	0	1.29235	0	0	0	0	0	0	0	0	0	0	0	0.211136	0	0	0	0	0	0	0	1.18882	0	0
	C27	0.750423	0.16709	0.263382	0	0.0900372	0	0	0	0	0	0	0	1.11617	0	0	0	0	0	1.10683	0	0	0	0	0	0	0	0	0	0	0	0	0	0	0	0	0	0	0	0	0	0
	C28	0.88325	1.57592	1.39461e-16	0	0.132954	0	0	0	0	0	0	0	0.654916	0	0	0	0	0	0	0	0	0	0	0	0	0	0	0	0	0	1.32117	0	0	0	0	0	0	0	1.45471	0	0
	C29	0.889497	0.833601	0	0	0.0830892	0	0	0	0	0	0	0	0.0121178	0	0	0	0	0	0	0	0	0	0	0	0	0	0	0	0	0	0.220627	0	0	0	0	0	0	0	0	0.729151	0

## Sheet: 50%
sample	cluster	CD45	CD3	CCR2	CD11c	CD172a	c_kit	CD69	CD27	CD86	Ly6C	CX3CR1	CD25	CD44	CD19	IgD	CD62L	CD103	CCR4	CD39	B220	F4_80	CD206	CD64	CXCR3	Ly6G	CD163	FOXP3	TCRgd	CD49b	CD317	TCRb	NK1.1	PD1	CD127	ICOS	CCR6	SiglecF	MHCII	CD4	CD8	CD11b
M01_T001	C01	0.443916	0	0.0418042	0	0	0	0	0	0	0	0	0	0	0	0	0	0	0.130852	0	0	0	0.206608	0	0	0	0	0.0561176	0	0	1.44494	0	0	0	0	0	0	0	0	0	0	0.658183
	C02	0.751777	0.228517	1.06035	0	0	0.628494	0	0	0	0.0828019	1.49717	0	1.52373	0	0	0	0	2.71768	0.353321	0.049097	0	0	0	0	0	0	0	0	0	0.324535	0	0	0	0	0	0	0	3.92272	0	0	1.01198
	C03	1.04321	0	0.0794542	0	0	0	0	0	0.0808786	0.137449	0	0	1.13084	0.862586	0	0	0	0	0.112549	0.0357983	0	0.000416992	0	0	0	0	0.0115681	0	0	0.0907153	0	0	0	0	0	0	0	6.40268	0	0	0.330833
	C04	0.837448	4.28549	1.45501	0.0430497	0.359746	0.742901	0.485827	0.402699	0.160217	1.22803	0.952815	0	1.48062	0.0260839	0	0	0.27534	0.95345	1.89464	0.69162	5.73273e-05	0.0427046	0	0.243424	0.55889	0	0.217814	0.0256144	0.24836	0.863435	1.05611	0	0.243091	0.0214159	0	0	0.138041	3.92272	0.0834008	0.358288	2.12187
	C06	0.65379	5.40583e-17	0.0594752	0	0.140353	0.270238	1.27654	0	1.1835e-05	0.355689	0.265985	0	1.71459	0	0	0	0	0.414049	0.42535	0.107512	0	0	0.047939	0.0279452	0.361492	0	0.266136	0	0	0	0	0	0.146113	0	0	0	0	4.30603	0	0	0.778236
	C07	1.93785	0	0	7.97441e-05	0	0	0	0	0	0	0	0	0.174706	1.7959	1.92168	0	0	0.51789	0.255341	0.698217	0	0.300608	0	0	0	5.03773e-13	0.0308567	0	0	0	0	0	0	0	0	0	0	5.06916	0	0.143207	1.08039
	C08	2.30143	0	6.66134e-17	0	0	0	0	0	0.127532	0.831514	0	0	2.48329	2.65981	3.41188	0.382837	0	0	0.478623	1.78502	0	0	0	0	0	0	0	0	0	0	0	0	0	0	0	0	0	5.41691	0	0	0
	C10	1.96361	1.34807e-17	1.07719	3.20797	0.209242	0.363553	0	0	0.24098	0.267297	4.46857e-06	0	2.00649	0	0	0	0	0	1.55314	0.0172103	0	0	0	0	0	0	0	0	0	1.49202	0	0	0	0	0	0	0	6.10159	0	0	3.48306
	C11	0.996502	1.04205e-18	0.0116255	0	0	0	0	0	0.000103526	0.709836	0	0	1.28746	0	0	0	0	0.217874	2.68777	0.437717	0	0.0405241	0	0	0	0	0	0	0	1.0586	0	0	0	0	0	0	0	4.97149	0	0	1.58134
	C12	0.774337	0	2.4175e-17	0	0	1.49654	0	0.183958	1.4526e-05	0.235654	0	0	2.68989	0	0	0	0	0	0.350868	0	0	0.00757448	0	0	0	0	0.132376	0	0	0.87087	0	0	0	0	0	0	0.270977	3.33311	0	0	1.09704
	C13	1.48439	0	6.93889e-19	0	0	0	0.213053	0	0	0.128632	1.8256e-06	0.561469	1.85576	0	0	0	0	0	0	0	0	1.88251e-06	0	0	0	0	4.33631e-11	0	0	0.0100786	0	0	0	2.09159	0	0	0	5.09875	0	0	0
	C14	1.10286	0	1.04083e-18	0.0466833	0	0	0	0	6.7725e-06	0.306763	5.35029e-09	0	0.885907	0	0	0	0	0	2.93971e-21	0	0	0	0	0	0	0	0.0819035	0	1.74778	0	0	0	0	0	0	0	0	0.0535555	0	0	2.80549
	C15	1.76337	2.22045e-17	1.74171	0	1.02719	0	0	0	0.217849	4.30734	0.787598	0	1.95267	0	0	0	0	0	0.917605	0	0.39264	0	1.89541	0	0	0	3.33487e-08	0	0	0.567372	0	0	0	0	0	0	0	4.09409	0	0	4.75427
	C16	1.42677	2.22045e-17	0.0441447	0	0.256432	0	0	0	4.28076e-05	1.76715	0	0	2.91938	0	0	0	0	0	1.35352	0	0.726019	0	0	0	0	0	0.0614988	0	0	0	0	0	0	0	0	0	1.53508	0	0	0	3.84224
	C17	1.19913	2.08167e-18	0.041615	0	0.60145	0	0	0	0.00016703	2.84703	0	0	1.85694	0	0	0	0	3.15782e-07	0.30697	0	0	5.82155e-08	0	0	2.58009	0	0.108559	0	0	0	0	0	0	0	0	0	0	0	0	0	5.73545
	C18	1.38554	0	1.36607	0	1.10163	0	0	0	0.226392	5.23665	0.223304	0	2.21078	0	0	0	0	0	0.466432	0	0.182422	0	1.14784	0	0	0	0	0	0	0.22816	0	0	0	0	0	0	0	0	0	0	4.4208
	C19	0.852607	0	0.0155026	0	0.260818	0	0	0	0.000276517	3.83492	0	0	2.42552	0	0	0	0	0	0.517444	0	0	0.049796	0	0	0	0	0.226843	0	0	0	0	0	0	0	0	0	0.257312	0	0	0	5.18082
	C20	1.37252	0	0.217132	1.99643	0	0	0	0	1.93527e-05	2.36569	0.19655	0	1.76404	0	0	0	0	0	0.375642	0	0	0	0	0	0	0	3.23541e-07	0	0	3.87979	0	0	0	0	0	0	0	3.60544	0	0	0.878581
	C21	1.48455	0.546433	0.0393943	0	0	0	0.24551	0	0.000439101	3.68043	0	0	1.57732	0	0	0	0	0	1.43176	0	0	0	0	0	0	0	0	0	0	0	0.57542	0	0	0.114851	0	0	0	0	0	0	0.120523
	C22	2.55147	0.929455	5.55112e-17	0.875404	0	0	0	0	0.394561	3.07222	0.0497238	0	0.734598	0	0	0	0	0	0.563935	0	0	0	0	0	0	0	0	0	0	0	1.58466	0	0.0392658	0.860722	0	0	0	0	0	0.761417	0.407745
	C23	1.71168	0	3.81151e-17	3.03863	0.00474831	0	0.186572	0	0	0.0612523	1.7752e-19	0	1.257	0	0	0	0	0	0.775469	0	0	0	0	0	0	0	0	0	0	0	0	0	0	0	0	0	0	0.339059	0	0	2.04213
	C24	2.23355	0.933507	0.688935	0	0	0	0.0165624	0	0	0.0720485	1.16414	0	0.440859	0	0	0	0	2.56331	1.04117	0.0696454	0	0	0	0	0	0	0	0	0	0	1.14022	0	0.65461	0.116298	0	0	0	0	0.00978812	0	0.645952
	C25	1.71591	1.92714	0.541795	0	0	0	0	0	0	0	0	0	2.51437	0	0	0	1.21188	6.21722e-05	0	0	0	0	0	0	0	0	6.50117e-08	1.71729	0	0.254926	0	0	0	1.98215	0	0	0	0	0	0	0.233505
	C26	2.05276	1.31122	3.05094e-17	0	0	0	0.37693	0	2.58497e-05	0	0	0	1.1643	0	0	0	0	0	1.62262	0	0	0	0	0	0	0	0	0	0	0	1.12656	0	0.263648	0	0	0	0	0	2.7142	0	0.177351
	C27	1.64549	0.212692	0.0017219	0	0	0	0.339386	0	3.7644e-06	0	0	0	1.69218	0	0	0	0	2.48772e-07	0.487356	0	0	0	0	0	0	0	0	0	0	0	0.140938	0	0	0.899494	0	0	0	0	0	0	0.303852
	C28	2.84993	2.32551	3.48679e-17	0	0	0	0	0.0607376	0.275389	0.0693598	0	0	1.31186	0	0	0	0	0	1.85301	0	0	0	0	0	0	0	0	0	0	0	2.79964	0	1.64319	0	0.183694	0	0	0.206346	2.9924	0	0.218719
	C29	2.86975	1.36832	3.88578e-17	0.314817	0	0	0.0414284	0.254493	0.638882	0.103632	4.1199e-06	0	0.76992	0	0	0	0	5.82406e-07	2.32095	0.120012	0	0	0	0	0	0	0	0	0	0	1.85444	0	2.01061	0	0.00313579	0	0	0.101539	0	0.913752	0.524098
M01_T002	C01	0.325185	0	0.424259	0	0	0	0	0	0	0	4.67673e-10	0	0	0	0	0	0	0.339234	0.115091	0	0	0.0127322	0	0	0	0	0	0	0	1.66574	0	0	0	0	0	0	0	0	0	0	0
	C02	1.02759	7.1678e-17	0.58324	7.20274e-06	0	0	0	0	0	0	0.69997	0	0.117691	0.592034	1.27507	0	0	2.30412	0.0390622	0.510025	0	0	0	0	0	0	0	0	0	0	0	0	0	0	0	0	0	4.40058	0	0	0.130553
	C03	1.08375	1.35417e-17	0.291267	3.31032e-06	0	0	0	0	0	0	0	0	1.3901	2.05654	0.366872	0	0	0	0.265556	0.600865	0	0	0	0	0	0	0	0	0	0	0	0	0	0	0	0	0	5.21819	0	0	1.09254
	C04	1.37117	1.61478	0.0406598	1.29124e-05	0	0	0	0	0	0	0	0	0.546089	1.84429	2.81992	0	0	0	0.125172	0.915553	0	0	0	0	0	0	0	0	0	0	0	0	0	0	0	0	0	4.99526	0	0	0.0657835
	C05	0.979712	0	0.0442572	8.6168e-07	0	0	0	0	0	0	0	0	0.0116446	0.937616	2.57388	0	0	0	0	0.457291	0	0	0	0	0	0	0	0	0	0	0	0	0	0	0	0	0	5.05616	0	0	0
	C06	1.64769	0	0.0616674	0	0	0	0.309315	0	0.763903	0	0	0	0.729134	2.10051	2.99897	0	0	0	0	1.35672	0	0	0	0	0	0	0	0	0	0	0	0	0	0	0	0	0	6.17363	0	0	0
	C07	1.41353	0	0.00546074	4.22982e-06	0	0	0	0	0	0	0	0	0.484506	1.96653	3.08977	0	0	0	0.0129066	1.15716	0	0	0	0	0	0	0	0	0	0	0	0	0	0	0	0	0	5.21225	0	0	0.851434
	C08	1.58515	0	3.10624e-17	2.24487e-05	0	0	0	0	0	0	0	0	0.56202	2.10016	3.14397	0	0	0	0.0800545	1.39454	0	0	0	0	0	0	0	0	0	0	0	0	0	0	0	0	0	5.43103	0	0	0
	C09	1.54934	0	2.77556e-17	0	0	0	0	0	8.06903e-07	0.821026	0	0	0.397159	2.01838	3.13698	0	0	0	0.0263528	1.21435	0	0	0	0	0	0	0	0	0	0	0	0	0	0	0	0	0	5.38221	0	0	0
	C10	1.32759	2.04697e-17	0.786693	2.74256	0.534075	0	0	0	3.39386e-05	0	0.134742	0	2.02403	0	0	0	0	0	0.702458	0	0	0	0	0	0	0	0	0	0	1.15833	0	0	0	0	0	0	0	5.68919	0	0	4.21938
	C11	0.741089	9.01419e-17	0.0554335	0	0	0	0	0	0.000132079	0.700158	0	0	1.1481	0.0217337	0	0	0	0.167019	2.8872	0.359823	0	0	0	0	0	0	0	0	0	2.01957	0	0	0	0	0	0	0	5.01976	0	0	1.94064
	C12	0.675116	0	5.6552e-17	0	0	1.00392	0	0	2.29794e-05	0	0	0	2.49982	0	0	0	0	0	0.22019	0	0	0	0	0	0	0	0	0	0	0.346259	0	0	0	0	0	0	0	1.24868	0	0	0.671905
	C13	0.769436	0	0.0491749	0	0	0.038924	0	0	0	0	0	1.27466	2.28984	0	0	0	0	0.000860242	0	0	0	0	0	0	0	0	0	0	0	0.183528	0	0	0	0.991693	0	0	0	6.2353	0.0479179	0	0
	C14	1.65155	0	4.44089e-17	1.17221	0	0	0	0	0	0.234994	7.19613e-08	0	0.326429	0	0	0	0	0	1.10237	0	0	0	0	0	0	0	0	0	1.7732	0	0	0	0	0	0	0	0	0	0	0	3.75505
	C15	1.26307	1.07206e-16	1.30489	0.20623	0.706292	0	0	0	0.190175	3.59291	1.02415	0	2.05787	0	0	0	0	0	0.399943	0	0.000692794	0	0.85037	0	0	0	0	0	0	1.17504	0	0	0	0	0	0	0	4.62028	0	0	4.75172
	C16	1.10323	6.54316e-17	0.181227	0	0.528749	0	0	0	4.57139e-05	0.941081	0	0	3.07972	0	0	0	0	0.0317388	1.24914	0	0.501167	0	0	0	0	0	0	0	0	0	0	0	0	0	0	0	0.88861	0	0	0	3.91381
	C17	0.890838	4.44089e-17	0.176024	0	0.459537	0	0	0	0.000155074	2.78812	0	0	1.72097	0	0	0	0	0.833746	0.384917	0	0	0	0	0	2.68306	0	0	0	0	0	0	0	0	0	0	0	0	0	0	0	5.92149
	C18	1.01727	1.48832e-17	1.88671	0	0.892198	0	0	0	0.0252726	5.18708	1.13701	0	2.01966	0	0	0	0	0	0.132404	0	0.118664	0	0.668991	0	0	0.00696387	0	0	0	0.329006	0	0	0	0	0	0	0	0	0	0	4.83228
	C19	0.624355	0	0.0894651	0	0.128268	0	0	0	0.000385103	4.19109	0	0	2.34085	0	0	0	0	0	0.250566	0	0	0	0	0	0	0	0	0	0	0	0	0	0	0	0	0	0	0	0	0	5.3229
	C20	1.09697	0	0.334319	2.3702	0	0	0	0	7.87386e-05	3.27625	0.260034	0	1.71403	0	0	0	0	0	0.212044	0	0	0	0	0	0	0	0	0	0	3.65955	0	0	0	0	0	0	0	2.16678	0	0	1.04163
	C21	1.16272	1.00464	5.55112e-17	0	0	0	1.07526	0	0.000234787	2.82314	0	0	1.76052	0	0	0	0	1.15313e-06	1.81884	0	0	0	0	0	0	0	0	0	0	0	0.895582	0	0	0.161453	0	0	0	0.00985723	0.108904	0	0
	C22	1.73996	1.10077	1.33217e-16	0.164898	0	0	0	0	0.211384	3.41985	0.000198006	0	0.550348	0	0	0	0	0	0.183187	0	0	0	0	0	0	0	0	0	0	0	1.0231	0	0	0.609611	0	0	0	0.0959432	0	1.11345	0
	C23	1.26357	0	1.87931e-17	2.69193	0	0	0.718181	0	0	0	0	0	1.32943	0	0	0	0	0	1.73632	0.0154713	0	0	0	0	0	0	0	0	0	0	0	0	0	0.243614	0	0	0	0.259405	0	0	0.222072
	C24	1.57004	1.02079	0.599811	0	0	0	0.272948	0	0	0	0.600081	0	0.839067	0	0	0	0	2.45722	1.124	0	0	0	0	0	0	0	0	0	0	0	0.842839	0	0	0.265771	0	0	0	0.0336506	0.0408175	0	0.0443904
	C25	1.05415	2.02574	0.340259	0	0	0	0	0	0	0	0	2.42794e-06	2.51673	0	0	0	0.309612	2.1855e-05	0	0	0	0	0	0	0	0	3.62826e-08	1.45414	0	0	0	0	0	1.88926	0	0	0	0	0	0	0
	C26	1.37288	0.910466	6.84782e-17	0	0	0	0.904557	0	1.26948e-05	0	0	0	1.82374	0	0	0	0	3.70191e-06	1.78208	0	0	0	0	0	0	0	0	0	0	0	0.815073	0	0	0.292665	0	0	0	0.0451388	1.83087	0	0
	C27	1.25004	0.708758	1.20043e-16	0	0	0	0.733792	0	0	0	0	0	1.88628	0	0	0	0	3.87924e-06	1.60439	0	0	0	0	0	0	0	0	0	0	0	0.555232	0	0	0.535888	0	0	0	0.0194997	0	0	0
	C28	1.61677	2.28956	7.63278e-18	0	0	0	0	0	7.54196e-06	0	0	0	1.55056	0	0	0	0	0	0.193026	0	0	0	0	0	0	0	0	0	0	0	2.00224	0	0.431923	0.438884	0.106968	0	0	0.360621	2.3877	0	0
	C29	1.92761	1.50027	3.05311e-17	0	0	0	0.327849	0	0.57114	0	0	0	0.941859	0	0	0	0	6.46221e-07	0.680506	0	0	0	0	0	0	0	0	0	0	0	1.26746	0	0.150909	0.0687431	0	0	0	0.24184	0	1.60743	0
M01_T003	C01	0.353352	2.81298e-17	0.218168	0	0	0	0	0	0	0	0.152127	0	0	0	0	0	0	0.128308	0	0	0	0.13929	0	0	0	0	0	0	0	1.17375	0	0	0	0	0	0	0	0	0	0	0.0548387
	C02	0.896428	1.40109e-16	0.824919	3.15132e-05	0	0	0	0	0	0	0.956223	0	0.270539	0.530784	0.461608	0	0	2.48833	0.221351	0.270261	0	0	0	0	0	0	0	0	0	0	0	0	0	0	0	0	0	4.51821	0	0	0.328388
	C03	0.91296	0	0.576056	0	0	0	0	0	0	0	0	0	1.23663	2.16275	0.625613	0	0	0.0118446	0.642637	0.244898	0	0	0	0	0	0	0	0	0	0	0	0	0	0	0	0	0	5.54685	0	0	1.00668
	C04	1.41769	2.00761	0.255177	2.4628e-05	0	0	0	0	0	0	0	0	0.57536	1.84328	2.29993	0	0	0	0.102507	1.01169	0	0	0	0	0	0	0	0	0	0	0	0	0	0	0	0	0	5.15361	0	0	0.0497682
	C05	0.919412	0	0.21376	5.05395e-07	0	0	0	0	0	0	0	0	0.0315521	1.06181	2.28193	0	0	0	0	0.342903	0	0	0	0	0	0	0	0	0	0	0	0	0	0	0	0	0	5.02432	0	0	0
	C06	1.73563	0	0.0871806	0	0	0	0.13244	0	0.821415	0	0	0	0.802774	2.15383	2.89894	0	0	0	0.0292538	1.32988	0	0	0	0	0	0	0	0	0	0	0	0	0	0	0	0	0	6.09411	0	0	0
	C07	1.51229	0	0.0946537	0	0	0	0	0	0	0	0	0	0.443933	2.13801	3.03251	0	0	0	0.121305	1.09758	0	0	0	0	0	0	0	0	0	0	0	0	0	0	0	0	0	5.30711	0	0	1.04487
	C08	1.68582	0	0.0391809	1.88193e-05	0	0	0	0	0	0	0	0	0.449894	2.17476	3.00453	0	0	0	0.222965	1.3381	0	0	0	0	0	0	0	0	0	0	0	0	0	0	0	0	0	5.30658	0	0	0
	C09	1.49952	0	0.0717621	0	0	0	0	0	0	0.862691	0	0	0.380004	2.08276	2.81023	0	0	0	0.110515	1.13122	0	0	0	0	0	0	0	0	0	0	0	0	0	0	0	0	0	5.21126	0	0	0
	C10	1.52927	1.01481e-17	0.948767	2.93086	0.294616	0	0	0	0.0571003	0.0763329	0.124355	0	1.82874	0	0	0	0	0	0.94393	0	0	0	0	0	0	0	0	0	0	1.14529	0	0	0	0	0	0	0	5.62764	0	0	4.18311
	C11	0.767187	2.55896e-17	0.123597	0	0	0	0	0	4.135e-05	0.623478	0	0	0.754131	0	0	0	0	0.101481	2.66199	0.261364	0	0	0	0	0	0	0	0	0	1.49574	0	0	0	0	0	0	0	5.13717	0	0	1.84044
	C12	0.744755	0	0.0528019	0	0	1.22681	0	0.0202242	2.13907e-05	0	0	0	2.48192	0	0	0	0	0	0.249083	0	0	0	0	0	0	0	0	0	0	0.415361	0	0	0	0	0	0	0	1.00617	0	0	1.12006
	C13	1.00095	0	0.0942814	0	0	0	0	0	0	0	0	1.56152	2.58002	0	0	0	0	0.014754	0	0	0	0	0	0	0	0	0	0	0	0.0635381	0	0	0	1.37551	0	0	0	5.90575	0.51819	0	0
	C14	1.65389	0	7.21645e-17	1.23038	0	0	0	0	0	0.173277	0.0286526	0	0.391141	0	0	0	0	0	0.718433	0	0	0	0	0	0	0	0	0	1.57113	0	0	0	0	0	0	0	0	0.0445953	0	0	4.00354
	C15	1.49363	6.96979e-17	1.52597	0.254133	0.824446	0	0	0	0.168707	3.67611	1.10824	0	1.72704	0	0	0	0	0	0.484973	0	0	0	0.813902	0	0	0	0	0	0	0.966882	0	0	0	0	0	0	0	4.59777	0	0	4.9787
	C16	1.03767	9.36401e-17	0.289737	0.0569445	0.173951	0	0	0	2.93329e-06	0.185963	0.0512744	0	1.84299	0	0	0	0	0	0.558507	0	0	0	0	0	0	0	0	0	0	0	0	0	0	0	0	0	0	0.216832	0	0	3.3706
	C17	1.06235	4.996e-17	0.203861	0	0.654431	0	0	0	0.000229083	3.33151	9.36583e-05	0	1.57202	0	0	0	0	0.769149	0.41854	0	0	0	0	0	2.72998	0	0	0	0	0	0	0	0	0	0	0	0	0.332884	0	0	5.89082
	C18	1.21602	0	2.04524	0	1.42327	0	0	0	0.0424716	5.23648	1.16974	0	1.58929	0	0	0	0	0	0.175153	0	0.105651	0	0.570837	0	0	0.0278362	0	0	0	0.244031	0	0	0	0	0	0	0	0.294288	0	0	5.03242
	C19	0.640692	0	0.156607	0	0.344674	0	0	0	0.000372868	3.98931	0	0	1.84716	0	0	0	0	0.0030028	0.140347	0	0	0	0	0	0	0	0	0	0	0	0	0	0	0	0	0	0	0.181947	0	0	5.44762
	C20	1.18353	0	0.477299	2.40678	0	0	0	0	3.40878e-05	3.32416	0.295435	0	1.54262	0	0	0	0	0	0.143575	0	0	0	0	0	0	0	0	0	0	3.69872	0	0	0	0	0	0	0	2.66724	0	0	1.69472
	C21	1.43056	0.976798	0.0273993	0	0	0	0.707923	0	0.000177115	3.06415	0	0	1.53382	0	0	0	0	0	1.79023	0	0	0	0	0	0	0	0	0	0	0	0.975384	0	0	0.136632	0	0	0	0.280652	0.0937013	0	0
	C22	1.88793	1.02032	0.0394129	0.0661054	0	0	0	0	0.00089891	3.88043	0.000112385	0	0.480969	0	0	0	0	0	0.202567	0	0	0	0	0	0	0	0	0	0	0	1.04175	0	0	0.731256	0	0	0	0.368761	0	0.914925	0
	C23	1.45199	0	0.100705	3.01849	0.0554496	0	0	0	0	0	0.00890981	0	1.22072	0	0	0	0	0	0.728287	0	0	0	0	0	0	0	0	0	0	0	0	0	0	0	0	0	0	0.53418	0	0	2.44848
	C24	1.55414	0.919064	0.791797	0	0	0	0.182305	0	0	0	0.868673	0	0.972487	0	0	0	0	2.60352	1.20304	0.0390659	0	0	0	0	0	0	0	0	0	0	0.706442	0	0	0.265714	0	0	0	0.245454	0.0952017	0	0.00117564
	C25	1.42231	1.87501	0.416056	0	0	0	0	0	0	0	0	0	2.5721	0	0	0	0.642456	0	0	0	0	0	0	0	0	0	6.62445e-08	1.88241	0	0	0	0	0	1.5141	0	0	0	0.427339	0	0	0
	C26	1.57937	0.857789	0.00648057	0	0	0	0.678154	0	6.46659e-21	0	0	0	1.69564	0	0	0	0	1.16306e-06	1.87104	0	0	0	0	0	0	0	0	0	0	0	0.940394	0	0	0.284739	0	0	0	0.296667	1.7685	0	0
	C27	1.41472	0.789061	0.0602208	0	0	0	0.483304	0	0	0	0	0	1.85894	0	0	0	0	1.76053e-06	1.5757	0	0	0	0	0	0	0	0	0	0	0	0.779674	0	0	0.655694	0.0356969	0	0	0.311315	0	0	0
	C28	1.72044	2.22301	0.000479286	0	0	0	0	0	8.3816e-07	0	0	0	1.40924	0	0	0	0	0	0.207137	0	0	0	0	0	0	0	0	0	0	0	2.04868	0	0.367099	0.509754	0.181521	0	0	0.641486	2.24252	0	0
	C29	1.99901	1.26912	1.30191e-16	0	0	0	0	0	0.427188	0	0	0	0.481892	0	0	0	0	0	0.321655	0	0	0	0	0	0	0	0	0	0	0	1.34174	0	0.238568	0.187702	0	0	0	0.424541	0	1.01718	0
M01_T004	C01	0.305107	0.0247554	0.394369	0	0	3.12415e-07	0	0	0	0	0.167937	0	0	0	0	0	0	0.565304	0.593063	0	0	1.99295	0	0	0	0	0	0	0	1.89146	0	0	0	0	0	0	0	0.0529187	0	0	0.0537893
	C02	0.87899	8.32667e-17	0.404697	0	0	0	0	0	0	0	0.720996	0	0.108235	0.684409	1.5037	0	0	2.4098	0.0339482	0.370433	0	0.0357897	0	0	0	0	0	0	0	0	0	0	0	0	0	0	0	4.14115	0	0	0.142083
	C03	0.94686	0	0.19556	2.56402e-05	0	0	0	0	0	0	0	0	1.62106	2.28761	0.780153	0	0	0	0.609764	0.503352	0	0	0	0	0	0	0	0	0	0	0	0	0	0	0	0	0	5.3357	0	0	1.37926
	C04	1.25566	1.80812	0.0520047	0	0	0	0	0	0	0	0	0	0.582668	1.89027	2.84977	0	0	0	0.220911	0.815204	0	0	0	0	0	0	0	0	0	0	0	0	0	0	0	0	0	4.51431	0	0	0
	C05	0.853549	0	1.4901e-18	3.46581e-06	0	0	0	0	0	0	0	0	0.0260332	0.835456	2.62163	0	0	0	0	0.303798	0	0	0	0	0	0	0	0	0	0	0	0	0	0	0	0	0	4.50878	0	0	0
	C06	1.59143	0	0.018674	0	0	0	0.696225	0	0.842327	0	0	0	0.94483	2.14042	3.03904	0	0	0	0	1.19508	0	0	0	0	0	0	0	0	0	0	0	0	0	0	0	0	0	5.99311	0	0	0
	C07	1.40185	0	1.0842e-20	1.30163e-05	0	0	0	0	0	0	0	0	0.448683	1.96679	3.13044	0	0	0	0.00191403	1.02349	0	0	0	0	0	0	0	0	0	0	0	0	0	0	0	0	0	4.70552	0	0	0.951766
	C08	1.54931	0	5.5666e-24	1.79635e-05	0	0	0	0	0	0	0	0	0.554416	2.13336	3.20063	0	0	0	0.127946	1.21311	0	0	0	0	0	0	0	0	0	0	0	0	0	0	0	0	0	4.91913	0	0	0
	C09	1.48956	0	0	0	0	0	0	0	0	0.781546	0	0	0.466815	1.96632	3.04838	0	0	0	0	1.06099	0	0	0	0	0	0	0	0	0	0	0	0	0	0	0	0	0	4.86216	0	0	0
	C10	1.32418	0	1.29867	3.49152	0.107039	0.176795	0	0	0.294558	0	0	0	2.0743	0	0	0	0	0	1.85135	0.0388059	0	0	0	0	0	0	0	0	0	0.709426	0	0	0	0	0	0	0	5.49707	0	0	3.18555
	C11	0.521738	0	0.126838	2.49353e-07	0	0	0	0	2.56835e-05	0.0764083	0	0	0.608997	0	0	0	0	0.142063	2.74111	0.281432	0	6.31181e-05	0	0	0	0	0	0	0	0.87074	0	0	0	0	0	0	0	4.34576	0	0	1.14106
	C12	0.731388	0	3.69496e-17	0	0	0.796283	0	0	0.435383	0	0	0	2.39804	0	0	0	0	0	0.429945	0	0	0	0	0	0	0	0	0	0	0.247269	0	0	0	0	0	0	0	2.40002	0	0	1.4007
	C13	0.868367	2.49366e-19	0.0542431	0	0	0	0	0	0	0	0	1.40239	1.74567	0	0	0	0	0	0	0	0	0	0	0	0	0	0	0	0	0.204243	0	0	0	0.452606	0	0	0	5.61379	0	0	0
	C14	1.48659	0	1.61834e-18	1.4438	0	0	0	0	0	0.253015	0	0	0.265785	0	0	0	0	0	0.272867	0	0	0	0	0	0	0	0	0	1.8539	0	0	0	0	0	0	0	0	0	0	0	3.76878
	C15	1.18735	0	1.53291	0.556023	0.881168	0	0	0	0.413451	3.43233	0.942868	0	1.57905	0	0	0	0	0	1.06614	0	0.0732038	0	0.477004	0	0	0	0	0	0	0.415324	0	0	0	0	0	0	0	4.59208	0	0	5.11749
	C16	1.65287	1.52656e-17	0.079806	0	0.970752	0	0	0	3.93515e-05	1.2101	0	0	2.92722	0	0	0	0	0.0360574	1.41429	0	1.55181	0	0	0	0	0	0	0	0	0	0	0	0	0	0	0	1.60425	0	0	0	5.0537
	C17	1.0881	2.22045e-17	0.0774035	0	0.993658	0	0	0	0.000199507	2.98008	0	0	1.61405	0	0	0	0	0.451041	0.840158	0	0	0	0	0	2.75371	0	0	0	0	0	0	0	0	0	0	0	0	0	0	0	6.14381
	C18	0.963094	0	2.22596	0	1.78416	0	0	0	0.00124224	5.14995	1.20967	0	1.66797	0	0	0	0	0	0.229947	0	0.260855	0	0.0444064	0	0	0.0220545	0	0	0	0.0294123	0	0	0	0	0	0	0	0	0	0	5.17977
	C19	0.57993	2.42861e-18	0.1245	0	0.393595	0	0	0	0.000190764	3.38466	0	0	2.0285	0	0	0	0	0	0.241709	0	0	0	0	0	0.0630603	0	0	0	0	0	0	0	0	0	0	0	0	0	0	0	5.59127
	C20	0.970717	0	0.259586	2.40347	0	0	0	0	9.27304e-05	3.39941	0.0369832	0	1.47225	0	0	0	0	0	0.497464	0	0	0	0	0	0	0	0	0	0	3.73161	0	0	0	0	0	0	0	1.37041	0	0	0.700735
	C21	1.39224	0.916232	8.88178e-17	0	0	0	0.692711	0	0.000272262	3.00969	0	0	1.33683	0	0	0	0	7.47747e-07	1.88721	0	0	0	0	0	0	0	0	0	0	0	0.861337	0	0	0.324171	0	0	0	0.16909	0.310611	0	0
	C22	1.82597	1.0768	0	0	0	0	0	0	0.000484765	4.27598	0	0	0.649594	0	0	0	0	0	0	0	0	0	0	0	0	0	0	0	0	0	0.945953	0	0	1.09464	0	0	0	0.105923	0	1.26058	0
	C23	1.35624	0	1.11005e-17	3.0973	0	0	0.492622	0	0	0	0	0	0.864326	0	0	0	0	0	1.31214	0	0	0	0	0	0	0	0	0	0	0	0	0	0	0.234952	0	0	0	0.157671	0	0	0.295037
	C24	1.53598	1.00327	0.585478	0	0	0	0.226816	0	0	0	0.74487	0	0.486239	0	0	0	0	2.33577	0.901843	0	0	0	0	0	0	0	0	0	0	0	0.712755	0	0	0.246117	0	0	0	0.01749	0	0	0
	C25	1.21322	1.85339	0.170639	0	0	0	0	0	0	0	0	3.21139e-06	2.54962	0	0	0	0.179985	0	0	0	0	0	0	0	0	0	7.33069e-08	1.33893	0	0	0	0	0	1.85312	0	0	0	0	0	0	0
	C26	1.55275	0.784421	8.88178e-17	0	0	0	0.721086	0	1.61346e-05	0	0	0	1.45835	0	0	0	0	1.89951e-06	2.03773	2.04423e-09	0	0	0	0	0	0	0	0	0	0	0.798087	0	0	0.415731	0	0	0	0.135689	2.25058	0	0
	C27	1.34497	0.643307	0.0147753	0	0	0	0.447242	0	1.77124e-42	0	0	0	1.63686	0	0	0	0	7.30296e-07	1.41195	0	0	0	0	0	0	0	0	0	0	0	0.589386	0	0	0.828896	0	0	0	0.0978232	0	0	0
	C28	1.72078	2.35238	5.60932e-23	0	0	0	0	0	4.3672e-06	0	0	0	1.39438	0	0	0	0	0	0.285485	0	0	0	0	0	0	0	0	0	0	0	2.16274	0	0.358517	0.60839	0.100057	0	0	0.367905	2.66876	0	0
	C29	2.0229	1.47001	3.37458e-19	0	0	0	0.104208	0	0.576068	0	0	0	0.665956	0	0	0	0	0	0.598749	0	0	0	0	0	0	0	0	0	0	0	1.42123	0	0	0.281221	0	0	0	0.294233	0	1.62187	0
M01_T005	C01	0.278497	1.11543e-16	0.403883	0	0	1.39662e-07	0	0	0	0	0.0321098	0	0	0	0	0	0	0.149996	0.276435	0	8.5772e-10	2.0247	0	0	0	0	0	0	0	1.595	0	0	0	0	0	0	0	0	0	0	0.129773
	C02	0.784114	4.18068e-17	0.291555	0	0	0	0	0	0	0	0.449128	0	0	0.348712	1.39395	0	0	2.0435	0	0.198094	0	0.127451	0	0	0	0	0	0	0	0	0	0	0	0	0	0	0	3.65382	0	0	0.231853
	C03	0.883635	0	0.126105	2.06972e-05	0	0	0	0	0	0	0	0	1.09311	2.0771	0.66474	0	0	0	0.205624	0.293643	0	0	0	0	0	0	0	0	0	0	0	0	0	0	0	0	0	4.95322	0	0	1.07043
	C04	1.25171	1.85242	0.0551193	0	0	0	0	0	0	0	0	0	0.387967	1.65687	2.75546	0	0	0	0.0299947	0.544748	0	0	0	0	0	0	0	0	0	0	0	0	0	0	0	0	0	4.38328	0	0	0
	C05	0.896441	0	0.00409454	0	0	0	0	0	0	0	0	0	0	0.916057	2.59428	0	0	0	0	0.235111	0	0	0	0	0	0	0	0	0	0	0	0	0	0	0	0	0	4.54847	0	0	0
	C06	1.46078	0	0.0366466	0	0	0	0	0	0.706239	0	0	0	0.554452	1.9383	2.90532	0	0	0	0	0.929809	0	0	0	0	0	0	0	0	0	0	0	0	0	0	0	0	0	5.65679	0	0	0
	C07	1.31824	0	1.42957e-23	4.23516e-06	0	0	0	0	0	0	0	0	0.207168	1.84528	2.9468	0	0	0	0	0.784926	0	0	0	0	0	0	0	0	0	0	0	0	0	0	0	0	0	4.49624	0	0	0.903347
	C08	1.47724	0	2.1818e-23	1.85626e-05	0	0	0	0	0	0	0	0	0.304114	2.0237	3.07729	0	0	0	0.00267438	0.977654	0	0	0	0	0	0	0	0	0	0	0	0	0	0	0	0	0	4.709	0	0	0
	C09	1.40642	0	2.77556e-18	0	0	0	0	0	0	0.757339	0	0	0.225843	1.8609	2.94127	0	0	0	0	0.828586	0	0	0	0	0	0	0	0	0	0	0	0	0	0	0	0	0	4.71544	0	0	0
	C10	1.24282	0	1.13485	3.19024	0.0642777	0.00764067	0	0	0.145741	0	0	0	1.82772	0	0	0	0	0	1.50555	0	0	0	0	0	0	0	0	0	0	0.590221	0	0	0	0	0	0	0	5.47298	0	0	3.53553
	C11	0.603069	0	0.127752	0	0	0	0	0	1.46564e-05	0.088036	0	0	0.811231	0	0	0	0	0.0155677	2.67112	0.193358	0	3.6009e-05	0	0	0	0	0	0	0	0.851596	0	0	0	0	0	0	0	4.65714	0	0	1.291
	C12	0.657763	0	0.00954679	0	0	0.518955	0	0	0.089697	0	0	0	2.18374	0	0	0	0	0	0.333156	0	0	0	0	0	0	0	0	0	0	0.390017	0	0	0	0	0	0	0	2.01759	0	0	1.02447
	C13	0.839612	0	0.105929	0	0	0	0	0	0	0	0	1.40253	1.52867	0	0	0	0	9.02e-06	0	0	0	0	0	0	0	0	0	0	0	0	0	0	0	0.963057	0	0	0	3.99765	0	0	0.00764378
	C14	1.30607	0	3.57978e-17	1.18675	0	0	0	0	0	0.291849	0	0	0.236602	0	0	0	0	0	0.231783	0	0	0	0	0	0	0	0	0	1.54973	0	0	0	0	0	0	0	0	0	0	0	3.48054
	C15	1.09678	0	1.79232	0.127918	0.757421	0	0	0	0.133996	3.44976	0.992579	0	1.45373	0	0	0	0	0	0.718364	0	0.133777	0	0.288651	0	0	0	0	0	0	0.381504	0	0	0	0	0	0	0	4.33569	0	0	5.16004
	C16	1.26994	4.85723e-17	0.268536	0	0.580413	0	0	0	2.30829e-05	0.982246	0	0	2.46776	0	0	0	0	0	1.24748	0	1.03402	0	0	0	0	0	0	0	0	0	0	0	0	0	0	0	1.27289	0	0	0	4.88715
	C17	1.03597	1.66533e-17	0.127155	0	0.684734	0	0	0	0.000161506	2.87211	0	0	1.37164	0	0	0	0	0.133892	0.559094	0	0	0	0	0	2.5387	0	0	0	0	0	0	0	0	0	0	0	0	0	0	0	6.21975
	C18	0.941206	0	2.2272	0	1.4023	0	0	0	0.000760693	5.04818	1.1413	0	1.49445	0	0	0	0	0	0.165091	0	0.202079	0	0	0	0	0.0344084	0	0	0	0	0	0	0	0	0	0	0	0	0	0	5.20584
	C19	0.584371	1.72871e-18	0.0852015	0	0.170481	0	0	0	0.000174967	3.22184	0	0	1.74946	0	0	0	0	0	0.161466	0	0	0	0	0	0.0843647	0	0	0	0	0	0	0	0	0	0	0	0	0	0	0	5.69961
	C20	0.843028	0	0.25962	2.12638	0	0	0	0	8.87855e-05	3.37172	3.25878e-05	0	1.18151	0	0	0	0	0	0.241375	0	0	0	0	0	0	0	0	0	0	3.63446	0	0	0	0	0	0	0	0.914903	0	0	0.640764
	C21	1.301	0.759563	0.0100223	0	0	0	0.425006	0	0.000166615	3.02289	0	0	1.12649	0	0	0	0	0	1.60984	0	0	0	0	0	0	0	0	0	0	0	0.647017	0	0	0.0815996	0	0	0	0	0.116397	0	0
	C22	1.63293	0.957324	7.42405e-17	0	0	0	0	0	0.000316165	4.03378	0	0	0.598681	0	0	0	0	0	0	0	0	0	0	0	0	0	0	0	0	0	0.833271	0	0	0.854935	0	0	0	0	0	0.964638	0
	C23	1.2337	0	1.9566e-17	2.91689	0	0	0.313803	0	0	0	0	0	0.696565	0	0	0	0	0	1.36304	0	0	0	0	0	0	0	0	0	0	0	0	0	0	0.0288858	0	0	0	0	0	0	0.201082
	C24	1.12042	0.694054	0.498163	0	0	0	6.60529e-25	0	0	0	0.375267	0	0.376338	0	0	0	0	2.08453	0.480109	0	0	0	0	0	0	0	0	0	0	0	0.338766	0	0	0.176646	0	0	0	0	0.0316992	0	0.144852
	C25	1.12302	1.91781	0.325755	0	0	0	0	0	0	0	0	0	2.37458	0	0	0	0.106429	0	0	0	0	0	0	0	0	0	6.64707e-08	1.38623	0	0	0	0	0	1.54439	0	0	0	0	0	0	0
	C26	1.28942	0.681897	6.10623e-17	0	0	0	0.416388	0	0	0	0	0	1.27205	0	0	0	0	0	1.63948	0	0	0	0	0	0	0	0	0	0	0	0.590166	0	0	0.180439	0	0	0	0	2.03618	0	0
	C27	1.17768	0.497667	0.0564802	0	0	0	0.260053	0	0	0	0	0	1.40801	0	0	0	0	0	1.19799	0	0	0	0	0	0	0	0	0	0	0	0.319635	0	0	0.42079	0	0	0	0	0	0	0
	C28	1.40201	2.09225	7.28947e-17	0	0	0	0	0	0	0	0	0	1.19649	0	0	0	0	0	0	0	0	0	0	0	0	0	0	0	0	0	1.76906	0	0	0.535339	0	0	0	0.0698479	2.50132	0	0
	C29	1.60168	1.45799	2.08167e-18	0	0	0	0	0	0.15765	0	0	0	0.16882	0	0	0	0	0	0	0	0	0	0	0	0	0	0	0	0	0	1.32331	0	0	0.224733	0	0	0	0	0	1.39257	0
M01_T008	C01	0.495257	0	0.503752	0	0	0	0	0	0	0	0.229165	0	0.0293388	0	0	0	0	0.309096	0.715135	0	0	2.65004	4.19931e-08	0	0	0	0	0	0	2.89465	0	0	0	0	0	0	0	0.603132	0	0	0.228718
	C02	1.28826	0	0.352122	4.80287e-08	0	0	0	0	0	0	0.415892	0	0.0764069	0.824314	1.73455	0	0	2.13297	0	0.492722	0	0	0	0	0	0	0	0	0	0	0	0	0	0	0	0	0	3.98751	0	0	0.100363
	C03	1.42526	0	0.12835	6.07734e-08	0	0	0	0	0	0	0	0	0.878471	2.14	0.712522	0	0	0	0.0539824	0.36795	0	0	0	0	0	0	0	0	0	0	0	0	0	0	0	0	0	4.80973	0	0	0.171198
	C04	1.621	1.93352	0.112186	2.14817e-05	0	0	0	0	0	0	0	0	0.517419	2.15768	2.78039	0	0	0	0	0.871565	0	0	0	0	0	0	0	0	0	0	0	0	0	0	0	0	0	4.68245	0	0	0
	C05	1.14937	0	0.123366	1.2495e-05	0	0	0	0	0	0	0	0	0.0291213	0.998272	2.42473	0	0	0	0	0.298147	0	0	0	0	0	0	0	0	0	0	0	0	0	0	0	0	0	4.45323	0	0	0
	C06	1.77734	0	0.0241687	2.25386e-05	0	0	0	0	0.825724	0	0	0	0.516968	2.22354	2.83362	0	0	0	0	1.19479	0	0	0	0	0	0	0	0	0	0	0	0	0	0	0	0	0	5.56721	0	0	0
	C07	1.63519	0	5.09575e-19	1.96312e-05	0	0	0	0	0	0	0	0	0.406521	2.13045	2.96285	0	0	0	0	1.00357	0	0	0	0	0	0	0	0	0	0	0	0	0	0	0	0	0	4.63243	0	0	0.804538
	C08	1.83236	0	2.73219e-18	2.83679e-05	0	0	0	0	0	0	0	0	0.466125	2.29567	2.98989	0	0	0	0	1.18703	0	0	0	0	0	0	0	0	0	0	0	0	0	0	0	0	0	4.86911	0	0	0
	C09	1.79513	0	0.161149	0	0	0	0	0	0	0.888611	0	0	0.48904	2.23045	2.92588	0	0	0	0	1.14826	0	0	0	0	0	0	0	0	0	0	0	0	0	0	0	0	0	4.94253	0	0	0
	C10	1.71982	0	1.10767	2.9896	0.138194	0.0346774	0	0	0.278446	0.0903915	0.0553303	0	1.9787	0	0	0	0	0	0.94866	0.00100647	0	0	0	0	0	0	0	0	0	1.2866	0	0	0	0	0	0	0	5.88132	0	0	3.90941
	C11	1.02053	8.82866e-18	0.11109	0	0	0	0	0	7.5184e-06	0.467706	0	0	1.24749	0.10792	0	0	0	0.0470378	2.55943	0.423833	0	6.24309e-05	0	0	0	0	0	0	0	0.987596	0	0	0	0	0	0	0	5.49526	0	0	1.78508
	C12	1.01627	0	0.116404	0	0	1.13007	0	0.105997	0.166246	0	0	0	2.35558	0	0	0	0	0	0.262963	0.000513816	0	0	0	0	0	0	0	0	0	0.362177	0	0	0	0	0	0	0	1.40361	0	0	1.15894
	C13	1.0323	0	0.100895	0	0	0	0.0119745	0	0	0	0	1.79503	2.50901	0	0	0	0	0.000116712	0	0	0	0	0	0	0	0	0	0	0	0.236636	0	0	0	1.39664	0	0	0	5.64923	2.79183	0	0
	C14	1.94677	0	1.10042e-16	1.25652	0	0	0	0	0	0.0783172	0	0	0.418915	0	0	0	0	0	0.377524	0	0	0	0	0	0	0	0	0	2.00953	0	0	0.170487	0	0	0	0	0	0.537701	0	0	3.90998
	C15	1.60023	4.16334e-18	1.45895	0.416208	0.431167	0	0	0	0.286679	3.48293	1.07051	0	1.70996	0	0	0	0	0	0.456955	0	0.0892435	0	0.336638	0	0	0	0	0	0	1.09244	0	0	0	0	0	0	0	4.89908	0	0	4.95323
	C16	1.70231	0	0.10788	0	0.585193	0	0	0	4.57008e-05	1.90157	0	0	2.64898	0	0	0	0	0	1.35115	0.0413458	1.55199	0	0	0	0	0	0	0	0	0	0	0	0	0	0	0	1.43565	0.633802	0	0	4.33488
	C17	1.53439	5.55112e-17	0.2483	0	0.651439	0	0	0	0.000154678	2.93808	0.0136799	0	1.68213	0	0	0	0	1.40081	0.626514	0	0	0	0	0	3.10296	0	0	0	0	0	0	0	0	0	0	0	0	0.640106	0	0	6.04061
	C18	1.42109	0	1.7832	0	1.38743	0	0	0	0.0177953	5.25349	1.37647	0	1.7343	0	0	0	0	0	0.112016	0	0.530633	0	0.044861	0	0	0.101352	0	0	0	0.283762	0	0	0	0	0	0	0	0.557257	0	0	5.27219
	C19	0.900789	0	0.0239955	0	0.17674	0	0	0	0.000237062	3.5165	0	0	2.2156	0	0	0	0	0	0.1593	0	0	0	0	0	0	0	0	0	0	0	0	0	0	0	0	0	0.0166287	0.367321	0	0	5.05859
	C20	1.46342	0	0.614197	2.28806	0	0	0	0	7.33612e-05	3.4858	0.324435	0	1.85038	0	0	0	0	0	0.349587	0	0	0	0	0	0	0	0	0	0	3.86901	0	0	0	0	0	0	0	2.86617	0	0	1.95694
	C21	1.65847	0.557435	1.77636e-16	0	0	0	0.561847	0	0.000150656	2.63693	0	0	1.46709	0	0	0	0	0	1.59557	0	0	0	0	0	0	0	0	0	0	0	0.825038	0	0	0.256325	0	0	0	0.738343	0.94747	0	0
	C22	2.02609	1.26835	4.44089e-17	0	0	0	0	0	0.000561658	3.78831	0	0	0.657399	0	0	0	0	0	0	0	0	0	0	0	0	0	0	0	0	0	1.2993	0	0	1.09154	0	0	0	0.680988	0	0.821724	0
	C23	1.69441	0	9.81539e-17	2.92099	0	0	0.406287	0	0	0	0	0	1.26193	0	0	0	0	0	1.8599	0.140616	0	0	0	0	0	0	0	0	0	0	0	0.0628893	0	0.280685	0	0	0	1.0317	0	0	0.261283
	C24	1.57286	0.591982	0.669057	0	0	0	0.141319	0	0	0	0.562743	0	0.757308	0	0	0	0	2.43645	0.868194	0.0852252	0	0	0	0	0	0	0	0	0	0	0.456855	0	0	0.356365	0	0	0	0.864781	0.230045	0	0.212015
	C25	1.63753	1.8153	0.436843	0	0	0	0	0	0	0	0	0	2.3694	0	0	0	0.541276	0	0	0	0	0	0	0	0	0	8.49912e-08	1.94198	0	0	0	0	0	1.75137	0	0	0	0.752487	0	0	0
	C26	1.61127	0.484893	1.00094e-16	0	0	0	0.647689	0	2.15561e-07	0	0	0	1.60073	0	0	0	0	0	1.71737	0	0	0	0	0	0	0	0	0	0	0	0.86067	0	0	0.314428	0	0	0	0.792546	1.89854	0	0
	C27	1.59808	0.404987	0.00670201	0	0	0	0.5879	0	8.4657e-23	0	0	0	1.6172	0	0	0	0	0	1.52106	0	0	0	0	0	0	0	0	0	0	0	0.425378	0	0	0.592407	0	0	0	0.805072	0	0	0
	C28	1.82228	2.07481	2.21582e-17	0	0	0	0	0	1.36684e-05	0.00437162	0	0	1.23499	0	0	0	0	0	0	0	0	0	0	0	0	0	0	0	0	0	2.08976	0	0	0.812909	0	0	0	0.793936	2.55124	0	0
	C29	1.92494	1.67315	1.0842e-20	0	0	0	0	0	0.279342	0	0	0	0.206663	0	0	0	3.10712e-07	0	0	0	0	0	0	0	0	0	0	0	0	0	1.63756	0	0	0.539178	0	0	0	0.771982	0	1.1057	0
M01_T010	C01	0.321326	0.071111	0.625506	0	0	0	0	0	0	0	0.128636	0	0	0	0	0	0	0.781378	0.284893	0	0	2.01934	0	0	0	0	0	0	0	1.66945	0	0	0	0	0	0	0	0	0	0	0.24026
	C02	0.936692	3.72213e-17	0.373396	2.08761e-07	0	0	0	0	0	0	0.554333	0	0.0365706	0.441576	1.50138	0	0	2.02107	0	0.286171	0	0.0102024	0	0	0	0	0	0	0	0	0	0	0	0	0	0	0	3.73181	0	0	0.173771
	C03	1.06655	0	0.172657	0	0	0	0	0	0	0	0	0	0.906778	1.93261	0.467423	0	0	0	0.120761	0.210339	0	0	0	0	0	0	0	0	0	0	0	0	0	0	0	0	0	4.60708	0	0	0.318224
	C04	1.29572	1.92729	0.088238	4.28865e-06	0	0	0	0	0	0	0	0	0.402675	1.73066	2.66693	0	0	0	0.063076	0.698102	0	0	0	0	0	0	0	0	0	0	0	0	0	0	0	0	0	4.32174	0	0	0
	C05	0.914243	0	0.0620102	0	0	0	0	0	0	0	0	0	0	0.873373	2.49279	0	0	0	0	0.252529	0	0	0	0	0	0	0	0	0	0	0	0	0	0	0	0	0	4.30872	0	0	0
	C06	1.59836	0	0.0598759	0	0	0	0.559276	0	0.688581	0	0	0	0.760794	2.04966	2.77664	0	0	0	0	0.98447	0	0	0	0	0	0	0	0	0	0	0	0	0	0	0	0	0	5.78218	0	0	0
	C07	1.34349	0	6.36969e-20	4.89881e-06	0	0	0	0	0	0	0	0	0.236485	1.86814	2.91387	0	0	0	0	0.748559	0	0	0	0	0	0	0	0	0	0	0	0	0	0	0	0	0	4.32492	0	0	0.825699
	C08	1.44991	0	1.0842e-20	1.49086e-05	0	0	0	0	0	0	0	0	0.36847	1.99143	2.97424	0	0	0	0.026266	0.92349	0	0	0	0	0	0	0	0	0	0	0	0	0	0	0	0	0	4.44778	0	0	0
	C09	1.40622	0	3.88916e-24	0	0	0	0	0	0	0.732589	0	0	0.258626	1.93215	2.89146	0	0	0	0	0.793089	0	0	0	0	0	0	0	0	0	0	0	0	0	0	0	0	0	4.54641	0	0	0
	C10	1.29217	0	0.967559	2.92428	0.0207874	0.0992837	0	0	0.120296	0	0	0	2.04527	0	0	0	0	0	0.630097	0	0	0	0	0	0	0	0	0	0	0.797179	0	0	0	0	0	0	0	5.40833	0	0	3.25525
	C11	0.556936	6.20385e-26	0.107068	3.57931e-05	0	0	0	0	5.59341e-05	0.0470893	1.30069e-05	0	0.743074	0	0	0	0	0.0477761	2.49845	0.129096	0	3.8768e-07	0	0	0	0	0	0	0	0.869671	0	0	0	0	0	0	0	4.77628	0	0	1.74452
	C12	0.658302	0	0.0561926	0	0	0.944592	0	0	9.54763e-06	0	0	0	2.31546	0	0	0	0	0	0.167554	0	0	0	0	0	0	0	0	0	0	0.431587	0	0	0	0	0	0	0	0.890409	0	0	1.10923
	C13	0.829204	0	0.0405813	0	0	0	0	0	0	0	0	1.28972	2.26611	0	0	0	0	3.06955e-05	0	0	0	6.15064e-05	0	0	0	0	0	0	0	0	0	0	0	1.15912	0	0	0	5.36325	0.954984	0	0
	C14	1.48737	0	3.03577e-19	1.36103	0	0	0	0	0	0.0511849	0	0	0.245943	0	0	0	0	0	0.662213	0	0	0	0	0	0	0	0	0	1.67391	0	0	0	0	0	0	0	0	0	0	0	4.13983
	C15	1.20196	3.29597e-18	1.25638	0.371081	0.35537	0	0	0	0.766073	3.68079	0.580695	0	1.68573	0	0	0	0	0	0.496159	0	0	0	0.545989	0	0	0	0	0	0	0.734399	0	0	0	0	0	0	0	4.59039	0	0	5.00705
	C16	1.29194	0	0.0505425	0	0.595623	0	0	0	3.28263e-05	1.40771	0	0	2.66703	0	0	0	0	0	1.20424	0	0.980248	0	0	0	0	0	0	0	0	0	0	0	0	0	0	0	0.957488	0	0	0	4.49859
	C17	1.02761	0	0.116025	0	0.463336	0	0	0	0.000147229	2.79683	0	0	1.61356	0	0	0	0	0.466602	0.429827	0	0	0	0	0	2.47398	0	0	0	0	0	0	0	0	0	0	0	0	0	0	0	6.14433
	C18	1.06149	0	1.70086	0	1.1178	0	0	0	0.00118631	5.04206	1.04446	0	1.73342	0	0	0	0	0	0.130487	0	0.0518973	0	0.129315	0	0	0.0402168	0	0	0	0.122974	0	0	0	0	0	0	0	0	0	0	5.19263
	C19	0.681313	0	0.0598205	0	0.176328	0	0	0	0.000211292	3.32995	0	0	2.03038	0	0	0	0	0	0.168878	0	0	0	0	0	0	0	0	0	0	0	0	0	0	0	0	0	0	0	0	0	5.61516
	C20	0.978046	0	0.351649	1.94215	0	0	0	0	0.000103411	3.29516	0.000127748	0	1.5791	0	0	0	0	0	0.0426684	0	0	0	0	0	0	0	0	0	0	3.55376	0	0	0	0	0	0	0	1.54509	0	0	1.1843
	C21	1.19348	0.733566	3.33067e-17	0	0	0	0.656043	0	0.000121594	2.67215	0	0	1.31249	0	0	0	0	0	1.52169	0	0	0	0	0	0	0	0	0	0	0	0.64606	0	0	0.0585463	0	0	0	0	0.89959	0	0
	C22	1.57711	1.11215	0	0	0	0	0	0	0.000397015	3.7368	0	0	0.569093	0	0	0	0	0	0	0	0	0	0	0	0	0	0	0	0	0	0.796234	0	0	0.79948	0	0	0	0	0	0.3861	0
	C23	1.17293	0	6.93889e-18	2.61674	0	0	0.280604	0	0	0	0	0	1.17138	0	0	0	0	0	1.63174	0	0	0	0	0	0	0	0	0	0	0	0	0	0	0.0339338	0	0	0	0	0	0	0.179604
	C24	1.14835	0.889174	0.537944	0	0	0	0.171399	0	0	0	0.450498	0	0.754886	0	0	0	0	2.09744	1.00203	0	0	0	0	0	0	0	0	0	0	0	0.446062	0	0	0.11702	0	0	0	0	0.434119	0	0
	C25	1.21618	1.55176	0.155684	0	0	0	0	0	0	0	0	0	2.45694	0	0	0	1.11234	0	0	0	0	0	0	0	0	0	4.1555e-08	1.3722	0	0	0	0	0	1.37768	0	0	0	0	0	0	0
	C26	1.17373	0.730236	2.95373e-17	0	0	0	0.71385	0	0	0	0	0	1.48294	0	0	0	0	0	1.58318	0	0	0	0	0	0	0	0	0	0	0	0.706327	0	0	0.0909961	0	0	0	0	1.89357	0	0
	C27	1.15743	0.687161	2.15106e-17	0	0	0	0.664235	0	0	0	0	0	1.46947	0	0	0	0	0	1.47218	0	0	0	0	0	0	0	0	0	0	0	0.489945	0	0	0.223902	0	0	0	0	0	0	0
	C28	1.45324	2.19481	0	0	0	0	0	0	9.75734e-07	0	0	0	1.12108	0	0	0	0	0	0	0	0	0	0	0	0	0	0	0	0	0	1.81103	0	0	0.489252	0	0	0	0	2.71936	0	0
	C29	1.53201	1.79513	0	0	0	0	0	0	0.107829	0	0	0	0	0	0	0	0	0	0	0	0	0	0	0	0	0	0	0	0	0	1.35704	0	0	0.409876	0	0	0	0	0	1.31779	0
M01_T012	C01	0.329706	4.29171e-16	0.61193	0	0	0	0	0	0	0	0.130427	0	0	0	0	0	0	0.377899	0.370559	0	0	2.32713	0	0	0	0	0	0	0	2.25449	0	0	0	0	0	0	0	0.210517	0	0	0
	C02	1.06144	5.72459e-18	0.425854	0	0	0	0	0	0	0	0.671888	0	0.0254243	0.627578	1.57893	0	0	2.10078	0	0.43631	0	0	0	0	0	0	0	0	0	0	0	0	0	0	0	0	0	3.7536	0	0	0
	C03	1.1268	0	0.132862	0	0	0	0	0	0	0	0	0	0.770875	1.86655	0.612908	0	0	0	0.0750913	0.233983	0	0	0	0	0	0	0	0	0	0	0	0	0	0	0	0	0	4.52191	0	0	0
	C04	1.37008	1.92057	4.38036e-17	3.49559e-06	0	0	0	0	0	0	0	0	0.409026	1.81786	2.50603	0	0	0	0.0332964	0.770506	0	0	0	0	0	0	0	0	0	0	0	0	0	0	0	0	0	4.32651	0	0	0
	C05	0.948308	0	0.0621172	2.91837e-20	0	0	0	0	0	0	0	0	0	0.793097	2.3386	0	0	0	0	0.250932	0	0	0	0	0	0	0	0	0	0	0	0	0	0	0	0	0	4.23575	0	0	0
	C06	1.44578	0	0.0209464	0	0	0	0.376612	0	0.626633	0	0	0	0.752052	1.95517	2.67524	0	0	0	0	0.745736	0	0	0	0	0	0	0	0	0	0	0	0	0	0	0	0	0	5.53506	0	0	0
	C07	1.40715	0	9.32414e-19	1.35411e-05	0	0	0	0	0	0	0	0	0.276314	1.86409	2.8166	0	0	0	0	0.885639	0	0	0	0	0	0	0	0	0	0	0	0	0	0	0	0	0	4.40885	0	0	0.775405
	C08	1.57116	0	3.46945e-19	1.82702e-05	0	0	0	0	0	0	0	0	0.420685	2.05794	2.91209	0	0	0	0.0551224	1.11565	0	0	0	0	0	0	0	0	0	0	0	0	0	0	0	0	0	4.6518	0	0	0
	C09	1.46856	0	0.0274903	0	0	0	0	0	0	0.748591	0	0	0.30288	1.9064	2.77563	0	0	0	0	0.93556	0	0	0	0	0	0	0	0	0	0	0	0	0	0	0	0	0	4.62218	0	0	0
	C10	1.37356	0	1.20659	3.05766	0.0323913	0.13748	0	0	0.271183	0	0	0	2.17293	0	0	0	0	0	1.25133	0	0	0	0	0	0	0	0	0	0	1.03473	0	0	0	0	0	0	0	5.59383	0	0	3.08064
	C11	0.504513	9.06872e-19	0.11196	1.39088e-06	0	0	0	0	1.51447e-05	0.0105312	7.16223e-06	0	0.673327	0	0	0	0	0.00256021	2.41379	0.0245161	0	0	0	0	0	0	0	0	0	0.782571	0	0	0	0	0	0	0	4.61001	0	0	0.977963
	C12	0.688856	0	0.0772288	0	0	1.10015	0	0	8.51566e-06	0	0	0	2.4384	0	0	0	0	0	0.227977	0	0	0	0	0	0	0	0	0	0	0.141652	0	0	0	0	0	0	0	0.851204	0	0	0.643295
	C13	0.831213	2.71051e-21	1.52656e-17	0	0	0	0	0	0	0	0	2.19246	0.820749	0	0	0	0	0	0	0	0	0	0	0	0	0	0	0	0	0.342113	0	0	0	0.156829	0	0	0	2.09317	0	0	0
	C14	1.60792	0	0.0505348	1.24115	0	0	0	0	0	0.176708	0	0	0.295508	0	0	0	0	0	0.843134	0	0	0	0	0	0	0	0	0	1.65175	0	0	0	0	0	0	0	0	0	0	0	4.16089
	C15	1.23893	0	1.45677	0.378814	0.427959	0	0	0	0.457801	3.66583	0.787904	0	1.7304	0	0	0	0	0	0.57964	0	0	0	0.406627	0	0	0	0	0	0	1.05697	0	0	0	0	0	0	0	4.95248	0	0	4.86315
	C16	1.38914	0	0.103804	0	0.596153	0	0	0	3.00932e-05	1.55681	0	0	2.99892	0	0	0	0	0	1.26428	0	1.26297	0	0	0	0	0	0	0	0	0	0	0	0	0	0	0	1.26773	0.0689582	0	0	4.44018
	C17	1.11986	4.02456e-17	0.252059	0	0.669243	0	0	0	0.000165522	3.02692	0	0	1.91204	0	0	0	0	0.847744	0.574547	0	0	0	0	0	2.72652	0	0	0	0	0	0	0	0	0	0	0	0	0	0	0	6.08752
	C18	1.02963	0	2.05237	0	1.56778	0	0	0	0.000805436	5.2392	1.33023	0	1.7233	0	0	0	0	0	0.174212	0	0.182325	0	0.142113	0	0	0.0581351	0	0	0	0.303627	0	0	0	0	0	0	0	0	0	0	5.09705
	C19	0.675842	0	0.0913983	0	0.157776	0	0	0	0.000153753	3.17715	0	0	2.4126	0	0	0	0	0	0.400279	0	0	0	0	0	0	0	0	0	0	0	0	0	0	0	0	0	0	0	0	0	4.73564
	C20	1.08068	0	0.424585	1.99876	0	0	0	0	0.000193545	3.92303	0.072127	0	1.59224	0	0	0	0	0	0.30989	0	0	0	0	0	0	0	0	0	0	3.924	0	0	0	0	0	0	0	1.56662	0	0	0.922826
	C21	1.33916	0.650579	0.00333824	0	0	0	0.786295	0	0.000109488	2.3384	0	0	1.56485	0	0	0	0	0	1.62879	0	0	0	0	0	0	0	0	0	0	0	0.712772	0	0	0	0	0	0	0.0427705	1.00644	0	0
	C22	1.78629	1.2863	0.00845779	0	0	0	0	0	0.00081426	3.6791	0	0	0.535949	0	0	0	0	0	0	0	0	0	0	0	0	0	0	0	0	0	1.07212	0	0	0.749435	0	0	0	0.0405188	0	1.05616	0
	C23	1.45061	0	5.14346e-17	2.82016	0	0	0.526039	0	0	0	0	0	1.35769	0	0	0	0	0	2.19273	0.054877	0	0	0	0	0	0	0	0	0	0	0	0	0	0	0	0	0	0.136847	0	0	0
	C24	1.32465	0.634384	0.723402	0	0	0	0.355526	0	0	0	0.691065	0	0.831038	0	0	0	0	2.23497	1.17516	0	0	0	0	0	0	0	0	0	0	0	0.336841	0	0	0.023619	0	0	0	0.00841995	0.23682	0	0
	C25	1.67715	1.21802	0.102201	0.10832	0	0	0	0	0	0	0.0145055	0	1.24396	0	0	0	0	0	0.149897	0	0	0	0	0	0	0	0	1.71817	0	0	0	0	0	0.178525	0	0	0	0.143708	0	0	0
	C26	1.32426	0.658162	2.46331e-16	0	0	0	0.778009	0	0	0	0	0	1.71999	0	0	0	0	0	1.67658	0	0	0	0	0	0	0	0	0	0	0	0.752639	0	0	0.00319558	0	0	0	0.0627331	1.86382	0	0
	C27	1.359	0.582675	0.0177033	0	0	0	0.768803	0	0	0	0	0	1.63195	0	0	0	0	0	1.68101	0	0	0	0	0	0	0	0	0	0	0	0.55151	0	0	0.0850586	0	0	0	0.0712179	0	0	0
	C28	1.56124	2.10235	4.49727e-17	0	0	0	0	0	3.35028e-06	0	0	0	1.2297	0	0	0	0	0	0	0	0	0	0	0	0	0	0	0	0	0	1.85894	0	0	0.530846	0	0	0	0.100592	2.5922	0	0
	C29	1.75589	1.40019	5.27356e-17	0	0	0	0.151378	0	0.0788362	0	0	0	0.497146	0	0	0	0	0	0.194283	0	0	0	0	0	0	0	0	0	0	0	1.2176	0	0	0.0594326	0	0	0	0.0804835	0	1.35152	0
M01_T013	C01	0.35349	8.43292e-17	0.417437	0	0	2.12567e-06	0	0	0	0	0.133244	0	0	0	0	0	0	0.885895	0.255759	0	0	2.62733	1.01533e-08	0	0	0	0	0	0	2.30193	0	0	0	0	0	0	0	0.24023	0	0	0.174135
	C02	1.0316	3.98851e-18	0.273924	0	0	0	0	0	0	0	0.787109	0	0	0.424737	1.39677	0	0	2.50582	0	0.413553	0	0	0	0	0	0	0	0	0	0	0	0	0	0	0	0	0	3.54825	0	0	0.0905312
	C03	1.21006	0	4.11997e-18	0	0	0	0	0	0	0	0	0	1.01277	1.88039	0.466329	0	0	0	0.0270621	0.176227	0	0	0	0	0	0	0	0	0	0	0	0	0	0	0	0	0	4.63826	0	0	0.113267
	C04	1.4946	2.09462	1.12001e-17	0	0	0	0	0	0	0	0	0	0.76076	1.92086	2.74352	0	0	0	0.0120283	0.79161	0	0	0	0	0	0	0	0	0	0	0	0	0	0	0	0	0	4.562	0	0	0.0479918
	C05	1.04305	0	0	0	0	0	0	0	0	0	0	0	0	0.700774	2.56051	0	0	0	0	0.267191	0	0	0	0	0	0	0	0	0	0	0	0	0	0	0	0	0	4.34554	0	0	0
	C06	1.47687	0	4.85723e-18	0	0	0	0.706786	0	0.641183	0	0	0	1.25522	1.79183	2.71805	0	0	0	0	0.766649	0	0	0	0	0	0	0	0	0	0	0	0	0	0	0	0	0	5.6491	0	0	0
	C07	1.54864	0	0	9.29639e-06	0	0	0	0	0	0	0	0	0.391294	1.8778	3.03325	0	0	0	0	1.01185	0	0	0	0	0	0	0	0	0	0	0	0	0	0	0	0	0	4.53137	0	0	0.877898
	C08	1.68377	0	0	1.71872e-05	0	0	0	0	0	0	0	0	0.525266	2.02486	3.08328	0	0	0	0	1.16514	0	0	0	0	0	0	0	0	0	0	0	0	0	0	0	0	0	4.71152	0	0	0
	C09	1.60278	0	0	0	0	0	0	0	0	0.788879	0	0	0.444344	1.9259	2.97662	0	0	0	0	0.972457	0	0	0	0	0	0	0	0	0	0	0	0	0	0	0	0	0	4.72772	0	0	0
	C10	1.48792	0	0.954091	2.98802	0.219626	0.0595436	0	0	0.0453169	0	1.16162e-06	0	2.13232	0	0	0	0	0	1.21429	0	0	0	0	0	0	0	0	0	0	0.804999	0	0	0	0	0	0	0	5.4933	0	0	3.24442
	C11	0.722939	0	0.0845055	0.290964	0.0581857	0	0	0	0.000299176	0	0.98497	0	1.48381	0	0	0	0	0.0433372	2.71441	0.22107	0.122343	0	0.735635	0	0	0	0	0	0	1.11618	0	0	0	0	0	0	0	5.2368	0	0	2.58582
	C12	0.83227	0	4.84801e-17	0	0	0.578341	0	0	0.500991	0	0	0	2.73056	0	0	0	0	0	0.489872	0	0	0	0	0	0	0	0	0	0	0.509069	0	0	0	0	0	0	0	1.54076	0	0	1.35878
	C13	1.33677	0	0	0	0	0	0	0	0	0	0	2.16528	1.47654	1.33119	0.613475	0	0	0	0	0.00451074	0	2.48838e-05	0	0	0	0	0	0	0	0	0	0	0	0	0	0	0	4.48512	0	0	0
	C14	1.85266	0	0.0176885	0.819029	0	0	0	0	0	0	0	0	0.488611	0	0	0	0	0	0.461177	0	0	0	0	0	0	0	0	0	1.98219	0	0	0	0	0	0	0	0	0.0353702	0	0	3.35528
	C15	1.35187	1.11022e-17	1.53087	0	1.40985	0	0	0	0	3.40237	1.43516	0	1.98846	0	0	0	0	0	0.427728	0	0.104511	0	0.334975	0	0	0	0	0	0	0.746023	0	0	0	0	0	0	0	4.06835	0	0	4.79608
	C16	1.46063	1.94289e-17	0.136017	0	0.694258	0	0	0	1.99738e-05	1.18967	0	0	3.19421	0	0	0	0	0.00959216	1.37308	0	1.29012	0	0	0	0	0	0	0	0	0	0	0	0	0	0	0	1.22305	0.200316	0	0	4.60168
	C17	1.30934	4.19803e-17	0.132541	0	0.675736	0	0	0	0.000169716	2.98362	0	0	1.85476	0	0	0	0	1.29227	0.54828	0	0	0	0	0	2.77332	0	0	0	0	0	0	0	0	0	0	0	0	0.075209	0	0	6.24658
	C18	1.22211	0	1.83596	0	2.03829	0	0	0	0.000570396	5.22892	1.64754	0	1.98445	0	0	0	0	0	0.20768	0	0.381538	0	0.106041	0	0	0	0	0	0	0.167877	0	0	0	0	0	0	0	0.0595731	0	0	5.0808
	C19	0.71037	0	8.88178e-17	0	0.150817	0	0	0	0.000139082	3.14155	0	0	2.22952	0	0	0	0	0	0.245964	0	0	0	0	0	0	0	0	0	0	0	0	0	0	0	0	0	0	0	0	0	4.57936
	C20	1.3953	0	0.0912181	1.82698	0	0	0	0	0.00024488	4.03815	0	0	1.8786	0	0	0	0	0	0.57573	0	0	0	0	0	0	0	0	0	0	4.40767	0	0	0	0	0	0	0	1.52122	0	0	0.242705
	C21	1.50411	0.533698	3.33067e-17	0	0	0	0.544361	0	0.000129862	2.83328	0	0	1.97849	0	0	0	0	0	1.3412	0	0	0	0	0	0	0	0	0	0	0	0.638913	0	0	0	0	0	0	0.156699	0.89234	0	0
	C22	1.80399	1.26406	0	0	0	0	0	0	0.0320643	3.33011	0	0	0.531895	0	0	0	0	0	0	0	0	0	0	0	0	0	0	0	0	0	1.15461	0	0	0.50732	0	0	0	0.23357	0	1.14471	0
	C23	1.50236	0	7.01473e-18	2.22888	0	0	0.197933	0	0	0	0	0	1.58401	0	0	0	0	0	1.37218	0	0	0	0	0	0	0	0	0	0	0	0	0	0	0	0	0	0	0.205385	0	0	0.312749
	C24	1.35379	0.664899	0.429079	0	0	0	0	0	0	0	0.633623	0	0.629559	0	0	0	0	2.68668	0.433154	0	0	0	0	0	0	0	0	0	0	0	0.497096	0	0	0	0	0	0	0.176746	0.08376	0	0.212744
	C25	1.465	1.73501	0.0797484	0	0	0	0	0	0	0	0	0	2.38502	0	0	0	2.17886e-05	0	0	0	0	0	0	0	0	0	2.79638e-08	1.69115	0	0	0	0	0	1.09954	0	0	0	0.425083	0	0	0
	C26	1.4794	0.598411	3.36536e-17	0	0	0	0.591281	0	0	0	0	0	2.16638	0	0	0	0	0	1.37928	0	0	0	0	0	0	0	0	0	0	0	0.716104	0	0	0	0	0	0	0.180892	1.59129	0	0
	C27	1.45235	0.284388	2.2031e-17	0	0	0	0.433942	0	0	0	0	0	1.98918	0	0	0	0	0	0.954026	0	0	0	0	0	0	0	0	0	0	0	0.121122	0	0	0	0	0	0	0.194881	0	0	0
	C28	1.62852	2.2715	0	0	0	0	0	0	1.45598e-06	0	0	0	1.11143	0	0	0	0	0	0	0	0	0	0	0	0	0	0	0	0	0	2.06922	0	0	0.484826	0	0	0	0.212227	1.91795	0	0
	C29	1.75421	1.68028	0	0	0	0	0	0	8.53105e-06	0	0	0	0.15315	0	0	0	4.17842e-07	0	0	0	0	0	0	0	0	0	0	0	0	0	1.36846	0	0	0	0	0	0	0.272525	0	1.27117	0
M01_T015	C01	0.397888	1.80849e-17	0.519774	0	0	1.26346e-06	0	0	0	0	3.3545e-09	0	0	0	0	0	0	0.376515	0.259859	0	2.13398e-09	2.70702	3.28025e-08	0	0	0	0	0	0	2.03872	0	0	0	0	0	0	0	0.0858958	0	0	0.0920492
	C02	1.19931	1.65486e-17	0.713318	0	0	0	0	0	0	0	0.877728	0	0	0.489791	1.53462	0	0	2.57966	0	0.489722	0	0	0	0	0	0	0	0	0	0	0	0	0	0	0	0	0	3.7229	0	0	0
	C03	1.23926	0	0.103464	0	0	0	0	0	0	0	0	0	1.3511	2.00802	0.626871	0	0	0	0.0220575	0.126887	0	5.65935e-06	0	0	0	0	0	0	0	0	0	0	0	0	0	0	0	5.00833	0	0	0.350509
	C04	1.55505	2.11426	0.0982715	0	0	0	0	0	0	0	0	0	0.839643	1.86435	2.73392	0	0	0	0.0560263	0.717359	0	0	0	0	0	0	0	0	0	0	0	0	0	0	0	0	0	4.6437	0	0	0
	C05	1.03741	0	0.0449996	0	0	0	0	0	0	0	0	0	0	0.712771	2.53021	0	0	0	0	0.23438	0	0	0	0	0	0	0	0	0	0	0	0	0	0	0	0	0	4.36703	0	0	0
	C06	1.46493	0	0.029365	0	0	0	1.14837	0	0.562082	0	0	0	1.7897	1.82801	2.81521	0	0	0	0	0.561219	0	0	0	0	0	0	0	0	0	0	0	0	0	0	0	0	0	5.98173	0	0	0
	C07	1.61195	0	8.67362e-20	3.52049e-06	0	0	0	0	0	0	0	0	0.431431	1.90402	3.05048	0	0	0	0	1.03797	0	0	0	0	0	0	0	0	0	0	0	0	0	0	0	0	0	4.70472	0	0	0.912052
	C08	1.77272	0	1.45979e-23	1.68348e-05	0	0	0	0	0	0	0	0	0.508012	2.05357	3.07385	0	0	0	0	1.22172	0	0	0	0	0	0	0	0	0	0	0	0	0	0	0	0	0	4.84533	0	0	0
	C09	1.71974	0	1.66533e-17	0	0	0	0	0	0	0.842078	0	0	0.418452	2.00998	2.99718	0	0	0	0	1.03402	0	0	0	0	0	0	0	0	0	0	0	0	0	0	0	0	0	4.8465	0	0	0
	C10	1.40515	0	1.01422	2.94324	0.170552	0	0	0	0.0127749	0	0	0	2.05836	0	0	0	0	0	1.15303	0	0	0	0	0	0	0	0	0	0	0.62932	0	0	0	0	0	0	0	5.59169	0	0	3.59465
	C11	0.723287	0	0.146468	0.0644719	0	0	0	0	0.000158099	0	0.568792	0	1.28566	0	0	0	0	0.0151636	2.79444	0.204005	0	5.19603e-07	0.396089	0	0	0	0	0	0	0.84261	0	0	0	0	0	0	0	5.11377	0	0	2.48615
	C12	0.839429	0	0.0467213	0	0	0.375539	0	0	0.782992	0	0	0	2.54484	0	0	0	0	0	0.33638	0	0	0	0	0	0	0	0	0	0	0.232011	0	0	0	0	0	0	0	1.94873	0	0	1.3647
	C13	1.28295	0	0.0982952	0	0	0	0	0	0	0	0	2.01587	1.97512	0.0696041	0.0193364	0	0	0	0	0	0	8.49163e-07	0	0	0	0	0	0	0	0	0	0	0	0	0	0	0	4.9932	0	0	0
	C14	1.94801	0	0.0559581	0.885162	0	0	0	0	0	0.220477	0	0	0.444938	0	0	0	0	0	0.559046	0	0	0	0	0	0	0	0	0	2.16279	0	0	0	0	0	0	0	0	0	0	0	3.47005
	C15	1.21329	1.13624e-17	1.55639	0	0.905654	0	0	0	5.07704e-05	3.39288	1.13352	0	1.85067	0	0	0	0	0	0.419012	0	0	0	0.134277	0	0	0	0	0	0	0.615319	0	0	0	0	0	0	0	4.14171	0	0	4.79151
	C16	1.44731	1.44849e-17	0.180012	0	0.665168	0	0	0	2.14525e-05	1.13217	0	0	3.09619	0	0	0	0	0	1.40688	0	1.28791	0	0	0	0	0	0	0	0	0	0	0	0	0	0	0	1.434	0	0	0	4.77455
	C17	1.37803	2.22045e-17	0.23201	0	0.746615	0	0	0	0.000186053	2.94844	0	0	1.91411	0	0	0	0	1.06742	0.627299	0	0	0	0	0	2.78252	0	0	0	0	0	0	0	0	0	0	0	0	0	0	0	6.30118
	C18	1.15724	0	1.8996	0	1.68776	0	0	0	0.000639019	5.17941	1.42725	0	1.9109	0	0	0	0	0	0.18283	0	0.301867	0	0	0	0	0	0	0	0	0.0523557	0	0	0	0	0	0	0	0	0	0	5.11299
	C19	0.759675	0	0.0368211	0	0.116665	0	0	0	0.000135713	2.89497	0	0	2.25417	0	0	0	0	0	0.185113	0	0	0	0	0	0	0	0	0	0	0	0	0	0	0	0	0	0	0	0	0	4.67798
	C20	1.31096	0	0.161046	1.9373	0	0	0	0	0.00021478	3.94593	0	0	1.77757	0	0	0	0	0	0.411152	0	0	0	0	0	0	0	0	0	0	4.20309	0	0	0	0	0	0	0	1.0963	0	0	0.295903
	C21	1.52311	0.502752	5.98913e-17	0	0	0	0.449871	0	0.000127602	2.74521	0	0	1.92554	0	0	0	0	0	1.30801	0	0	0	0	0	0	0	0	0	0	0	0.545232	0	0	0	0	0	0	0.0217081	0.594704	0	0
	C22	1.85663	1.08566	0	0	0	0	0	0	0.301551	3.21051	0	0	0.4625	0	0	0	0	0	0	0	0	0	0	0	0	0	0	0	0	0	1.01154	0	0	0.453229	0	0	0	0.111058	0	1.18877	0
	C23	1.51922	0	3.07755e-17	2.39561	0	0	0.334654	0	0	0	0	0	1.52096	0	0	0	0	0	1.54949	0	0	0	0	0	0	0	0	0	0	0	0	0	0	0	0	0	0	0	0	0	0.0947357
	C24	1.59594	0.794864	0.709987	0	0	0	5.031e-07	0	0	0	0.834991	0	0.606118	0	0	0	0	2.67892	0.55653	0	0	0	0	0	0	0	0	0	0	0	0.725055	0	0	0.0196466	0	0	0	0.094032	0	0	0.0892873
	C25	1.55118	1.96591	0.290213	0	0	0	0	0	0	0	0	0	2.50433	0	0	0	0.611122	0	0	0	0	0	0	0	0	0	8.14682e-08	1.96105	0	0	0	0	0	1.36736	0	0	0	0.151154	0	0	0
	C26	1.54382	0.494083	0.0205061	0	0	0	0.435077	0	0	0	0	0	2.0393	0	0	0	0	0	1.36141	0	0	0	0	0	0	0	0	0	0	0	0.579825	0	0	0	0	0	0	0.034551	1.55706	0	0
	C27	1.4687	0.219536	0.054937	0	0	0	0.332001	0	0	0	0	0	1.9233	0	0	0	0	0	0.87056	0	0	0	0	0	0	0	0	0	0	0	0.0184578	0	0	0.111353	0	0	0	0.00373865	0	0	0
	C28	1.7464	2.34486	3.16757e-22	0	0	0	0	0	7.00863e-06	0	0	0	1.12587	0	0	0	0	0	0	0	0	0	0	0	0	0	0	0	0	0	2.2394	0	0	0.672313	0	0	0	0.0733468	2.05713	0	0
	C29	1.9252	1.52398	2.498e-17	0.0911836	0	0	0.0196364	0	1.11289e-05	0	0	0	0.499591	0	0	0	1.03594e-05	0	0.309536	0	0	0	0	0	0	0	0	0	0	0	1.57754	0	0	0	0	0	0	0.171387	0	1.28628	0
M01_T016	C01	0.390649	8.67362e-20	0.65804	0	0	0	0	0	0	0	3.70019e-11	0	0	0	0	0	0	1.67474e-37	0.203839	0	0	1.82337	0	0	0	0	0	0	0	1.81021	0	0	0	0	0	0	0	0.270076	0	0	0
	C02	1.0956	0	0.531523	0	0	0	0	0	0	0	0.454566	0	0.000148449	0.450731	1.61284	0	0	1.80515	0	0.354805	0	0	0	0	0	0	0	0	0	0	0	0	0	0	0	0	0	3.83946	0	0	0
	C03	1.05977	0	0.34529	0	0	0	0	0	0	0.0174665	0	0	0.77208	1.55692	0.524294	0	0	0	0	0.0827367	0	0	0	0	0	0	0	0	0	0	0	0	0	0	0	0	0	4.48264	0	0	0.044839
	C04	1.30027	1.98111	0.21846	0	0	0	0	0	0	0.00453165	0	0	0.520121	1.55198	2.55495	0	0	0	0	0.51941	0	0	0	0	0	0	0	0	0	0	0	0	0	0	0	0	0	4.22739	0	0	0
	C05	0.99948	0	0.307841	0	0	0	0	0	0	0	0	0	0	0.703966	2.44792	0	0	0	0	0.235891	0	0	0	0	0	0	0	0	0	0	0	0	0	0	0	0	0	4.25603	0	0	0
	C06	1.37465	0	0.236071	0	0	0	0.666009	0	0.603079	0.0388121	0	0	0.952341	1.64452	2.60437	0	0	0	0	0.613191	0	0	0	0	0	0	0	0	0	0	0	0	0	0	0	0	0	5.4054	0	0	0
	C07	1.33252	0	0.121211	0	0	0	0	0	0	0	0	0	0.287998	1.58189	2.83047	0	0	0	0	0.742577	0	0	0	0	0	0	0	0	0	0	0	0	0	0	0	0	0	4.39887	0	0	0.93491
	C08	1.52283	0	0.113906	0	0	0	0	0	0	0	0	0	0.481173	1.79121	2.87748	0	0	0	0	0.982148	0	0	0	0	0	0	0	0	0	0	0	0	0	0	0	0	0	4.57483	0	0	0
	C09	1.45527	0	0.208488	0	0	0	0	0	0	0.950089	0	0	0.367544	1.68644	2.77045	0	0	0	0	0.795176	0	0	0	0	0	0	0	0	0	0	0	0	0	0	0	0	0	4.63586	0	0	0
	C10	1.28282	0	1.09985	2.56827	0.106786	0	0	0	3.00463e-05	0.330482	0.0116499	0	1.72833	0	0	0	0	0	0.863866	0	0	0	0	0	0	0	0	0	0	0.646305	0	0	0	0	0	0	0	5.28147	0	0	3.19067
	C11	0.660095	0	0.401985	0.0335805	0	0	0	0	2.11584e-05	0.32657	0.523156	0	0.924767	0	0	0	0	0	2.48517	0.0423966	0	0	1.24996e-09	0	0	0	0	0	0	0.733818	0	0	0	0	0	0	0	4.80561	0	0	2.13668
	C12	0.868831	0	0.334047	0	0	0.266147	0	0	0.431981	0.173111	0	0	2.31874	0	0	0	0	0	0.202024	0	0	0	0	0	0	0	0	0	0	0.302004	0	0	0	0	0	0	0	1.74491	0	0	1.15768
	C13	0.911702	0	0.357232	0	0	0	0	0	0	0.0453711	0	1.22886	1.70437	1.00505e-06	0.0611215	0	0	0	0	0.00101906	0	0	0	0	0	0	0	0	0	0	0	0	0	0	0	0	0	4.10285	0	0	0
	C14	1.56061	0	0.201616	0.821158	0	0	0	0	0	0.43015	0	0	0.315851	0	0	0	0	0	0.407083	0	0	0	0	0	0	0	0	0	1.75568	0	0	0	0	0	0	0	0	0.104985	0	0	3.79298
	C15	1.20293	0	1.28278	0.109841	0.544857	0	0	0	4.77917e-05	3.25082	0.880148	0	1.58379	0	0	0	0	0	0.254468	0	0	0	0.0734861	0	0	0	0	0	0	0.554845	0	0	0	0	0	0	0	3.87267	0	0	4.70308
	C16	1.2694	2.77556e-18	0.298331	0	0.264681	0	0	0	1.41384e-05	1.16451	0	0	2.72263	0	0	0	0	0	1.01029	0	0.88946	0	0	0	0	0	0	0	0	0	0	0	0	0	0	0	1.07286	0.0874878	0	0	4.75541
	C17	1.08871	1.11022e-17	0.481157	0	0.179241	0	0	0	9.78939e-05	2.42501	0	0	1.24037	0	0	0	0	0.829596	0.265426	0	0	0	0	0	2.34094	0	0	0	0	0	0	0	0	0	0	0	0	0.282284	0	0	6.23353
	C18	1.08986	0	1.63777	0	1.50549	0	0	0	0.000481135	5.07104	1.24357	0	1.59695	0	0	0	0	0	0.00832458	0	0.130292	0	0	0	0	0	0	0	0	0.0875864	0	0	0	0	0	0	0	0.277394	0	0	5.15549
	C19	0.755133	0	0.174414	0	0.021694	0	0	0	8.51752e-05	2.74743	0	0	1.81378	0	0	0	0	0	0.101181	0	0	0	0	0	0	0	0	0	0	0	0	0	0	0	0	0	0	0	0	0	4.78854
	C20	1.12906	0	0.435806	1.50681	0	0	0	0	0.00012493	3.51675	9.20385e-05	0	1.51084	0	0	0	0	0	0.140551	0	0	0	0	0	0	0	0	0	0	3.99527	0	0	0	0	0	0	0	1.51321	0	0	0.259725
	C21	1.34321	0.509266	0.301128	0	0	0	0.220979	0	6.9092e-05	2.28412	0	0	1.52442	0	0	0	0	0	1.11773	0	0	0	0	0	0	0	0	0	0	0	0.318627	0	0	0	0	0	0	0.369744	0.824574	0	0
	C22	1.58838	1.12498	0.271072	0	0	0	0	0	0.000660249	2.9118	0	0	0.430613	0	0	0	0	0	0	0	0	0	0	0	0	0	0	0	0	0	0.731063	0	0	0.335865	0	0	0	0.373293	0	1.11107	0
	C23	1.3528	0	0.256658	2.24697	0	0	0.106812	0	0	0.046967	0	0	1.15614	0	0	0	0	0	1.03774	0	0	0	0	0	0	0	0	0	0	0	0	0	0	0	0	0	0	0.36813	0	0	0
	C24	1.36578	0.714634	0.632844	0	0	0	0	0	0	0.206194	0.463415	0	0.611321	0	0	0	0	1.90178	0.510192	0	0	0	0	0	0	0	0	0	0	0	0.30267	0	0	0	0	0	0	0.346891	0.107465	0	0
	C25	1.37194	2.02765	0.394496	0	0	0	0	0	0	0.0299155	0	0	2.20909	0	0	0	0.115128	0	0	0	0	0	0	0	0	0	6.32351e-08	1.87221	0	0	0	0	0	1.10228	0	0	0	0.482219	0	0	0
	C26	1.46301	0.456059	0.301582	0	0	0	0.210635	0	0	0.0601466	0	0	1.65377	0	0	0	0	0	1.34946	0	0	0	0	0	0	0	0	0	0	0	0.316024	0	0	0	0	0	0	0.359614	1.70334	0	0
	C27	1.36409	0.27855	0.346148	0	0	0	0.125666	0	0	0.059445	0	0	1.59792	0	0	0	0	0	0.811926	0	0	0	0	0	0	0	0	0	0	0	0	0	0	0	0	0	0	0.40788	0	0	0
	C28	1.44987	2.24861	0.211161	0	0	0	0	0	5.76567e-06	0.215868	0	0	0.791868	0	0	0	0	0	0	0	0	0	0	0	0	0	0	0	0	0	1.74991	0	0	0.396622	0	0	0	0.30889	2.08572	0	0
[truncated: 30 more rows]

## Sheet: 75%
sample	cluster	CD45	CD3	CCR2	CD11c	CD172a	c_kit	CD69	CD27	CD86	Ly6C	CX3CR1	CD25	CD44	CD19	IgD	CD62L	CD103	CCR4	CD39	B220	F4_80	CD206	CD64	CXCR3	Ly6G	CD163	FOXP3	TCRgd	CD49b	CD317	TCRb	NK1.1	PD1	CD127	ICOS	CCR6	SiglecF	MHCII	CD4	CD8	CD11b
[truncated: 346 more rows]

[truncated: 1 more sheets: max]
