# Supplementary material for: Single-cell CyTOF profiling reveals alterations in B, T and macrophage subsets during murine hepatic aging
Source: Front Immunol. 2026 Apr 28;17:1787641. doi: 10.3389/fimmu.2026.1787641 (PMC13160732; doi:10.3389/fimmu.2026.1787641)
Supplement: Supplementary file 3 [file SupplementaryFile2.zip › Statistics/Marker_Expression/sample_cluster/std.csv]

sample	cluster	CD45	CD3	CCR2	CD11c	CD172a	c_kit	CD69	CD27	CD86	Ly6C	CX3CR1	CD25	CD44	CD19	IgD	CD62L	CD103	CCR4	CD39	B220	F4_80	CD206	CD64	CXCR3	Ly6G	CD163	FOXP3	TCRgd	CD49b	CD317	TCRb	NK1.1	PD1	CD127	ICOS	CCR6	SiglecF	MHCII	CD4	CD8	CD11b
M01_T001	C01	0.40369436144828796	0.25839224457740784	0.7735451459884644	0.09818435460329056	0.1095617264509201	0.16910319030284882	0.17791324853897095	0.0984371080994606	0.045470017939805984	0.2663387060165405	0.6134933829307556	0.10891009122133255	0.49346205592155457	0.15298423171043396	0.039995092898607254	0.1092354953289032	0.13683027029037476	0.6392637491226196	1.09403657913208	0.2882995009422302	0.11334482580423355	0.4271489679813385	0.21775448322296143	0.04429442435503006	0.1467875838279724	0.11214780062437057	0.4079928398132324	0.026300817728042603	0.24099257588386536	1.1318635940551758	0.14445580542087555	0.0	0.13902553915977478	0.2403818964958191	0.0034570477437227964	0.05753587558865547	0.1712629795074463	0.4844338595867157	0.09202077239751816	0.0808212012052536	0.8273777365684509
M01_T001	C02	0.5979272723197937	0.4091133177280426	0.9735621809959412	0.9993836879730225	0.35372301936149597	0.6924910545349121	0.3239562511444092	0.18175630271434784	0.3195870816707611	0.401682049036026	0.6870296597480774	0.21560750901699066	0.8523386716842651	0.21827739477157593	0.2954769730567932	0.15130718052387238	0.5620163679122925	0.8757632374763489	0.7577064037322998	0.37596026062965393	0.217272087931633	0.2733994126319885	0.47289907932281494	0.28770437836647034	0.26865336298942566	0.19728654623031616	0.29727593064308167	0.12959320843219757	0.1658630520105362	0.5658050775527954	0.23824037611484528	0.100833959877491	0.3713529109954834	0.2802024185657501	0.09495265781879425	0.3558674454689026	0.35979941487312317	1.2913485765457153	0.20838671922683716	0.11376345157623291	1.1082377433776855
M01_T001	C03	0.66124427318573	0.2245814949274063	0.4835731089115143	0.1985393613576889	0.20123836398124695	0.19307151436805725	0.16077718138694763	0.1361437439918518	0.5897857546806335	0.4638163149356842	0.23005397617816925	0.07893708348274231	0.9774788022041321	1.1621192693710327	0.24135780334472656	0.08619490265846252	0.16836367547512054	0.29405370354652405	0.9276809692382812	0.44365978240966797	0.11974834650754929	0.2672737240791321	0.14749443531036377	0.09387770295143127	0.0991799384355545	0.07498525083065033	0.3374691605567932	0.061129726469516754	0.23224298655986786	0.4939713180065155	0.28778210282325745	0.05714641138911247	0.0676337480545044	0.14050427079200745	0.03948875516653061	0.031163636595010757	0.2939296364784241	1.5489718914031982	0.1478438824415207	0.08223728835582733	1.0037171840667725
M01_T001	C04	0.3777681589126587	1.9032764434814453	1.8884190320968628	0.06088149920105934	0.13182897865772247	1.050620198249817	0.6870631575584412	0.5695029497146606	0.22658057510852814	0.6842597126960754	0.30666035413742065	0.0	2.093919277191162	0.03688826411962509	0.0	0.0	0.2671855092048645	0.08670550584793091	0.6755768060684204	0.9780982136726379	8.107304165605456e-05	0.06039341911673546	0.0	0.34425339102745056	0.7903894782066345	0.0	0.12882043421268463	0.03622417896986008	0.1898391842842102	0.7973248958587646	1.4935650825500488	0.0	0.3437823951244354	0.030286669731140137	0.0	0.0	0.19521968066692352	2.34242582321167	0.11599409580230713	0.5066960453987122	0.8338610529899597
M01_T001	C06	0.3008081614971161	7.645001082817604e-17	0.0841105729341507	0.0	0.19848884642124176	0.3251183032989502	0.27523788809776306	0.0	1.6737223631935194e-05	0.10050592571496964	0.37616002559661865	0.0	0.038440875709056854	0.0	0.0	0.0	0.0	0.09150021523237228	0.6015359163284302	0.15204472839832306	0.0	0.0	0.0677960216999054	0.039520420134067535	0.43620046973228455	0.0	0.33562037348747253	0.0	0.0	0.0	0.0	0.0	0.20663554966449738	0.0	0.0	0.0	0.0	0.5440477132797241	0.0	0.0	0.4114379584789276
M01_T001	C07
M01_T001	C08	1.0706254243850708	2.8844439778046767e-17	0.00496765086427331	6.624653178732842e-05	0.0523439384996891	0.05680897459387779	0.0	0.0	0.07633031904697418	0.4903919994831085	0.0	0.0	1.5076957941055298	0.4932020902633667	0.4635380804538727	0.4607447385787964	0.0	0.14270009100437164	0.20662973821163177	0.7243519425392151	0.020967112854123116	0.10351452976465225	0.05494954064488411	0.05602145940065384	0.0	0.0	0.0	0.0	0.0	0.0	0.02868632785975933	0.0	0.0	0.0	0.0	0.0	0.0	1.0925099849700928	0.17814499139785767	0.047771088778972626	0.17068681120872498
M01_T001	C10	0.8286814093589783	0.1266193836927414	0.8794131875038147	1.2480502128601074	0.7564004063606262	0.7572470307350159	0.17537027597427368	0.11208152025938034	0.7818523645401001	0.5362138152122498	0.572363018989563	0.1253320574760437	0.9150105118751526	0.06672845780849457	0.13097916543483734	0.1053389385342598	1.232875108718872	0.3601215183734894	1.2497638463974	0.505754292011261	0.23774981498718262	0.3337031900882721	0.662046492099762	0.11402301490306854	0.12865914404392242	0.10724708437919617	0.3019278943538666	0.08714648336172104	0.1083332747220993	0.972601056098938	0.14557120203971863	0.0685926228761673	0.06237385421991348	0.05424885451793671	0.029738543555140495	0.009660196490585804	0.3358798027038574	1.1786327362060547	0.09681828320026398	0.16716274619102478	1.611146092414856
M01_T001	C11	0.773522675037384	0.29460421204566956	0.46365758776664734	0.7050026655197144	0.30793318152427673	0.2295272946357727	0.8142807483673096	0.1505793333053589	0.5996813774108887	1.5568962097167969	0.6045254468917847	0.23086751997470856	0.9827474355697632	0.7346034646034241	0.14062054455280304	0.08212896436452866	0.2159879356622696	0.5742428302764893	1.6844488382339478	0.9743422865867615	0.4810536205768585	0.4533676505088806	0.9444939494132996	0.12326198816299438	0.194346621632576	0.2358749806880951	0.31446459889411926	0.12468428164720535	0.20468448102474213	1.0833667516708374	0.25784337520599365	0.10073190927505493	0.08357346802949905	0.10733692348003387	0.14080949127674103	0.05271533504128456	0.16857542097568512	2.2377965450286865	0.26558491587638855	0.08478865772485733	1.4358973503112793
M01_T001	C12	0.48452821373939514	0.10210102051496506	0.2616845369338989	0.14326949417591095	0.2517508566379547	0.6997894048690796	0.26775792241096497	0.5024946331977844	0.43478286266326904	0.8303331136703491	0.22211720049381256	0.10251424461603165	0.7388603091239929	0.07169720530509949	0.16611076891422272	0.0858122780919075	0.09804501384496689	0.25770795345306396	0.5501049757003784	0.1799938827753067	0.16202153265476227	0.34275585412979126	0.11523152142763138	0.10255591571331024	0.12134586274623871	0.10591060668230057	0.4616857171058655	0.08581860363483429	0.27438315749168396	0.7668766975402832	0.12278595566749573	0.050825927406549454	0.08608301728963852	0.08889231830835342	0.04520241916179657	0.05229087546467781	0.7703661322593689	1.8329676389694214	0.10238915681838989	0.08949565887451172	0.8853389024734497
M01_T001	C13	0.8050203919410706	0.15743330121040344	0.4591371417045593	0.4469901919364929	0.045896515250205994	0.4108090102672577	0.6295273900032043	0.49410632252693176	0.20869968831539154	0.4883175194263458	0.23898325860500336	0.9915969967842102	0.9354839324951172	0.00855009164661169	0.19625000655651093	0.11700408160686493	0.6618200540542603	0.32299116253852844	0.25746235251426697	0.23540474474430084	0.16120047867298126	0.3048887848854065	0.012599284760653973	0.09193580597639084	0.06780581921339035	0.10583142191171646	0.34738650918006897	0.15436282753944397	0.5803396701812744	0.6830153465270996	0.16863222420215607	0.20582632720470428	0.8169270157814026	1.1709229946136475	0.7998149394989014	0.0	0.10948380827903748	1.5687452554702759	0.6205428242683411	0.1634398251771927	0.4033762812614441
M01_T001	C14	0.9597775936126709	0.13310645520687103	0.3964030146598816	1.1442499160766602	0.1626114547252655	0.15165100991725922	0.22256572544574738	0.14202578365802765	0.3252432644367218	1.090706467628479	0.761789858341217	0.1026848554611206	0.8209472894668579	0.04592164233326912	0.14656689763069153	0.1509060263633728	0.11766886711120605	0.4135521948337555	0.8743644952774048	0.2756634056568146	0.0977238193154335	0.2916514575481415	0.10989868640899658	0.08835902810096741	0.21820668876171112	0.14315317571163177	0.4071319103240967	0.08913655579090118	1.138248324394226	0.36998888850212097	0.17380642890930176	0.41865023970603943	0.12286636978387833	0.3690376877784729	0.13496170938014984	0.1108715757727623	0.28134220838546753	0.8479537963867188	0.08832799643278122	0.09362897276878357	1.3853918313980103
M01_T001	C15	0.7461448311805725	0.15810944139957428	0.991509735584259	0.8549348711967468	0.877273678779602	0.10967171937227249	0.24401476979255676	0.12229033559560776	0.9381000995635986	1.2362083196640015	0.7917798161506653	0.11860784888267517	0.8376742601394653	0.08824184536933899	0.14444203674793243	0.14099831879138947	0.11963976919651031	0.43387067317962646	0.9077463150024414	0.2526369094848633	0.616740345954895	0.2893848121166229	0.9313419461250305	0.14601761102676392	0.20535188913345337	0.4120158553123474	0.3494683504104614	0.0907776728272438	0.0836896076798439	0.7674740552902222	0.1143767312169075	0.044455137103796005	0.09465280920267105	0.08224418014287949	0.033715926110744476	0.05230787396430969	0.17479877173900604	1.5290944576263428	0.08976241201162338	0.08161303400993347	0.7741131782531738
M01_T001	C16	0.7731251120567322	1.0492727756500244	1.137114405632019	0.5663418173789978	0.9048686623573303	0.36176973581314087	0.7449385523796082	0.527849555015564	0.32079198956489563	1.0771801471710205	0.4804489314556122	0.9109457731246948	0.80840665102005	0.12265381962060928	0.24803856015205383	0.42850083112716675	0.6564924120903015	0.8033037185668945	1.1378759145736694	0.4802078604698181	0.8463906645774841	0.26132145524024963	0.6150806546211243	0.49307680130004883	0.3833979666233063	0.6312850713729858	0.3664887547492981	0.5778424143791199	0.41850394010543823	0.27251383662223816	0.35584625601768494	0.12617285549640656	0.49328628182411194	0.6904454827308655	0.3650491237640381	0.1332114189863205	1.0320241451263428	0.45443981885910034	0.15645523369312286	0.07743313908576965	1.2793158292770386
M01_T001	C17	0.6453539133071899	0.1524345576763153	0.3545491099357605	0.1392497420310974	0.5863246917724609	0.11592034995555878	0.14035563170909882	0.1029483824968338	0.17413564026355743	0.6895162463188171	0.27760744094848633	0.11274232715368271	0.8196543455123901	0.06088729947805405	0.14239881932735443	0.13354812562465668	0.10998371988534927	0.4940638840198517	0.5480008125305176	0.17305141687393188	0.13995379209518433	0.30672961473464966	0.14316055178642273	0.14301398396492004	0.8585372567176819	0.25505563616752625	0.40113475918769836	0.09155598282814026	0.06732090562582016	0.17005077004432678	0.10887830704450607	0.028176477178931236	0.0956348329782486	0.13228021562099457	0.050253450870513916	0.08067100495100021	0.2734072208404541	0.3548589050769806	0.09747077524662018	0.08335990458726883	0.4559710621833801
M01_T001	C18	0.7141054272651672	0.17216773331165314	0.9992783665657043	0.12791961431503296	0.8901057243347168	0.10484537482261658	0.19387036561965942	0.09755260497331619	0.5169665813446045	0.7061673998832703	0.6697527170181274	0.10116208344697952	0.8113749027252197	0.07674504071474075	0.1330830454826355	0.16901256144046783	0.10275880992412567	0.5488952398300171	0.6254209280014038	0.16561271250247955	0.5154292583465576	0.2220577448606491	0.9470623135566711	0.11596888303756714	0.17338712513446808	0.582900881767273	0.30997776985168457	0.08522646129131317	0.07635924965143204	0.6007342338562012	0.10461688786745071	0.0333951972424984	0.10995785892009735	0.09747471660375595	0.04814300313591957	0.09186059236526489	0.18522268533706665	0.5369347929954529	0.09363091737031937	0.08283917605876923	1.1757313013076782
M01_T001	C19	0.512600839138031	0.13662412762641907	0.30034005641937256	0.12491050362586975	0.4670916199684143	0.30954959988594055	0.18971846997737885	0.14506840705871582	0.10465387254953384	0.7129356861114502	0.15350228548049927	0.10973409563302994	0.7192992568016052	0.06576140224933624	0.15111669898033142	0.09612994641065598	0.11147837340831757	0.2307116687297821	0.5956932306289673	0.17268139123916626	0.1558021605014801	0.3590092658996582	0.14073757827281952	0.08132987469434738	0.45637616515159607	0.31914573907852173	0.4848404824733734	0.07700664550065994	0.05928101763129234	0.32813799381256104	0.09445887058973312	0.0275296401232481	0.07550961524248123	0.09012765437364578	0.049322716891765594	0.061710141599178314	0.6588460803031921	0.35711434483528137	0.09128901362419128	0.08401436358690262	1.0054761171340942
M01_T001	C20	0.7989436388015747	0.12022042274475098	0.677306592464447	1.2439193725585938	0.2733442187309265	0.23207435011863708	0.19371184706687927	0.11021311581134796	0.28298044204711914	1.375954031944275	0.6305249929428101	0.15811273455619812	0.9355806708335876	0.018651990219950676	0.10037114471197128	0.04116225615143776	0.1578109711408615	0.49934589862823486	0.6121898293495178	0.34372571110725403	0.10266220569610596	0.23357149958610535	0.2377946972846985	0.09938565641641617	0.19203437864780426	0.24180103838443756	0.3591685891151428	0.2958138585090637	0.3723162114620209	1.2225675582885742	0.20064006745815277	0.1268249750137329	0.1580248922109604	0.1213032603263855	0.019164377823472023	0.06902509182691574	0.2843712270259857	1.9050369262695312	0.21359798312187195	0.1564074605703354	1.1519092321395874
M01_T001	C21	0.9667633175849915	0.7140251398086548	0.4199601113796234	0.30955806374549866	0.21420599520206451	0.18888506293296814	0.8664547204971313	0.2690093219280243	0.34288862347602844	1.1795270442962646	0.28078150749206543	0.22501282393932343	0.8951090574264526	0.061152391135692596	0.14927488565444946	0.25564995408058167	0.1296803504228592	0.2767764925956726	1.0225365161895752	0.29071366786956787	0.14520145952701569	0.19622713327407837	0.19180071353912354	0.09077440947294235	0.1076027899980545	0.34190791845321655	0.28980666399002075	0.16734814643859863	0.3374132215976715	0.3047652840614319	1.000533103942871	0.13845117390155792	0.284854531288147	0.8058600425720215	0.4125758111476898	0.07966247200965881	0.16736885905265808	0.572107195854187	0.8006770610809326	0.2217000275850296	0.5620751976966858
M01_T001	C22	0.7655497789382935	0.6104706525802612	0.40038466453552246	1.1082035303115845	0.10443279892206192	0.07094749808311462	0.45518648624420166	0.37860405445098877	0.7807311415672302	0.9360325336456299	0.9208528995513916	0.12212033569812775	0.6973598003387451	0.06750153750181198	0.10984156280755997	0.14554692804813385	0.23217061161994934	0.25795626640319824	0.8545311093330383	0.2600350081920624	0.09301630407571793	0.16706539690494537	0.1159115880727768	0.12362268567085266	0.1281418353319168	0.24385523796081543	0.25490710139274597	0.16113732755184174	0.4511679708957672	0.23084984719753265	0.8995780348777771	0.13741013407707214	0.676491916179657	0.9559957981109619	0.36703553795814514	0.0635015144944191	0.10424314439296722	0.6393234133720398	0.17956142127513885	0.6538567543029785	0.8196566104888916
M01_T001	C23	0.7854900360107422	0.22806641459465027	0.4304579794406891	0.986104428768158	0.8296758532524109	0.2262227088212967	0.8077276945114136	0.2445257604122162	0.3625468611717224	0.4423438310623169	0.5563507676124573	0.15297943353652954	0.8520673513412476	0.041751883924007416	0.12586422264575958	0.12186771631240845	0.11281826347112656	0.35083305835723877	1.1479272842407227	0.3912835717201233	0.3653051555156708	0.21344606578350067	0.6082335114479065	0.1040663793683052	0.1629919856786728	0.10400551557540894	0.256746768951416	0.16461291909217834	0.28988683223724365	0.25085005164146423	0.2171022742986679	0.5551428198814392	0.33345621824264526	0.8285132050514221	0.15132947266101837	0.10153687745332718	0.08373535424470901	1.1110211610794067	0.20828473567962646	0.17339922487735748	1.6937613487243652
M01_T001	C24	0.9627588391304016	0.800441324710846	0.8422701954841614	0.7380998134613037	0.1937548816204071	0.16679123044013977	0.49662691354751587	0.2321094572544098	0.5670233368873596	0.925278902053833	0.8164068460464478	0.17695507407188416	0.709912121295929	0.07790334522724152	0.19511748850345612	0.16486644744873047	0.2655387818813324	0.8888734579086304	1.0891059637069702	0.41864514350891113	0.13708655536174774	0.22011743485927582	0.21379099786281586	0.4300420582294464	0.17701506614685059	0.20572490990161896	0.2623136043548584	0.11646745353937149	0.2576461434364319	0.27122271060943604	1.0102050304412842	0.17328126728534698	0.912257194519043	0.7091802358627319	0.3408662676811218	0.23713332414627075	0.19177615642547607	0.545897901058197	1.0183696746826172	0.41249319911003113	0.8555177450180054
M01_T001	C25	0.7059067487716675	0.8505741953849792	0.6718393564224243	0.3593708574771881	0.22099293768405914	0.04212361201643944	0.6490917801856995	0.2126256376504898	0.12160228937864304	0.4056011438369751	0.41378873586654663	0.36487463116645813	0.9517955780029297	0.24248462915420532	0.16423501074314117	0.11806432902812958	1.2363579273223877	1.0196709632873535	0.2521352469921112	0.18149937689304352	0.039505794644355774	0.22326838970184326	0.0897027999162674	0.13553524017333984	0.1070857122540474	0.09872132539749146	0.2498091757297516	1.252767562866211	0.26041895151138306	0.5492964386940002	0.7339522242546082	0.008221129886806011	0.6192343235015869	1.0293638706207275	0.6486988663673401	0.2439081072807312	0.037796150892972946	1.560783863067627	0.07398379594087601	0.27518659830093384	0.5912041068077087
M01_T001	C26	0.8020191788673401	0.7761091589927673	0.4042198061943054	0.20054970681667328	0.13562490046024323	0.13157863914966583	0.8127079010009766	0.25677767395973206	0.38768458366394043	0.2874268591403961	0.23696637153625488	0.27510952949523926	0.9130433201789856	0.05354992672801018	0.1428891122341156	0.17188912630081177	0.10873981565237045	0.2597092390060425	0.954102098941803	0.29819256067276	0.053509775549173355	0.16395649313926697	0.11089292913675308	0.09681206941604614	0.11003461480140686	0.1438722014427185	0.3151426613330841	0.048182617872953415	0.25598403811454773	0.31716489791870117	0.9379059672355652	0.04744602367281914	0.4162217974662781	0.6735432744026184	0.3736088275909424	0.04163619503378868	0.04194636270403862	0.6034252047538757	0.7129237055778503	0.10968314111232758	0.7265194058418274
M01_T001	C27	0.8506274819374084	0.5952550172805786	0.5229285359382629	0.30957719683647156	0.119922935962677	0.21052254736423492	0.813289999961853	0.2431855946779251	0.3373056650161743	0.35639336705207825	0.28589707612991333	0.46649935841560364	1.086159586906433	0.06848683208227158	0.1481236070394516	0.14266176521778107	0.15177392959594727	0.31444236636161804	1.115517258644104	0.27950379252433777	0.07512976229190826	0.16602392494678497	0.11049862205982208	0.0977121889591217	0.09300442039966583	0.06729051470756531	0.2749468684196472	0.11172862350940704	0.2198757380247116	0.324169397354126	0.8082727789878845	0.2346666008234024	0.35347792506217957	1.148569107055664	0.5597603917121887	0.08541158586740494	0.1468306928873062	0.729837954044342	0.1370493769645691	0.22821591794490814	0.6206750869750977
M01_T001	C28	0.7777615189552307	0.7349656224250793	0.29995712637901306	0.33153972029685974	0.12505266070365906	0.08310890197753906	0.5724619030952454	0.6025702357292175	0.734165608882904	0.4595719575881958	0.40661224722862244	0.24777022004127502	0.854763388633728	0.06336911022663116	0.12813124060630798	0.10997111350297928	0.3909667432308197	0.31075844168663025	1.2542153596878052	0.4222181737422943	0.09703303128480911	0.22139161825180054	0.10944081842899323	0.10719794034957886	0.11413520574569702	0.09893860667943954	0.3446229100227356	0.06570079177618027	0.40097033977508545	0.3537227511405945	0.9987614154815674	0.06150173395872116	1.0575190782546997	0.7401366829872131	0.7124336361885071	0.13350647687911987	0.08455287665128708	0.848630964756012	0.5904976725578308	0.11073563247919083	0.6437963843345642
M01_T001	C29	0.7598317861557007	0.6950411796569824	0.27561691403388977	0.9985655546188354	0.14295415580272675	0.0874766930937767	0.5789482593536377	0.730099618434906	0.8220552206039429	0.5880599021911621	0.8722736239433289	0.13455502688884735	0.7380625605583191	0.07407201826572418	0.11459414660930634	0.10637665539979935	0.27955615520477295	0.36220818758010864	1.2867443561553955	0.49447712302207947	0.09180077910423279	0.22820591926574707	0.12363065779209137	0.12148589640855789	0.18626612424850464	0.08661717176437378	0.3078014850616455	0.07024417072534561	0.2494521588087082	0.21337805688381195	0.9242300391197205	0.11297276616096497	1.114043951034546	0.7375513911247253	0.529697060585022	0.09777973592281342	0.08901564031839371	0.762176513671875	0.13283877074718475	0.7108937501907349	1.093819499015808
M01_T002	C01	0.30014508962631226	0.4614933729171753	0.6308521032333374	0.06120593845844269	0.12054543942213058	0.17980866134166718	0.143272265791893	0.04878880828619003	0.06328398734331131	0.21591919660568237	0.592393159866333	0.1098671481013298	0.36440175771713257	0.03585724160075188	0.09877987205982208	0.1178184226155281	0.03191216289997101	1.057440161705017	0.9219045042991638	0.4053674340248108	0.12559503316879272	1.0356755256652832	0.15474271774291992	0.15051092207431793	0.13779385387897491	0.09748203307390213	0.2633253335952759	0.10394354164600372	0.1671583354473114	1.1220736503601074	0.33640360832214355	0.014752013608813286	0.12454307824373245	0.0944155901670456	0.12063184380531311	0.05570409446954727	0.05823693796992302	0.406401664018631	0.3936709761619568	0.21451544761657715	0.39130163192749023
M01_T002	C02	0.6578726172447205	0.36651670932769775	0.7502901554107666	0.6928330659866333	0.2134128212928772	0.1479739546775818	0.24777477979660034	0.10624047368764877	0.2626078426837921	0.3072460889816284	0.6509454846382141	0.15275903046131134	0.7019034624099731	0.7449995279312134	1.0577330589294434	0.13604678213596344	0.19356001913547516	0.9398780465126038	0.6335509419441223	0.6060159206390381	0.15043328702449799	0.19574031233787537	0.20194794237613678	0.14154934883117676	0.13592857122421265	0.1272401213645935	0.17444321513175964	0.0836804136633873	0.09755268692970276	0.5027094483375549	0.22149211168289185	0.054348304867744446	0.1535487025976181	0.1512388288974762	0.08068309724330902	0.22310994565486908	0.11470039188861847	1.1891942024230957	0.16320665180683136	0.13189087808132172	0.9574705958366394
M01_T002	C03	0.6628604531288147	0.31277430057525635	0.56800776720047	0.44103121757507324	0.17317508161067963	0.08321359753608704	0.19557419419288635	0.07666948437690735	0.41203126311302185	0.3903811573982239	0.19773684442043304	0.11354141682386398	0.9570128321647644	0.8915920257568359	0.8020223379135132	0.11847507208585739	0.11146950721740723	0.39152106642723083	0.6218160390853882	0.7321903109550476	0.2225101739168167	0.17322783172130585	0.09376484900712967	0.08094140887260437	0.07399772852659225	0.07160542160272598	0.19137690961360931	0.06726596504449844	0.18718120455741882	0.2682446539402008	0.16148605942726135	0.03952091932296753	0.04392306134104729	0.07641566544771194	0.03599021956324577	0.09660793840885162	0.10736311227083206	1.0187774896621704	0.13799335062503815	0.12217426300048828	1.3970904350280762
M01_T002	C04	0.6692424416542053	1.2190078496932983	0.4534543454647064	0.13535566627979279	0.23326058685779572	0.1714019477367401	0.28810587525367737	0.3541162610054016	0.3179583251476288	0.44086575508117676	0.19118821620941162	0.42437610030174255	0.7578110694885254	0.8237956762313843	1.2157626152038574	0.17460431158542633	0.14574860036373138	0.3479904532432556	0.5710187554359436	0.7460520267486572	0.16413886845111847	0.20901380479335785	0.16618111729621887	0.16084660589694977	0.06011642515659332	0.24153168499469757	0.34921860694885254	0.11993537843227386	0.1940346360206604	0.40411707758903503	0.30160269141197205	0.06395239382982254	0.19637370109558105	0.19609826803207397	0.04527081549167633	0.079311802983284	0.08399764448404312	1.180373191833496	0.19736523926258087	0.15953081846237183	0.9679867625236511
M01_T002	C05	0.5417682528495789	0.12685798108577728	0.47878262400627136	0.1015077754855156	0.11101627349853516	0.06420648097991943	0.1275625377893448	0.0654422715306282	0.16282051801681519	0.1184120923280716	0.18656335771083832	0.09214013814926147	0.3324841260910034	0.6308156251907349	0.708338737487793	0.1021711528301239	0.06701761484146118	0.1678764373064041	0.2134285867214203	0.5155322551727295	0.07169456034898758	0.09661918878555298	0.054292529821395874	0.0647764652967453	0.06422187387943268	0.05690335854887962	0.1319098174571991	0.05087088793516159	0.054841771721839905	0.1716848909854889	0.1073182001709938	0.035832710564136505	0.04235456883907318	0.03787187859416008	0.04742756113409996	0.07827616482973099	0.06399964541196823	0.907636284828186	0.11336202919483185	0.1261831521987915	0.14505159854888916
M01_T002	C06	0.6331027150154114	0.17506808042526245	0.35407283902168274	0.15124227106571198	0.13630411028862	0.08244366943836212	0.7909244298934937	0.11441149562597275	0.5888144373893738	0.22410112619400024	0.16155073046684265	0.13576729595661163	0.6801471710205078	0.6882929801940918	0.7863519191741943	0.1395098865032196	0.10455004870891571	0.2768513560295105	0.3098742663860321	0.7322669625282288	0.11010174453258514	0.1519557684659958	0.07427413016557693	0.06044379621744156	0.08154810220003128	0.05729590728878975	0.1849333792924881	0.06933258473873138	0.06811372190713882	0.2816729247570038	0.1435893476009369	0.05286228284239769	0.04299246892333031	0.02679690159857273	0.04428878054022789	0.041909635066986084	0.13275785744190216	0.8553032875061035	0.11602107435464859	0.09268566966056824	0.3183782994747162
M01_T002	C07	0.6342452764511108	0.15468142926692963	0.3112223744392395	0.09971340000629425	0.12489564716815948	0.05868459492921829	0.1295822113752365	0.09054753184318542	0.20399492979049683	0.21563924849033356	0.18408173322677612	0.10414142906665802	0.6104902625083923	0.7069334983825684	0.7029629945755005	0.12698432803153992	0.08974980562925339	0.2526620626449585	0.3457219898700714	0.7024067044258118	0.11049950867891312	0.12982895970344543	0.060765091329813004	0.06376922130584717	0.07188823819160461	0.062416791915893555	0.15510623157024384	0.07901044934988022	0.06105242669582367	0.21537035703659058	0.13702192902565002	0.03867795318365097	0.04184717312455177	0.03170349821448326	0.029589733108878136	0.10369653254747391	0.08399272710084915	0.9285537600517273	0.1094752848148346	0.1420632302761078	0.5436676740646362
M01_T002	C08	0.6705855131149292	0.14540226757526398	0.32591137290000916	0.12048032134771347	0.12312912940979004	0.05964945629239082	0.1425662487745285	0.07794653624296188	0.19509144127368927	0.15254046022891998	0.17075176537036896	0.10274215042591095	0.5938495993614197	0.5818390250205994	0.6644899249076843	0.1375233381986618	0.09836630523204803	0.2942284047603607	0.42959144711494446	0.7023473978042603	0.09010355174541473	0.15134091675281525	0.07355982810258865	0.06947129219770432	0.060823578387498856	0.07211901992559433	0.17924301326274872	0.07918122410774231	0.058249861001968384	0.2628655433654785	0.15600654482841492	0.04464447498321533	0.035911642014980316	0.04407455027103424	0.049309391528367996	0.09577275067567825	0.11590323597192764	0.9933900833129883	0.11828619986772537	0.1294262409210205	0.1539440155029297
M01_T002	C09	0.6698504090309143	0.15787993371486664	0.31398189067840576	0.10294059664011002	0.11117583513259888	0.0652746856212616	0.1549030989408493	0.07278954982757568	0.21274982392787933	0.387337863445282	0.1440211981534958	0.08151116222143173	0.5557845234870911	0.6692124009132385	0.7311710715293884	0.13973243534564972	0.08275583386421204	0.2387724667787552	0.38551560044288635	0.7548875212669373	0.07953520119190216	0.12057500332593918	0.07325952500104904	0.08394528180360794	0.05416620522737503	0.06758777052164078	0.1375042051076889	0.0693129152059555	0.06572578847408295	0.22195731103420258	0.12877139449119568	0.03146838769316673	0.030170287936925888	0.03513830527663231	0.03224216774106026	0.04850343242287636	0.11021527647972107	0.9898465275764465	0.11074018478393555	0.11661341041326523	0.2334105223417282
M01_T002	C10	0.7155515551567078	0.17004171013832092	0.7770130634307861	1.1051362752914429	0.841770350933075	0.47189757227897644	0.2544938027858734	0.10200328379869461	0.6952639818191528	0.5100530385971069	0.6023359894752502	0.10753274708986282	0.8516098260879517	0.09101136028766632	0.18104860186576843	0.09529994428157806	0.46289491653442383	0.3673309087753296	0.8715617060661316	0.32740941643714905	0.21405431628227234	0.27777454257011414	0.4527316987514496	0.09059090167284012	0.07621777802705765	0.10965938121080399	0.20177938044071198	0.0830446183681488	0.10125425457954407	0.9239190816879272	0.12960217893123627	0.06139823794364929	0.03902856633067131	0.06290238350629807	0.03969097137451172	0.0272205863147974	0.2150394767522812	1.0386017560958862	0.13670030236244202	0.13190536201000214	1.3517932891845703
M01_T002	C11	0.5441991686820984	0.2974604368209839	0.43225765228271484	0.5150381326675415	0.19325312972068787	0.10425063967704773	0.566914975643158	0.11839299649000168	0.4551618695259094	1.5642553567886353	0.5198997855186462	0.18587101995944977	0.9179096817970276	0.49193844199180603	0.2051493376493454	0.11271250993013382	0.12730282545089722	0.6404757499694824	1.0044132471084595	0.6191197037696838	0.25327467918395996	0.2375083714723587	0.42535144090652466	0.1200290247797966	0.1403896063566208	0.19645197689533234	0.22710302472114563	0.13113431632518768	0.14944709837436676	1.271312952041626	0.22814388573169708	0.08193053305149078	0.06720618158578873	0.130046546459198	0.1071953997015953	0.043244391679763794	0.10320401191711426	1.3701475858688354	0.3468853831291199	0.18844227492809296	1.438684344291687
M01_T002	C12	0.47309035062789917	0.11519473046064377	0.28831884264945984	0.238214910030365	0.21942667663097382	0.7229601144790649	0.2509854733943939	0.2262950837612152	0.6262184977531433	0.4393491744995117	0.2154034525156021	0.07292352616786957	0.8446071147918701	0.08415191620588303	0.2019243985414505	0.09193898737430573	0.07196303457021713	0.30704352259635925	0.5678074359893799	0.23416699469089508	0.10664147883653641	0.19767291843891144	0.18751652538776398	0.0624394565820694	0.0649997815489769	0.1063401848077774	0.23969872295856476	0.09150230139493942	0.32974568009376526	0.7069671154022217	0.11595020443201065	0.03450750932097435	0.13698545098304749	0.3358398973941803	0.08450985699892044	0.07647702097892761	0.3594973087310791	1.6597105264663696	0.15812574326992035	0.08917979151010513	0.9831732511520386
M01_T002	C13	0.5548780560493469	0.16165047883987427	0.3268813490867615	0.21961750090122223	0.1540081650018692	0.36328408122062683	0.4796721637248993	0.19885298609733582	0.21175310015678406	0.20924238860607147	0.21795368194580078	0.8551703095436096	1.0084606409072876	0.4177049398422241	0.6936198472976685	0.10210670530796051	0.23581597208976746	0.4112726151943207	0.2972334325313568	0.28123822808265686	0.27241894602775574	0.15070956945419312	0.10784675180912018	0.10140335559844971	0.07525654137134552	0.04692218080163002	0.1916893720626831	0.17761795222759247	0.28492066264152527	0.5300882458686829	0.10190625488758087	0.15078042447566986	0.2303088754415512	0.9738636612892151	0.35820192098617554	0.18454067409038544	0.22934633493423462	1.6746100187301636	1.218937873840332	0.07690103352069855	0.3668367564678192
M01_T002	C14	0.7145251631736755	0.1878998875617981	0.45517095923423767	0.9791995286941528	0.12860970199108124	0.11382788419723511	0.4598183035850525	0.17273010313510895	0.1458720564842224	1.2054961919784546	0.6382135152816772	0.09052001684904099	0.5867295861244202	0.07798349857330322	0.1603718250989914	0.19747787714004517	0.06844983249902725	0.8098732829093933	0.9588004350662231	0.34485796093940735	0.08457012474536896	0.13315503299236298	0.07669753581285477	0.11179811507463455	0.05224181339144707	0.12456930428743362	0.1610841006040573	0.08740130811929703	0.8701225519180298	0.17036978900432587	0.15025635063648224	0.39576148986816406	0.10013475269079208	0.25486433506011963	0.11076752096414566	0.10823483020067215	0.07858747988939285	0.551397442817688	0.1073099747300148	0.12538285553455353	1.248139500617981
M01_T002	C15	0.6971350908279419	0.2142702043056488	0.8632246851921082	1.0376980304718018	0.7835692763328552	0.11401181668043137	0.40968185663223267	0.11614103615283966	0.9679030179977417	1.138942837715149	0.8095556497573853	0.12140873819589615	0.7923928499221802	0.1266104280948639	0.19098858535289764	0.08796953409910202	0.09301211684942245	0.4703659415245056	0.7950122356414795	0.2575562000274658	0.4393225908279419	0.2723515033721924	0.801228940486908	0.11884243041276932	0.08705071359872818	0.36211270093917847	0.21554987132549286	0.09923727065324783	0.09711094945669174	0.9606848359107971	0.13473980128765106	0.05807496979832649	0.0502953939139843	0.06888385862112045	0.04290565103292465	0.05263771861791611	0.14160627126693726	1.3443970680236816	0.13340047001838684	0.10324607044458389	0.700598418712616
M01_T002	C16	0.7392363548278809	0.961984395980835	1.0425360202789307	0.5701542496681213	1.0040923357009888	0.39703261852264404	0.6676341891288757	0.5517746806144714	0.39111223816871643	1.1803864240646362	0.49842631816864014	0.9049172401428223	1.0460704565048218	0.28231483697891235	0.42974674701690674	0.520300567150116	0.5717809200286865	0.8396493196487427	1.089048981666565	0.4711284339427948	0.848490297794342	0.17176085710525513	0.6269968152046204	0.535791277885437	0.3259662091732025	0.7555211186408997	0.22809046506881714	0.5236561894416809	0.5503585934638977	0.21374689042568207	0.36500757932662964	0.14511993527412415	0.46229609847068787	0.6596452593803406	0.3846313953399658	0.15686003863811493	0.9565051794052124	0.8705414533615112	0.2279754877090454	0.14444975554943085	1.6375330686569214
M01_T002	C17	0.6379563212394714	0.20215368270874023	0.43570616841316223	0.18691755831241608	0.6472705602645874	0.08686298131942749	0.13228614628314972	0.1144176721572876	0.18647009134292603	0.7572032809257507	0.5042112469673157	0.1194973960518837	0.9972836375236511	0.10587041825056076	0.1865774393081665	0.13375544548034668	0.09851854294538498	0.9366579055786133	0.6331239938735962	0.27535825967788696	0.16195689141750336	0.19334527850151062	0.10375358909368515	0.13039369881153107	0.893733561038971	0.25278589129447937	0.2039581537246704	0.09388400614261627	0.08660285174846649	0.1878422349691391	0.11023464053869247	0.026819288730621338	0.09028344601392746	0.14933064579963684	0.05882635712623596	0.1471516489982605	0.20280830562114716	0.5051600933074951	0.13055364787578583	0.11951044946908951	0.7111408114433289
M01_T002	C18	0.6158757209777832	0.1555653065443039	0.8431386947631836	0.17547331750392914	0.8107888698577881	0.0758909285068512	0.19471651315689087	0.09630079567432404	0.49708762764930725	0.6615384817123413	0.7548457980155945	0.08793146163225174	0.7704029679298401	0.10339254885911942	0.17584341764450073	0.08837367594242096	0.09958460181951523	0.3894609212875366	0.4757809638977051	0.1730266958475113	0.45266810059547424	0.15035320818424225	0.7160394191741943	0.10196888446807861	0.07461564987897873	0.6009711027145386	0.18318375945091248	0.07322888821363449	0.060307469218969345	0.712400496006012	0.08745463937520981	0.03653572127223015	0.0550227165222168	0.07816018164157867	0.04632415622472763	0.07104720920324326	0.07208562642335892	0.5800127387046814	0.11536149680614471	0.10114188492298126	0.6686962246894836
M01_T002	C19	0.43724656105041504	0.23594526946544647	0.35781562328338623	0.18437887728214264	0.4520503282546997	0.13841485977172852	0.1285986304283142	0.11471620202064514	0.1638040691614151	0.9003999829292297	0.22966428101062775	0.13606935739517212	0.8215208053588867	0.10960216820240021	0.23018881678581238	0.09683479368686676	0.09731089323759079	0.3738696873188019	0.48241567611694336	0.20080919563770294	0.17899967730045319	0.25589311122894287	0.16810347139835358	0.05846262723207474	0.3985320031642914	0.3388822674751282	0.2982158362865448	0.04384097829461098	0.0857665091753006	0.22799649834632874	0.08768060058355331	0.026099132373929024	0.06172499060630798	0.09418633580207825	0.07711294293403625	0.08990702033042908	0.471990168094635	0.4828098714351654	0.12466390430927277	0.12733034789562225	1.080369234085083
M01_T002	C20	0.6622909307479858	0.18575750291347504	0.6479977965354919	0.9031785130500793	0.30338653922080994	0.15130551159381866	0.2659877836704254	0.09993071854114532	0.22197990119457245	1.440743327140808	0.5896316766738892	0.09663017839193344	0.8457533121109009	0.07436367124319077	0.17521314322948456	0.07354544848203659	0.12171729654073715	0.48459821939468384	0.587546169757843	0.3083041310310364	0.089205801486969	0.15482953190803528	0.2667405307292938	0.07978061586618423	0.07092881947755814	0.3294413089752197	0.21978607773780823	0.21522675454616547	0.2742319405078888	0.979211151599884	0.16349594295024872	0.1183834820985794	0.06978464126586914	0.11249753832817078	0.05114850029349327	0.10091623663902283	0.1871291697025299	1.8758140802383423	0.3178909718990326	0.18506132066249847	1.3737584352493286
M01_T002	C21	0.654807984828949	0.620782732963562	0.309103399515152	0.14330875873565674	0.11119186878204346	0.08962955325841904	0.7406916618347168	0.16936372220516205	0.32531559467315674	1.063537836074829	0.19185329973697662	0.11870601773262024	0.8379269242286682	0.08441271632909775	0.15891709923744202	0.0720081478357315	0.0625930055975914	0.3502036929130554	0.8082787394523621	0.3110615909099579	0.07300516963005066	0.14263084530830383	0.11580079793930054	0.09252657741308212	0.0555909126996994	0.24480515718460083	0.13997440040111542	0.10548330098390579	0.16624648869037628	0.31806960701942444	0.7712077498435974	0.06280644983053207	0.1202813982963562	0.5704596638679504	0.37588223814964294	0.09450724720954895	0.06024925038218498	0.553293764591217	0.8283019065856934	0.14676329493522644	0.2890809178352356
M01_T002	C22	0.7410302758216858	0.6265862584114075	0.35341373085975647	0.8506709337234497	0.10320480912923813	0.09547080844640732	0.3490028381347656	0.20337192714214325	0.6853986382484436	1.0103318691253662	0.9393068552017212	0.10676813870668411	0.6645457148551941	0.10191235691308975	0.17059040069580078	0.08803268522024155	0.1370394229888916	0.3109031915664673	0.5990667343139648	0.20518384873867035	0.06610105186700821	0.1261979639530182	0.07185831665992737	0.1314583718776703	0.05388793349266052	0.30158254504203796	0.15490540862083435	0.08679313957691193	0.3129442632198334	0.2160307914018631	0.8208470940589905	0.07638439536094666	0.44916555285453796	0.7890459299087524	0.20313981175422668	0.07069942355155945	0.07061212509870529	0.6493950486183167	0.16383147239685059	0.7008368372917175	0.6346060037612915
M01_T002	C23	0.6777564883232117	0.17090801894664764	0.28894898295402527	0.7888987064361572	0.420595645904541	0.17666105926036835	0.6689306497573853	0.2149132341146469	0.3201949894428253	0.31587427854537964	0.28500595688819885	0.12457835674285889	0.8170662522315979	0.07040592283010483	0.16242311894893646	0.06214667856693268	0.07560615241527557	0.37387269735336304	1.0608445405960083	0.4075324833393097	0.16743957996368408	0.14458349347114563	0.1755845993757248	0.09926129132509232	0.06847959011793137	0.06482172757387161	0.15556703507900238	0.06238369271159172	0.2827204465866089	0.19593191146850586	0.1428859978914261	0.3096393644809723	0.25469374656677246	0.6055138111114502	0.1830030381679535	0.0851229727268219	0.05847977101802826	0.8471817374229431	0.2146197110414505	0.14536017179489136	1.3359168767929077
M01_T002	C24	0.8046667575836182	0.8396468162536621	0.6398526430130005	0.5115815997123718	0.12327121943235397	0.08626661449670792	0.5631796717643738	0.12479712814092636	0.49597641825675964	0.8089038133621216	0.6509222984313965	0.1431502103805542	0.8433762192726135	0.093533955514431	0.18786586821079254	0.11946195363998413	0.19406859576702118	0.848833441734314	0.9287827014923096	0.3591865003108978	0.09671066701412201	0.15319031476974487	0.12106721103191376	0.31210777163505554	0.09563934803009033	0.14356602728366852	0.17521005868911743	0.10024372488260269	0.2638099193572998	0.24276219308376312	0.8705304265022278	0.08169926702976227	0.5257396101951599	0.660920262336731	0.2894454300403595	0.15319794416427612	0.0798669084906578	0.6005465388298035	0.8177722096443176	0.6691322922706604	0.47736725211143494
M01_T002	C25	0.6849599480628967	0.9391875863075256	0.6908414363861084	0.19711002707481384	0.12529787421226501	0.06037825718522072	0.5319204330444336	0.1038459837436676	0.1128351241350174	0.24129679799079895	0.3392375707626343	0.3470131754875183	0.9677709937095642	0.09004314988851547	0.19461801648139954	0.027327612042427063	1.050577163696289	0.827583909034729	0.3392002582550049	0.21363869309425354	0.08039837330579758	0.14492274820804596	0.06601651012897491	0.09819033741950989	0.0702173113822937	0.09611544013023376	0.16024260222911835	1.145822286605835	0.1923704296350479	0.3347768485546112	0.6335679888725281	0.02501595951616764	0.35505059361457825	0.8826106786727905	0.4914507269859314	0.2123388797044754	0.0518023855984211	0.6975187659263611	0.14469760656356812	0.1635749638080597	0.3230101764202118
M01_T002	C26	0.7442737221717834	0.6254830360412598	0.31687793135643005	0.1245829313993454	0.11079159379005432	0.08080801367759705	0.7001691460609436	0.15841086208820343	0.4100535809993744	0.26031866669654846	0.19523461163043976	0.13467887043952942	0.9174259305000305	0.08631560951471329	0.1742589771747589	0.06734398752450943	0.1213773712515831	0.3654884099960327	0.8471689820289612	0.3213641941547394	0.07878096401691437	0.1393522471189499	0.09555608034133911	0.09278616309165955	0.054780013859272	0.06603340804576874	0.17509211599826813	0.069356769323349	0.2523488402366638	0.2906239330768585	0.7557131052017212	0.055525489151477814	0.2131079137325287	0.6192708611488342	0.3607175350189209	0.09942049533128738	0.06097457557916641	0.5681571960449219	0.6471137404441833	0.1370096206665039	0.31174954771995544
M01_T002	C27	0.73991459608078	0.6275418996810913	0.40289992094039917	0.14154914021492004	0.11262732744216919	0.09924812614917755	0.6993212699890137	0.14467449486255646	0.3329698145389557	0.25838589668273926	0.1900046020746231	0.20896215736865997	0.9131987690925598	0.08545399457216263	0.17156100273132324	0.06857805699110031	0.09238569438457489	0.36738407611846924	0.9969155788421631	0.3122587203979492	0.07636930048465729	0.14514052867889404	0.10435476154088974	0.09403716027736664	0.05995115265250206	0.06918186694383621	0.16692203283309937	0.0979062095284462	0.21178822219371796	0.2726265490055084	0.7468652129173279	0.06372465193271637	0.188119038939476	0.8637134432792664	0.4804103970527649	0.11200441420078278	0.06498532742261887	0.5680805444717407	0.17140109837055206	0.1488000899553299	0.30286669731140137
M01_T002	C28	0.7483847737312317	0.7873961329460144	0.3381480574607849	0.14570465683937073	0.10797017067670822	0.06465087831020355	0.679408073425293	0.1732143610715866	0.5978124737739563	0.5592436194419861	0.27291280031204224	0.29602929949760437	0.8903182148933411	0.11257079988718033	0.17097949981689453	0.07721841335296631	0.5427149534225464	0.29250743985176086	0.7029495239257812	0.19970184564590454	0.06516242772340775	0.12119857221841812	0.08447858691215515	0.09173647314310074	0.061403997242450714	0.0693773552775383	0.21821336448192596	0.06023501604795456	0.28229913115501404	0.3366943895816803	1.026694655418396	0.049494896084070206	0.9087581634521484	0.7775118947029114	0.6624771952629089	0.13953308761119843	0.06296952068805695	0.8323196768760681	0.6367312073707581	0.13784928619861603	0.30529671907424927
M01_T002	C29	0.7693518400192261	0.6929104328155518	0.30220314860343933	0.5577268600463867	0.11343464255332947	0.07081525027751923	0.6878171563148499	0.23238107562065125	0.7271667122840881	0.33379754424095154	0.4611336588859558	0.09387464821338654	0.8869975805282593	0.1048937439918518	0.1751071959733963	0.08538070321083069	0.24391674995422363	0.3481656312942505	0.9215326905250549	0.26645153760910034	0.07333441823720932	0.13661877810955048	0.09091182798147202	0.10527969896793365	0.06970899552106857	0.06172873079776764	0.15869484841823578	0.06274857372045517	0.29327699542045593	0.19434648752212524	0.8577384352684021	0.03897913545370102	0.8444556593894958	0.6139878034591675	0.2054646760225296	0.08771204948425293	0.05591276288032532	0.7207363247871399	0.32829877734184265	0.7947726845741272	0.34201815724372864
M01_T003	C01	0.27366378903388977	0.3429347574710846	0.6585713028907776	0.10868870466947556	0.20407003164291382	0.3080322742462158	0.30125343799591064	0.0827760323882103	0.03368605300784111	0.2662733495235443	0.5902460217475891	0.14482316374778748	0.226814404129982	0.09230531007051468	0.019380776211619377	0.0	0.12089831382036209	0.9868910312652588	0.7911227941513062	0.31516265869140625	0.11205831170082092	1.5028270483016968	0.23777484893798828	0.10278807580471039	0.11094830930233002	1.541644589764246e-11	0.24532414972782135	0.10825365036725998	0.2991240620613098	1.3745145797729492	0.1857016533613205	0.006334953010082245	0.07657916843891144	0.20639078319072723	0.14485383033752441	0.05781497061252594	0.12178876250982285	0.501051127910614	0.1244111955165863	0.06970066577196121	0.4586613178253174
M01_T003	C02	0.6323222517967224	0.35541868209838867	0.8704156279563904	0.9329760074615479	0.26940351724624634	0.2090473622083664	0.19615492224693298	0.12948760390281677	0.27385902404785156	0.32032737135887146	0.733730673789978	0.16995908319950104	0.7155728936195374	0.7725508809089661	0.9343032240867615	0.12415662407875061	0.4109448790550232	1.0715951919555664	0.6781125664710999	0.5518996715545654	0.175888329744339	0.2473064661026001	0.2874976694583893	0.20442993938922882	0.15577413141727448	0.19733110070228577	0.23486143350601196	0.11276720464229584	0.168127179145813	0.4743099510669708	0.2216840535402298	0.050440460443496704	0.1502741575241089	0.1807750016450882	0.06991947442293167	0.24121712148189545	0.14393363893032074	1.238332748413086	0.13424046337604523	0.09291995316743851	1.1610722541809082
M01_T003	C03	0.6110786199569702	0.16644588112831116	0.6707397103309631	0.2908608913421631	0.24237467348575592	0.07809140533208847	0.15569116175174713	0.10028603672981262	0.35253599286079407	0.3362790644168854	0.24425837397575378	0.17697426676750183	0.8468394875526428	0.7806838750839233	0.9228020310401917	0.13020727038383484	0.10999035090208054	0.36665263772010803	0.7115340828895569	0.6042689681053162	0.163251593708992	0.18889565765857697	0.10090262442827225	0.08106167614459991	0.06558787822723389	0.0897885411977768	0.2261074036359787	0.0705486536026001	0.15074847638607025	0.25146380066871643	0.11632565408945084	0.04884453862905502	0.03511135280132294	0.05701616033911705	0.038303442299366	0.07415107637643814	0.12957343459129333	0.914067804813385	0.09838149696588516	0.08478986471891403	1.1255072355270386
M01_T003	C04	0.7980135679244995	1.1564191579818726	0.5919616222381592	0.26637932658195496	0.37615421414375305	0.09461212158203125	0.3305332362651825	0.43366914987564087	0.332457572221756	0.5123361349105835	0.23810741305351257	0.4566102921962738	0.8365735411643982	0.8918219208717346	1.2397119998931885	0.12640219926834106	0.21868909895420074	0.43631085753440857	0.7504100203514099	0.9277469515800476	0.18495523929595947	0.225107803940773	0.122416190803051	0.14666418731212616	0.077806256711483	0.2570377588272095	0.37081193923950195	0.06883177161216736	0.1843680888414383	0.5114472508430481	0.36317193508148193	0.05308253690600395	0.2660068869590759	0.31988537311553955	0.22553010284900665	0.10845369100570679	0.12472821027040482	1.2233448028564453	0.35240665078163147	0.08383879065513611	1.1369661092758179
M01_T003	C05	0.5512419939041138	0.12204578518867493	0.587636411190033	0.18138955533504486	0.21373221278190613	0.0743907243013382	0.13684503734111786	0.11801112443208694	0.15634505450725555	0.17367114126682281	0.18674734234809875	0.19254817068576813	0.3212749660015106	0.7464340925216675	0.714788019657135	0.11280956119298935	0.06056318059563637	0.1875733733177185	0.26963478326797485	0.4975225627422333	0.09945270419120789	0.14943377673625946	0.08708997070789337	0.06418448686599731	0.05615045502781868	0.08329202234745026	0.15468217432498932	0.06519857794046402	0.06338942050933838	0.14237751066684723	0.07997690141201019	0.035960111767053604	0.029099246487021446	0.05819540098309517	0.04033050686120987	0.06036337465047836	0.09989599883556366	0.916671633720398	0.08040343225002289	0.06956250220537186	0.2220654934644699
M01_T003	C06	0.6905438899993896	0.13674017786979675	0.4111879765987396	0.1321919858455658	0.16075783967971802	0.0663156509399414	0.7981504797935486	0.1093079224228859	0.6081748008728027	0.24205949902534485	0.21616554260253906	0.13191083073616028	0.7475212216377258	0.75963294506073	0.8535422086715698	0.13357895612716675	0.09621282666921616	0.2254597544670105	0.40066391229629517	0.796714723110199	0.08952951431274414	0.1769195795059204	0.08820843696594238	0.08868836611509323	0.0690600797533989	0.08580872416496277	0.2072886973619461	0.04635584354400635	0.03509270027279854	0.22758600115776062	0.1461697816848755	0.030678685754537582	0.005916917696595192	0.028447315096855164	0.031936004757881165	0.017861196771264076	0.16298487782478333	0.963561475276947	0.1047111302614212	0.07878495752811432	0.48091569542884827
M01_T003	C07	0.6947585344314575	0.1232176348567009	0.3950752913951874	0.14035101234912872	0.15789009630680084	0.052259575575590134	0.15806140005588531	0.08315592259168625	0.19390934705734253	0.30816471576690674	0.18016502261161804	0.09576641768217087	0.5827352404594421	0.717526376247406	0.6821074485778809	0.12225247919559479	0.10284203290939331	0.2682175636291504	0.42518800497055054	0.7312378287315369	0.10632221400737762	0.15711486339569092	0.09251128137111664	0.07517499476671219	0.07357609272003174	0.06011201813817024	0.15283578634262085	0.04661345109343529	0.05822335183620453	0.2014104276895523	0.1039423868060112	0.04142480343580246	0.020884627476334572	0.02944657951593399	0.02402818389236927	0.10107064992189407	0.10333897918462753	0.9629421830177307	0.09987816214561462	0.08664857596158981	0.6553826332092285
M01_T003	C08	0.7183310389518738	0.12966404855251312	0.38825488090515137	0.15063336491584778	0.1665380299091339	0.06133834645152092	0.11885697394609451	0.10823719203472137	0.1688005030155182	0.17730337381362915	0.22015969455242157	0.1280556172132492	0.5876526236534119	0.5983419418334961	0.6743027567863464	0.14564691483974457	0.10471361130475998	0.28011420369148254	0.5347191095352173	0.7218157052993774	0.0870613232254982	0.16894851624965668	0.07564433664083481	0.06085681915283203	0.04830507934093475	0.07832775264978409	0.19421418011188507	0.06762245297431946	0.05759342387318611	0.24810169637203217	0.14193686842918396	0.04363260045647621	0.03472324460744858	0.04769773781299591	0.031692154705524445	0.11409366130828857	0.13698777556419373	1.0257617235183716	0.10109734535217285	0.09562194347381592	0.17854294180870056
M01_T003	C09	0.7019595503807068	0.14155986905097961	0.4452952444553375	0.1911136507987976	0.171308234333992	0.06567252427339554	0.15210480988025665	0.12475849688053131	0.18756705522537231	0.37767621874809265	0.23268306255340576	0.14664334058761597	0.5432936549186707	0.6663655638694763	0.756601870059967	0.12358637154102325	0.06988111883401871	0.18039529025554657	0.43844813108444214	0.7826695442199707	0.09746213257312775	0.15216848254203796	0.07931872457265854	0.08000152558088303	0.05372476950287819	0.0881299078464508	0.17153479158878326	0.04764930158853531	0.07683391124010086	0.1774267554283142	0.15678642690181732	0.020427851006388664	0.057619608938694	0.03906800225377083	0.03220940753817558	0.07239148765802383	0.12022452056407928	0.9801715612411499	0.0894446074962616	0.08462150394916534	0.24906529486179352
M01_T003	C10	0.7885658144950867	0.16903287172317505	0.8179564476013184	1.1883840560913086	0.8134490251541138	0.48916319012641907	0.19359076023101807	0.14029520750045776	0.7509233355522156	0.5306647419929504	0.5617871880531311	0.1818140596151352	0.9300046563148499	0.11475332081317902	0.19532960653305054	0.08615495264530182	0.8245869278907776	0.40384894609451294	1.0796592235565186	0.41518667340278625	0.20833736658096313	0.34936144948005676	0.49822798371315	0.10579776018857956	0.07066664099693298	0.13384093344211578	0.22764112055301666	0.09762174636125565	0.10965871065855026	0.9458664655685425	0.12435828149318695	0.06086611747741699	0.04890858754515648	0.06876295059919357	0.04361376166343689	0.019103551283478737	0.287923663854599	1.107146143913269	0.11367868632078171	0.13588720560073853	1.5500023365020752
M01_T003	C11	0.5859870910644531	0.23604533076286316	0.43238356709480286	0.6659491658210754	0.2362593561410904	0.10217166692018509	0.40982797741889954	0.1451544463634491	0.45397698879241943	1.4131524562835693	0.5664738416671753	0.22429795563220978	0.8505345582962036	0.49955055117607117	0.178771510720253	0.07146917283535004	0.1483917236328125	0.47893694043159485	1.0717943906784058	0.5926076769828796	0.31281059980392456	0.28143933415412903	0.6727855205535889	0.10163196921348572	0.14902517199516296	0.1817914843559265	0.24269932508468628	0.1091306284070015	0.15793563425540924	1.2836928367614746	0.19287869334220886	0.07229384034872055	0.06430453807115555	0.09803791344165802	0.11669362336397171	0.024675579741597176	0.1317296177148819	1.7875638008117676	0.39830777049064636	0.09742061048746109	1.5380851030349731
M01_T003	C12	0.5195768475532532	0.1393519788980484	0.4223134517669678	0.2310718148946762	0.258491188287735	0.7192150354385376	0.35482415556907654	0.4106202721595764	0.6319659948348999	0.5264179110527039	0.2913118004798889	0.18043647706508636	0.7584963440895081	0.10945938527584076	0.20074966549873352	0.05727508291602135	0.07504913210868835	0.31957802176475525	0.5790653228759766	0.2337135523557663	0.10378868877887726	0.20880024135112762	0.12086252868175507	0.07716281712055206	0.061018843203783035	0.10160334408283234	0.26280367374420166	0.09004499018192291	0.34357717633247375	0.7451920509338379	0.13162147998809814	0.04438474401831627	0.10921430587768555	0.19922026991844177	0.0848461389541626	0.06557602435350418	0.42059430480003357	1.3618277311325073	0.1163748949766159	0.09719229489564896	1.0241239070892334
M01_T003	C13	0.6099370718002319	0.17104864120483398	0.3463684916496277	0.2746792435646057	0.17271460592746735	0.33615440130233765	0.4294726550579071	0.15004241466522217	0.28714850544929504	0.23151427507400513	0.19855792820453644	1.0122438669204712	0.9221376180648804	0.36554184556007385	0.5498491525650024	0.09158489853143692	0.5424050092697144	0.35897526144981384	0.39543163776397705	0.24772796034812927	0.41088512539863586	0.15455766022205353	0.09491634368896484	0.06435981392860413	0.057003360241651535	0.08065348863601685	0.24626344442367554	0.09067009389400482	0.43185344338417053	0.5883634686470032	0.19027124345302582	0.12055385857820511	0.2637024223804474	1.0920780897140503	0.46370264887809753	0.21688435971736908	0.15977495908737183	1.6603063344955444	1.4476627111434937	0.09823499619960785	0.3913729190826416
M01_T003	C14	0.8366995453834534	0.20982924103736877	0.4882674813270569	0.9770616888999939	0.19594323635101318	0.1584642231464386	0.3841211497783661	0.2111653834581375	0.16283826529979706	1.2120836973190308	0.6878247261047363	0.16791607439517975	0.6137388944625854	0.08893929421901703	0.16325946152210236	0.20502644777297974	0.07003451883792877	0.7107317447662354	0.9977102279663086	0.37045052647590637	0.10281700640916824	0.15070798993110657	0.17081013321876526	0.1802057921886444	0.04469102993607521	0.186933234333992	0.2008124440908432	0.10215657204389572	1.03502357006073	0.19289955496788025	0.18015874922275543	0.3740993142127991	0.1216815635561943	0.4018697738647461	0.11908207088708878	0.10334572941064835	0.10709315538406372	0.6528105735778809	0.12585783004760742	0.11601410806179047	1.343506932258606
M01_T003	C15	0.747644305229187	0.17937006056308746	0.902612566947937	1.103674292564392	0.8391649127006531	0.121943898499012	0.27459174394607544	0.1321696639060974	1.0449179410934448	1.1836581230163574	0.8027769327163696	0.18150568008422852	0.8042909502983093	0.12111956626176834	0.18911497294902802	0.10053151100873947	0.11650598049163818	0.4358765184879303	0.8491421341896057	0.255276620388031	0.4458124041557312	0.32647332549095154	0.8350284695625305	0.11913425475358963	0.10830488055944443	0.384106308221817	0.24481439590454102	0.1003442108631134	0.10855291038751602	0.9153212308883667	0.1183338314294815	0.043425194919109344	0.06752973794937134	0.08929223567247391	0.028822127729654312	0.05105407536029816	0.15831409394741058	1.4143807888031006	0.10296683013439178	0.09202220290899277	0.732664167881012
M01_T003	C16	0.6169028282165527	0.7144454121589661	0.8955591917037964	0.3559633195400238	0.6289152503013611	0.286071240901947	0.550538182258606	0.32884758710861206	0.4614047110080719	1.0094306468963623	0.36069396138191223	0.6112931966781616	0.8323608040809631	0.3969084322452545	0.5548039674758911	0.18595090508460999	0.292627215385437	0.735328733921051	0.7978609204292297	0.4964393675327301	0.526291012763977	0.2425556778907776	0.4556885361671448	0.2917868196964264	0.03153155744075775	0.7750385999679565	0.2889825999736786	0.37700632214546204	0.7354874610900879	0.3888891041278839	0.36245498061180115	0.17771734297275543	0.17126813530921936	0.6167486906051636	0.2742723524570465	0.2094697505235672	0.6660934686660767	1.2942107915878296	0.31832221150398254	0.11276917904615402	1.4947326183319092
M01_T003	C17	0.6735463738441467	0.16991761326789856	0.48957884311676025	0.21227198839187622	0.6938856840133667	0.10029296576976776	0.15939199924468994	0.12540008127689362	0.2910689115524292	0.7592629194259644	0.4606412351131439	0.15361632406711578	0.8653571009635925	0.12074154615402222	0.2031751126050949	0.12618908286094666	0.1435157060623169	0.9509155750274658	0.6443624496459961	0.23153506219387054	0.14337939023971558	0.22755636274814606	0.12240736931562424	0.16928546130657196	1.0329161882400513	0.30915170907974243	0.2641116678714752	0.0778474286198616	0.06475964188575745	0.16916508972644806	0.12133482098579407	0.02221139706671238	0.09857599437236786	0.1557592898607254	0.05894101411104202	0.1841033697128296	0.2593575119972229	0.6340991258621216	0.08897027373313904	0.0927194282412529	0.5808089971542358
M01_T003	C18	0.6892379522323608	0.16932110488414764	0.8965300917625427	0.19558708369731903	0.9233720898628235	0.07215537130832672	0.14657661318778992	0.11683908849954605	0.5131552815437317	0.6613348126411438	0.743196964263916	0.1148616299033165	0.7533355951309204	0.11732365190982819	0.16609197854995728	0.11723991483449936	0.09030033648014069	0.43887242674827576	0.5203830599784851	0.1751457154750824	0.4869444966316223	0.17725934088230133	0.7237375378608704	0.09862964600324631	0.06856042891740799	0.6108617782592773	0.21532000601291656	0.0679788663983345	0.060921769589185715	0.6660143733024597	0.07897762209177017	0.030073734000325203	0.07041401416063309	0.08503112196922302	0.04039934277534485	0.08610181510448456	0.09036502987146378	0.6732902526855469	0.0980219766497612	0.0932549238204956	0.6975722312927246
M01_T003	C19	0.49972423911094666	0.2528592348098755	0.31003060936927795	0.16392186284065247	0.5794496536254883	0.15766508877277374	0.21615098416805267	0.10990095138549805	0.1847134381532669	1.0322035551071167	0.26503849029541016	0.1087041050195694	0.8191056847572327	0.072935089468956	0.17137613892555237	0.05270509421825409	0.10661721229553223	0.3657553195953369	0.5255783796310425	0.188864067196846	0.20544196665287018	0.18103450536727905	0.15409277379512787	0.06818704307079315	0.513120710849762	0.41207727789878845	0.263780802488327	0.04153194651007652	0.0810290277004242	0.21581508219242096	0.0665416270494461	0.05463111773133278	0.04116233065724373	0.1178002804517746	0.03085622377693653	0.07347509264945984	0.40881767868995667	0.5275846123695374	0.16036486625671387	0.15442043542861938	1.2428947687149048
M01_T003	C20	0.6852447986602783	0.15818087756633759	0.7066512703895569	0.8662346601486206	0.27536362409591675	0.1429198980331421	0.17360639572143555	0.13297142088413239	0.18246829509735107	1.2766989469528198	0.6055223941802979	0.13461719453334808	0.7882677912712097	0.11826175451278687	0.18391232192516327	0.07822594046592712	0.09505479782819748	0.4096519947052002	0.5401797294616699	0.2968955338001251	0.11487309634685516	0.17877690494060516	0.1973346620798111	0.09093229472637177	0.051192671060562134	0.35017696022987366	0.23708629608154297	0.23167027533054352	0.2950916886329651	0.9801788926124573	0.16362233459949493	0.1431465595960617	0.08000800758600235	0.09326110035181046	0.04673341289162636	0.07729019224643707	0.21711477637290955	1.7438077926635742	0.24061942100524902	0.15818919241428375	1.3842778205871582
M01_T003	C21	0.7057719826698303	0.5881994962692261	0.40483418107032776	0.16436885297298431	0.15542906522750854	0.09051714092493057	0.6408332586288452	0.19684326648712158	0.2489190399646759	1.10657799243927	0.21684826910495758	0.16125613451004028	0.7863240242004395	0.09474074095487595	0.1707378327846527	0.06723801046609879	0.0752718597650528	0.3036855459213257	0.7845471501350403	0.30947086215019226	0.08794982731342316	0.15515930950641632	0.10012152045965195	0.09288515895605087	0.05749109759926796	0.2780214250087738	0.18500806391239166	0.10521892458200455	0.22668875753879547	0.2462577223777771	0.7853385210037231	0.06684474647045135	0.09397441893815994	0.5635164976119995	0.3525351881980896	0.08743177354335785	0.06891875714063644	0.649624228477478	0.7483011484146118	0.12448261678218842	0.2374776154756546
M01_T003	C22	0.7929211854934692	0.5940281748771667	0.42218273878097534	0.7905261516571045	0.14537031948566437	0.08754786103963852	0.24823737144470215	0.2554011642932892	0.6516676545143127	1.0957179069519043	0.8044962882995605	0.13682879507541656	0.622519314289093	0.09921494871377945	0.16919921338558197	0.10111761093139648	0.29342058300971985	0.2725101709365845	0.592036783695221	0.20472820103168488	0.06627947837114334	0.14263087511062622	0.06830321252346039	0.11094826459884644	0.04940537363290787	0.3559611439704895	0.19968819618225098	0.1538221538066864	0.3175801634788513	0.21332566440105438	0.8433382511138916	0.06201677396893501	0.4346281588077545	0.8280895948410034	0.25640347599983215	0.07810284942388535	0.06502996385097504	0.7132623791694641	0.12307708710432053	0.6627506017684937	0.5353435277938843
M01_T003	C23	0.7132632732391357	0.20316877961158752	0.4247843623161316	0.8771563172340393	0.6406664848327637	0.16341882944107056	0.5203350186347961	0.1968689113855362	0.3190091848373413	0.32202577590942383	0.6018714308738708	0.14073988795280457	0.8403623700141907	0.09298963099718094	0.17865175008773804	0.06807130575180054	0.12769128382205963	0.394788920879364	1.0384846925735474	0.3672071099281311	0.38824471831321716	0.19196081161499023	0.6080614924430847	0.09871748089790344	0.06878926604986191	0.08259668201208115	0.21011891961097717	0.1510036438703537	0.2334374040365219	0.23304307460784912	0.12210600078105927	0.22910039126873016	0.2854904532432556	0.5155606865882874	0.14396141469478607	0.1162339299917221	0.07703153043985367	0.8908764123916626	0.13520291447639465	0.10491359978914261	1.8213752508163452
M01_T003	C24	0.8019326329231262	0.834875762462616	0.6421089172363281	0.7197688221931458	0.19498544931411743	0.09970028698444366	0.518545389175415	0.14757604897022247	0.3917956054210663	1.059425950050354	0.7383411526679993	0.16843293607234955	0.8336576223373413	0.09878779202699661	0.22995831072330475	0.1219368502497673	0.2052498310804367	0.9346487522125244	0.9779124855995178	0.391492635011673	0.125641867518425	0.1793406754732132	0.17547889053821564	0.3693118691444397	0.09493570774793625	0.17169669270515442	0.2023092359304428	0.1224532350897789	0.2592664361000061	0.22437894344329834	0.8565649390220642	0.09497573226690292	0.45173367857933044	0.7117734551429749	0.33706599473953247	0.1944589614868164	0.08460342884063721	0.66366046667099	0.7873269319534302	0.3514532446861267	0.7209324240684509
M01_T003	C25	0.7691044807434082	0.8670084476470947	0.6746777892112732	0.5914603471755981	0.14660385251045227	0.07872319966554642	0.646595299243927	0.1313251256942749	0.4596582353115082	0.3246830105781555	0.3660966753959656	0.28895318508148193	0.9144644141197205	0.11689324676990509	0.2132096290588379	0.05565856769680977	1.1053053140640259	0.7986658811569214	0.6254401206970215	0.22318537533283234	0.06897576153278351	0.1633356213569641	0.07995133101940155	0.10592274367809296	0.026990974321961403	0.10986237227916718	0.26559242606163025	1.1734100580215454	0.3217635750770569	0.26018255949020386	0.5458737015724182	0.046739231795072556	0.5386150479316711	0.9815563559532166	0.6063281893730164	0.23845835030078888	0.0764736756682396	0.9203914403915405	0.12468142062425613	0.4153027832508087	0.2860851585865021
M01_T003	C26	0.7470893263816833	0.584132969379425	0.36195993423461914	0.15597613155841827	0.13779105246067047	0.07704227417707443	0.603518009185791	0.17468324303627014	0.2891131639480591	0.29034024477005005	0.195459246635437	0.13901501893997192	0.8076698184013367	0.09307645261287689	0.1798592209815979	0.06721663475036621	0.09176269918680191	0.31653615832328796	0.7857221364974976	0.3211323916912079	0.08117184787988663	0.16246791183948517	0.09731881320476532	0.09268732368946075	0.05479712784290314	0.079995296895504	0.1972266584634781	0.06665558367967606	0.2937423288822174	0.2347787767648697	0.7598721981048584	0.06432051956653595	0.1403965801000595	0.6028386950492859	0.3291744887828827	0.09384677559137344	0.07478562742471695	0.664944052696228	0.6006091237068176	0.10015749931335449	0.26527684926986694
M01_T003	C27	0.7487778663635254	0.6043792366981506	0.46937382221221924	0.16431888937950134	0.15715038776397705	0.08975861221551895	0.6149305105209351	0.18167316913604736	0.2810251712799072	0.3005099594593048	0.21512453258037567	0.2213972806930542	0.8525334000587463	0.08900323510169983	0.1832749992609024	0.06592041999101639	0.08754649013280869	0.32440271973609924	1.016472339630127	0.3109440207481384	0.07687302678823471	0.1645752340555191	0.10301917046308517	0.09716551750898361	0.04925653338432312	0.0790514126420021	0.2047422230243683	0.10395707935094833	0.24321281909942627	0.24124909937381744	0.7991619110107422	0.07191641628742218	0.1731104701757431	0.946973443031311	0.5889208912849426	0.11969105899333954	0.08024416118860245	0.6834256649017334	0.17063164710998535	0.12174303084611893	0.2664189040660858
M01_T003	C28	0.7733705639839172	0.7794325947761536	0.4274643063545227	0.1943863034248352	0.16082438826560974	0.07510168850421906	0.5466536283493042	0.21206676959991455	0.5153488516807556	0.6046764254570007	0.27738314867019653	0.319356232881546	0.8560338616371155	0.11164532601833344	0.18097953498363495	0.06456354260444641	0.5428799986839294	0.2734772861003876	0.7235584855079651	0.2089894711971283	0.0695306658744812	0.14028243720531464	0.08413170278072357	0.09424631297588348	0.056354254484176636	0.09246360510587692	0.27629631757736206	0.06580661982297897	0.3068665862083435	0.3499118387699127	1.053234338760376	0.05087093636393547	0.893527090549469	0.8017664551734924	0.7350931167602539	0.13942021131515503	0.07437722384929657	0.9293873906135559	0.6137454509735107	0.10381648689508438	0.3410488963127136
M01_T003	C29	0.8110030293464661	0.7050943374633789	0.3790706694126129	0.6622241139411926	0.14035208523273468	0.07257562130689621	0.4932025372982025	0.30540764331817627	0.6960938572883606	0.3402004837989807	0.6776288151741028	0.13187667727470398	0.7021430134773254	0.11798632144927979	0.17820057272911072	0.0802663043141365	0.29398906230926514	0.280931293964386	0.9186012744903564	0.2571203410625458	0.06183062866330147	0.1439538151025772	0.08666630834341049	0.09663093835115433	0.0717182457447052	0.07126370072364807	0.194498673081398	0.07217808812856674	0.1677495390176773	0.17078466713428497	0.9302241802215576	0.05380759760737419	0.782453179359436	0.7193996906280518	0.28740379214286804	0.0863681510090828	0.07070130854845047	0.7830212712287903	0.144966259598732	0.7568789720535278	0.39304518699645996
M01_T004	C01	0.40093645453453064	0.4571259021759033	0.6591503620147705	0.17059849202632904	0.14284951984882355	0.5309245586395264	0.2641809284687042	0.103822261095047	0.1801031529903412	0.4052535593509674	0.6385756731033325	0.1189110055565834	0.4236457645893097	0.10781429708003998	0.17271047830581665	0.10671144723892212	0.2470831573009491	1.003938913345337	1.7259873151779175	0.8739802241325378	0.2738584578037262	1.0604180097579956	0.33524197340011597	0.10283586382865906	0.13241203129291534	0.15042752027511597	0.21941746771335602	0.16788803040981293	0.2121857851743698	1.32371985912323	0.31863272190093994	0.07355018705129623	0.1628303974866867	0.3073498606681824	0.2908549904823303	0.10814444720745087	0.07496131956577301	0.8359143733978271	0.4095430374145508	0.15847010910511017	0.5370537638664246
M01_T004	C02	0.7001863718032837	0.32807981967926025	0.7114431858062744	0.668183445930481	0.16319522261619568	0.1413189321756363	0.23094326257705688	0.07415774464607239	0.2751796543598175	0.26115384697914124	0.6681419610977173	0.1367541253566742	0.688319981098175	0.8077539801597595	1.0853271484375	0.12234856188297272	0.28819215297698975	0.9161640405654907	0.7102506756782532	0.6378903985023499	0.2681117653846741	0.5251968502998352	0.2747872769832611	0.15840166807174683	0.19866323471069336	0.16246937215328217	0.1973545253276825	0.09882742911577225	0.12248042970895767	0.4169464409351349	0.17158563435077667	0.05717446655035019	0.12855947017669678	0.1499880701303482	0.04595793038606644	0.19289599359035492	0.10128070414066315	1.3424501419067383	0.14720693230628967	0.11417721956968307	0.8896623253822327
M01_T004	C03	0.6466169953346252	0.15313227474689484	0.4882058799266815	0.3546813726425171	0.1777346134185791	0.07836966216564178	0.13366542756557465	0.07472024112939835	0.4660082459449768	0.2472018003463745	0.14962318539619446	0.13212689757347107	0.841221809387207	0.7912845611572266	0.931126058101654	0.12997965514659882	0.10691425949335098	0.3792131245136261	0.7686290740966797	0.6973971128463745	0.37610551714897156	0.351556658744812	0.1002161055803299	0.07963089644908905	0.10841768980026245	0.10828947275876999	0.2616965174674988	0.08188354969024658	0.23362460732460022	0.35470810532569885	0.11021449416875839	0.048047956079244614	0.04985962063074112	0.07173056900501251	0.03310364484786987	0.0768439769744873	0.10884270817041397	1.0046038627624512	0.09947935491800308	0.09000333398580551	1.177522897720337
M01_T004	C04	0.7717806696891785	1.2568528652191162	0.6120343804359436	0.48222291469573975	0.2766313850879669	0.10988959670066833	0.38004153966903687	0.4222663342952728	0.35686323046684265	0.306944340467453	0.2080158144235611	0.46658244729042053	0.788048267364502	0.824894905090332	1.2727781534194946	0.14125128090381622	0.19600169360637665	0.36104968190193176	0.7105184197425842	0.8019663691520691	0.1816258728504181	0.40213310718536377	0.18019495904445648	0.1538895219564438	0.09725681692361832	0.13958542048931122	0.23443682491779327	0.20126256346702576	0.11646334081888199	0.5143203139305115	0.5420794486999512	0.0762176588177681	0.14217330515384674	0.3530474603176117	0.15356886386871338	0.11713440716266632	0.12431645393371582	1.1961283683776855	0.5952408313751221	0.2681734263896942	0.8847492933273315
M01_T004	C05	0.5379329323768616	0.11229272931814194	0.6413737535476685	0.13048511743545532	0.16900475323200226	0.08060934394598007	0.13426385819911957	0.07784201204776764	0.136047825217247	0.11526373773813248	0.12835311889648438	0.1746947318315506	0.3757038712501526	0.6549034118652344	0.7264114022254944	0.0947515070438385	0.07397856563329697	0.16793207824230194	0.2808690071105957	0.49770158529281616	0.11141829937696457	0.2592998743057251	0.07545483857393265	0.06101905554533005	0.09765874594449997	0.08302191644906998	0.17370115220546722	0.06893056631088257	0.07890685647726059	0.2608135938644409	0.0834907665848732	0.04544448480010033	0.05126394331455231	0.07535188645124435	0.03482706844806671	0.10437913984060287	0.07498236000537872	0.9780713319778442	0.08219731599092484	0.08184385299682617	0.17421531677246094
M01_T004	C06	0.7163998484611511	0.13915206491947174	0.3494030237197876	0.12219211459159851	0.1344439685344696	0.0843597799539566	0.9086230397224426	0.0827508270740509	0.64724200963974	0.2028856724500656	0.12773340940475464	0.17492665350437164	0.79038405418396	0.7323312759399414	0.8247447609901428	0.15599720180034637	0.11340849101543427	0.30560603737831116	0.4047364592552185	0.785743236541748	0.1355605125427246	0.2953071594238281	0.12014792859554291	0.07247000187635422	0.09211355447769165	0.08686041831970215	0.18909552693367004	0.07695670425891876	0.07021334022283554	0.4088466763496399	0.10292623192071915	0.04362862557172775	0.017832519486546516	0.021511733531951904	0.0327446274459362	0.03872827813029289	0.1490534096956253	0.9550092816352844	0.10689271986484528	0.0768037810921669	0.41280460357666016
M01_T004	C07	0.6993640661239624	0.12240570783615112	0.30608490109443665	0.13340729475021362	0.1052706316113472	0.061464615166187286	0.10817410796880722	0.09962848573923111	0.16112129390239716	0.21911436319351196	0.12202895432710648	0.09985443204641342	0.628390908241272	0.7312871813774109	0.6650766730308533	0.11488839983940125	0.07099013030529022	0.2576124668121338	0.3997575044631958	0.7287008166313171	0.1270717978477478	0.271037757396698	0.08783970028162003	0.06686004996299744	0.1404343694448471	0.0793098509311676	0.17074385285377502	0.06219182536005974	0.0877065360546112	0.2725732922554016	0.09529563784599304	0.03535096347332001	0.039290688931941986	0.053593773394823074	0.03377288952469826	0.11738371849060059	0.07545437663793564	0.9856957197189331	0.09033302217721939	0.08294245600700378	0.5652551054954529
M01_T004	C08	0.74953293800354	0.10200414806604385	0.31150323152542114	0.13168732821941376	0.12581591308116913	0.06302262842655182	0.11812908202409744	0.08024853467941284	0.14112605154514313	0.13226138055324554	0.12835527956485748	0.10901309549808502	0.6708639860153198	0.6196120977401733	0.6622155904769897	0.14413495361804962	0.11115926504135132	0.2853379547595978	0.5038099884986877	0.7659768462181091	0.1269749104976654	0.30021899938583374	0.08284886181354523	0.06159283593297005	0.0963701605796814	0.0878433883190155	0.20832858979701996	0.06941961497068405	0.08619187027215958	0.3385067284107208	0.10085849463939667	0.03938698396086693	0.04211881756782532	0.04692592844367027	0.04279918968677521	0.12218359857797623	0.09503144770860672	1.0192320346832275	0.0823001116514206	0.0834655910730362	0.17280539870262146
M01_T004	C09	0.7409025430679321	0.2309911847114563	0.36030587553977966	0.17203561961650848	0.11303140968084335	0.06884286552667618	0.14708618819713593	0.07435361295938492	0.15414880216121674	0.7434949278831482	0.11186930537223816	0.13109835982322693	0.644660234451294	0.719542920589447	0.7512085437774658	0.13597020506858826	0.09153496474027634	0.27939796447753906	0.4950776696205139	0.7269948124885559	0.15108737349510193	0.2472379356622696	0.07352172583341599	0.061419665813446045	0.10056085884571075	0.12370193749666214	0.16820114850997925	0.03774828463792801	0.07419287413358688	0.3129545748233795	0.3202681243419647	0.02830936387181282	0.06932676583528519	0.2848597764968872	0.06706605851650238	0.11452493816614151	0.07734961062669754	0.9535292387008667	0.09335827827453613	0.2418651282787323	0.35114917159080505
M01_T004	C10	0.7888713479042053	0.1598510444164276	0.8835629224777222	1.18712317943573	0.6651365160942078	0.6298220157623291	0.20301856100559235	0.11044865101575851	0.7954321503639221	0.3833150267601013	0.5504831075668335	0.1648068130016327	1.02534019947052	0.12708774209022522	0.17772969603538513	0.09760361909866333	1.1567139625549316	0.4091053903102875	1.2372941970825195	0.5277694463729858	0.2199612408876419	0.437314510345459	0.37896597385406494	0.09806594997644424	0.11583538353443146	0.17759481072425842	0.23317888379096985	0.08828303962945938	0.11176232993602753	0.8424463272094727	0.10007582604885101	0.05154827982187271	0.05274384096264839	0.03892773389816284	0.05073551833629608	0.023012207821011543	0.27437618374824524	1.0410622358322144	0.10444491356611252	0.1784677952528	1.8495088815689087
M01_T004	C11	0.543342113494873	0.22356639802455902	0.48765695095062256	0.7303558588027954	0.29316648840904236	0.11775775998830795	0.49377548694610596	0.1015901193022728	0.4820530414581299	1.161130666732788	0.7134354114532471	0.15518589317798615	0.9366660118103027	0.4457433819770813	0.17261916399002075	0.09309989213943481	0.1621553897857666	0.5461276173591614	1.102302074432373	0.6792874932289124	0.4582236111164093	0.4837011396884918	0.8745226263999939	0.10488152503967285	0.13089720904827118	0.15795651078224182	0.2889927923679352	0.0957673043012619	0.1515301614999771	1.010398030281067	0.11647879332304001	0.06876426935195923	0.07745260000228882	0.10278109461069107	0.1350075602531433	0.04309998080134392	0.09205286204814911	2.290625810623169	0.24090485274791718	0.10642118752002716	1.5792458057403564
M01_T004	C12	0.5448890924453735	0.08366847783327103	0.3195505440235138	0.27260923385620117	0.1776491403579712	0.7082308530807495	0.30087974667549133	0.33500683307647705	0.8588317036628723	0.412309467792511	0.15556201338768005	0.13381709158420563	0.7809296250343323	0.0817885473370552	0.13769127428531647	0.09920112043619156	0.05416087061166763	0.2776329815387726	0.7473948001861572	0.26832836866378784	0.09804417937994003	0.34620580077171326	0.07093161344528198	0.08228403329849243	0.10663414001464844	0.09911291301250458	0.3861647844314575	0.06291192770004272	0.35464951395988464	0.7543647289276123	0.034682273864746094	0.007878161035478115	0.10228826850652695	0.32738569378852844	0.09420289844274521	0.053932905197143555	0.40243250131607056	1.77814781665802	0.19559481739997864	0.08443836867809296	1.0586812496185303
M01_T004	C13	0.5728750824928284	0.22626236081123352	0.35128968954086304	0.22055326402187347	0.16915470361709595	0.39340275526046753	0.4713083803653717	0.19593378901481628	0.3117469847202301	0.2582421898841858	0.060252752155065536	1.159656047821045	1.1179075241088867	0.7355784177780151	1.3567214012145996	0.07857804000377655	0.2532186508178711	0.2382219284772873	0.4184674620628357	0.4084128737449646	0.31712406873703003	0.28360849618911743	0.10875813663005829	0.020540449768304825	0.06672364473342896	0.11978588998317719	0.21971121430397034	0.14657919108867645	0.2740788757801056	0.528826117515564	0.1662653535604477	0.13071474432945251	0.4217097759246826	1.054036259651184	0.4065667390823364	0.16805586218833923	0.15047061443328857	1.8542721271514893	1.4624865055084229	0.0728825256228447	0.4032844305038452
M01_T004	C14	0.8249796628952026	0.1613200306892395	0.5294334888458252	1.0478527545928955	0.16007059812545776	0.18441204726696014	0.40819093585014343	0.22695259749889374	0.11934208124876022	1.3382327556610107	0.48949572443962097	0.14753253757953644	0.5827258825302124	0.07594379782676697	0.11674897372722626	0.26212364435195923	0.08935397118330002	0.7004857063293457	0.9077882170677185	0.3332778513431549	0.09991573542356491	0.2981058359146118	0.09332782030105591	0.09298568218946457	0.12935468554496765	0.14670802652835846	0.1896495670080185	0.10721968859434128	1.0840017795562744	0.28621572256088257	0.1288830041885376	0.4400201439857483	0.1036071628332138	0.3581659495830536	0.10684178024530411	0.0690142884850502	0.05284062400460243	0.5773709416389465	0.0831744521856308	0.10983400046825409	1.480485439300537
M01_T004	C15	0.7215296030044556	0.15136080980300903	0.9611911177635193	1.2981512546539307	0.86813884973526	0.13542653620243073	0.3495759665966034	0.1318095475435257	1.094792127609253	1.1091866493225098	0.8240384459495544	0.16415508091449738	0.8672285079956055	0.17034469544887543	0.19450877606868744	0.10774271190166473	0.10154062509536743	0.4432520568370819	1.0385981798171997	0.3445323705673218	0.5072064399719238	0.34801867604255676	0.7260218262672424	0.10573390126228333	0.14162153005599976	0.3169001340866089	0.23038560152053833	0.08629649877548218	0.07931197434663773	0.768586277961731	0.09785795956850052	0.03711249306797981	0.05489082261919975	0.06945756822824478	0.046388059854507446	0.03356432914733887	0.14651460945606232	1.3779505491256714	0.0968809649348259	0.08965366333723068	0.5748581886291504
M01_T004	C16	0.833337128162384	0.8867606520652771	0.9483593106269836	0.5179363489151001	0.7954142093658447	0.2593667209148407	0.6199691891670227	0.4612976908683777	0.2953595221042633	0.9679442048072815	0.36356109380722046	0.7766242027282715	0.8241291046142578	0.30492594838142395	0.320056676864624	0.32542455196380615	0.5061851143836975	0.7315597534179688	1.0669327974319458	0.44722312688827515	0.9203391075134277	0.35047346353530884	0.5636742115020752	0.45289626717567444	0.3387609124183655	0.5804189443588257	0.24403168261051178	0.5039081573486328	0.4809924066066742	0.3684137761592865	0.23788627982139587	0.14434486627578735	0.3702669143676758	0.6013165712356567	0.2692660391330719	0.11447922885417938	1.0522749423980713	0.8688493967056274	0.13893462717533112	0.13323159515857697	1.1740232706069946
M01_T004	C17	0.7002467513084412	0.16614454984664917	0.42260903120040894	0.26296350359916687	0.6803953051567078	0.12181337177753448	0.14928990602493286	0.10522480309009552	0.2333928346633911	0.6423790454864502	0.32049572467803955	0.13843198120594025	0.8301622867584229	0.09701595455408096	0.17426958680152893	0.11570402979850769	0.10465306043624878	0.8195098042488098	0.7677057385444641	0.25051188468933105	0.17448262870311737	0.39566975831985474	0.12794579565525055	0.16653862595558167	0.8897836208343506	0.29043257236480713	0.24496378004550934	0.10458704829216003	0.0738789290189743	0.3486676514148712	0.10341014713048935	0.03655201569199562	0.0831952765583992	0.13926047086715698	0.06671684235334396	0.10103704035282135	0.22814114391803741	0.5202616453170776	0.10463172942399979	0.09219987690448761	0.48256903886795044
M01_T004	C18	0.6562362313270569	0.13694040477275848	0.8261139392852783	0.21130774915218353	0.8895415663719177	0.08454910665750504	0.12473943084478378	0.10884950309991837	0.4567064046859741	0.7358237504959106	0.7554941773414612	0.11287625133991241	0.7990365624427795	0.10956475883722305	0.15085755288600922	0.1570180207490921	0.07669653743505478	0.34610339999198914	0.5968577861785889	0.17784233391284943	0.5681636333465576	0.33541589975357056	0.517572820186615	0.08028395473957062	0.12380550056695938	0.5877980589866638	0.22315329313278198	0.08508877456188202	0.06778222322463989	0.5524792075157166	0.06066522374749184	0.02709908038377762	0.05273881182074547	0.09559939056634903	0.044876277446746826	0.05462781712412834	0.06726761907339096	0.5691247582435608	0.09431484341621399	0.08206349611282349	0.5797923803329468
M01_T004	C19	0.45388829708099365	0.19428424537181854	0.3494534194469452	0.22329556941986084	0.5734192132949829	0.1757776439189911	0.16951413452625275	0.11135832965373993	0.2060692459344864	0.9678370952606201	0.17717184126377106	0.11720483005046844	0.8952943086624146	0.12994031608104706	0.11914524435997009	0.11293967813253403	0.038303229957818985	0.30826374888420105	0.5351173281669617	0.13127584755420685	0.2109227180480957	0.3585607707500458	0.16153208911418915	0.09876146912574768	0.4942946135997772	0.23237718641757965	0.2791489362716675	0.05481754243373871	0.11908027529716492	0.3052278757095337	0.07538145780563354	0.02563914842903614	0.05243349075317383	0.1411464512348175	0.06416191905736923	0.08522538840770721	0.39947789907455444	0.42841050028800964	0.12301165610551834	0.12044476717710495	1.0033128261566162
M01_T004	C20	0.6715726852416992	0.12452274560928345	0.6223503947257996	1.0271214246749878	0.2977297306060791	0.13936454057693481	0.19827857613563538	0.11160982400178909	0.16371364891529083	1.534664273262024	0.5405488014221191	0.14350831508636475	0.8875499963760376	0.09653336554765701	0.16964741051197052	0.0994187444448471	0.0823737308382988	0.4262758493423462	0.7292768955230713	0.3643547594547272	0.10563880950212479	0.316170334815979	0.09106588363647461	0.09702033549547195	0.10740531235933304	0.3711377680301666	0.3267214298248291	0.25611454248428345	0.331187903881073	1.1322133541107178	0.11626439541578293	0.12221486121416092	0.08014734089374542	0.0941983014345169	0.06039593741297722	0.08506088703870773	0.19916366040706635	1.659145474433899	0.3638401925563812	0.15695546567440033	1.303093433380127
M01_T004	C21	0.7808210849761963	0.5936797261238098	0.3618168830871582	0.1722414344549179	0.13504108786582947	0.08845789730548859	0.6921902298927307	0.18583758175373077	0.3876112997531891	1.119006872177124	0.14194492995738983	0.15595349669456482	0.8277246952056885	0.1090519055724144	0.15882569551467896	0.09187621623277664	0.09763089567422867	0.3315867483615875	0.8912900686264038	0.3360566198825836	0.07593979686498642	0.3133993446826935	0.11105597764253616	0.10420778393745422	0.0884629413485527	0.27621352672576904	0.24296461045742035	0.09059962630271912	0.2668147087097168	0.3313961327075958	0.8307158350944519	0.08828387409448624	0.18266810476779938	0.6820273399353027	0.4153002202510834	0.06526118516921997	0.05379844456911087	0.6827003955841064	0.9897792935371399	0.13154542446136475	0.3433906137943268
M01_T004	C22	0.826379656791687	0.6404076814651489	0.37933728098869324	0.6869165301322937	0.1458299607038498	0.08835726231336594	0.28439611196517944	0.305450975894928	0.46418777108192444	0.9516319036483765	0.2221882939338684	0.14701463282108307	0.6198195815086365	0.11632110923528671	0.16441336274147034	0.19576537609100342	0.12807700037956238	0.23147206008434296	0.4878935217857361	0.18096952140331268	0.08123299479484558	0.29392242431640625	0.0760289803147316	0.0921969935297966	0.10069083422422409	0.4141005277633667	0.20731033384799957	0.16482846438884735	0.5309283137321472	0.32531699538230896	0.8968883752822876	0.09658996015787125	0.3199223577976227	0.8898053169250488	0.18757599592208862	0.0689237117767334	0.04985255375504494	0.7017359137535095	0.10887696593999863	0.7191941738128662	0.3982382118701935
M01_T004	C23	0.7680016756057739	0.13748538494110107	0.3274744749069214	0.8551973700523376	0.5161401033401489	0.2620529234409332	0.6240527033805847	0.22999432682991028	0.2677152156829834	0.362390398979187	0.3665527105331421	0.14915300905704498	0.7952901124954224	0.0915680080652237	0.1473618447780609	0.08012812584638596	0.11099759489297867	0.33599403500556946	1.0912493467330933	0.41491109132766724	0.21681110560894012	0.31906548142433167	0.16324764490127563	0.07910937070846558	0.10158246010541916	0.0862528458237648	0.23111242055892944	0.08271163702011108	0.37533044815063477	0.31157058477401733	0.11338039487600327	0.3410486876964569	0.22506171464920044	0.7069683074951172	0.19903485476970673	0.06315361708402634	0.06804610043764114	0.7110974192619324	0.23533236980438232	0.09027493000030518	1.5988821983337402
M01_T004	C24	0.9129289388656616	0.7984313368797302	0.6187917590141296	0.6466355919837952	0.1617949903011322	0.11100522428750992	0.5720470547676086	0.1414395123720169	0.45541641116142273	1.0309010744094849	0.6431541442871094	0.1781381219625473	0.7788394093513489	0.11604608595371246	0.2304590493440628	0.12118929624557495	0.2264011651277542	0.859575092792511	1.0302393436431885	0.38948357105255127	0.12295833230018616	0.4455174207687378	0.15904474258422852	0.4068868160247803	0.1312192976474762	0.18016569316387177	0.23141375184059143	0.1387864500284195	0.28562867641448975	0.3462596833705902	0.9013828039169312	0.08286135643720627	0.4730357527732849	0.7571894526481628	0.293746680021286	0.18360492587089539	0.07742872834205627	0.6280481219291687	0.8793050050735474	0.676152765750885	0.5302364826202393
M01_T004	C25	0.7372218370437622	1.0824143886566162	0.6374200582504272	0.13073678314685822	0.10820145905017853	0.11302884668111801	0.6316969990730286	0.09290066361427307	0.09509427845478058	0.18801817297935486	0.24585463106632233	0.4091736376285553	0.9994473457336426	0.10255778580904007	0.19006626307964325	0.07482947409152985	1.127853274345398	0.7374436855316162	0.28747209906578064	0.20351867377758026	0.08291245996952057	0.33659571409225464	0.1012129858136177	0.0955183282494545	0.0821617841720581	0.11212291568517685	0.2956813871860504	1.1455276012420654	0.1391744613647461	0.4285138249397278	0.3584389090538025	0.05581451952457428	0.38069868087768555	0.8937329053878784	0.38344767689704895	0.3911542296409607	0.05501764640212059	0.5639063715934753	0.09626822918653488	0.17043960094451904	0.3400268256664276
M01_T004	C26	0.8324539661407471	0.611922025680542	0.38278573751449585	0.1311742514371872	0.13259464502334595	0.08709273487329483	0.6542150974273682	0.16945260763168335	0.45072850584983826	0.2863768935203552	0.14673206210136414	0.1618589162826538	0.8779672384262085	0.11778511852025986	0.17141111195087433	0.08062829822301865	0.1157233864068985	0.36716902256011963	0.8882220387458801	0.3840791583061218	0.07681649923324585	0.33182910084724426	0.11503428965806961	0.10721981525421143	0.10983452200889587	0.11115927249193192	0.24892565608024597	0.07519686222076416	0.3238831162452698	0.3490109145641327	0.8060410022735596	0.07520613819360733	0.27087345719337463	0.7495829463005066	0.36591964960098267	0.08458654582500458	0.05082992836833	0.6867239475250244	0.650479257106781	0.10038814693689346	0.3734707832336426
M01_T004	C27	0.8317707180976868	0.6155308485031128	0.5091670751571655	0.141195610165596	0.13000532984733582	0.12176433950662613	0.6576882600784302	0.16707518696784973	0.3835579454898834	0.2978430986404419	0.15333406627178192	0.2763904333114624	0.9678901433944702	0.11072719097137451	0.16630783677101135	0.07582007348537445	0.12439706921577454	0.33192482590675354	1.1527621746063232	0.3388645350933075	0.07502886652946472	0.3472881317138672	0.11690191179513931	0.09592174738645554	0.0993550568819046	0.10515821725130081	0.2854935824871063	0.12100764364004135	0.24355602264404297	0.35515308380126953	0.8153768181800842	0.09292259067296982	0.27237120270729065	1.011499047279358	0.5705366730690002	0.13103792071342468	0.05971725657582283	0.6617529988288879	0.14759774506092072	0.15665103495121002	0.3792586028575897
M01_T004	C28	0.83487868309021	0.7728865742683411	0.3792989253997803	0.15274003148078918	0.12626689672470093	0.07874491810798645	0.673642635345459	0.2516198456287384	0.615046501159668	0.5980138182640076	0.2216101437807083	0.3791116774082184	0.9168075323104858	0.12816321849822998	0.17962118983268738	0.12155672162771225	0.6412239670753479	0.25693467259407043	0.7883069515228271	0.2077358514070511	0.07939445972442627	0.29817473888397217	0.0948840007185936	0.08672844618558884	0.09721812605857849	0.096335768699646	0.2749762237071991	0.07242871820926666	0.29571568965911865	0.3882267475128174	1.0782124996185303	0.05201434716582298	0.8989831805229187	0.8494076132774353	0.7862879037857056	0.15808932483196259	0.05067427456378937	0.9021405577659607	0.6149805784225464	0.10778984427452087	0.3781093657016754
M01_T004	C29	0.8610544204711914	0.6688242554664612	0.3280954360961914	0.5880082249641418	0.1491306722164154	0.09286797046661377	0.6370958089828491	0.30230605602264404	0.7344950437545776	0.30157411098480225	0.31344345211982727	0.1311459094285965	0.7507549524307251	0.12963363528251648	0.1804470270872116	0.14241743087768555	0.29542890191078186	0.2965920567512512	1.014662265777588	0.2721797823905945	0.08421137183904648	0.33720511198043823	0.09445399791002274	0.10715442150831223	0.1382397711277008	0.09249386191368103	0.25690552592277527	0.07752183079719543	0.23721422255039215	0.32664725184440613	0.959547758102417	0.05535392463207245	0.8304981589317322	0.7570499777793884	0.26574641466140747	0.074515201151371	0.053364403545856476	0.7792512774467468	0.22571474313735962	0.799856424331665	0.4243699312210083
M01_T005	C01	0.28756794333457947	0.38611745834350586	0.5811760425567627	0.1962687224149704	0.16194789111614227	0.38644975423812866	0.2047848254442215	0.09495765715837479	0.13385292887687683	0.34802401065826416	0.4760839641094208	0.11510885506868362	0.3364078104496002	0.09462332725524902	0.2038552463054657	0.08368129283189774	0.16998052597045898	0.8533472418785095	1.3752542734146118	0.633898913860321	0.2484772950410843	0.9989086389541626	0.2957017719745636	0.09913938492536545	0.11665411293506622	0.132408007979393	0.2085554152727127	0.1449938267469406	0.1766834855079651	1.20333993434906	0.20669053494930267	0.0647992491722107	0.07537320256233215	0.19907186925411224	0.20440636575222015	0.09754631668329239	0.061256907880306244	0.6667836308479309	0.2721891403198242	0.09928511083126068	0.5820029377937317
M01_T005	C02	0.6252115368843079	0.3519213795661926	0.620601236820221	0.551814079284668	0.16441819071769714	0.13076572120189667	0.1459297388792038	0.08869665116071701	0.1650770753622055	0.3304685056209564	0.569667637348175	0.14191922545433044	0.47160670161247253	0.6826932430267334	0.9618486166000366	0.13633784651756287	0.2498108297586441	0.9014968872070312	0.5820111632347107	0.5188414454460144	0.19262202084064484	0.5950180292129517	0.16394349932670593	0.1249370351433754	0.21904116868972778	0.1415075808763504	0.22015251219272614	0.0908428356051445	0.09237722307443619	0.3474886417388916	0.21536967158317566	0.04638522490859032	0.08078143000602722	0.17191539704799652	0.05378677695989609	0.18443337082862854	0.08991068601608276	1.2702908515930176	0.16792358458042145	0.11383946985006332	0.8875443935394287
M01_T005	C03	0.6120302677154541	0.15738850831985474	0.4761258065700531	0.41269567608833313	0.15198683738708496	0.09195996820926666	0.13348841667175293	0.08958090841770172	0.31096431612968445	0.2586755156517029	0.15190771222114563	0.1257556676864624	0.7967355251312256	0.8546522259712219	0.8841030597686768	0.11846719682216644	0.10126923769712448	0.2752414643764496	0.5915465354919434	0.6091271638870239	0.2728237211704254	0.32816410064697266	0.08877013623714447	0.07653656601905823	0.10254121571779251	0.10296021401882172	0.21669523417949677	0.064763143658638	0.14998438954353333	0.29367944598197937	0.08272235840559006	0.03892941772937775	0.04225116968154907	0.07206946611404419	0.034916721284389496	0.10887299478054047	0.09290789812803268	1.009600043296814	0.10208714008331299	0.0710219144821167	1.234232783317566
M01_T005	C04	0.7198721766471863	1.1829146146774292	0.6127980947494507	0.3080069422721863	0.28182852268218994	0.13092674314975739	0.2934931814670563	0.4211631417274475	0.25756147503852844	0.36005088686943054	0.18456973135471344	0.4630603492259979	0.7154590487480164	0.8279702067375183	1.1016826629638672	0.11531796306371689	0.16195455193519592	0.2521897554397583	0.5620747804641724	0.6804365515708923	0.15452782809734344	0.4372221827507019	0.154536634683609	0.12278056889772415	0.08919348567724228	0.153754323720932	0.3055950999259949	0.16425684094429016	0.14053691923618317	0.39598754048347473	0.4092661738395691	0.044757992029190063	0.10180655121803284	0.25333860516548157	0.08004321157932281	0.09414385259151459	0.09012961387634277	1.0929174423217773	0.5229775905609131	0.18365420401096344	0.8468342423439026
M01_T005	C05	0.5131102204322815	0.09961141645908356	0.5428346991539001	0.15805482864379883	0.15498122572898865	0.1036510318517685	0.10396084934473038	0.10414672642946243	0.11140787601470947	0.11662952601909637	0.14464306831359863	0.14573542773723602	0.2923450171947479	0.657990574836731	0.7136460542678833	0.10326873511075974	0.07924243807792664	0.14224332571029663	0.22763706743717194	0.44436115026474	0.08845817297697067	0.24793455004692078	0.06944388896226883	0.06055566668510437	0.07390127331018448	0.07511040568351746	0.16879136860370636	0.060751717537641525	0.05983744561672211	0.21028584241867065	0.06248908489942551	0.035148948431015015	0.028115039691329002	0.05404827743768692	0.03626657649874687	0.07493281364440918	0.07713311910629272	0.9375694394111633	0.08650725334882736	0.0705011710524559	0.1657055765390396
M01_T005	C06	0.6425209641456604	0.11149568855762482	0.3324373960494995	0.15869638323783875	0.1260046809911728	0.11159060895442963	0.661429226398468	0.1481141597032547	0.535039484500885	0.17879216372966766	0.12004844844341278	0.10574159026145935	0.6969865560531616	0.6884438395500183	0.781417965888977	0.10871271044015884	0.11613189429044724	0.1925126314163208	0.3181091845035553	0.6605713367462158	0.11378944665193558	0.24026790261268616	0.07851777225732803	0.10590530186891556	0.10452158004045486	0.09515640884637833	0.17781157791614532	0.03778064623475075	0.05700698867440224	0.21026815474033356	0.11633208394050598	0.04973102733492851	0.011413153260946274	0.029700670391321182	0.03313623368740082	0.022206278517842293	0.09475038945674896	1.0159549713134766	0.08510397374629974	0.13019126653671265	0.2646886706352234
M01_T005	C07	0.6678005456924438	0.12435336410999298	0.3063437044620514	0.13182856142520905	0.12640181183815002	0.07994947582483292	0.08364004641771317	0.1033516451716423	0.1217108741402626	0.22460173070430756	0.12037072330713272	0.09631594270467758	0.5082838535308838	0.7266378998756409	0.6530144214630127	0.11921855062246323	0.0895094946026802	0.18957659602165222	0.35254451632499695	0.6812440156936646	0.09848576784133911	0.2556745707988739	0.08601028472185135	0.06260918825864792	0.12412639707326889	0.0765613242983818	0.1740683615207672	0.05959391966462135	0.07041270285844803	0.2171774059534073	0.06971722841262817	0.04634356126189232	0.027942048385739326	0.06325201690196991	0.058712080121040344	0.09565611183643341	0.0689496174454689	0.9495206475257874	0.09236963838338852	0.07050658017396927	0.6115802526473999
M01_T005	C08	0.6895650029182434	0.09877531975507736	0.2973378598690033	0.14350737631320953	0.11563633382320404	0.08887063711881638	0.08905863016843796	0.10371311008930206	0.1076054722070694	0.12471865862607956	0.1318863034248352	0.11703680455684662	0.5431286096572876	0.5740756988525391	0.6469212770462036	0.14113347232341766	0.10028053820133209	0.22044618427753448	0.4244813323020935	0.6940649747848511	0.09416449069976807	0.3126198351383209	0.08169005811214447	0.07106190919876099	0.08702164888381958	0.08161251246929169	0.20125533640384674	0.060509223490953445	0.06477053463459015	0.27886852622032166	0.07777763158082962	0.03902376443147659	0.024441443383693695	0.050495341420173645	0.04168159142136574	0.10991811007261276	0.08474945276975632	0.9804439544677734	0.09963957220315933	0.07089981436729431	0.15400123596191406
M01_T005	C09	0.6669979691505432	0.22420325875282288	0.3713841438293457	0.18388397991657257	0.11446164548397064	0.09902127832174301	0.185613214969635	0.08649921417236328	0.11720405519008636	0.7175634503364563	0.13220123946666718	0.1049775779247284	0.5324999690055847	0.6602597236633301	0.6881077885627747	0.10449642688035965	0.08133697509765625	0.18806728720664978	0.41103634238243103	0.6822832822799683	0.08259672671556473	0.17692214250564575	0.08792469650506973	0.06493794918060303	0.08590765297412872	0.08764477074146271	0.1495237946510315	0.05476932227611542	0.09070024639368057	0.2638404071331024	0.2589283883571625	0.0649615228176117	0.039818327873945236	0.14807972311973572	0.07383083552122116	0.08516113460063934	0.0817575603723526	0.9359650611877441	0.170050248503685	0.20221082866191864	0.2587670385837555
M01_T005	C10	0.7309826612472534	0.1847856044769287	0.8596773743629456	1.1789158582687378	0.5912202596664429	0.5039559006690979	0.166383758187294	0.11603614687919617	0.7185303568840027	0.4127444326877594	0.5258276462554932	0.1450747847557068	0.9652804136276245	0.11961805075407028	0.1857113391160965	0.09648393839597702	0.9767224192619324	0.31246164441108704	1.1690089702606201	0.45491892099380493	0.240615576505661	0.4210495948791504	0.36087438464164734	0.09004806727170944	0.11201539635658264	0.1413605660200119	0.22011275589466095	0.08175502717494965	0.10549136996269226	0.7852151989936829	0.09552454203367233	0.05296575278043747	0.046770643442869186	0.04588531330227852	0.04263338819146156	0.029441844671964645	0.2728244960308075	1.0484107732772827	0.12459788471460342	0.15940487384796143	1.8015767335891724
M01_T005	C11	0.5133382678031921	0.1832188218832016	0.4635845124721527	0.6736246347427368	0.23484492301940918	0.13915565609931946	0.4021816551685333	0.11792328208684921	0.48232704401016235	1.096392035484314	0.6436383128166199	0.1435524970293045	0.8839784860610962	0.4632602632045746	0.19324684143066406	0.09075432270765305	0.13350312411785126	0.4398311376571655	1.0093588829040527	0.5770665407180786	0.5555931925773621	0.4478974938392639	0.7861731052398682	0.09752137213945389	0.13658112287521362	0.15728630125522614	0.22991514205932617	0.08042144775390625	0.13576576113700867	0.9875772595405579	0.09313680976629257	0.04997404292225838	0.029294297099113464	0.10265181958675385	0.10499946773052216	0.0454673171043396	0.11453266441822052	2.109135150909424	0.21711322665214539	0.0928354486823082	1.5423362255096436
M01_T005	C12	0.5599533915519714	0.12099335342645645	0.306056946516037	0.2505475580692291	0.17172858119010925	0.7353836894035339	0.35985812544822693	0.39015328884124756	0.818832278251648	0.5326679348945618	0.1409692019224167	0.11983133107423782	0.9042744040489197	0.1604394167661667	0.15251277387142181	0.08030331879854202	0.11094945669174194	0.2407565712928772	0.6277844309806824	0.20919647812843323	0.04020650312304497	0.3633739948272705	0.1474064439535141	0.06687327474355698	0.07252594083547592	0.08814025670289993	0.356605589389801	0.05682886764407158	0.3935067057609558	0.6895755529403687	0.05865246430039406	0.02020694501698017	0.08529437333345413	0.34178411960601807	0.1441492736339569	0.0472252331674099	0.3052182197570801	1.8378007411956787	0.15650612115859985	0.06784219294786453	1.0805187225341797
M01_T005	C13	0.5773316025733948	0.2835337221622467	0.517580509185791	0.1543341726064682	0.18320536613464355	0.24712637066841125	0.3657633066177368	0.2220359444618225	0.11786611378192902	0.21983397006988525	0.23244144022464752	1.2720848321914673	1.1880779266357422	0.6895992755889893	1.2174981832504272	0.1391698718070984	0.2688636779785156	0.3626331686973572	0.2598355710506439	0.5100488662719727	0.1542973518371582	0.397922158241272	0.011672762222588062	0.04335435479879379	0.04876072332262993	0.06840918958187103	0.15195727348327637	0.1290522962808609	0.3770321011543274	0.41245952248573303	0.3741259276866913	0.1116572767496109	0.12768380343914032	1.0260803699493408	0.22361265122890472	0.10720983147621155	0.07113807648420334	1.8736227750778198	1.647057294845581	0.07635175436735153	0.34140926599502563
M01_T005	C14	0.7836444973945618	0.15245546400547028	0.4870770275592804	1.0008454322814941	0.16156229376792908	0.1569342166185379	0.32205867767333984	0.22078683972358704	0.14448779821395874	1.3180031776428223	0.5538550019264221	0.13009482622146606	0.5677458047866821	0.09393512457609177	0.17254719138145447	0.2553041875362396	0.09735110402107239	0.6239836812019348	0.7620862126350403	0.29781419038772583	0.13941216468811035	0.3057589530944824	0.1152777448296547	0.1046573668718338	0.1596052348613739	0.1665629893541336	0.18268872797489166	0.09440305829048157	1.0082495212554932	0.2481219321489334	0.07676257938146591	0.3218125104904175	0.09089194238185883	0.2752920091152191	0.09886940568685532	0.06578364223241806	0.0656379908323288	0.5337384939193726	0.08465889096260071	0.08029218018054962	1.5720754861831665
M01_T005	C15	0.6899823546409607	0.18083232641220093	0.9872766733169556	1.1716049909591675	0.7916631698608398	0.13063129782676697	0.22035522758960724	0.1380680650472641	0.9506457448005676	1.1014394760131836	0.825175404548645	0.14230673015117645	0.808346688747406	0.2245267778635025	0.34232887625694275	0.10946045070886612	0.11195611208677292	0.37349361181259155	0.9711814522743225	0.31859591603279114	0.540351390838623	0.373977392911911	0.6710138320922852	0.10563918203115463	0.14490801095962524	0.34845787286758423	0.24123837053775787	0.0887070968747139	0.09782298654317856	0.7519931793212891	0.09622052311897278	0.038837041705846786	0.04191538691520691	0.07899245619773865	0.050869911909103394	0.035575155168771744	0.12362357974052429	1.3261369466781616	0.10172218084335327	0.08222272992134094	0.6392408609390259
M01_T005	C16	0.7592586278915405	1.2901859283447266	1.260985016822815	0.5824040770530701	0.9260212182998657	0.35413891077041626	0.7352837920188904	0.545404851436615	0.2906963527202606	0.8885325193405151	0.4500923752784729	0.9099467396736145	0.7608965039253235	0.23061484098434448	0.37567153573036194	0.386430561542511	0.6664213538169861	0.7416467666625977	1.039451003074646	0.4468759298324585	0.7982082962989807	0.3286222815513611	0.4890176057815552	0.35439035296440125	0.27111366391181946	0.6466292142868042	0.2224203199148178	0.41205671429634094	0.47539088129997253	0.2577824592590332	0.28842854499816895	0.07695027440786362	0.3624899983406067	0.5927488803863525	0.266239196062088	0.12773497402668	0.9448251128196716	0.6670854091644287	0.19504742324352264	0.10151307284832001	1.258211374282837
M01_T005	C17	0.6592536568641663	0.21152760088443756	0.42256230115890503	0.2978232800960541	0.6325525045394897	0.12584592401981354	0.12855584919452667	0.12370181828737259	0.1896803081035614	0.6713507175445557	0.264436811208725	0.129864901304245	0.8008996844291687	0.10425768792629242	0.18978281319141388	0.11152075231075287	0.10081738233566284	0.6988387107849121	0.6785383820533752	0.23470112681388855	0.15777242183685303	0.40030109882354736	0.1123538687825203	0.14644740521907806	0.8438102006912231	0.2763022482395172	0.24121198058128357	0.08361406624317169	0.0755259320139885	0.3215198218822479	0.09397771954536438	0.037911247462034225	0.06974275410175323	0.12341656535863876	0.059488508850336075	0.0831681489944458	0.22826193273067474	0.4497874975204468	0.11413110792636871	0.08602917939424515	0.5237731337547302
M01_T005	C18	0.6186931133270264	0.1708475649356842	0.831570029258728	0.1986304223537445	0.8523313403129578	0.08192382007837296	0.13466721773147583	0.11867882311344147	0.4431973993778229	0.744239330291748	0.7424424886703491	0.11288057267665863	0.7746537923812866	0.10480338335037231	0.1653452068567276	0.15767547488212585	0.08000112324953079	0.30107200145721436	0.5472168922424316	0.18724091351032257	0.5107001066207886	0.33925047516822815	0.46392732858657837	0.09216181933879852	0.11815283447504044	0.5811596512794495	0.2346109300851822	0.07546079158782959	0.07719510048627853	0.5276389122009277	0.06394387036561966	0.05045970156788826	0.03835124149918556	0.09050601720809937	0.038149185478687286	0.05146822705864906	0.06620746850967407	0.5313381552696228	0.10986328125	0.0788714811205864	0.6260636448860168
M01_T005	C19	0.47315433621406555	0.21195290982723236	0.4121495485305786	0.18496359884738922	0.4526718556880951	0.12837329506874084	0.14988809823989868	0.1061512902379036	0.1609230488538742	1.0021758079528809	0.18327702581882477	0.10954419523477554	0.7481666803359985	0.09288382530212402	0.16218321025371552	0.10329090058803558	0.04127480834722519	0.2215462327003479	0.499497652053833	0.19624823331832886	0.1568678617477417	0.2942792773246765	0.1404484361410141	0.07789022475481033	0.4043077826499939	0.3341311812400818	0.2756631672382355	0.04495057463645935	0.06301481276750565	0.2951124310493469	0.086460642516613	0.027872787788510323	0.02175600454211235	0.16003824770450592	0.06549260020256042	0.039805442094802856	0.36752039194107056	0.37651628255844116	0.14537358283996582	0.10119330137968063	1.144702672958374
M01_T005	C20	0.6531646251678467	0.12164577096700668	0.5852192640304565	0.9983175992965698	0.22875212132930756	0.12110654264688492	0.2056208848953247	0.11006568372249603	0.11097006499767303	1.4758141040802002	0.47679203748703003	0.12745369970798492	0.7897438406944275	0.145147904753685	0.21809518337249756	0.06463100016117096	0.09373516589403152	0.3504795730113983	0.647994339466095	0.31703072786331177	0.10797961056232452	0.3821941018104553	0.08888068795204163	0.08305349200963974	0.07408121973276138	0.37177208065986633	0.2828214466571808	0.21269658207893372	0.2914087474346161	1.1140681505203247	0.12345514446496964	0.14631563425064087	0.06036030873656273	0.11205212026834488	0.05110545828938484	0.08307257294654846	0.1288299262523651	1.5588040351867676	0.43786466121673584	0.17075228691101074	1.2829700708389282
M01_T005	C21	0.7096137404441833	0.5654038190841675	0.3817529082298279	0.15322354435920715	0.13580434024333954	0.10269135236740112	0.5839765071868896	0.1747189164161682	0.1941499412059784	1.082925796508789	0.14584876596927643	0.14058353006839752	0.766778826713562	0.09201748669147491	0.1623137891292572	0.07287365198135376	0.08782615512609482	0.260884165763855	0.8185088038444519	0.28963136672973633	0.08075451850891113	0.305589884519577	0.10410767048597336	0.09256928414106369	0.08820696920156479	0.2852027416229248	0.20145249366760254	0.10888419300317764	0.19359928369522095	0.28143203258514404	0.744590699672699	0.0835757926106453	0.09418804198503494	0.5385172367095947	0.3203639090061188	0.07178664952516556	0.0625888854265213	0.5462871193885803	0.9142232537269592	0.10017462074756622	0.348590224981308
M01_T005	C22	0.7601505517959595	0.6319810748100281	0.4198348820209503	0.6063066124916077	0.14415037631988525	0.11234888434410095	0.219972163438797	0.2549736797809601	0.31765395402908325	0.903538703918457	0.20142509043216705	0.13651242852210999	0.6181396245956421	0.102841317653656	0.1660848706960678	0.14405284821987152	0.18055333197116852	0.19991996884346008	0.35974395275115967	0.17954033613204956	0.0797056332230568	0.29262933135032654	0.07955189049243927	0.0942012146115303	0.10117433965206146	0.39406508207321167	0.18862956762313843	0.1579762101173401	0.46268922090530396	0.2556535601615906	0.8276461362838745	0.08961821347475052	0.18784458935260773	0.7838487029075623	0.15436457097530365	0.058370206505060196	0.058807890862226486	0.5715668201446533	0.09921601414680481	0.7116228342056274	0.40516167879104614
M01_T005	C23	0.7011881470680237	0.14286881685256958	0.371630996465683	0.8176204562187195	0.44107145071029663	0.17528726160526276	0.545447826385498	0.19658955931663513	0.2460383176803589	0.33514344692230225	0.3079853951931	0.1376420110464096	0.702234148979187	0.09264937788248062	0.1662033051252365	0.0796232745051384	0.09765002876520157	0.2834661602973938	0.9925867319107056	0.3906169831752777	0.19783231616020203	0.34523114562034607	0.11966194212436676	0.07987506687641144	0.10254178941249847	0.08254949748516083	0.21464301645755768	0.07061433047056198	0.3133167326450348	0.2755874991416931	0.07007226347923279	0.2753850519657135	0.22310516238212585	0.5526372194290161	0.16675615310668945	0.06158334016799927	0.06278069317340851	0.5929347276687622	0.20274421572685242	0.08337327092885971	1.4734972715377808
M01_T005	C24	0.7922428846359253	0.7864755392074585	0.5864627957344055	0.5753505229949951	0.1587732881307602	0.10953689366579056	0.4210450053215027	0.12536750733852386	0.2899673581123352	1.0735721588134766	0.5520206093788147	0.15394553542137146	0.6916823387145996	0.09393511712551117	0.21094588935375214	0.11603012681007385	0.18533656001091003	0.8695513010025024	0.8682366013526917	0.31590914726257324	0.11656612902879715	0.432694673538208	0.1185024157166481	0.27750545740127563	0.12625941634178162	0.17429803311824799	0.20796476304531097	0.0983734056353569	0.20682916045188904	0.26906731724739075	0.8265531659126282	0.06670979410409927	0.32529106736183167	0.6647745966911316	0.24536922574043274	0.15983161330223083	0.07564106583595276	0.5269551873207092	0.8433910012245178	0.325485497713089	0.6982342004776001
M01_T005	C25	0.6801665425300598	0.8889356851577759	0.6962752342224121	0.28296107053756714	0.12520965933799744	0.11518098413944244	0.607699990272522	0.13796183466911316	0.10954169183969498	0.1930033266544342	0.2085178792476654	0.3356780409812927	0.8716475367546082	0.0945102721452713	0.18770043551921844	0.07802993804216385	1.0669478178024292	0.5380449295043945	0.2622266113758087	0.1889898180961609	0.09639214724302292	0.2902700901031494	0.10102740675210953	0.0962313562631607	0.12600494921207428	0.08374594151973724	0.22699442505836487	1.0040849447250366	0.18782183527946472	0.3157936632633209	0.5614106059074402	0.058956827968358994	0.36730289459228516	0.8637750744819641	0.49495044350624084	0.1824215203523636	0.0688222274184227	0.7250208854675293	0.10095325857400894	0.22683003544807434	0.32741135358810425
M01_T005	C26	0.7417282462120056	0.5875921845436096	0.3856109380722046	0.1392303854227066	0.13371138274669647	0.10063900798559189	0.5795866847038269	0.16181477904319763	0.27315178513526917	0.2954270541667938	0.13762971758842468	0.14905902743339539	0.8400129079818726	0.08547218888998032	0.18046019971370697	0.06692281365394592	0.11916375905275345	0.26926591992378235	0.8498230576515198	0.2976122498512268	0.08645139634609222	0.30489182472229004	0.10112473368644714	0.09704329073429108	0.09126541763544083	0.09585984796285629	0.2160564661026001	0.06548687070608139	0.22988565266132355	0.2975415289402008	0.7433456778526306	0.08484404534101486	0.1849461793899536	0.5766242742538452	0.30594611167907715	0.07250776141881943	0.0501711443066597	0.5724233388900757	0.6857631206512451	0.08886519819498062	0.39976394176483154
M01_T005	C27	0.7353112697601318	0.59456866979599	0.49213463068008423	0.14211183786392212	0.13526715338230133	0.11938881874084473	0.5611411333084106	0.15332625806331635	0.2476593405008316	0.26200008392333984	0.1481933742761612	0.23056988418102264	0.9248060584068298	0.09057529270648956	0.16785946488380432	0.07905425131320953	0.12010875344276428	0.2772988975048065	1.0306847095489502	0.29314708709716797	0.09225724637508392	0.3178354799747467	0.09280078858137131	0.08974654227495193	0.08455497026443481	0.10023858398199081	0.23723004758358002	0.09352275729179382	0.17098179459571838	0.26559582352638245	0.7118690013885498	0.07902295142412186	0.1936674267053604	0.8552268743515015	0.4490174353122711	0.09265044331550598	0.06752651929855347	0.5285793542861938	0.13792024552822113	0.10059820115566254	0.3517799973487854
M01_T005	C28	0.7362909317016602	0.7644445896148682	0.4175473153591156	0.16763417422771454	0.14378508925437927	0.09557104855775833	0.3621772229671478	0.19399279356002808	0.4587572515010834	0.5818084478378296	0.18275359272956848	0.22049960494041443	0.912764310836792	0.10706046968698502	0.18061786890029907	0.10683044046163559	0.3991604745388031	0.22610722482204437	0.5323941111564636	0.18950308859348297	0.08373621106147766	0.28376129269599915	0.08564897626638412	0.08231285959482193	0.09980280697345734	0.10272673517465591	0.24186523258686066	0.06796886026859283	0.3397946059703827	0.29429057240486145	1.0077295303344727	0.04982646927237511	0.5934765338897705	0.7826622128486633	0.5720601677894592	0.1359141767024994	0.05709531530737877	0.7223778963088989	0.6577397584915161	0.11797274649143219	0.3874828517436981
M01_T005	C29	0.8197416663169861	0.8237560987472534	0.3503579795360565	0.4761224091053009	0.1333671510219574	0.13619859516620636	0.4274192750453949	0.24256345629692078	0.6535133123397827	0.2995666563510895	0.3544369339942932	0.1241970881819725	0.6196701526641846	0.1046275720000267	0.16501770913600922	0.12265875190496445	0.4768078327178955	0.22213022410869598	0.8016396164894104	0.22898754477500916	0.09373822808265686	0.3057086765766144	0.09267424046993256	0.0970202162861824	0.13078969717025757	0.08398987352848053	0.212883859872818	0.0793771967291832	0.10837103426456451	0.29637083411216736	0.9293602705001831	0.06930699944496155	0.6443681716918945	0.6637523770332336	0.21081417798995972	0.06939110159873962	0.0660402700304985	0.6784240007400513	0.1588718593120575	0.7945965528488159	0.46672627329826355
M01_T008	C01	0.18562573194503784	0.25554174184799194	0.5083130598068237	0.16622762382030487	0.21069656312465668	0.41159284114837646	0.17380422353744507	0.01931714452803135	0.017403870820999146	0.15606778860092163	0.38561469316482544	0.08435937762260437	0.30134373903274536	0.03286551684141159	0.18427112698554993	0.07629291713237762	0.04732631891965866	1.1050355434417725	1.5169453620910645	0.6489315032958984	0.43303269147872925	1.372437834739685	0.2616872191429138	0.03709752857685089	0.1258959025144577	0.11357764154672623	0.3639194369316101	0.07185549288988113	0.10790106654167175	1.146992564201355	0.15442684292793274	0.1065191850066185	0.09089522063732147	0.09535323083400726	0.14106081426143646	0.15493875741958618	0.007156789302825928	0.7780808806419373	0.07058119773864746	0.07758234441280365	0.4347749948501587
M01_T008	C02	0.628925085067749	0.3469606339931488	0.6068809628486633	0.459372341632843	0.1566557139158249	0.11445191502571106	0.1447136551141739	0.10391654074192047	0.20422115921974182	0.3327174782752991	0.5284324884414673	0.12521253526210785	0.45890316367149353	0.7752932906150818	0.937937319278717	0.16140402853488922	0.23054474592208862	1.0039845705032349	0.4288969337940216	0.5679510831832886	0.15085726976394653	0.23196306824684143	0.11986248195171356	0.11250871419906616	0.20389549434185028	0.13703350722789764	0.25557661056518555	0.08692772686481476	0.06655851006507874	0.24653360247612	0.1747741401195526	0.05532883480191231	0.09625814855098724	0.15732985734939575	0.05790126696228981	0.21208889782428741	0.14140892028808594	1.0287699699401855	0.15662184357643127	0.09574027359485626	0.7338341474533081
M01_T008	C03	0.6567583680152893	0.1477324664592743	0.546791136264801	0.22410693764686584	0.18155311048030853	0.07640417665243149	0.12246208637952805	0.12534496188163757	0.34332531690597534	0.3883262574672699	0.23971256613731384	0.09952306747436523	0.7482715249061584	0.861366331577301	0.7347605228424072	0.11653008311986923	0.10334035009145737	0.2467016577720642	0.5484734773635864	0.5886987447738647	0.13136093318462372	0.20054596662521362	0.06251522898674011	0.07218953967094421	0.08737412095069885	0.07052866369485855	0.23064371943473816	0.05706331506371498	0.07390765100717545	0.26016852259635925	0.11657819151878357	0.04703731834888458	0.030700750648975372	0.07256078720092773	0.05384809896349907	0.14781609177589417	0.12010914087295532	1.046395182609558	0.12548023462295532	0.09624306857585907	0.9056785106658936
M01_T008	C04	0.6583752036094666	1.1964577436447144	0.6072520613670349	0.288888156414032	0.2100323736667633	0.10540042817592621	0.18465891480445862	0.47753649950027466	0.1653948575258255	0.34898343682289124	0.22151774168014526	0.4674108624458313	0.6699879169464111	0.796291708946228	0.9886134266853333	0.1391058713197708	0.14577652513980865	0.23685844242572784	0.4707138240337372	0.7310851216316223	0.17618399858474731	0.19366705417633057	0.22081094980239868	0.13867567479610443	0.07667273283004761	0.14885450899600983	0.23875556886196136	0.05335884541273117	0.052006278187036514	0.24628476798534393	0.18910159170627594	0.043085649609565735	0.03162959963083267	0.15886591374874115	0.08099192380905151	0.09179966151714325	0.11046594381332397	0.9283878803253174	0.2639033794403076	0.08235321193933487	0.7708545923233032
M01_T008	C05	0.5393369197845459	0.09289323538541794	0.6311427354812622	0.14418141543865204	0.1614806354045868	0.056761011481285095	0.07930891960859299	0.10548251867294312	0.09784445911645889	0.13896465301513672	0.21069185435771942	0.09934183210134506	0.3194774091243744	0.7139815092086792	0.6845131516456604	0.09850529581308365	0.07062682509422302	0.1406978815793991	0.1721707433462143	0.4596026539802551	0.06773705780506134	0.1303693801164627	0.043441228568553925	0.048246998339891434	0.05834958702325821	0.05226300656795502	0.16967812180519104	0.03506045415997505	0.048691753298044205	0.13874873518943787	0.08271238207817078	0.032787904143333435	0.03794476017355919	0.03273188695311546	0.0338004045188427	0.09711907058954239	0.09297284483909607	0.858599066734314	0.09356006979942322	0.09416437149047852	0.16781079769134521
M01_T008	C06	0.6195220351219177	0.08403800427913666	0.33869391679763794	0.12313928455114365	0.11295066773891449	0.07744546979665756	0.45681437849998474	0.10289843380451202	0.5230213403701782	0.19635900855064392	0.17539793252944946	0.1155143603682518	0.6290626525878906	0.6626052856445312	0.6677141189575195	0.11577398329973221	0.09473856538534164	0.1721256822347641	0.2837015390396118	0.6708024144172668	0.07920300215482712	0.16127970814704895	0.06285938620567322	0.056550584733486176	0.10183975845575333	0.060063883662223816	0.1725601702928543	0.049202024936676025	0.06173120066523552	0.22210118174552917	0.09679147601127625	0.04865238815546036	0.05701268091797829	0.017107104882597923	0.03834604099392891	0.04242581129074097	0.1299130618572235	0.9579495787620544	0.10204435139894485	0.0590645894408226	0.2624850273132324
M01_T008	C07	0.6296370625495911	0.09814237803220749	0.31990882754325867	0.14395898580551147	0.14540153741836548	0.05119481682777405	0.08408073335886002	0.09546132385730743	0.10978661477565765	0.22501221299171448	0.1789432317018509	0.09692107886075974	0.5390174984931946	0.684920608997345	0.6248470544815063	0.11726732552051544	0.07554825395345688	0.17118817567825317	0.2862628400325775	0.6559867262840271	0.07508596032857895	0.14417825639247894	0.05751275271177292	0.05147106945514679	0.07649592310190201	0.06024913862347603	0.19116462767124176	0.04355662316083908	0.044938892126083374	0.17764101922512054	0.08569011092185974	0.04138217866420746	0.023375673219561577	0.04519251361489296	0.045370180159807205	0.08935035020112991	0.09504573792219162	0.8654176592826843	0.09562195837497711	0.0909857302904129	0.42477667331695557
M01_T008	C08	0.6700426340103149	0.08283178508281708	0.34545519948005676	0.16773493587970734	0.1463378369808197	0.05994764342904091	0.08230958133935928	0.11348792165517807	0.1088673397898674	0.14587438106536865	0.21237340569496155	0.09856966882944107	0.539472222328186	0.5841574668884277	0.6281136870384216	0.14884710311889648	0.09703384339809418	0.20413178205490112	0.35913532972335815	0.6830921173095703	0.08276888728141785	0.17641142010688782	0.06101153418421745	0.06252288073301315	0.05875096470117569	0.06624013185501099	0.21610736846923828	0.050110381096601486	0.04595092684030533	0.22963421046733856	0.10361847281455994	0.0397212989628315	0.030878085643053055	0.039136454463005066	0.03763546422123909	0.10296113789081573	0.11833982169628143	0.8850806355476379	0.09870428591966629	0.0879705548286438	0.15112392604351044
M01_T008	C09	0.6623538136482239	0.09971443563699722	0.43086913228034973	0.20856209099292755	0.190802201628685	0.06883268058300018	0.1182314082980156	0.1498904824256897	0.13635341823101044	0.43311432003974915	0.2735307514667511	0.10185986757278442	0.5475085973739624	0.6525030136108398	0.6814488172531128	0.12836509943008423	0.07599199563264847	0.19553402066230774	0.33772486448287964	0.6940633058547974	0.07996280491352081	0.15947282314300537	0.051729507744312286	0.05421007424592972	0.05391532555222511	0.08109275251626968	0.20894324779510498	0.054159630089998245	0.04741983488202095	0.20181065797805786	0.12033573538064957	0.04043136537075043	0.03159075230360031	0.05145031958818436	0.03867175430059433	0.08045651763677597	0.11275205761194229	0.8770859837532043	0.0990447998046875	0.08854486793279648	0.23264415562152863
M01_T008	C10	0.7355332374572754	0.1412721574306488	0.7427949905395508	1.1088892221450806	0.5503267645835876	0.5483000874519348	0.19418364763259888	0.1615675687789917	0.8981034755706787	0.5574085116386414	0.5061941146850586	0.13509716093540192	0.9804269075393677	0.16078303754329681	0.29518428444862366	0.10543922334909439	0.7595098614692688	0.3088324964046478	1.0496008396148682	0.43164190649986267	0.25045502185821533	0.30549362301826477	0.3044366240501404	0.09559250622987747	0.09320902079343796	0.1543753445148468	0.28628140687942505	0.08538620173931122	0.10454652458429337	0.9328219294548035	0.11315401643514633	0.06883353739976883	0.023696579039096832	0.039488065987825394	0.03556077182292938	0.01619705557823181	0.30002039670944214	0.9806077480316162	0.11729617416858673	0.16347897052764893	1.6940410137176514
M01_T008	C11	0.604438841342926	0.2991064190864563	0.46522364020347595	0.6027084589004517	0.272906631231308	0.1358901709318161	0.49449148774147034	0.17801165580749512	0.4568508565425873	1.2934762239456177	0.600034773349762	0.23258793354034424	0.8619244694709778	0.4992378056049347	0.3237479329109192	0.10493279248476028	0.15901032090187073	0.46600258350372314	1.0959872007369995	0.6051254868507385	0.47335776686668396	0.3753543496131897	0.5805630683898926	0.08261097967624664	0.1555200219154358	0.14620371162891388	0.32862409949302673	0.08752983063459396	0.20925559103488922	1.143399715423584	0.19567042589187622	0.10213571041822433	0.13929864764213562	0.21478940546512604	0.15995493531227112	0.07001304626464844	0.16017818450927734	1.786262035369873	0.4797581136226654	0.11711367964744568	1.4723023176193237
M01_T008	C12	0.4837805926799774	0.09278617054224014	0.33151566982269287	0.24681894481182098	0.2610813081264496	0.7729086875915527	0.3554055392742157	0.44704943895339966	0.7359442710876465	0.5577360987663269	0.25788208842277527	0.11505817621946335	0.6864476203918457	0.11569767445325851	0.30408382415771484	0.10579340159893036	0.08148849755525589	0.22001992166042328	0.5099251866340637	0.2858717739582062	0.08736682683229446	0.22418257594108582	0.09127272665500641	0.05342942848801613	0.05066002160310745	0.19832926988601685	0.29538461565971375	0.06310652196407318	0.45668908953666687	0.763320803642273	0.11605743318796158	0.07312051206827164	0.14781217277050018	0.1539248675107956	0.10798884183168411	0.07336083799600601	0.4254835546016693	1.5220229625701904	0.16845829784870148	0.09356219321489334	0.975599467754364
M01_T008	C13	0.5388868451118469	0.17770953476428986	0.4486662447452545	0.25125783681869507	0.2260115146636963	0.3610065281391144	0.5478571653366089	0.11454804986715317	0.12504905462265015	0.3915877044200897	0.34953173995018005	0.9379912614822388	0.868502140045166	0.5726351141929626	0.7950685024261475	0.09047262370586395	0.372607558965683	0.31851911544799805	0.2016756236553192	0.3347211182117462	0.2775651812553406	0.2512626051902771	0.05877062678337097	0.10326128453016281	0.08882847428321838	0.10795292258262634	0.3443508446216583	0.15761490166187286	0.30982130765914917	0.5432068109512329	0.08789508044719696	0.047091227024793625	0.5188789963722229	1.0977050065994263	0.37291592359542847	0.19785691797733307	0.2026013880968094	1.4851047992706299	1.6585118770599365	0.11838509887456894	0.35182178020477295
M01_T008	C14	0.7538731098175049	0.11096307635307312	0.44889089465141296	0.9811402559280396	0.17558564245700836	0.13900801539421082	0.273811936378479	0.27110755443573	0.19197797775268555	1.1482431888580322	0.43349915742874146	0.10320793837308884	0.6009572744369507	0.12119369208812714	0.24169598519802094	0.324192613363266	0.07437501847743988	0.7055350542068481	0.9133694171905518	0.442216157913208	0.09492049366235733	0.1754990667104721	0.05916830897331238	0.10845093429088593	0.04962568357586861	0.11554989963769913	0.206967294216156	0.12110801786184311	0.9413624405860901	0.1671345978975296	0.1254882514476776	0.5262688994407654	0.07442361116409302	0.3761340379714966	0.05365633964538574	0.0910058245062828	0.09326283633708954	0.7317812442779541	0.10428792983293533	0.10827041417360306	1.301188349723816
M01_T008	C15	0.6957324743270874	0.14059977233409882	0.8037495613098145	0.9194381833076477	0.693140983581543	0.14646831154823303	0.28312066197395325	0.1740599423646927	1.1287180185317993	1.1930112838745117	0.7773824334144592	0.13152648508548737	0.7253050804138184	0.1834266036748886	0.3034892678260803	0.10922861844301224	0.08543848246335983	0.3855566084384918	0.8058822154998779	0.2860250174999237	0.5485045313835144	0.31354203820228577	0.6851294636726379	0.1028074398636818	0.12309049814939499	0.38121864199638367	0.2741507887840271	0.08982433378696442	0.0960608422756195	0.9483277797698975	0.09602834284305573	0.06721200793981552	0.043815504759550095	0.07083543390035629	0.03167840093374252	0.03947093337774277	0.18901929259300232	1.4684178829193115	0.104365773499012	0.09783361107110977	0.7142574191093445
M01_T008	C16	0.6824489235877991	1.0490515232086182	1.1224554777145386	0.5296433568000793	0.8816596865653992	0.34225553274154663	0.6716163158416748	0.4939667880535126	0.3349289000034332	0.9840160012245178	0.46887385845184326	0.8252373933792114	0.6433443427085876	0.3120875358581543	0.4980109930038452	0.4112864136695862	0.6049094200134277	0.758320152759552	1.0089141130447388	0.5349376797676086	0.8566874861717224	0.25557464361190796	0.5712735652923584	0.46224167943000793	0.4285854697227478	0.6932371854782104	0.2844293713569641	0.5138057470321655	0.4743788242340088	0.22099784016609192	0.26786795258522034	0.1742478460073471	0.4098656177520752	0.6454256772994995	0.3081377148628235	0.11056002974510193	0.8620511889457703	0.8274484872817993	0.1588776707649231	0.11626601964235306	1.0185095071792603
M01_T008	C17	0.6867356300354004	0.19411040842533112	0.5020360350608826	0.28332316875457764	0.6416422128677368	0.09734156727790833	0.14950601756572723	0.15337726473808289	0.1965983659029007	0.6676217317581177	0.41782769560813904	0.11733324080705643	0.7385965585708618	0.14105276763439178	0.28443625569343567	0.15858174860477448	0.13727109134197235	1.1155116558074951	0.6708548069000244	0.3200409710407257	0.24161505699157715	0.24128352105617523	0.13690482079982758	0.17590059340000153	0.8429540395736694	0.2971654534339905	0.315318763256073	0.08789577335119247	0.07346661388874054	0.16746214032173157	0.13908308744430542	0.04211005941033363	0.06489862501621246	0.16066615283489227	0.05582648888230324	0.13874977827072144	0.3228471577167511	0.7385523319244385	0.12475655227899551	0.10693658888339996	0.504085123538971
M01_T008	C18	0.6411809921264648	0.14978045225143433	0.7847433686256409	0.21296004951000214	0.8503760695457458	0.08971614390611649	0.13839876651763916	0.1281016767024994	0.4900328516960144	0.6106998920440674	0.7352953553199768	0.09757962822914124	0.6984398365020752	0.15010356903076172	0.24986101686954498	0.12408661097288132	0.07720362395048141	0.3667382001876831	0.4754595160484314	0.21356743574142456	0.6457600593566895	0.18206343054771423	0.49873724579811096	0.08076368272304535	0.09901242703199387	0.6432691812515259	0.2399536669254303	0.06757143139839172	0.054989926517009735	0.6774550676345825	0.08009714633226395	0.04307790845632553	0.045663900673389435	0.0647648349404335	0.03538433089852333	0.07699290663003922	0.10118868947029114	0.6924391388893127	0.10548011213541031	0.09611240029335022	0.6065334677696228
M01_T008	C19	0.5101984739303589	0.12381616979837418	0.37994620203971863	0.21928437054157257	0.5441246628761292	0.24380767345428467	0.1338450014591217	0.1468733698129654	0.1411176323890686	1.053581714630127	0.29146426916122437	0.07247365266084671	0.7660760283470154	0.09557809680700302	0.24642623960971832	0.10525703430175781	0.15513497591018677	0.29456841945648193	0.49320533871650696	0.257545530796051	0.317563533782959	0.28299015760421753	0.1517818570137024	0.08958786725997925	0.3478849530220032	0.36529341340065	0.351167231798172	0.09252891689538956	0.0958995372056961	0.29404136538505554	0.0704968124628067	0.04211323335766792	0.033835481852293015	0.07568169385194778	0.06712795048952103	0.0825856551527977	0.6475306749343872	0.6420972347259521	0.1095227375626564	0.10241362452507019	1.064149260520935
M01_T008	C20	0.6512088179588318	0.10350938141345978	0.6641247868537903	0.9533801674842834	0.28839635848999023	0.16895344853401184	0.2220805436372757	0.16009296476840973	0.24216328561306	1.305912971496582	0.5926950573921204	0.10831179469823837	0.7806453108787537	0.1574002355337143	0.276908814907074	0.07603801041841507	0.08040129393339157	0.3407581150531769	0.6161369681358337	0.3766775131225586	0.11021923273801804	0.2020370066165924	0.16750510036945343	0.10124538838863373	0.06471920013427734	0.3928816318511963	0.290464848279953	0.24267132580280304	0.3383817970752716	1.011101245880127	0.17113251984119415	0.12969698011875153	0.057563964277505875	0.08202393352985382	0.0681958720088005	0.06167750805616379	0.20334802567958832	1.7399275302886963	0.4671406149864197	0.14290091395378113	1.5253450870513916
M01_T008	C21	0.6740816235542297	0.525239109992981	0.37012362480163574	0.19739802181720734	0.1633702665567398	0.0901365578174591	0.6483395099639893	0.21012024581432343	0.3054012954235077	1.0985050201416016	0.23408964276313782	0.1290065050125122	0.7084477543830872	0.12706343829631805	0.2535605728626251	0.07400517165660858	0.09908090531826019	0.23970071971416473	0.8118745684623718	0.3240477740764618	0.07688253372907639	0.1824648082256317	0.08407982438802719	0.0820336565375328	0.06820165365934372	0.25210195779800415	0.22042003273963928	0.13723111152648926	0.21323005855083466	0.3758598566055298	0.7556777000427246	0.16345061361789703	0.12713466584682465	0.6085453033447266	0.3036101162433624	0.08900237828493118	0.08581731468439102	0.7823513746261597	0.9230262041091919	0.10779517143964767	0.3069727122783661
M01_T008	C22	0.7387673258781433	0.7131894826889038	0.3921784460544586	0.5228248834609985	0.16076582670211792	0.10665027797222137	0.24974240362644196	0.25928571820259094	0.49988889694213867	1.0711815357208252	0.3140295147895813	0.10020823776721954	0.6755168437957764	0.14927783608436584	0.23597601056098938	0.1405351608991623	0.3345097005367279	0.1998613327741623	0.3298918306827545	0.2188267558813095	0.058770086616277695	0.14101530611515045	0.04194854944944382	0.07478038221597672	0.05312793329358101	0.348760187625885	0.20852506160736084	0.2138027399778366	0.4627075791358948	0.19675171375274658	0.9819580316543579	0.12587060034275055	0.12026721984148026	0.7977538108825684	0.19274605810642242	0.06739246100187302	0.07981619238853455	0.7491528987884521	0.15201064944267273	0.7277394533157349	0.3631151020526886
M01_T008	C23	0.6917262077331543	0.12922987341880798	0.3429332971572876	0.7992704510688782	0.32371997833251953	0.15428388118743896	0.5629411935806274	0.2395426332950592	0.3247615694999695	0.39732709527015686	0.29777973890304565	0.10704924911260605	0.6684802174568176	0.16630804538726807	0.27390438318252563	0.06777919083833694	0.09994059801101685	0.28630444407463074	1.016687035560608	0.4572198987007141	0.13803553581237793	0.19601087272167206	0.11639701575040817	0.08345403522253036	0.09947992861270905	0.07859250903129578	0.23930534720420837	0.07808781415224075	0.2795165181159973	0.2227400839328766	0.1074482724070549	0.4567579925060272	0.2145346999168396	0.6652011275291443	0.14982958137989044	0.08524283021688461	0.09572052210569382	0.8323866128921509	0.26297324895858765	0.11447633802890778	1.3361608982086182
M01_T008	C24	0.7074081301689148	0.8162301778793335	0.6176353693008423	0.9506385326385498	0.17930185794830322	0.08361636102199554	0.5101068615913391	0.13156406581401825	0.3229748606681824	0.857063353061676	0.585724949836731	0.14840881526470184	0.7055633664131165	0.14390073716640472	0.3120742440223694	0.15733559429645538	0.2434227466583252	0.8936595916748047	0.980809211730957	0.4330430030822754	0.09574990719556808	0.18744218349456787	0.1358034759759903	0.36724942922592163	0.10744868963956833	0.15647654235363007	0.2678278684616089	0.12899799644947052	0.19518637657165527	0.2863151729106903	0.8838292956352234	0.2180391550064087	0.2668766677379608	0.701802134513855	0.23798853158950806	0.17489847540855408	0.12015929073095322	0.7896206974983215	0.8434120416641235	0.2587660253047943	0.7155852317810059
M01_T008	C25	0.6711742877960205	0.8154398202896118	0.6835477352142334	0.5223020315170288	0.16835379600524902	0.10632164031267166	0.5634766817092896	0.16211804747581482	0.2148754596710205	0.43845340609550476	0.31473827362060547	0.23901154100894928	0.9247427582740784	0.14675582945346832	0.28616535663604736	0.06707845628261566	1.1452343463897705	0.6315298676490784	0.5365049839019775	0.27875760197639465	0.07751061767339706	0.19073043763637543	0.09597742557525635	0.09496904909610748	0.048026859760284424	0.07240936905145645	0.2442949116230011	1.100435495376587	0.16643892228603363	0.2868470251560211	0.5459730625152588	0.06275930255651474	0.7835720777511597	0.9473502039909363	0.537733256816864	0.1802540123462677	0.08808104693889618	0.8838851451873779	0.14173436164855957	0.18675382435321808	0.3755972683429718
M01_T008	C26	0.6745375394821167	0.5150468945503235	0.3658127784729004	0.17996640503406525	0.15018020570278168	0.07994166016578674	0.6134218573570251	0.20440013706684113	0.30787262320518494	0.32959169149398804	0.21962404251098633	0.13018618524074554	0.7171107530593872	0.13880842924118042	0.2540411055088043	0.073748879134655	0.07642258703708649	0.26019108295440674	0.7784329056739807	0.34330469369888306	0.0731082558631897	0.17338089644908905	0.09030676633119583	0.09334034472703934	0.05505579710006714	0.07998985797166824	0.23273931443691254	0.0686911940574646	0.2020355463027954	0.3393593728542328	0.7491156458854675	0.1572212129831314	0.13084325194358826	0.6170772314071655	0.2893860638141632	0.08077681064605713	0.09288805723190308	0.7818441987037659	0.6085420250892639	0.11203637719154358	0.3228034973144531
M01_T008	C27	0.6764858961105347	0.5511441230773926	0.4262591004371643	0.19366039335727692	0.15632960200309753	0.09241992235183716	0.623927891254425	0.20791813731193542	0.31526613235473633	0.3306524455547333	0.23876987397670746	0.16718575358390808	0.7380855679512024	0.13788749277591705	0.25597620010375977	0.06604424118995667	0.10828166455030441	0.2688673436641693	0.9320471882820129	0.33328986167907715	0.08138080686330795	0.19182465970516205	0.09461032599210739	0.09281715005636215	0.07493090629577637	0.07499261945486069	0.2478373795747757	0.13836181163787842	0.19669432938098907	0.3239785432815552	0.7755837440490723	0.21693402528762817	0.1657269448041916	0.800300657749176	0.3802514970302582	0.09708836674690247	0.09916695952415466	0.7919405698776245	0.19499759376049042	0.11195801943540573	0.3482140004634857
M01_T008	C28	0.7187737822532654	0.7708920836448669	0.383079469203949	0.17996667325496674	0.14868509769439697	0.07462652027606964	0.2980846166610718	0.24152719974517822	0.5762093663215637	0.7213417887687683	0.26275500655174255	0.2872280180454254	0.8944847583770752	0.14784257113933563	0.25258973240852356	0.0807371437549591	0.3401394784450531	0.21961964666843414	0.4953407943248749	0.22898618876934052	0.0646064430475235	0.1518014818429947	0.05834493413567543	0.0937051773071289	0.05747536942362785	0.09607978910207748	0.28201255202293396	0.0626893937587738	0.33716893196105957	0.31314554810523987	0.9986875653266907	0.06613129377365112	0.6096046566963196	0.8137271404266357	0.44567543268203735	0.12272802740335464	0.09047231078147888	0.8354911208152771	0.6140068173408508	0.1138259544968605	0.37607964873313904
M01_T008	C29	0.737671434879303	0.7841559052467346	0.30875536799430847	0.7786542177200317	0.13178567588329315	0.09586123377084732	0.5301764607429504	0.20249059796333313	0.7189831733703613	0.34010809659957886	0.35866573452949524	0.08400122821331024	0.6076377034187317	0.14806663990020752	0.23181648552417755	0.10529642552137375	0.7097170352935791	0.2454947978258133	0.793793261051178	0.27516722679138184	0.06939729303121567	0.16966381669044495	0.07428651303052902	0.09116888046264648	0.07258793711662292	0.07035631686449051	0.21413326263427734	0.13658154010772705	0.12370018661022186	0.15794382989406586	0.9973235130310059	0.1391875296831131	0.48632368445396423	0.7728326320648193	0.19618640840053558	0.10152888298034668	0.09438826143741608	0.8086990118026733	0.1636349856853485	0.7440738081932068	0.34628838300704956
M01_T010	C01	0.39429667592048645	0.48787224292755127	0.619378387928009	0.2005607932806015	0.14642423391342163	0.36276334524154663	0.31771764159202576	0.11271060258150101	0.1441938579082489	0.47160792350769043	0.5328634977340698	0.0810026079416275	0.4284566342830658	0.08007752150297165	0.18764711916446686	0.0770132839679718	0.15839368104934692	1.028059720993042	1.2024919986724854	0.6011937856674194	0.129647359251976	0.945242702960968	0.23378340899944305	0.11183948069810867	0.12068983167409897	0.09918653219938278	0.1691094934940338	0.10182914137840271	0.13469506800174713	1.0761048793792725	0.3754749894142151	0.05917644128203392	0.09614779055118561	0.22955511510372162	0.17392978072166443	0.1082831472158432	0.09951583296060562	0.5907177925109863	0.5436053276062012	0.10061497241258621	0.567728579044342
M01_T010	C02	0.6424795389175415	0.3491511642932892	0.7329496741294861	0.7091697454452515	0.1854221075773239	0.15551982820034027	0.15423858165740967	0.07080253958702087	0.24106155335903168	0.25969985127449036	0.6136164665222168	0.11846204847097397	0.6157643795013428	0.7435534000396729	1.0526447296142578	0.12534889578819275	0.20604805648326874	0.8543553352355957	0.5008947849273682	0.5489035844802856	0.08946461230516434	0.47216686606407166	0.16234497725963593	0.11799489706754684	0.17978106439113617	0.1362505555152893	0.19704677164554596	0.0778888612985611	0.08088243007659912	0.3512118458747864	0.18976910412311554	0.06132606416940689	0.08805540949106216	0.12163837999105453	0.02817182056605816	0.18067196011543274	0.10232217609882355	1.2340383529663086	0.16918937861919403	0.10467223823070526	0.9225789904594421
M01_T010	C03	0.639032781124115	0.14544007182121277	0.5432842373847961	0.3476158380508423	0.14863276481628418	0.08113881200551987	0.13972169160842896	0.09204737842082977	0.354028582572937	0.27628716826438904	0.17597080767154694	0.104775570333004	0.8074306845664978	0.8469980359077454	0.7909590601921082	0.1172076091170311	0.094497449696064	0.27462059259414673	0.5571232438087463	0.5738848447799683	0.08733201026916504	0.27321428060531616	0.060831520706415176	0.07237041741609573	0.09434033185243607	0.07942604273557663	0.17830567061901093	0.05951546132564545	0.1509183645248413	0.23943455517292023	0.09883803874254227	0.028911864385008812	0.037509046494960785	0.05908055603504181	0.04440886899828911	0.11701084673404694	0.10332980751991272	1.0793304443359375	0.13125182688236237	0.07022218406200409	1.1039968729019165
M01_T010	C04	0.6743247509002686	1.1680800914764404	0.5122992396354675	0.18517820537090302	0.23193977773189545	0.06845599412918091	0.17724944651126862	0.3328216075897217	0.14650431275367737	0.2808004319667816	0.1330607384443283	0.2976849675178528	0.671820878982544	0.7953751087188721	1.0725020170211792	0.1655038446187973	0.12090133875608444	0.3678451180458069	0.5346608757972717	0.6284870505332947	0.09891476482152939	0.4160534739494324	0.0972539484500885	0.10946215689182281	0.1284421980381012	0.0857120007276535	0.2607174217700958	0.07740079611539841	0.10916848480701447	0.3683621883392334	0.2474905550479889	0.049055203795433044	0.06010529026389122	0.21153473854064941	0.021572450175881386	0.07132792472839355	0.06635883450508118	1.0946729183197021	0.34002381563186646	0.14328113198280334	0.8418521881103516
M01_T010	C05	0.5144628286361694	0.08219343423843384	0.4668654501438141	0.10796746611595154	0.11907782405614853	0.049614615738391876	0.07982461154460907	0.06888476759195328	0.09928503632545471	0.11776739358901978	0.13434699177742004	0.07891859114170074	0.31099456548690796	0.6481962203979492	0.7024980187416077	0.09414621442556381	0.06793685257434845	0.1163235530257225	0.22502626478672028	0.43375179171562195	0.06180819123983383	0.175864115357399	0.04739926755428314	0.04972348362207413	0.07126720249652863	0.05191565304994583	0.11748811602592468	0.04494457691907883	0.046268582344055176	0.15941748023033142	0.06521874666213989	0.02067185752093792	0.021678071469068527	0.04237249121069908	0.030288897454738617	0.08457737416028976	0.08079198747873306	0.9547379612922668	0.0977119728922844	0.07613711059093475	0.14922581613063812
M01_T010	C06	0.6735821962356567	0.16346289217472076	0.35505300760269165	0.13646037876605988	0.1384819746017456	0.11598009616136551	0.7686025500297546	0.137977734208107	0.6482317447662354	0.23537799715995789	0.14643611013889313	0.13205072283744812	0.7507671117782593	0.7829697728157043	0.8470492959022522	0.1482953429222107	0.06872919201850891	0.26543959975242615	0.3427717983722687	0.7521894574165344	0.06934867799282074	0.23446017503738403	0.058421872556209564	0.06499969214200974	0.08301839232444763	0.043201472610235214	0.185596764087677	0.08159292489290237	0.06726811081171036	0.24659964442253113	0.13914218544960022	0.04492376372218132	0.03260314464569092	0.06586333364248276	0.03009854070842266	0.05822579935193062	0.14782598614692688	1.0810165405273438	0.10796137154102325	0.06127360090613365	0.4179293215274811
M01_T010	C07	0.6191512942314148	0.09473857283592224	0.2913937568664551	0.111332967877388	0.11193025857210159	0.057277292013168335	0.09261482208967209	0.0663749948143959	0.116069495677948	0.20474280416965485	0.14442309737205505	0.07496436685323715	0.5337240695953369	0.6941999793052673	0.63917475938797	0.11399219930171967	0.07277835160493851	0.18022094666957855	0.3281055986881256	0.6476340889930725	0.0647767037153244	0.1803101748228073	0.03785989060997963	0.05574420094490051	0.1324445903301239	0.04371815174818039	0.14210829138755798	0.04955766350030899	0.03173418343067169	0.17838618159294128	0.07812042534351349	0.03573952242732048	0.03525961562991142	0.046492259949445724	0.04279837757349014	0.0901058092713356	0.07538577169179916	0.9479326605796814	0.09884154796600342	0.07764992117881775	0.46354177594184875
M01_T010	C08	0.6644338369369507	0.09017746895551682	0.2969016134738922	0.1277364194393158	0.10893607884645462	0.06200946867465973	0.08498720079660416	0.08627356588840485	0.09983842074871063	0.12879380583763123	0.1343480944633484	0.08350849896669388	0.5496354699134827	0.5845478773117065	0.6424518823623657	0.1419212520122528	0.08010175079107285	0.22093065083026886	0.42197829484939575	0.6777464151382446	0.06984411180019379	0.22919100522994995	0.04714258015155792	0.05239855870604515	0.08350934833288193	0.04905256628990173	0.15811626613140106	0.052378471940755844	0.04747731611132622	0.2161548137664795	0.08679266273975372	0.03525408357381821	0.031053392216563225	0.04822762310504913	0.03619945049285889	0.11938396096229553	0.08657485246658325	0.979050874710083	0.10790258646011353	0.07020994275808334	0.1394873708486557
M01_T010	C09	0.6561077833175659	0.14740711450576782	0.3212837278842926	0.10280754417181015	0.12270975112915039	0.05606602132320404	0.14192545413970947	0.07210256904363632	0.14467254281044006	0.4191405773162842	0.12582634389400482	0.08591082692146301	0.5206965804100037	0.6776068210601807	0.712340235710144	0.12040162831544876	0.06852773576974869	0.17412132024765015	0.37290874123573303	0.6850986480712891	0.05149585008621216	0.1826191395521164	0.04811383783817291	0.054871026426553726	0.060197219252586365	0.08088445663452148	0.14639334380626678	0.04131332412362099	0.0636686384677887	0.208740696310997	0.14616751670837402	0.041963621973991394	0.023235749453306198	0.08694662898778915	0.055455438792705536	0.08514352887868881	0.07358086109161377	0.9800074696540833	0.12776412069797516	0.0728694349527359	0.1982630491256714
M01_T010	C10	0.6988376975059509	0.11906972527503967	0.7380594611167908	1.124584436416626	0.6359469890594482	0.5595405697822571	0.15644246339797974	0.1089307889342308	0.7505170106887817	0.419646680355072	0.3990083932876587	0.11469428986310959	0.9982784390449524	0.09632284939289093	0.19541780650615692	0.0882820188999176	0.7474707365036011	0.31005194783210754	0.92728590965271	0.359022319316864	0.1542074829339981	0.3313080072402954	0.26934149861335754	0.0870804637670517	0.10287207365036011	0.12708817422389984	0.18884998559951782	0.06942886859178543	0.07680586725473404	0.8021149635314941	0.08315329998731613	0.048705704510211945	0.044804010540246964	0.04525766894221306	0.03640196472406387	0.02114682085812092	0.20724354684352875	1.0280463695526123	0.13617518544197083	0.21127241849899292	1.6505452394485474
M01_T010	C11	0.5085033178329468	0.2426663041114807	0.4505453407764435	0.6953789591789246	0.3150019943714142	0.11217067390680313	0.3106366693973541	0.11739625036716461	0.5225592851638794	1.1549973487854004	0.744807243347168	0.17796443402767181	0.9232438206672668	0.3090139925479889	0.1879853457212448	0.0799102634191513	0.1567913293838501	0.5031894445419312	0.9749689698219299	0.5719751715660095	0.36081719398498535	0.4323720633983612	0.8790894746780396	0.13579228520393372	0.09572556614875793	0.19382913410663605	0.20082354545593262	0.08679047971963882	0.13508537411689758	1.0552986860275269	0.15279480814933777	0.06004713103175163	0.07017438858747482	0.20167453587055206	0.1399116963148117	0.04358050599694252	0.12481239438056946	2.3740146160125732	0.3772915005683899	0.07714454084634781	1.5014281272888184
M01_T010	C12	0.4666559398174286	0.0928211361169815	0.3339509069919586	0.2398843914270401	0.20586451888084412	0.7327134609222412	0.3056875467300415	0.26493188738822937	0.6231153011322021	0.5313766002655029	0.17293418943881989	0.09919485449790955	0.7067509889602661	0.053218498826026917	0.14567214250564575	0.09700074046850204	0.04289397969841957	0.22155044972896576	0.5352248549461365	0.23127403855323792	0.08052843064069748	0.26650723814964294	0.0723644495010376	0.07340323179960251	0.07406839728355408	0.03193890303373337	0.23710782825946808	0.0372268445789814	0.3259328305721283	0.6877893805503845	0.05914601311087608	0.046862803399562836	0.031107760965824127	0.1713544726371765	0.07053027302026749	0.08357512205839157	0.14273159205913544	1.792096734046936	0.14642854034900665	0.08981112390756607	1.0982375144958496
M01_T010	C13	0.6372638940811157	0.16168054938316345	0.3129148483276367	0.38394537568092346	0.21491459012031555	0.4185386896133423	0.4445711672306061	0.11373268067836761	0.17773036658763885	0.17211684584617615	0.19733890891075134	1.1036648750305176	1.041998028755188	0.603895902633667	1.0680774450302124	0.09414289146661758	0.2897055149078369	0.2447635531425476	0.28306838870048523	0.2660616338253021	0.38165584206581116	0.3701530396938324	7.438590546371415e-05	0.07428630441427231	0.04325535520911217	0.10391829162836075	0.19418534636497498	0.09860210865736008	0.5571456551551819	0.5560854077339172	0.21187140047550201	0.15539056062698364	0.21415002644062042	1.1180307865142822	0.32978278398513794	0.14511440694332123	0.19350740313529968	1.6552752256393433	1.518880009651184	0.030498862266540527	0.393911212682724
M01_T010	C14	0.710167646408081	0.1263435184955597	0.3434617817401886	0.9513791799545288	0.14455676078796387	0.10778222978115082	0.2317100465297699	0.18037216365337372	0.16535332798957825	1.0109965801239014	0.43007025122642517	0.08643078058958054	0.5344192385673523	0.06668005138635635	0.14884662628173828	0.2755914330482483	0.06608634442090988	0.5532927513122559	0.8470908999443054	0.32625555992126465	0.07703767716884613	0.22051337361335754	0.05264652892947197	0.07454553246498108	0.08423557877540588	0.12033195048570633	0.16033068299293518	0.08856998383998871	0.8892454504966736	0.17983631789684296	0.1213686391711235	0.3421518802642822	0.06384694576263428	0.22490675747394562	0.08555382490158081	0.05383684113621712	0.07000765204429626	0.38893023133277893	0.10797923803329468	0.08498907834291458	1.2326781749725342
M01_T010	C15	0.6779340505599976	0.14373664557933807	0.7972085475921631	1.0157138109207153	0.7065257430076599	0.13631561398506165	0.40141236782073975	0.11814361065626144	1.3145034313201904	1.1649469137191772	0.7231292128562927	0.10757843405008316	0.8771058320999146	0.12867911159992218	0.21048571169376373	0.0887114629149437	0.09081733226776123	0.39792105555534363	1.0255796909332275	0.300348699092865	0.3275984525680542	0.33799779415130615	0.7767186164855957	0.1023341566324234	0.13371659815311432	0.3895294666290283	0.2098240852355957	0.09227883815765381	0.07349426299333572	0.8781630992889404	0.08929546922445297	0.048791054636240005	0.02353392168879509	0.1144084557890892	0.04450472444295883	0.04184296727180481	0.14516645669937134	1.3336495161056519	0.12637266516685486	0.09078129380941391	0.7979370951652527
M01_T010	C16	0.6839708685874939	0.9472320675849915	1.0230355262756348	0.39753633737564087	0.8026078343391418	0.21769845485687256	0.5517745614051819	0.36108583211898804	0.20086891949176788	0.9650434851646423	0.37955477833747864	0.6890756487846375	0.7376670837402344	0.10710082948207855	0.22928576171398163	0.2898233234882355	0.4531998932361603	0.5975431203842163	0.9090266823768616	0.3520587384700775	0.783320426940918	0.24430236220359802	0.378059446811676	0.3008780777454376	0.4395753741264343	0.4167570471763611	0.19632138311862946	0.3569674789905548	0.24394477903842926	0.22097811102867126	0.2133784294128418	0.0728919580578804	0.283202201128006	0.44530215859413147	0.18970556557178497	0.08487522602081299	0.8084529638290405	0.4192301034927368	0.13936243951320648	0.1122651994228363	1.0883114337921143
M01_T010	C17	0.6307674646377563	0.1667744368314743	0.4134030342102051	0.23546811938285828	0.621954083442688	0.10430865734815598	0.11996137350797653	0.11123960465192795	0.16374050080776215	0.6842866539955139	0.32799074053764343	0.10287640243768692	0.839464545249939	0.079999178647995	0.19646459817886353	0.11365055292844772	0.08957718312740326	0.926089882850647	0.6092842221260071	0.2277580052614212	0.13529416918754578	0.3258700668811798	0.09935823827981949	0.13036449253559113	0.850537896156311	0.25538530945777893	0.2169831544160843	0.07999920099973679	0.06123824045062065	0.20291073620319366	0.0985076054930687	0.03001251444220543	0.06200901046395302	0.12234123796224594	0.0464569628238678	0.10259564220905304	0.20260880887508392	0.3927789628505707	0.12434078007936478	0.08993213623762131	0.514380156993866
M01_T010	C18	0.6208599805831909	0.1172635555267334	0.8568949103355408	0.2167540043592453	0.852702796459198	0.08283662796020508	0.18059977889060974	0.11497095227241516	0.6721261739730835	0.7513415217399597	0.7344877123832703	0.0905105397105217	0.8191083073616028	0.09707652032375336	0.17700035870075226	0.11315429210662842	0.07459589093923569	0.34733685851097107	0.6049005389213562	0.20231370627880096	0.434059739112854	0.255037784576416	0.6044129133224487	0.0785660445690155	0.10629072040319443	0.5905179381370544	0.18277756869792938	0.059884268790483475	0.0541057288646698	0.6117560863494873	0.05225362256169319	0.02811734937131405	0.039496973156929016	0.07996491342782974	0.04266777262091637	0.06332960724830627	0.08184698969125748	0.5393755435943604	0.11740981787443161	0.07071199268102646	0.8076444268226624
M01_T010	C19	0.4530837833881378	0.1394050568342209	0.3692767918109894	0.18457616865634918	0.4972628653049469	0.20280489325523376	0.1610907018184662	0.098154217004776	0.16304343938827515	1.0133453607559204	0.17898835241794586	0.10971282422542572	0.7481482028961182	0.05860498920083046	0.1915968954563141	0.06225169822573662	0.06318072229623795	0.32011154294013977	0.5026887059211731	0.19122746586799622	0.18053194880485535	0.2822816073894501	0.10687658190727234	0.06105880066752434	0.3962453007698059	0.2875696122646332	0.2796170711517334	0.06376796960830688	0.07045216858386993	0.17272193729877472	0.05720347911119461	0.016953738406300545	0.01519854087382555	0.08383925259113312	0.054252464324235916	0.06572165340185165	0.43858441710472107	0.3834059536457062	0.12053459137678146	0.10847758501768112	1.1499738693237305
M01_T010	C20	0.6393495202064514	0.10134409368038177	0.5723913908004761	0.9183525443077087	0.27222365140914917	0.18684546649456024	0.1955166608095169	0.10307811945676804	0.18012645840644836	1.3936290740966797	0.4289487302303314	0.09331616014242172	0.8814518451690674	0.09335754066705704	0.16731572151184082	0.08477964997291565	0.061003949493169785	0.28465378284454346	0.5048612356185913	0.2896527349948883	0.09545014798641205	0.24420930445194244	0.1617947369813919	0.05987618863582611	0.08863075822591782	0.3148665130138397	0.19972477853298187	0.23163892328739166	0.253152996301651	1.0071606636047363	0.12173600494861603	0.1507323682308197	0.033753201365470886	0.08413767069578171	0.058609094470739365	0.05403483286499977	0.08082789182662964	1.6689969301223755	0.44122636318206787	0.13907207548618317	1.2529659271240234
M01_T010	C21	0.6574364900588989	0.5548362135887146	0.30756914615631104	0.12369642406702042	0.1158868595957756	0.08440762758255005	0.6478423476219177	0.20077566802501678	0.19460830092430115	1.0528922080993652	0.15705133974552155	0.10630422085523605	0.771776020526886	0.07415562123060226	0.16368255019187927	0.06577751785516739	0.07331887632608414	0.23695705831050873	0.7887195348739624	0.27350959181785583	0.0615544319152832	0.2050328105688095	0.09433965384960175	0.08018756657838821	0.07598172873258591	0.24026887118816376	0.15259788930416107	0.10078791528940201	0.1983788162469864	0.2622760832309723	0.6877779364585876	0.08416774123907089	0.08714122325181961	0.5334445238113403	0.25073447823524475	0.0633753091096878	0.06789710372686386	0.4379631578922272	0.9236125349998474	0.08790140599012375	0.3060697913169861
M01_T010	C22	0.7324479818344116	0.6858975291252136	0.30618274211883545	0.40945956110954285	0.12836609780788422	0.073841392993927	0.21843163669109344	0.23630505800247192	0.42731279134750366	1.0470776557922363	0.29698479175567627	0.08737415075302124	0.670344352722168	0.0767296776175499	0.1626238375902176	0.1050640344619751	0.29847851395606995	0.19142667949199677	0.38157686591148376	0.17006465792655945	0.05709218233823776	0.2009759396314621	0.05403504893183708	0.08811502158641815	0.07672526687383652	0.32401588559150696	0.14899174869060516	0.23264041543006897	0.4749472439289093	0.17776845395565033	0.8393110632896423	0.07235897332429886	0.14731186628341675	0.771293580532074	0.18002374470233917	0.06958212703466415	0.0698307603597641	0.41028642654418945	0.1523156762123108	0.7643802165985107	0.360621839761734
M01_T010	C23	0.6581824421882629	0.10715146362781525	0.30441367626190186	0.8097308874130249	0.3940902650356293	0.14098718762397766	0.5368070602416992	0.2068367749452591	0.26257526874542236	0.3296270966529846	0.26048123836517334	0.08334387838840485	0.7697928547859192	0.08324965089559555	0.16291594505310059	0.06557953357696533	0.08608394116163254	0.27401021122932434	0.978544294834137	0.37293410301208496	0.131831556558609	0.2287956327199936	0.13317082822322845	0.060381632298231125	0.09273416548967361	0.0514708086848259	0.1619814783334732	0.05886729434132576	0.2216915637254715	0.18873274326324463	0.08702672272920609	0.27648672461509705	0.1432829648256302	0.586205244064331	0.1368795931339264	0.05913538113236427	0.0636981725692749	0.5385664701461792	0.26667270064353943	0.08802687376737595	1.3666715621948242
M01_T010	C24	0.7391228079795837	0.8380280137062073	0.57342529296875	0.6058317422866821	0.12800875306129456	0.0906674712896347	0.5385805368423462	0.11928993463516235	0.30397239327430725	0.9422521591186523	0.5876021981239319	0.13047029078006744	0.7453280687332153	0.07760922610759735	0.20882336795330048	0.10748710483312607	0.1972377449274063	0.8442429304122925	0.9065480828285217	0.3279086947441101	0.08260294795036316	0.33942270278930664	0.10714630037546158	0.2462729960680008	0.14000098407268524	0.1302701234817505	0.17547792196273804	0.12952561676502228	0.20813412964344025	0.22139474749565125	0.8107942342758179	0.09209276735782623	0.2459377497434616	0.6028472781181335	0.205230712890625	0.1419794112443924	0.08392226696014404	0.4413639307022095	0.9413242340087891	0.2648330628871918	0.6373818516731262
M01_T010	C25	0.6840425729751587	0.831767737865448	0.5723095536231995	0.5059677362442017	0.13516654074192047	0.09824730455875397	0.48984602093696594	0.12581473588943481	0.16427840292453766	0.2939201295375824	0.3052375912666321	0.2125924676656723	1.108761191368103	0.10858144611120224	0.19485606253147125	0.1086200624704361	1.0363703966140747	0.6855188608169556	0.6680631637573242	0.21492068469524384	0.042628396302461624	0.26553118228912354	0.03546793758869171	0.12770327925682068	0.0434831827878952	0.041429534554481506	0.18678201735019684	1.0129132270812988	0.19020359218120575	0.26762911677360535	0.4915679693222046	0.0656382143497467	0.36845269799232483	0.9461624622344971	0.4547051191329956	0.17487822473049164	0.048818059265613556	0.5351763963699341	0.11953979730606079	0.18549074232578278	0.35362061858177185
M01_T010	C26	0.6571294069290161	0.5646172761917114	0.3171931505203247	0.12508194148540497	0.10471142083406448	0.0722949281334877	0.6213609576225281	0.17986096441745758	0.2353365570306778	0.29706329107284546	0.14731121063232422	0.10905414074659348	0.7942814826965332	0.07479993253946304	0.16821074485778809	0.06623854488134384	0.061102960258722305	0.24266749620437622	0.7813888192176819	0.279079794883728	0.06256495416164398	0.21449236571788788	0.09168294817209244	0.0838349312543869	0.07133102416992188	0.06301963329315186	0.15088461339473724	0.04834205284714699	0.16740316152572632	0.23801542818546295	0.7118256092071533	0.09236976504325867	0.09953849762678146	0.5655280947685242	0.25285327434539795	0.07071457803249359	0.06602130830287933	0.46585068106651306	0.6481075882911682	0.09062425047159195	0.3235427141189575
M01_T010	C27	0.6540448069572449	0.5817409753799438	0.34778016805648804	0.1283140629529953	0.10943688452243805	0.08029288798570633	0.6418353915214539	0.19094523787498474	0.2158888876438141	0.2776443362236023	0.148161381483078	0.12279516458511353	0.8007588982582092	0.07429371029138565	0.1690099835395813	0.063860684633255	0.06995072960853577	0.24999839067459106	0.875067412853241	0.2916782796382904	0.06499016284942627	0.22842052578926086	0.08356098085641861	0.07897622883319855	0.07296134531497955	0.05603313073515892	0.15784938633441925	0.10039781779050827	0.1609046459197998	0.24320179224014282	0.714881181716919	0.10424245148897171	0.1051291823387146	0.6715441942214966	0.2935512065887451	0.07506406307220459	0.07256688922643661	0.4543605446815491	0.18059448897838593	0.09105473756790161	0.33609479665756226
M01_T010	C28	0.7318763732910156	0.7160860300064087	0.30770131945610046	0.1210494413971901	0.10956181585788727	0.05916218087077141	0.35107582807540894	0.1985536366701126	0.49965810775756836	0.5562361478805542	0.2044646441936493	0.20850402116775513	0.8888984322547913	0.09253722429275513	0.16472981870174408	0.07507125288248062	0.21671539545059204	0.1941685974597931	0.5003546476364136	0.17809386551380157	0.05758408084511757	0.19161255657672882	0.05085374414920807	0.07074792683124542	0.07441744208335876	0.06834274530410767	0.17552116513252258	0.050720613449811935	0.26215189695358276	0.22713518142700195	0.9643068909645081	0.049711160361766815	0.5568245053291321	0.7590449452400208	0.45064786076545715	0.08148451894521713	0.06339564919471741	0.5619720220565796	0.6202952861785889	0.09947450459003448	0.36136409640312195
M01_T010	C29	0.7392343282699585	0.765981912612915	0.2706870138645172	0.5086909532546997	0.11166635155677795	0.07451663166284561	0.4008754789829254	0.20223936438560486	0.6096217036247253	0.27603447437286377	0.3885604739189148	0.08598508685827255	0.5421764850616455	0.07261260598897934	0.16233277320861816	0.08363261073827744	0.619880735874176	0.18709217011928558	0.6034117937088013	0.18392221629619598	0.05983361974358559	0.202610582113266	0.060926228761672974	0.05793968215584755	0.07841899245977402	0.06478992849588394	0.144687220454216	0.09004541486501694	0.11046893894672394	0.17113430798053741	0.9610287547111511	0.05755096673965454	0.4202185869216919	0.6970431804656982	0.17568586766719818	0.06599023193120956	0.06574685871601105	0.48009371757507324	0.151029571890831	0.7767547965049744	0.3790353238582611
M01_T012	C01	0.3100254535675049	0.42302095890045166	0.670078694820404	0.1664416640996933	0.1745752990245819	0.5532610416412354	0.2723737061023712	0.08615153282880783	0.14721497893333435	0.33699607849121094	0.5021833181381226	0.11226962506771088	0.3972257375717163	0.13407404720783234	0.23260970413684845	0.09780380874872208	0.23781634867191315	0.9659614562988281	1.4007073640823364	0.7102426290512085	0.1821986436843872	1.1306391954421997	0.1914997696876526	0.12229115515947342	0.06716474145650864	0.10539206862449646	0.144056499004364	0.13994352519512177	0.18261173367500305	1.088163137435913	0.19721241295337677	0.044678665697574615	0.08976470679044724	0.2151995450258255	0.20820823311805725	0.10174310952425003	0.059379126876592636	0.7370539903640747	0.3472178876399994	0.08218546956777573	0.4418364465236664
M01_T012	C02	0.6796070337295532	0.37330058217048645	0.7169612050056458	0.6003052592277527	0.14855772256851196	0.08553112298250198	0.15794335305690765	0.09158161282539368	0.1805875152349472	0.2704426348209381	0.6575295329093933	0.1161569133400917	0.5090970993041992	0.7435360550880432	0.9603791236877441	0.11964061856269836	0.24761301279067993	0.9728198051452637	0.5508133172988892	0.5937591195106506	0.13833236694335938	0.2567477524280548	0.14975830912590027	0.11941777914762497	0.182402104139328	0.15249034762382507	0.1721188724040985	0.08413293957710266	0.08383294194936752	0.32229989767074585	0.21212390065193176	0.0493759922683239	0.15051807463169098	0.10411494970321655	0.07745092362165451	0.22387084364891052	0.10747956484556198	1.1989250183105469	0.16703945398330688	0.09243445098400116	0.6751564145088196
M01_T012	C03	0.66114342212677	0.12476105988025665	0.4961707293987274	0.20188003778457642	0.138691708445549	0.0883319079875946	0.14009764790534973	0.09530342370271683	0.2773660123348236	0.28509721159935	0.19047197699546814	0.08983862400054932	0.7859974503517151	0.8395398259162903	0.7286636829376221	0.10910279303789139	0.0926537811756134	0.2726748585700989	0.5286780595779419	0.5584818124771118	0.09529124200344086	0.17988377809524536	0.05551958084106445	0.0639641135931015	0.07794344425201416	0.07129716128110886	0.17604583501815796	0.04881886765360832	0.08923941105604172	0.24992291629314423	0.10119345784187317	0.03751416504383087	0.04411659762263298	0.05471615493297577	0.04181886091828346	0.12406227737665176	0.09371411800384521	1.0782012939453125	0.10614931583404541	0.08469784259796143	0.8432483077049255
M01_T012	C04	0.692658543586731	1.153852105140686	0.5201675891876221	0.3682635426521301	0.21168968081474304	0.07694800943136215	0.2414645254611969	0.47146841883659363	0.15344615280628204	0.2424221634864807	0.19395098090171814	0.4048519730567932	0.6939608454704285	0.8286134004592896	1.0652987957000732	0.1340407282114029	0.11713534593582153	0.31462934613227844	0.5451216101646423	0.7376581430435181	0.10689730942249298	0.2660064995288849	0.07023370265960693	0.2595873773097992	0.10321883857250214	0.10781978815793991	0.2285262793302536	0.07605461031198502	0.12608760595321655	0.2976900339126587	0.17794159054756165	0.07156931608915329	0.027104077860713005	0.1477932631969452	0.12482057511806488	0.14533959329128265	0.06811105459928513	1.077962875366211	0.2947283387184143	0.07921475917100906	0.6477206945419312
M01_T012	C05	0.5426095128059387	0.08843359351158142	0.4583912193775177	0.11442718654870987	0.13454198837280273	0.05187012627720833	0.09195390343666077	0.0863008126616478	0.09358283132314682	0.11739961802959442	0.17455223202705383	0.08152647316455841	0.31041958928108215	0.6396064162254333	0.7160478234291077	0.1062726378440857	0.05928323045372963	0.13287633657455444	0.23178783059120178	0.4573948383331299	0.060964055359363556	0.12830230593681335	0.04597216472029686	0.059622228145599365	0.054522525519132614	0.066739521920681	0.11995434015989304	0.050033655017614365	0.04907617345452309	0.17272362112998962	0.07346240431070328	0.04334712773561478	0.03612048178911209	0.04763391986489296	0.035930268466472626	0.0943179652094841	0.08141858130693436	0.9113845229148865	0.08626609295606613	0.07303190976381302	0.14642351865768433
M01_T012	C06	0.6701866388320923	0.13814523816108704	0.33899644017219543	0.14791519939899445	0.11355464905500412	0.05837886780500412	0.6995469331741333	0.10690226405858994	0.5344625115394592	0.20869913697242737	0.16398900747299194	0.10611007362604141	0.7854598760604858	0.7138973474502563	0.8043327927589417	0.11231525242328644	0.08515287190675735	0.22347389161586761	0.33573463559150696	0.7322937846183777	0.09945807605981827	0.12738512456417084	0.08417874574661255	0.049918726086616516	0.06533073633909225	0.04440171644091606	0.13723114132881165	0.058392368257045746	0.06681901961565018	0.26070234179496765	0.07733090966939926	0.0570533461868763	0.016337892040610313	0.011147442273795605	0.01735825650393963	0.06501155346632004	0.12252382934093475	1.1146032810211182	0.12166063487529755	0.06211365386843681	0.33549824357032776
M01_T012	C07	0.6577851176261902	0.10168416053056717	0.2998492121696472	0.11432749778032303	0.12296747416257858	0.052852146327495575	0.0956248790025711	0.06672465056180954	0.10297239571809769	0.18488524854183197	0.14568182826042175	0.09474241733551025	0.5157911777496338	0.715816080570221	0.6761429905891418	0.10383632034063339	0.09555934369564056	0.20300798118114471	0.318656861782074	0.6672624945640564	0.07562562078237534	0.14472578465938568	0.05129661411046982	0.05202464014291763	0.10658343881368637	0.05514822155237198	0.13761118054389954	0.0406925193965435	0.050486765801906586	0.17854440212249756	0.08047167956829071	0.03694726154208183	0.02819952741265297	0.048269595950841904	0.03381447121500969	0.1013718992471695	0.08756007254123688	0.9402284026145935	0.08744712173938751	0.07781625539064407	0.39772388339042664
M01_T012	C08	0.7010735869407654	0.08741531521081924	0.30287012457847595	0.1303214430809021	0.12247128784656525	0.061155617237091064	0.09999912977218628	0.0946388989686966	0.10150769352912903	0.12627531588077545	0.1726873517036438	0.0893237516283989	0.5582610964775085	0.5816359519958496	0.6506706476211548	0.1381942480802536	0.09636668115854263	0.23298825323581696	0.4207417070865631	0.7086914777755737	0.07618328928947449	0.1733744740486145	0.06251893937587738	0.0664302185177803	0.06701129674911499	0.05803632363677025	0.15477022528648376	0.0473000593483448	0.046443045139312744	0.23780159652233124	0.09616193175315857	0.03737248480319977	0.028316080570220947	0.04803904518485069	0.03630070388317108	0.1149727925658226	0.09365688264369965	0.9501920938491821	0.09595289081335068	0.07491487264633179	0.1319415271282196
M01_T012	C09	0.654474675655365	0.0992845743894577	0.34059008955955505	0.12482937425374985	0.12992583215236664	0.05896197259426117	0.14332732558250427	0.09537745267152786	0.1129678264260292	0.39742812514305115	0.18315298855304718	0.10832604020833969	0.5240486264228821	0.6659656167030334	0.717998743057251	0.12196281552314758	0.06170520931482315	0.18771377205848694	0.3586201071739197	0.7066795825958252	0.09634852409362793	0.13429021835327148	0.04523397237062454	0.06843730807304382	0.057462699711322784	0.08290284872055054	0.13835260272026062	0.06834850460290909	0.05514152720570564	0.18464331328868866	0.13705118000507355	0.03610686585307121	0.030430365353822708	0.05768266320228577	0.059647757560014725	0.10775347799062729	0.08450914174318314	0.9034698605537415	0.09131445735692978	0.06992007791996002	0.1985418200492859
M01_T012	C10	0.7361447811126709	0.14963795244693756	0.8147105574607849	1.233031988143921	0.5608271360397339	0.5875969529151917	0.22331945598125458	0.12245313823223114	0.7887589931488037	0.49813714623451233	0.4406471252441406	0.13601569831371307	1.0652239322662354	0.1129114106297493	0.20379704236984253	0.11252959817647934	0.8937901854515076	0.3689229190349579	1.1421372890472412	0.4426037669181824	0.1773906797170639	0.2840692400932312	0.26416435837745667	0.10392209887504578	0.10474351793527603	0.11017537117004395	0.20196349918842316	0.08883216232061386	0.10954199731349945	0.9012667536735535	0.10822111368179321	0.06456395238637924	0.04720855876803398	0.06833139806985855	0.03933657333254814	0.023308927193284035	0.24655519425868988	1.0268679857254028	0.13303174078464508	0.25235435366630554	1.7727807760238647
M01_T012	C11	0.4633835256099701	0.1779797226190567	0.45089641213417053	0.708256721496582	0.26569849252700806	0.11315163969993591	0.26731377840042114	0.11296205967664719	0.5144835114479065	1.1037514209747314	0.7673075199127197	0.12458331137895584	0.8504671454429626	0.4343582093715668	0.17429493367671967	0.08955247700214386	0.12555846571922302	0.44540268182754517	1.0005106925964355	0.5480245351791382	0.3209119141101837	0.3553156852722168	0.8058995604515076	0.09417705237865448	0.09116454422473907	0.13053466379642487	0.17727643251419067	0.1060420572757721	0.08568081259727478	0.9302993416786194	0.15848684310913086	0.0495719313621521	0.01774640381336212	0.06690650433301926	0.1136585995554924	0.06965675950050354	0.09738441556692123	2.3581581115722656	0.22365131974220276	0.09760050475597382	1.4184125661849976
M01_T012	C12	0.4792448878288269	0.1257600039243698	0.36070799827575684	0.1866113543510437	0.1815803498029709	0.7539408802986145	0.3512367010116577	0.42336973547935486	0.6328117251396179	0.5919000506401062	0.20731204748153687	0.10389728099107742	0.8158053755760193	0.08602370321750641	0.21213915944099426	0.09011521190404892	0.06454621255397797	0.2922738790512085	0.594261884689331	0.24402004480361938	0.11347343027591705	0.21628324687480927	0.04455097019672394	0.055403295904397964	0.05016011744737625	0.05738420784473419	0.2123485505580902	0.14354197680950165	0.23470288515090942	0.7955040335655212	0.13193920254707336	0.03912685811519623	0.029510825872421265	0.22376444935798645	0.08058936148881912	0.06900536268949509	0.19975712895393372	1.4865847826004028	0.14882034063339233	0.07998277246952057	1.0440932512283325
M01_T012	C13	0.5658131241798401	0.20300035178661346	0.39884617924690247	0.1271560788154602	0.1898379921913147	0.31240320205688477	0.357554167509079	0.20663778483867645	0.1123802587389946	0.25134843587875366	0.24093346297740936	1.1422165632247925	1.2470756769180298	0.6842443943023682	0.8814452290534973	0.08788618445396423	0.03710314258933067	0.3427978754043579	0.2093595564365387	0.3710974454879761	0.035267896950244904	0.19994497299194336	0.08236131072044373	0.11337440460920334	0.049159713089466095	0.14961087703704834	0.1906089037656784	0.24134108424186707	0.2722013592720032	0.6770778894424438	0.1715850681066513	0.02944641374051571	0.19358620047569275	0.9771657586097717	0.1758788526058197	0.2368166297674179	0.08581217378377914	2.3585169315338135	1.3348864316940308	0.15423192083835602	0.4110661447048187
M01_T012	C14	0.7482181191444397	0.1672918051481247	0.429481565952301	0.9933403134346008	0.1476377248764038	0.12018482387065887	0.2687318027019501	0.1664842963218689	0.13849197328090668	1.1250430345535278	0.5667270421981812	0.10525023192167282	0.532381534576416	0.09232207387685776	0.16650742292404175	0.2832803726196289	0.07180969417095184	0.7512699961662292	0.9344966411590576	0.3606795072555542	0.0753963366150856	0.17788104712963104	0.06150733679533005	0.11149562150239944	0.07913831621408463	0.1494332104921341	0.14071843028068542	0.11208412796258926	0.8770157098770142	0.18079057335853577	0.11593037843704224	0.4082352817058563	0.06986884772777557	0.20832504332065582	0.10568702965974808	0.07477367669343948	0.08013003319501877	0.442501962184906	0.10771515220403671	0.09118629992008209	1.0972623825073242
M01_T012	C15	0.7032462358474731	0.18869318068027496	0.9159026741981506	1.1086820363998413	0.7605973482131958	0.16257189214229584	0.46254658699035645	0.14420486986637115	1.3463000059127808	1.1714626550674438	0.7754983901977539	0.1226920560002327	0.8438739776611328	0.1461498737335205	0.2402939349412918	0.09854317456483841	0.12782295048236847	0.3697526156902313	0.9983465075492859	0.29510176181793213	0.3836212754249573	0.3185720145702362	0.6958831548690796	0.10166515409946442	0.13146789371967316	0.4071688950061798	0.19098584353923798	0.09862922132015228	0.10898028314113617	0.9537546634674072	0.06871403008699417	0.05909380689263344	0.056087128818035126	0.0821872130036354	0.04260792210698128	0.04353721812367439	0.13493786752223969	1.4266284704208374	0.09600824117660522	0.07806918770074844	0.831265926361084
M01_T012	C16	0.6993680596351624	0.6247340440750122	0.7031500935554504	0.32436689734458923	0.7060231566429138	0.17563989758491516	0.34653058648109436	0.22727592289447784	0.15995539724826813	1.0188771486282349	0.28989696502685547	0.4010949730873108	0.7262243628501892	0.1184990182518959	0.26003241539001465	0.16354656219482422	0.27103084325790405	0.4635689854621887	0.8252769112586975	0.3204602301120758	0.8255336284637451	0.19805626571178436	0.27053892612457275	0.19757376611232758	0.350414901971817	0.2832915782928467	0.20254939794540405	0.2381781041622162	0.3111291229724884	0.22463230788707733	0.1428556591272354	0.06152738258242607	0.1853303462266922	0.2930513024330139	0.1085495576262474	0.11803575605154037	0.8813928365707397	0.4944337010383606	0.15753409266471863	0.09182317554950714	0.89011549949646
M01_T012	C17	0.6704216003417969	0.1893913745880127	0.48293089866638184	0.31688737869262695	0.6625655293464661	0.10690848529338837	0.13582997024059296	0.1226184144616127	0.1693471521139145	0.6985267400741577	0.42672115564346313	0.12984579801559448	0.8370480537414551	0.0880427286028862	0.22312690317630768	0.1261540800333023	0.09733474999666214	0.971600353717804	0.679630696773529	0.2738138437271118	0.170207217335701	0.2609664499759674	0.11878463625907898	0.15271079540252686	0.8701114654541016	0.29915404319763184	0.21153992414474487	0.09369239211082458	0.06672965735197067	0.20596955716609955	0.13456915318965912	0.03544861078262329	0.09149423241615295	0.16146241128444672	0.07121605426073074	0.1373274177312851	0.25283679366111755	0.46454107761383057	0.13015452027320862	0.09572392702102661	0.6081997752189636
M01_T012	C18	0.6190755367279053	0.12798787653446198	0.8854622840881348	0.1820600926876068	0.9156656861305237	0.08042535930871964	0.16069649159908295	0.1255398839712143	0.4163247048854828	0.7457818388938904	0.7559798955917358	0.09662212431430817	0.8021314740180969	0.10046640038490295	0.18612591922283173	0.12619994580745697	0.08375901728868484	0.3741298019886017	0.5237395763397217	0.17458213865756989	0.5282196402549744	0.17292320728302002	0.5370488166809082	0.0941908061504364	0.08030441403388977	0.6411154270172119	0.17774391174316406	0.07750508934259415	0.06476230919361115	0.6911947727203369	0.08229797333478928	0.044747937470674515	0.027877243235707283	0.05531058460474014	0.03765595331788063	0.0689358338713646	0.0861445739865303	0.5419988036155701	0.09741805493831635	0.0888119488954544	0.7859822511672974
M01_T012	C19	0.4639481008052826	0.14753325283527374	0.37599146366119385	0.201629638671875	0.5407159924507141	0.20590487122535706	0.16228675842285156	0.13741105794906616	0.13541144132614136	1.0329252481460571	0.1801549643278122	0.11257476359605789	0.8236415982246399	0.06670153886079788	0.18627722561359406	0.06390076875686646	0.07489753514528275	0.2987310290336609	0.5308114290237427	0.2258770763874054	0.31046584248542786	0.22134795784950256	0.1201736256480217	0.08313716948032379	0.4195411801338196	0.3037426471710205	0.3134785592556	0.08104198426008224	0.136346697807312	0.25800156593322754	0.10923102498054504	0.05452565476298332	0.029050158336758614	0.11866071075201035	0.05734306201338768	0.057460397481918335	0.5597613453865051	0.4072472155094147	0.12307873368263245	0.11253359913825989	1.3127957582473755
M01_T012	C20	0.6481679677963257	0.1465524137020111	0.6287413239479065	0.9670365452766418	0.2598903179168701	0.16087906062602997	0.2530512809753418	0.14033636450767517	0.20811185240745544	1.4351239204406738	0.5076419115066528	0.10596619546413422	0.8663018941879272	0.10894972831010818	0.17180755734443665	0.09228205680847168	0.08628995716571808	0.3421020805835724	0.6088635921478271	0.3088412582874298	0.06500059366226196	0.18151897192001343	0.13817325234413147	0.06931003928184509	0.04571002721786499	0.44292402267456055	0.21465781331062317	0.23559007048606873	0.32656434178352356	0.9563221335411072	0.15864430367946625	0.15856344997882843	0.08318083733320236	0.09849793463945389	0.052357226610183716	0.06733424216508865	0.13564860820770264	1.803577184677124	0.5717169046401978	0.1874123066663742	1.2255008220672607
M01_T012	C21	0.7003869414329529	0.5479544997215271	0.3254297375679016	0.15017583966255188	0.12392916530370712	0.0861661434173584	0.6636934876441956	0.21047161519527435	0.2829572260379791	0.9966350793838501	0.1763007640838623	0.11691559851169586	0.7454309463500977	0.08479179441928864	0.17837925255298615	0.06488984078168869	0.08090599626302719	0.2522111237049103	0.8329313397407532	0.3027123808860779	0.06718435138463974	0.16341927647590637	0.09495913237333298	0.08503644913434982	0.06561871618032455	0.20538729429244995	0.14986437559127808	0.09552950412034988	0.1608542948961258	0.2755076587200165	0.7255347371101379	0.11695846915245056	0.08320064097642899	0.4706844985485077	0.28887394070625305	0.07832269370555878	0.07035735249519348	0.5447386503219604	0.907830536365509	0.09308800846338272	0.2715698480606079
M01_T012	C22	0.7642782926559448	0.6843846440315247	0.3710174262523651	0.6005573868751526	0.11926175653934479	0.09019717574119568	0.29877424240112305	0.28342297673225403	0.5448654890060425	1.1308387517929077	0.5718913674354553	0.09245260059833527	0.6839397549629211	0.09404563158750534	0.20046678185462952	0.12765918672084808	0.4066278040409088	0.18673700094223022	0.491449236869812	0.18391364812850952	0.07638959586620331	0.148420512676239	0.04974751174449921	0.07462974637746811	0.060044389218091965	0.32845625281333923	0.15714238584041595	0.2832314670085907	0.3869387209415436	0.1843409538269043	0.9191060662269592	0.07978089153766632	0.19773299992084503	0.789203941822052	0.21269863843917847	0.06440945714712143	0.0510437935590744	0.5410136580467224	0.14018386602401733	0.7860410809516907	0.45215681195259094
M01_T012	C23	0.7304983139038086	0.14864611625671387	0.3138654828071594	0.7980193495750427	0.23455137014389038	0.11849803477525711	0.6011262536048889	0.2193654179573059	0.3431989848613739	0.2602590024471283	0.21987968683242798	0.08500226587057114	0.722565770149231	0.09156972914934158	0.1879815012216568	0.05970555543899536	0.08131103962659836	0.3306291103363037	0.9969640374183655	0.4549182951450348	0.10426727682352066	0.1816464066505432	0.09574011713266373	0.08789759129285812	0.06480246037244797	0.059292905032634735	0.15073366463184357	0.09550750255584717	0.23643840849399567	0.18044768273830414	0.12907852232456207	0.353494256734848	0.1987200677394867	0.5129843950271606	0.15350905060768127	0.07904667407274246	0.06499909609556198	0.5826537609100342	0.24611759185791016	0.12236502021551132	1.1148655414581299
M01_T012	C24	0.7733548879623413	0.8174934387207031	0.6226434111595154	0.812065064907074	0.13794934749603271	0.08699291199445724	0.5837884545326233	0.13215292990207672	0.3016691207885742	0.6998317241668701	0.6552690863609314	0.14057408273220062	0.7937979102134705	0.0950009748339653	0.22056667506694794	0.13601306080818176	0.17490744590759277	0.8877432346343994	0.9915317296981812	0.3905227482318878	0.09835143387317657	0.22418931126594543	0.11904530227184296	0.3219081163406372	0.11492343991994858	0.13478924334049225	0.1645081639289856	0.14455704391002655	0.175225168466568	0.24321778118610382	0.800287663936615	0.16129423677921295	0.27624598145484924	0.5588729977607727	0.2212059050798416	0.16627685725688934	0.08515904098749161	0.5284408926963806	0.8469226360321045	0.2962380647659302	0.5733657479286194
M01_T012	C25	0.798740804195404	0.8509676456451416	0.5671742558479309	1.04722261428833	0.15438467264175415	0.1180097758769989	0.5796536803245544	0.12389249354600906	0.40658852458000183	0.5919691324234009	0.8546785116195679	0.16275757551193237	1.2425531148910522	0.10174822062253952	0.2272333800792694	0.09488262236118317	1.026671051979065	0.6484036445617676	0.9060370922088623	0.3089073598384857	0.09322208911180496	0.1543830931186676	0.10763828456401825	0.11226712912321091	0.08273945748806	0.10558858513832092	0.1672775149345398	0.9329701066017151	0.21913816034793854	0.2544901371002197	0.38624900579452515	0.15451394021511078	0.4474376142024994	0.9185993671417236	0.3737682104110718	0.14796510338783264	0.07281304150819778	0.9308675527572632	0.11839915812015533	0.3952389657497406	0.9146584868431091
M01_T012	C26	0.6975185871124268	0.5398020148277283	0.33836159110069275	0.13803961873054504	0.11992330104112625	0.07555513828992844	0.6398850083351135	0.19284573197364807	0.2785467505455017	0.26858076453208923	0.16315917670726776	0.12015692889690399	0.759290874004364	0.08269500732421875	0.18423821032047272	0.0639139711856842	0.06985906511545181	0.2588343322277069	0.8279375433921814	0.30271267890930176	0.07366044819355011	0.16652698814868927	0.08975715935230255	0.07634864002466202	0.06068244203925133	0.0625835582613945	0.14967715740203857	0.06054224446415901	0.12893922626972198	0.2657693922519684	0.7398087382316589	0.12229687720537186	0.11013340204954147	0.5083658695220947	0.30478435754776	0.08211681246757507	0.06921282410621643	0.5643484592437744	0.6177366971969604	0.09212953597307205	0.27329498529434204
M01_T012	C27	0.713862955570221	0.563485324382782	0.3751473128795624	0.15178386867046356	0.12649868428707123	0.08430054038763046	0.6585192084312439	0.19545619189739227	0.2859465777873993	0.26756054162979126	0.18249352276325226	0.13131627440452576	0.783713698387146	0.08506140857934952	0.18463242053985596	0.06745770573616028	0.07986032962799072	0.2805836796760559	0.9058288335800171	0.31604698300361633	0.07463357597589493	0.17092736065387726	0.09577003121376038	0.09479232132434845	0.06259048730134964	0.07089962810277939	0.15708033740520477	0.11386611312627792	0.13793495297431946	0.2592334747314453	0.7550854086875916	0.15078307688236237	0.12867476046085358	0.5994030833244324	0.3106512725353241	0.08715247362852097	0.07702823728322983	0.5602866411209106	0.1951323002576828	0.10256187617778778	0.29019075632095337
M01_T012	C28	0.7668834924697876	0.7704843282699585	0.3603569269180298	0.13609671592712402	0.12267296761274338	0.06293600797653198	0.37032273411750793	0.2235165536403656	0.5136252045631409	0.6458227038383484	0.3181840479373932	0.1769084483385086	0.948923647403717	0.09818627685308456	0.1839279681444168	0.09396647661924362	0.2662894129753113	0.21626020967960358	0.5026516318321228	0.187081977725029	0.06686067581176758	0.15539707243442535	0.06723573058843613	0.08589385449886322	0.06866481155157089	0.0797853097319603	0.18161004781723022	0.061065059155225754	0.29176250100135803	0.2844793200492859	1.0331428050994873	0.05888458341360092	0.4570082426071167	0.7829442024230957	0.44446074962615967	0.11033538728952408	0.06977902352809906	0.622201144695282	0.6397327184677124	0.10407616943120956	0.3447186052799225
M01_T012	C29	0.7777537703514099	0.7378636598587036	0.332416832447052	0.9838535189628601	0.1350519210100174	0.11291281133890152	0.723507285118103	0.22090283036231995	0.6304043531417847	0.2927425801753998	0.41274383664131165	0.10528996586799622	0.7364099025726318	0.08818044513463974	0.17641904950141907	0.08097687363624573	0.5877184271812439	0.28035682439804077	1.0389984846115112	0.29012978076934814	0.06923860311508179	0.17666606605052948	0.0829036757349968	0.08424217253923416	0.06436357647180557	0.06577996164560318	0.15235111117362976	0.1365734189748764	0.17327448725700378	0.2182779461145401	0.957691490650177	0.11896705627441406	0.37730515003204346	0.6681190729141235	0.17182107269763947	0.07424888014793396	0.07350657880306244	0.5966387987136841	0.14950184524059296	0.8424947261810303	0.33065831661224365
M01_T013	C01	0.32581230998039246	0.422701895236969	0.6007627248764038	0.1679924726486206	0.2340071201324463	0.6910144090652466	0.19537274539470673	0.08886644244194031	0.16076885163784027	0.3166187107563019	0.576903760433197	0.11123888939619064	0.40445050597190857	0.10165644437074661	0.2163160741329193	0.1040315330028534	0.2663173973560333	1.199318289756775	1.7090309858322144	0.904181957244873	0.3064783811569214	1.0963215827941895	0.33645954728126526	0.1250336766242981	0.09569573402404785	0.1331082135438919	0.1474880874156952	0.1557532399892807	0.24052123725414276	1.1815924644470215	0.2918320596218109	0.09758411347866058	0.1212770938873291	0.20841264724731445	0.28164899349212646	0.15023522078990936	0.08637584000825882	0.7170876264572144	0.24637293815612793	0.13201792538166046	0.596019446849823
M01_T013	C02	0.6522258520126343	0.32350483536720276	0.571208655834198	0.45328962802886963	0.16505342721939087	0.10737614333629608	0.14334820210933685	0.09176495671272278	0.16859005391597748	0.28057700395584106	0.6752082109451294	0.12012993544340134	0.5175530314445496	0.7167840003967285	0.996701717376709	0.14390556514263153	0.23956641554832458	1.0305194854736328	0.5384521484375	0.600734531879425	0.17718984186649323	0.3265257477760315	0.20266763865947723	0.10868026316165924	0.1517629623413086	0.13951344788074493	0.1676756739616394	0.0933174192905426	0.10597916692495346	0.3275160789489746	0.20428338646888733	0.04030594602227211	0.1013256162405014	0.16483640670776367	0.06160775572061539	0.25922951102256775	0.1074027568101883	1.16421377658844	0.15209482610225677	0.08600429445505142	0.694892942905426
M01_T013	C03	0.6635597348213196	0.1586417406797409	0.35587185621261597	0.13303720951080322	0.1628849059343338	0.06990759074687958	0.1419435441493988	0.11089380085468292	0.35997501015663147	0.26860615611076355	0.21605712175369263	0.10981882363557816	0.9378377199172974	0.8634122610092163	0.7797128558158875	0.1318061351776123	0.09004427492618561	0.3334197402000427	0.5083457231521606	0.549795389175415	0.13502191007137299	0.23009617626667023	0.06629959493875504	0.0840577781200409	0.08722934126853943	0.07206970453262329	0.20294134318828583	0.06320450454950333	0.08904954791069031	0.2756250202655792	0.1042884811758995	0.046301282942295074	0.04604567959904671	0.06716939061880112	0.04677320644259453	0.15141038596630096	0.1094428077340126	1.1312366724014282	0.10553103685379028	0.07736735045909882	0.9710847735404968
M01_T013	C04	0.7066186666488647	1.2652620077133179	0.43045714497566223	0.1781945824623108	0.3171352744102478	0.10318542271852493	0.2495158165693283	0.5703502297401428	0.23129169642925262	0.2708339989185333	0.232276052236557	0.6080092191696167	0.884985089302063	0.7930427193641663	1.220777153968811	0.1428249180316925	0.13976192474365234	0.3815164566040039	0.5258580446243286	0.7876755595207214	0.22205302119255066	0.27698758244514465	0.10974748432636261	0.19684968888759613	0.13006384670734406	0.17444023489952087	0.2107991874217987	0.08527033776044846	0.10321925580501556	0.35273441672325134	0.3266752064228058	0.11002134531736374	0.04475231468677521	0.2130175083875656	0.10341060161590576	0.13661496341228485	0.10136524587869644	1.0317047834396362	0.2022772878408432	0.06667862087488174	1.029712200164795
M01_T013	C05	0.5675520300865173	0.09234236180782318	0.3854886591434479	0.09294664114713669	0.12027817219495773	0.051593683660030365	0.06928340345621109	0.07133880257606506	0.08078179508447647	0.11475170403718948	0.1901334524154663	0.0743604227900505	0.3775528073310852	0.6159869432449341	0.7559925317764282	0.09068138897418976	0.05398833379149437	0.15755918622016907	0.22204825282096863	0.493729829788208	0.09215301275253296	0.15836650133132935	0.04646694287657738	0.04778968542814255	0.05416785553097725	0.037696678191423416	0.13155537843704224	0.05126124992966652	0.041688643395900726	0.18407116830348969	0.08413123339414597	0.02735566534101963	0.03173019364476204	0.04053971543908119	0.0346793457865715	0.09733366966247559	0.08963968604803085	0.9678322672843933	0.07856804132461548	0.07929550856351852	0.14625512063503265
M01_T013	C06	0.6558920741081238	0.1942407488822937	0.26555776596069336	0.11829914897680283	0.14256252348423004	0.09193561226129532	0.8373286128044128	0.13603375852108002	0.5730893611907959	0.23425297439098358	0.18527399003505707	0.11084429919719696	0.9454312324523926	0.7224075198173523	0.8519683480262756	0.13596117496490479	0.08385585993528366	0.29868677258491516	0.29622140526771545	0.7108038663864136	0.09424611181020737	0.18856769800186157	0.10442820936441422	0.07658453285694122	0.080227792263031	0.06852618604898453	0.15067383646965027	0.06973781436681747	0.05575522780418396	0.25036150217056274	0.10869534313678741	0.042562734335660934	0.040558502078056335	0.050236865878105164	0.024570045992732048	0.030398162081837654	0.1273520290851593	0.993598461151123	0.08032626658678055	0.0675373300909996	0.4383055865764618
M01_T013	C07	0.664939284324646	0.09934159368276596	0.23797930777072906	0.09972811490297318	0.11923026293516159	0.05444559454917908	0.07052568346261978	0.09464380145072937	0.10400459915399551	0.2208566665649414	0.1673087626695633	0.09843678772449493	0.5651980638504028	0.6943801641464233	0.6759412288665771	0.11168694496154785	0.0809226855635643	0.23988837003707886	0.32334670424461365	0.7048702239990234	0.10336390882730484	0.1788143366575241	0.05515103042125702	0.059852100908756256	0.10660737752914429	0.058193933218717575	0.13515698909759521	0.06087719649076462	0.05613771453499794	0.20676317811012268	0.08442125469446182	0.03371298313140869	0.03064405918121338	0.053872864693403244	0.04455200955271721	0.1188185065984726	0.09146566689014435	0.9368083477020264	0.09462260454893112	0.07510355114936829	0.508716344833374
M01_T013	C08	0.6915282011032104	0.09148877114057541	0.23438353836536407	0.10860967636108398	0.12680204212665558	0.06487410515546799	0.07544755190610886	0.09094604849815369	0.104855976998806	0.13027502596378326	0.17926093935966492	0.09040623158216476	0.5983332395553589	0.5687047839164734	0.6754684448242188	0.14124593138694763	0.10215356945991516	0.28029993176460266	0.3982466757297516	0.7219105958938599	0.1070726215839386	0.20947155356407166	0.06195492297410965	0.06513820588588715	0.06877736747264862	0.0655704066157341	0.15023115277290344	0.06328915804624557	0.04546615853905678	0.24972113966941833	0.09743548929691315	0.035904400050640106	0.03174291178584099	0.04616306349635124	0.04765252023935318	0.13835513591766357	0.10146530717611313	0.9585049152374268	0.09001621603965759	0.07731334865093231	0.1489204615354538
M01_T013	C09	0.6805376410484314	0.11149623245000839	0.27069970965385437	0.09667731821537018	0.12339922785758972	0.06182698532938957	0.08498232066631317	0.08508121967315674	0.1299542784690857	0.4392545223236084	0.1736575961112976	0.08049983531236649	0.584028422832489	0.6622456908226013	0.7404866218566895	0.10574211180210114	0.07706636190414429	0.21892786026000977	0.39694780111312866	0.7203722596168518	0.0826353058218956	0.15330438315868378	0.050305694341659546	0.06157000735402107	0.05143377184867859	0.07710395008325577	0.11493819206953049	0.060031648725271225	0.05373785272240639	0.2960740625858307	0.09738454967737198	0.03614448383450508	0.03158276528120041	0.042178645730018616	0.03710268437862396	0.10461123287677765	0.0887155681848526	0.9294407367706299	0.07807061076164246	0.07105838507413864	0.23252807557582855
M01_T013	C10	0.7577101588249207	0.15990333259105682	0.835636556148529	1.2078397274017334	0.8509856462478638	0.6090273857116699	0.16151542961597443	0.11495766788721085	0.6838667392730713	0.4173727333545685	0.5899622440338135	0.11306075751781464	0.9183840155601501	0.11067871749401093	0.23140887916088104	0.09662975370883942	0.9056147336959839	0.43332409858703613	1.1112520694732666	0.43458494544029236	0.2936450242996216	0.4294787049293518	0.37734687328338623	0.10952413827180862	0.08008880168199539	0.2369174063205719	0.180250883102417	0.07870542258024216	0.10404852777719498	0.827026903629303	0.1057906523346901	0.044072359800338745	0.028918009251356125	0.038859255611896515	0.05093816667795181	0.05429547280073166	0.2506556212902069	1.0766841173171997	0.14730244874954224	0.21099033951759338	1.8125556707382202
M01_T013	C11	0.5402458310127258	0.20809172093868256	0.4254390597343445	0.9475531578063965	0.4985451400279999	0.09445565193891525	0.3031393587589264	0.0985223576426506	0.526356041431427	1.0795444250106812	0.9786309599876404	0.10994939506053925	0.9080764651298523	0.3434004783630371	0.216419517993927	0.09164437651634216	0.13327494263648987	0.5251410007476807	0.9161835312843323	0.5828232169151306	0.768622636795044	0.43147215247154236	0.9361872673034668	0.1366330087184906	0.10201360285282135	0.1927938312292099	0.17516987025737762	0.0995108038187027	0.15182547271251678	1.0043039321899414	0.11172035336494446	0.05020749196410179	0.03332599997520447	0.05444194748997688	0.11826613545417786	0.0551096647977829	0.12126079946756363	1.7598795890808105	0.24600087106227875	0.07812681794166565	1.4139760732650757
M01_T013	C12	0.5374742150306702	0.1380138248205185	0.3469000458717346	0.24946381151676178	0.28253400325775146	0.7512466311454773	0.3169499337673187	0.36364802718162537	0.8289797902107239	0.47938334941864014	0.21425868570804596	0.08477476984262466	0.7446954846382141	0.2251514047384262	0.2287035584449768	0.08253592997789383	0.07491309940814972	0.2541685700416565	0.7146154046058655	0.2841706871986389	0.1551693081855774	0.35755103826522827	0.06259675323963165	0.10703728348016739	0.09151200950145721	0.07897219061851501	0.37124863266944885	0.046071700751781464	0.22716449201107025	0.7802645564079285	0.07137806713581085	0.038372933864593506	0.059913065284490585	0.2949141263961792	0.06878852844238281	0.08936884254217148	0.17724108695983887	1.6470656394958496	0.15979132056236267	0.06378708779811859	1.048683762550354
M01_T013	C13	0.8002576231956482	0.11125049740076065	0.28264182806015015	0.3175249397754669	0.16751953959465027	0.3221801519393921	0.1827995479106903	0.18261951208114624	0.21403609216213226	0.19820231199264526	0.22708848118782043	1.5309407711029053	1.315447449684143	1.0947579145431519	1.6429661512374878	0.06836988031864166	0.712223470211029	0.4164222478866577	0.34595274925231934	0.689786970615387	0.1470532864332199	0.331294447183609	0.09387221932411194	0.06866683065891266	0.010590077377855778	0.00010855637083295733	0.12317320704460144	0.15706391632556915	0.6865914463996887	0.37751537561416626	0.09308122098445892	0.0	0.1374429315328598	1.0260030031204224	0.3593538701534271	0.26857054233551025	0.1984880417585373	1.3223512172698975	1.172499656677246	0.131705641746521	0.4377017021179199
M01_T013	C14	0.783470869064331	0.19644872844219208	0.5729048848152161	0.93967604637146	0.12946121394634247	0.11444688588380814	0.28920823335647583	0.22653353214263916	0.14761702716350555	1.0810613632202148	0.5447879433631897	0.08350299298763275	0.6077068448066711	0.08330290764570236	0.17258168756961823	0.20303113758563995	0.09394410252571106	1.0981547832489014	0.9011030197143555	0.4051035940647125	0.10744284093379974	0.18541638553142548	0.08286160230636597	0.11900768429040909	0.06568683683872223	0.12457481771707535	0.15157648921012878	0.1101590022444725	0.9011660218238831	0.2288188487291336	0.1402629166841507	0.31104105710983276	0.09195885807275772	0.2212366759777069	0.07751250267028809	0.10271037369966507	0.0909542515873909	0.5325831770896912	0.09360535442829132	0.09766259044408798	1.2095277309417725
M01_T013	C15	0.6827583909034729	0.14587520062923431	0.8697068095207214	0.8137694001197815	0.9130407571792603	0.11797812581062317	0.20198577642440796	0.11744725704193115	0.5602783560752869	1.1146507263183594	0.8329780697822571	0.12212154269218445	0.7787426710128784	0.15396402776241302	0.28745391964912415	0.07628373056650162	0.09340906888246536	0.5047561526298523	0.7322324514389038	0.25960391759872437	0.5520934462547302	0.3504014015197754	0.7070276737213135	0.09372738003730774	0.10154925286769867	0.3479072153568268	0.1928359419107437	0.07373557984828949	0.07103319466114044	0.8065296411514282	0.08641740679740906	0.045172154903411865	0.031576596200466156	0.05652078241109848	0.048227790743112564	0.05605904012918472	0.1303332895040512	1.2324163913726807	0.11212927103042603	0.08071805536746979	0.7084938287734985
M01_T013	C16	0.733365535736084	1.034544825553894	1.0309339761734009	0.4463181495666504	0.8320168256759644	0.24330830574035645	0.5903293490409851	0.4110323488712311	0.23510880768299103	0.9749459028244019	0.4396713674068451	0.7025418877601624	0.7224090695381165	0.16619090735912323	0.2819876968860626	0.3121524751186371	0.5063350796699524	0.628929853439331	0.937952995300293	0.4183051586151123	0.8424500823020935	0.23086144030094147	0.4218951463699341	0.3468816876411438	0.3980349600315094	0.44977083802223206	0.21966831386089325	0.3903234302997589	0.3859114348888397	0.2340022176504135	0.23743021488189697	0.09776702523231506	0.3377189040184021	0.5005666613578796	0.24310360848903656	0.14620889723300934	0.934556782245636	0.6053755879402161	0.13652507960796356	0.10056609660387039	0.8938701152801514
M01_T013	C17	0.7220208048820496	0.19207686185836792	0.4202266037464142	0.22411727905273438	0.6511622667312622	0.10997827351093292	0.11956409364938736	0.12434625625610352	0.22547674179077148	0.704714834690094	0.3753889799118042	0.11279997229576111	0.8447456955909729	0.10271557420492172	0.2410857230424881	0.10557358711957932	0.1044495701789856	1.1841676235198975	0.7034475803375244	0.29704922437667847	0.20166675746440887	0.2957767844200134	0.10458981245756149	0.16224512457847595	0.9121120572090149	0.29628831148147583	0.21479526162147522	0.09850946068763733	0.07313183695077896	0.23992055654525757	0.12384557723999023	0.02963593788444996	0.07649727910757065	0.1483653485774994	0.05633410066366196	0.2028980702161789	0.24873954057693481	0.5483238101005554	0.12958167493343353	0.0904218778014183	0.5973543524742126
M01_T013	C18	0.6430405378341675	0.13344553112983704	0.8773832321166992	0.15524770319461823	0.8725614547729492	0.09434227645397186	0.12326756864786148	0.11843445897102356	0.36893370747566223	0.6629976034164429	0.7468715906143188	0.10727676749229431	0.7667905688285828	0.11726799607276917	0.20426298677921295	0.12658895552158356	0.07563196867704391	0.43673112988471985	0.5436459183692932	0.21767668426036835	0.5936287045478821	0.2129284143447876	0.5522806644439697	0.09190411865711212	0.08229281008243561	0.6139476299285889	0.17804184556007385	0.0754920169711113	0.059338390827178955	0.6309777498245239	0.08570386469364166	0.02681402489542961	0.04623541235923767	0.06902598589658737	0.039382241666316986	0.09042814373970032	0.08265097439289093	0.5621506571769714	0.09862296283245087	0.07851675152778625	0.6207380890846252
M01_T013	C19	0.4664476215839386	0.21107293665409088	0.3248463273048401	0.21043844521045685	0.5494162440299988	0.09977834671735764	0.1413055807352066	0.08233074843883514	0.12897330522537231	1.1409480571746826	0.2194419950246811	0.13169726729393005	0.9497693777084351	0.12244132161140442	0.16875310242176056	0.09578567743301392	0.09354323148727417	0.43866947293281555	0.5289864540100098	0.2081814408302307	0.3227320909500122	0.2534445524215698	0.15528921782970428	0.10366909205913544	0.3629673421382904	0.40048742294311523	0.2164173126220703	0.04518776014447212	0.0997089073061943	0.3122902512550354	0.1248282790184021	0.053172964602708817	0.02048635482788086	0.10351688414812088	0.04212380200624466	0.07527004182338715	0.3872222602367401	0.48201611638069153	0.15439251065254211	0.14223290979862213	1.2506543397903442
M01_T013	C20	0.7159366607666016	0.1265150010585785	0.4805002510547638	0.9496296644210815	0.36224234104156494	0.10589335113763809	0.18600888550281525	0.12757310271263123	0.16985057294368744	1.4139316082000732	0.43738603591918945	0.1043820008635521	0.7843160629272461	0.11685368418693542	0.21164333820343018	0.0791160836815834	0.06026658043265343	0.4636852741241455	0.7100627422332764	0.4031783938407898	0.122578926384449	0.25253212451934814	0.0821889191865921	0.09785818308591843	0.08367534726858139	0.48535266518592834	0.2552780508995056	0.3015865683555603	0.37989485263824463	0.9229018688201904	0.16247382760047913	0.17300227284431458	0.06534262001514435	0.11533919721841812	0.05130743235349655	0.08972769975662231	0.10047478973865509	1.4074174165725708	0.6910191178321838	0.22667759656906128	0.9537532925605774
M01_T013	C21	0.7009758949279785	0.5553756356239319	0.3126339316368103	0.11754514276981354	0.1278267800807953	0.08624248951673508	0.6810346245765686	0.22498083114624023	0.20277906954288483	1.0087789297103882	0.2219218909740448	0.09511882066726685	0.766899824142456	0.10772426426410675	0.21744045615196228	0.07543587684631348	0.07954773306846619	0.31713467836380005	0.8780747056007385	0.29122596979141235	0.10209854692220688	0.18739083409309387	0.09736593812704086	0.08887290954589844	0.05951525270938873	0.23082752525806427	0.14064012467861176	0.08939552307128906	0.23589985072612762	0.25164034962654114	0.724921464920044	0.08522919565439224	0.1484973281621933	0.4383538067340851	0.43499454855918884	0.08493898808956146	0.07063957303762436	0.5841230750083923	0.793881356716156	0.09868558496236801	0.3220387101173401
M01_T013	C22	0.7517508864402771	0.7612427473068237	0.3007802665233612	0.5778632760047913	0.12520872056484222	0.0770496279001236	0.24003279209136963	0.2506088614463806	0.5856651663780212	1.0833081007003784	0.5158320665359497	0.10034384578466415	0.7219029068946838	0.1213126927614212	0.21584583818912506	0.120069220662117	0.40287646651268005	0.2792389392852783	0.3111250102519989	0.21512310206890106	0.0825994610786438	0.1630188524723053	0.046741317957639694	0.09187548607587814	0.06387074291706085	0.3224267065525055	0.1475236862897873	0.1642512083053589	0.3414037823677063	0.1919138878583908	0.9452473521232605	0.06258155405521393	0.19328954815864563	0.7531043887138367	0.20301373302936554	0.07700765132904053	0.07107613980770111	0.6480373740196228	0.1326795071363449	0.7962858080863953	0.47747474908828735
M01_T013	C23	0.726085901260376	0.1811065971851349	0.3512987196445465	0.897546648979187	0.8262331485748291	0.1436329185962677	0.6257598996162415	0.2131374627351761	0.3239379823207855	0.3890841007232666	0.560753583908081	0.07136803865432739	0.7985312342643738	0.09544437378644943	0.21528922021389008	0.0649913027882576	0.11004167795181274	0.36152660846710205	1.180904507637024	0.4110904037952423	0.38870564103126526	0.21353954076766968	0.2136678844690323	0.0910424217581749	0.06861172616481781	0.07852159440517426	0.13957448303699493	0.08070912957191467	0.28183287382125854	0.2245447039604187	0.1472829133272171	0.23131120204925537	0.20084595680236816	0.4809393286705017	0.14487101137638092	0.10249334573745728	0.06735159456729889	0.6422203779220581	0.15136195719242096	0.16926297545433044	1.7928428649902344
M01_T013	C24	0.7606865167617798	0.7944713234901428	0.5578714609146118	0.5529889464378357	0.15994375944137573	0.09004818648099899	0.48786240816116333	0.13564929366111755	0.26178422570228577	0.9750698804855347	0.6740873456001282	0.12674593925476074	0.8338404297828674	0.10271157324314117	0.23435041308403015	0.13678033649921417	0.25907012820243835	1.0270253419876099	0.8704357743263245	0.3978264629840851	0.13193857669830322	0.24790166318416595	0.12264347821474075	0.2403862029314041	0.11222982406616211	0.15614162385463715	0.1952419877052307	0.14184369146823883	0.22004134953022003	0.24018973112106323	0.871062695980072	0.09284619241952896	0.2417532205581665	0.5793118476867676	0.2871277928352356	0.18835486471652985	0.09020622074604034	0.5950764417648315	0.6543570160865784	0.33805200457572937	0.7078819274902344
M01_T013	C25	0.7504903674125671	0.8233493566513062	0.5746825933456421	0.6375694274902344	0.11576584726572037	0.05992437154054642	0.5699179172515869	0.2027328461408615	0.18922051787376404	0.3196198344230652	0.5060625672340393	0.10963308066129684	1.2166601419448853	0.14475001394748688	0.23856675624847412	0.08625105768442154	1.1292942762374878	1.0621626377105713	0.7150739431381226	0.33933737874031067	0.09793958067893982	0.201568603515625	0.08265557140111923	0.14101408421993256	0.06653165817260742	0.07742935419082642	0.18088199198246002	1.0606966018676758	0.2191237211227417	0.32430437207221985	0.5041162967681885	0.0630444884300232	0.5055851936340332	1.0339326858520508	0.5680046677589417	0.22586697340011597	0.06094300001859665	1.1438231468200684	0.19608516991138458	0.37571215629577637	0.4610002636909485
M01_T013	C26	0.7280566692352295	0.5919336080551147	0.3419393301010132	0.11956620961427689	0.13660258054733276	0.07364418357610703	0.68600994348526	0.2073153257369995	0.2606474459171295	0.2916593551635742	0.22693780064582825	0.1183059886097908	0.7727263569831848	0.10263924300670624	0.21711160242557526	0.07284983992576599	0.10995770245790482	0.3116537928581238	0.8863311409950256	0.3090685307979584	0.10594821721315384	0.18203364312648773	0.09248484671115875	0.0919458195567131	0.0685122087597847	0.06378985941410065	0.18851180374622345	0.06014113128185272	0.20147140324115753	0.2680531144142151	0.7509674429893494	0.07574216276407242	0.17170798778533936	0.4849853813648224	0.46614569425582886	0.10607384890317917	0.07106027007102966	0.6231175661087036	0.5376495718955994	0.08743580430746078	0.37019819021224976
M01_T013	C27	0.7323687672615051	0.6125147342681885	0.394277423620224	0.17699407041072845	0.13759492337703705	0.12568724155426025	0.6817793846130371	0.1879291534423828	0.24565383791923523	0.2995866537094116	0.22639945149421692	0.14787660539150238	0.8938443064689636	0.11467248946428299	0.22302040457725525	0.055031269788742065	0.1048620417714119	0.33887505531311035	0.9890744090080261	0.31620529294013977	0.10561919212341309	0.21187464892864227	0.08719106018543243	0.09360628575086594	0.08616974949836731	0.0689079537987709	0.16456162929534912	0.11843100190162659	0.2062636762857437	0.24384203553199768	0.74126136302948	0.11526679992675781	0.18371009826660156	0.71293705701828	0.4742962419986725	0.10569760203361511	0.09536256641149521	0.6330834031105042	0.21746385097503662	0.16305863857269287	0.414698988199234
M01_T013	C28	0.7368812561035156	0.714893102645874	0.32769709825515747	0.1128450483083725	0.12200985103845596	0.06788437068462372	0.24776557087898254	0.21678288280963898	0.44055506587028503	0.6570676565170288	0.22759033739566803	0.19137780368328094	1.041921615600586	0.10947448015213013	0.1940910518169403	0.07533102482557297	0.3409910798072815	0.2525184750556946	0.4431920647621155	0.21207699179649353	0.09325220435857773	0.18944145739078522	0.056064993143081665	0.08117089420557022	0.06955892592668533	0.08616005629301071	0.22630274295806885	0.06672030687332153	0.315338134765625	0.29099273681640625	0.9954777956008911	0.05251786857843399	0.4672360420227051	0.7633637189865112	0.5208668112754822	0.13179254531860352	0.07008792459964752	0.6578596830368042	0.5710577368736267	0.09765315055847168	0.374754935503006
M01_T013	C29	0.7503834366798401	0.7989777326583862	0.28253069519996643	0.9801954627037048	0.1270085871219635	0.10667821019887924	0.574161946773529	0.20640644431114197	0.5728663206100464	0.29123273491859436	0.4719851315021515	0.08346641063690186	0.6928011775016785	0.11682433634996414	0.2028753161430359	0.07535766810178757	0.7281807065010071	0.2884008586406708	0.7988375425338745	0.26574909687042236	0.10435110330581665	0.20552007853984833	0.08128925412893295	0.07162480801343918	0.08013550937175751	0.06211676448583603	0.16363392770290375	0.12648557126522064	0.19314731657505035	0.2120572179555893	0.9832112789154053	0.06025787070393562	0.4507531523704529	0.6056574583053589	0.16909414529800415	0.10033790022134781	0.10300292819738388	0.746317982673645	0.12711891531944275	0.7693963050842285	0.4635832607746124
M01_T015	C01	0.31153565645217896	0.4111359715461731	0.6355382800102234	0.15070520341396332	0.22164489328861237	0.61432284116745	0.16595396399497986	0.09804324805736542	0.17175453901290894	0.34512197971343994	0.5013230443000793	0.1354065090417862	0.4080973267555237	0.12870866060256958	0.24292805790901184	0.12711039185523987	0.22485294938087463	1.1017056703567505	1.4490052461624146	0.7559882402420044	0.381579726934433	1.1802194118499756	0.3731718063354492	0.11522284895181656	0.10072242468595505	0.1518002450466156	0.2154538482427597	0.15883083641529083	0.23738260567188263	1.2018897533416748	0.23872734606266022	0.08445342630147934	0.12922947108745575	0.19991017878055573	0.23960033059120178	0.12114500999450684	0.08338569104671478	0.796381413936615	0.24887163937091827	0.12172507494688034	0.5866312384605408
M01_T015	C02	0.6851844787597656	0.3251506984233856	0.6930572986602783	0.44871923327445984	0.1792118400335312	0.12010674178600311	0.2183375209569931	0.11408234387636185	0.18765893578529358	0.3284911513328552	0.6826634407043457	0.16380168497562408	0.5428094863891602	0.7212480902671814	1.0184069871902466	0.14640304446220398	0.2491523176431656	0.9413965940475464	0.5592812895774841	0.6421391367912292	0.1547934114933014	0.4344264566898346	0.19642190635204315	0.1382998526096344	0.17760375142097473	0.15946650505065918	0.2273002415895462	0.09599650651216507	0.12196571379899979	0.33842188119888306	0.229505717754364	0.05240674316883087	0.14226534962654114	0.17532804608345032	0.06266190856695175	0.27034011483192444	0.13066552579402924	1.1572153568267822	0.16414612531661987	0.11885710060596466	0.6895720958709717
M01_T015	C03	0.6930873990058899	0.17411121726036072	0.4860585331916809	0.18162988126277924	0.19264264404773712	0.07519044727087021	0.19493557512760162	0.10038914531469345	0.46405816078186035	0.2907404899597168	0.20595380663871765	0.15919919312000275	1.084938645362854	0.8776601552963257	0.9960298538208008	0.16143345832824707	0.1050877496600151	0.30361539125442505	0.5294581651687622	0.5497106313705444	0.12457986921072006	0.27586278319358826	0.08187320083379745	0.08193240314722061	0.08982164412736893	0.09963051974773407	0.25063320994377136	0.06714373081922531	0.08106078207492828	0.3059753179550171	0.10580050200223923	0.041046034544706345	0.042622052133083344	0.06258369237184525	0.04524991661310196	0.133262038230896	0.12994343042373657	1.2322072982788086	0.11299562454223633	0.09964653104543686	1.082382082939148
M01_T015	C04	0.7654184103012085	1.1902806758880615	0.5639958381652832	0.37965473532676697	0.4371693730354309	0.11344317346811295	0.4432132840156555	0.6721510291099548	0.3300594687461853	0.3836612105369568	0.2532310485839844	0.7017452120780945	1.0534536838531494	0.8689429759979248	1.1817374229431152	0.1781809777021408	0.20434929430484772	0.33417633175849915	0.6152773499488831	0.9016788601875305	0.34618327021598816	0.5616030097007751	0.18225252628326416	0.21605971455574036	0.09159925580024719	0.22086194157600403	0.4068322777748108	0.15563254058361053	0.17040306329727173	0.5980843901634216	0.38554173707962036	0.06775913387537003	0.183343768119812	0.2869016230106354	0.09038399904966354	0.13470308482646942	0.1646583080291748	1.290435552597046	0.27791911363601685	0.18499746918678284	1.1014735698699951
M01_T015	C05	0.5871678590774536	0.09549453109502792	0.5290881991386414	0.10790034383535385	0.13430368900299072	0.06123974919319153	0.10494819283485413	0.08749053627252579	0.11648818850517273	0.12354910373687744	0.17596174776554108	0.10027182102203369	0.4416765570640564	0.6272498369216919	0.7382883429527283	0.09826414287090302	0.06919308751821518	0.14753293991088867	0.2274259328842163	0.5195664167404175	0.10737359523773193	0.1962367296218872	0.061780232936143875	0.05074574425816536	0.06277104467153549	0.07307149469852448	0.1691163182258606	0.04281800985336304	0.049972325563430786	0.18657295405864716	0.08392656594514847	0.034690141677856445	0.03171447291970253	0.05272379145026207	0.04227271303534508	0.09965444356203079	0.0931100845336914	1.0476731061935425	0.09565453976392746	0.10036274045705795	0.17806175351142883
M01_T015	C06	0.6992912888526917	0.1651146560907364	0.35198041796684265	0.12879790365695953	0.1601804792881012	0.09115104377269745	0.8686797022819519	0.13672080636024475	0.6899456977844238	0.2712819576263428	0.18126916885375977	0.1499357670545578	0.8965114951133728	0.7610049843788147	0.8464027643203735	0.18829523026943207	0.10834714770317078	0.2703379988670349	0.3102917969226837	0.6856600046157837	0.10938520729541779	0.26863914728164673	0.11746352910995483	0.08370774239301682	0.08774275332689285	0.09601772576570511	0.22264842689037323	0.04810578003525734	0.08249547332525253	0.2851871848106384	0.13438816368579865	0.055283546447753906	0.016031991690397263	0.05036355182528496	0.0239945650100708	0.052063360810279846	0.184088796377182	0.9370444416999817	0.1060091033577919	0.08421732485294342	0.4892134964466095
M01_T015	C07	0.7210361361503601	0.12444330751895905	0.3311847150325775	0.11219146102666855	0.13711220026016235	0.07545025646686554	0.12653005123138428	0.09029106050729752	0.15236079692840576	0.2142621874809265	0.16500864923000336	0.10862959176301956	0.6588874459266663	0.7130026817321777	0.6668035387992859	0.12194003164768219	0.0921626091003418	0.21827873587608337	0.33443883061408997	0.7468525767326355	0.09057363867759705	0.21651294827461243	0.07854357361793518	0.06329802423715591	0.10305757075548172	0.07200133800506592	0.19294115900993347	0.04577426239848137	0.06529410183429718	0.22273313999176025	0.10991115868091583	0.033036526292562485	0.03902161121368408	0.06611759215593338	0.04159950464963913	0.10061898827552795	0.10017009824514389	1.0461312532424927	0.09629903733730316	0.09845539182424545	0.5333451628684998
M01_T015	C08	0.7413390278816223	0.1002681627869606	0.31504374742507935	0.11857021600008011	0.13396358489990234	0.06895609200000763	0.10107596218585968	0.09211111813783646	0.12498781085014343	0.13327279686927795	0.16896140575408936	0.10792951285839081	0.6591711640357971	0.5848215818405151	0.6604952216148376	0.14297300577163696	0.1084328144788742	0.2352965921163559	0.4127737581729889	0.756274938583374	0.098614402115345	0.2423403561115265	0.06289167702198029	0.06628505885601044	0.08508985489606857	0.07773543894290924	0.19769924879074097	0.05941013619303703	0.05816836655139923	0.26171016693115234	0.11180642992258072	0.04051976278424263	0.032067857682704926	0.04797889664769173	0.05040472373366356	0.13655410706996918	0.1174415722489357	1.0327566862106323	0.09985668957233429	0.09783902764320374	0.1573813557624817
M01_T015	C09	0.741324245929718	0.12166013568639755	0.4025540351867676	0.11512216925621033	0.13497361540794373	0.053785696625709534	0.1330774575471878	0.09146174043416977	0.15514130890369415	0.5538093447685242	0.18618933856487274	0.09397176653146744	0.6277239322662354	0.694193959236145	0.7427510023117065	0.1128712147474289	0.09458687901496887	0.24264933168888092	0.4590395987033844	0.7849609851837158	0.10269306600093842	0.20544661581516266	0.07977887243032455	0.05014326050877571	0.08688530325889587	0.08679304271936417	0.1877450793981552	0.05643268674612045	0.06611454486846924	0.43896040320396423	0.12935331463813782	0.03789962828159332	0.04301997646689415	0.05358564481139183	0.03552095592021942	0.07662799209356308	0.10830121487379074	1.0395005941390991	0.11547427624464035	0.11161188036203384	0.2624255120754242
M01_T015	C10	0.7594466805458069	0.158113494515419	0.8787288665771484	1.2143158912658691	0.7465545535087585	0.573875367641449	0.17396728694438934	0.11822386831045151	0.6754308342933655	0.4606829583644867	0.5604894757270813	0.14045876264572144	0.9635850787162781	0.1229686439037323	0.2442624568939209	0.11195802688598633	0.8630536198616028	0.3583125174045563	1.1560853719711304	0.43729931116104126	0.24382242560386658	0.4600328505039215	0.32013511657714844	0.10148601233959198	0.08996732532978058	0.28568223118782043	0.22570942342281342	0.0779242143034935	0.11975321173667908	0.8255342841148376	0.10151558369398117	0.04858759418129921	0.05611982196569443	0.043493133038282394	0.048670850694179535	0.024399306625127792	0.2842571437358856	1.0826475620269775	0.13776420056819916	0.19514456391334534	1.8206357955932617
M01_T015	C11	0.5434446334838867	0.19073525071144104	0.5153049826622009	0.7957401275634766	0.4338114857673645	0.10638963431119919	0.38513845205307007	0.09386195987462997	0.5543431639671326	1.3182822465896606	0.9561144709587097	0.15579603612422943	0.9612950682640076	0.3260718584060669	0.2367260754108429	0.10255274176597595	0.15707148611545563	0.5176253318786621	0.9839423894882202	0.6339728236198425	0.5522899627685547	0.4781801700592041	0.9085047841072083	0.11634707450866699	0.14697305858135223	0.1938120573759079	0.24163644015789032	0.08423803746700287	0.1481131911277771	1.0676672458648682	0.1329439878463745	0.07588999718427658	0.035104990005493164	0.0635240226984024	0.1067580059170723	0.06067267432808876	0.12298853695392609	2.1162350177764893	0.22248661518096924	0.12029772251844406	1.4933606386184692
M01_T015	C12	0.5080342292785645	0.12361150234937668	0.3682655096054077	0.300383061170578	0.23745252192020416	0.695430338382721	0.18586815893650055	0.25219541788101196	0.8991270065307617	0.8617836833000183	0.2115822732448578	0.14571110904216766	0.6819884777069092	0.1796371191740036	0.20658613741397858	0.12436116486787796	0.022687556222081184	0.2510554790496826	0.6868449449539185	0.29431891441345215	0.11193826049566269	0.25690531730651855	0.04745926335453987	0.06758283823728561	0.07361215353012085	0.06813503801822662	0.2395000010728836	0.06665577739477158	0.22931578755378723	0.8063651323318481	0.07760908454656601	0.04923154041171074	0.10757353156805038	0.20705150067806244	0.09412744641304016	0.03570225462317467	0.23812653124332428	1.7905062437057495	0.1777833253145218	0.15324270725250244	1.0822887420654297
M01_T015	C13	0.7699751257896423	0.18481577932834625	0.387978196144104	0.29379501938819885	0.24653668701648712	0.30354973673820496	0.35059067606925964	0.17924469709396362	0.3519534170627594	0.24718675017356873	0.25857701897621155	1.768892526626587	1.200543761253357	1.1713409423828125	1.424881935119629	0.16600021719932556	0.9300581216812134	0.24914368987083435	0.47690650820732117	0.5676312446594238	0.09244158864021301	0.29703372716903687	0.12577074766159058	0.07505613565444946	0.09231991320848465	0.1584160029888153	0.24993467330932617	0.2928796708583832	0.544137716293335	0.4655410051345825	0.26346683502197266	0.07116784900426865	0.18896406888961792	0.9977075457572937	0.3005242943763733	0.08173386007547379	0.13497382402420044	1.6978756189346313	0.8721436262130737	0.1258217692375183	0.8129441738128662
M01_T015	C14	0.8233004808425903	0.18313255906105042	0.5984550714492798	0.9438938498497009	0.1438112109899521	0.11144094914197922	0.32312825322151184	0.19660122692584991	0.15353606641292572	1.232522964477539	0.5367156267166138	0.10739853978157043	0.606031596660614	0.09529884904623032	0.20354877412319183	0.2390720099210739	0.09771130234003067	1.067100167274475	0.940965473651886	0.3948097229003906	0.10373565554618835	0.2655169665813446	0.0932239294052124	0.10794751346111298	0.08679307252168655	0.16352513432502747	0.18093334138393402	0.12601715326309204	0.948989748954773	0.24354241788387299	0.18083533644676208	0.3991745412349701	0.12271232903003693	0.24073827266693115	0.09612002968788147	0.10426751524209976	0.07519464194774628	0.5350017547607422	0.11969906091690063	0.13221223652362823	1.1687085628509521
M01_T015	C15	0.6953475475311279	0.12143581360578537	0.9285011291503906	0.9137510657310486	0.8743643760681152	0.13328786194324493	0.23815256357192993	0.11555320769548416	0.7511243224143982	1.1153759956359863	0.8272656798362732	0.15091727674007416	0.8449946641921997	0.18122293055057526	0.345339298248291	0.113999143242836	0.08870179951190948	0.557830274105072	0.7684327363967896	0.3028649687767029	0.4976443946361542	0.3884184956550598	0.6629770398139954	0.09700528532266617	0.1182020753622055	0.3544113337993622	0.20323234796524048	0.06085206940770149	0.12313712388277054	0.8075723052024841	0.11800303310155869	0.04406273365020752	0.05128714442253113	0.07380780577659607	0.05599810555577278	0.05698687210679054	0.16148123145103455	1.3065638542175293	0.1178976371884346	0.1158684566617012	0.8590661883354187
M01_T015	C16	0.7620241641998291	1.2964118719100952	1.2896112203598022	0.5854814052581787	0.9760724902153015	0.3614797294139862	0.7555201649665833	0.5475677251815796	0.31024524569511414	0.9759076833724976	0.5157940983772278	0.9242386221885681	0.7925310730934143	0.22844631969928741	0.36870384216308594	0.44715917110443115	0.6730460524559021	0.8073902130126953	1.0648291110992432	0.5072110891342163	0.8748670816421509	0.2639697194099426	0.5637102127075195	0.4643043875694275	0.3672220706939697	0.6833046674728394	0.2353905886411667	0.5024285316467285	0.49763575196266174	0.24720869958400726	0.3474518656730652	0.11094703525304794	0.4535995423793793	0.6491226553916931	0.3191845417022705	0.14973680675029755	0.9778960943222046	0.6705120205879211	0.18066032230854034	0.12036485970020294	1.0171808004379272
M01_T015	C17	0.7512696385383606	0.17965903878211975	0.5095365047454834	0.26282915472984314	0.7059227228164673	0.10586591064929962	0.14160485565662384	0.10500296205282211	0.27659448981285095	0.6841761469841003	0.382709264755249	0.13068042695522308	0.8682164549827576	0.11651027947664261	0.25846341252326965	0.1264391541481018	0.1500115692615509	1.151258111000061	0.7129347920417786	0.3052707314491272	0.18866504728794098	0.35788241028785706	0.13011622428894043	0.16851170361042023	0.9157394766807556	0.29856494069099426	0.24844880402088165	0.08936473727226257	0.08364105969667435	0.2737530469894409	0.12898026406764984	0.048479802906513214	0.09266746044158936	0.14923226833343506	0.0589856319129467	0.1642765998840332	0.2524435222148895	0.5621160864830017	0.13316884636878967	0.10901303589344025	0.5693788528442383
M01_T015	C18	0.6620751023292542	0.1412685066461563	0.8894093036651611	0.17550130188465118	0.9000391364097595	0.08828237652778625	0.13974280655384064	0.11975035816431046	0.37071362137794495	0.7022810578346252	0.7718333601951599	0.10217796266078949	0.8191329836845398	0.11953340470790863	0.21581608057022095	0.14156602323055267	0.08117499947547913	0.4133996069431305	0.545095682144165	0.212728351354599	0.5818017721176147	0.2506609261035919	0.5181864500045776	0.09399889409542084	0.09412795305252075	0.6111739873886108	0.2161361426115036	0.07830971479415894	0.08681435883045197	0.5984288454055786	0.08042994141578674	0.036603089421987534	0.04818855971097946	0.06542591005563736	0.05079727619886398	0.0744536966085434	0.09311529994010925	0.5268505811691284	0.12304076552391052	0.10890766233205795	0.6674371361732483
M01_T015	C19	0.44503286480903625	0.3216346800327301	0.39049863815307617	0.2268386334180832	0.5271112322807312	0.14719697833061218	0.11789750307798386	0.15886685252189636	0.19455969333648682	1.0173925161361694	0.20396453142166138	0.10619274526834488	0.9947629570960999	0.03847226873040199	0.28121355175971985	0.10132395476102829	0.05495983734726906	0.2461366057395935	0.5371716022491455	0.1946011334657669	0.28366759419441223	0.24873553216457367	0.11811379343271255	0.05414370447397232	0.31517520546913147	0.3150178790092468	0.1916103959083557	0.06373699754476547	0.15840484201908112	0.30092713236808777	0.08013442158699036	0.055679671466350555	0.038287144154310226	0.16423118114471436	0.034888118505477905	0.08816757798194885	0.45242413878440857	0.36578232049942017	0.1300322711467743	0.14304417371749878	1.436554193496704
M01_T015	C20	0.7428224682807922	0.14621718227863312	0.5494790077209473	0.9756448268890381	0.32710739970207214	0.10795844346284866	0.19944502413272858	0.12259486317634583	0.16876612603664398	1.4730507135391235	0.4822337031364441	0.10444582253694534	0.8255174160003662	0.10386545211076736	0.21585337817668915	0.08307818323373795	0.06976873427629471	0.4735216498374939	0.723680317401886	0.41283994913101196	0.10804656147956848	0.2810611128807068	0.10101155936717987	0.08678470551967621	0.09269116073846817	0.46968042850494385	0.28638771176338196	0.2954106628894806	0.3803516626358032	1.0233051776885986	0.18484295904636383	0.1839613914489746	0.07596991956233978	0.11887338757514954	0.059773437678813934	0.0845518708229065	0.1275491863489151	1.5493040084838867	0.5978971123695374	0.1847406029701233	1.0612614154815674
M01_T015	C21	0.7529870271682739	0.5768887996673584	0.3763430416584015	0.1299489587545395	0.13849319517612457	0.09090495109558105	0.6484093070030212	0.21545936167240143	0.2362808734178543	1.018306016921997	0.18907402455806732	0.122727170586586	0.8087022304534912	0.10121340304613113	0.21362712979316711	0.09416889399290085	0.08305685222148895	0.25921860337257385	0.9001261591911316	0.3121272623538971	0.09490350633859634	0.2384299337863922	0.09605652093887329	0.10259722173213959	0.05867740884423256	0.2500898241996765	0.180669367313385	0.11916929483413696	0.25480592250823975	0.2443389892578125	0.7540022134780884	0.1155896857380867	0.16299761831760406	0.46728062629699707	0.4088365435600281	0.10091463476419449	0.07590515911579132	0.5918733477592468	0.7543657422065735	0.12281718105077744	0.32427775859832764
M01_T015	C22	0.8152993321418762	0.7787066698074341	0.34921613335609436	0.6931636929512024	0.13436345756053925	0.08198275417089462	0.26045477390289307	0.255363792181015	0.6842824220657349	1.0748023986816406	0.7276312112808228	0.10541009902954102	0.7244114279747009	0.1315242052078247	0.20992647111415863	0.1702301949262619	0.362619549036026	0.21137523651123047	0.4303753972053528	0.22232715785503387	0.10431117564439774	0.23131482303142548	0.06579925119876862	0.07826273888349533	0.08965232968330383	0.3171275556087494	0.1861574947834015	0.22520513832569122	0.31932497024536133	0.22255970537662506	0.9880554676055908	0.07742916792631149	0.26098302006721497	0.791085422039032	0.2270761877298355	0.08713839203119278	0.07677444815635681	0.6409896016120911	0.1317872405052185	0.74778151512146	0.6023748517036438
M01_T015	C23	0.7701823115348816	0.18154729902744293	0.38309457898139954	0.841721773147583	0.589353621006012	0.13509677350521088	0.6557855606079102	0.22424918413162231	0.2675214111804962	0.3647443354129791	0.4192841053009033	0.09957292675971985	0.8071005940437317	0.09284920990467072	0.20897972583770752	0.08899205923080444	0.14057709276676178	0.3265528976917267	1.1419013738632202	0.43423599004745483	0.28541234135627747	0.2660903334617615	0.15043680369853973	0.08136076480150223	0.08613232523202896	0.09340881556272507	0.17809103429317474	0.09108529984951019	0.3255515992641449	0.2297060489654541	0.1650698333978653	0.31536924839019775	0.1097131073474884	0.6032054424285889	0.15417471528053284	0.08647505939006805	0.07985995709896088	0.601590096950531	0.16301748156547546	0.16957373917102814	1.5229305028915405
M01_T015	C24	0.8437992930412292	0.8373628258705139	0.634425938129425	0.738764226436615	0.18086178600788116	0.08525054901838303	0.5524091124534607	0.14008916914463043	0.3817882537841797	0.9020631313323975	0.7270194888114929	0.1713167279958725	0.8276882171630859	0.11902576684951782	0.2472713440656662	0.1353326290845871	0.4687487483024597	0.9545945525169373	0.9487020969390869	0.4225507974624634	0.14255771040916443	0.3441255986690521	0.16115759313106537	0.2745271325111389	0.12444742769002914	0.1936033070087433	0.24143609404563904	0.14374642074108124	0.23763328790664673	0.27388882637023926	0.9725152254104614	0.10460293292999268	0.3715750277042389	0.6217477321624756	0.2693995535373688	0.185944601893425	0.10250754654407501	0.6338648796081543	0.6579577922821045	0.4434754550457001	0.6646296977996826
M01_T015	C25	0.8041706681251526	0.9040692448616028	0.6502487659454346	0.7105750441551208	0.12066174298524857	0.11428044736385345	0.558402419090271	0.13092082738876343	0.20823630690574646	0.3199525773525238	0.36280474066734314	0.19838130474090576	1.1353756189346313	0.1277117282152176	0.24196404218673706	0.10521382838487625	1.086401343345642	0.854303777217865	0.7588199973106384	0.28376203775405884	0.12116852402687073	0.2533329427242279	0.07290773838758469	0.101873479783535	0.07700321078300476	0.11666610836982727	0.23191766440868378	1.1109895706176758	0.26874908804893494	0.29427090287208557	0.4796740710735321	0.09171129018068314	0.5724325180053711	1.0306764841079712	0.5621235370635986	0.2139534056186676	0.08343034237623215	1.0837322473526	0.16359807550907135	0.3727538585662842	0.48510539531707764
M01_T015	C26	0.7655628323554993	0.6172638535499573	0.46889162063598633	0.12586621940135956	0.12457124888896942	0.06547059863805771	0.6598670482635498	0.18112006783485413	0.31183546781539917	0.30110710859298706	0.19291934370994568	0.14106380939483643	0.8484481573104858	0.10878395289182663	0.21691526472568512	0.0712742954492569	0.13386297225952148	0.26273593306541443	0.9074057936668396	0.31305253505706787	0.09161429852247238	0.238558828830719	0.0829077959060669	0.08731589466333389	0.05694429576396942	0.0637890174984932	0.195318341255188	0.07225237041711807	0.2494850605726242	0.2755211591720581	0.7330982685089111	0.10226000100374222	0.1853480488061905	0.5089112520217896	0.42180681228637695	0.09731943160295486	0.0732654258608818	0.6113013625144958	0.5653097629547119	0.10601142793893814	0.35102733969688416
M01_T015	C27	0.7758291959762573	0.6285282373428345	0.49874353408813477	0.20640043914318085	0.14181815087795258	0.10889678448438644	0.6553099751472473	0.19321425259113312	0.24901314079761505	0.3035390377044678	0.21112652122974396	0.19481876492500305	0.9687357544898987	0.11317509412765503	0.22388970851898193	0.09228036552667618	0.17509616911411285	0.2837788164615631	0.9945755004882812	0.3133586049079895	0.10709711909294128	0.24203041195869446	0.1027928963303566	0.08133484423160553	0.07069916278123856	0.08492394536733627	0.2106919139623642	0.13294781744480133	0.21846887469291687	0.24067118763923645	0.7679550647735596	0.14599618315696716	0.19444654881954193	0.8261922597885132	0.5214051008224487	0.09976418316364288	0.0999433696269989	0.6422566771507263	0.20898517966270447	0.1898331344127655	0.39940816164016724
M01_T015	C28	0.8013085722923279	0.6726546883583069	0.3842260539531708	0.11898476630449295	0.1345367580652237	0.06251756101846695	0.32090649008750916	0.2559049427509308	0.5153462290763855	0.7084106802940369	0.1950226128101349	0.1859990805387497	1.0459320545196533	0.11093426495790482	0.2288840115070343	0.11189592629671097	0.33415165543556213	0.22436663508415222	0.4232553541660309	0.2204681783914566	0.09160301089286804	0.21474526822566986	0.0680922344326973	0.07556948065757751	0.07455548644065857	0.09532122313976288	0.23201070725917816	0.054469432681798935	0.31337282061576843	0.2788143455982208	1.0337913036346436	0.05850236490368843	0.5938247442245483	0.8278099298477173	0.5917062163352966	0.13007229566574097	0.0785788893699646	0.6773161292076111	0.6260083913803101	0.11440955847501755	0.3616228997707367
M01_T015	C29	0.8227177262306213	0.7579444050788879	0.3681008219718933	1.0736864805221558	0.14161956310272217	0.0856819823384285	0.7598555088043213	0.23238541185855865	0.6202581524848938	0.2950294613838196	0.44363170862197876	0.10486942529678345	0.7391132116317749	0.11749923229217529	0.22702132165431976	0.10190759599208832	0.8359724283218384	0.2901250720024109	1.0560240745544434	0.3197177052497864	0.10266471654176712	0.2377462238073349	0.10591378062963486	0.08055751770734787	0.07044166326522827	0.09619642049074173	0.19656915962696075	0.09036261588335037	0.2313484251499176	0.21066215634346008	0.996744692325592	0.09146101027727127	0.5298939943313599	0.620453953742981	0.18319492042064667	0.0882105752825737	0.07645212113857269	0.7211820483207703	0.13622421026229858	0.7189521193504333	0.44650760293006897
M01_T016	C01	0.36923038959503174	0.31816425919532776	0.6659855842590332	0.20035675168037415	0.2292039543390274	0.40779823064804077	0.16324210166931152	0.09732148051261902	0.1435634344816208	0.42704975605010986	0.41599979996681213	0.08021152764558792	0.3665640354156494	0.10092299431562424	0.2565763294696808	0.05983777716755867	0.15755514800548553	0.8317914605140686	1.509486436843872	0.7654609680175781	0.20161941647529602	1.3210726976394653	0.2264380007982254	0.08048006892204285	0.07907209545373917	0.08764439076185226	0.17344918847084045	0.11037929356098175	0.2398248165845871	1.2696120738983154	0.1743897646665573	0.049962811172008514	0.05814167484641075	0.14489011466503143	0.1726892590522766	0.07130897045135498	0.07858700305223465	0.7218338847160339	0.25358057022094727	0.11115247011184692	0.504906952381134
M01_T016	C02	0.6638273000717163	0.27287399768829346	0.6112595796585083	0.35663726925849915	0.19272252917289734	0.10741584748029709	0.14967162907123566	0.09919941425323486	0.1494455635547638	0.3786776661872864	0.5909951329231262	0.13584443926811218	0.44430509209632874	0.6291277408599854	0.9360364079475403	0.1262141913175583	0.22032113373279572	0.8977475762367249	0.4358269274234772	0.5948364734649658	0.12534964084625244	0.275295227766037	0.15786099433898926	0.09815438091754913	0.1399279683828354	0.1311645656824112	0.23985914885997772	0.08274243026971817	0.11432601511478424	0.2927185297012329	0.13440309464931488	0.04478469118475914	0.09110232442617416	0.1380661129951477	0.06081552430987358	0.20799581706523895	0.11879035085439682	1.1154264211654663	0.1572686731815338	0.12085423618555069	0.6014322638511658
M01_T016	C03	0.6234619617462158	0.14570112526416779	0.5558403134346008	0.1859482377767563	0.21055260300636292	0.0782611072063446	0.15285040438175201	0.14635437726974487	0.33671414852142334	0.44919273257255554	0.2500026524066925	0.11637399345636368	0.815400242805481	0.8434035778045654	0.7827134132385254	0.11569477617740631	0.08359258621931076	0.21453501284122467	0.41698595881462097	0.4889921247959137	0.09411558508872986	0.17159520089626312	0.05665450170636177	0.0690297856926918	0.07483857125043869	0.08054056763648987	0.20576253533363342	0.05833873152732849	0.06352664530277252	0.2328842133283615	0.0995178297162056	0.0425289161503315	0.0350128710269928	0.05521968752145767	0.04983674734830856	0.11390919238328934	0.10534486919641495	1.0932812690734863	0.11859061568975449	0.09395726770162582	0.919142484664917
M01_T016	C04	0.6928408145904541	1.2105228900909424	0.5280554294586182	0.22415639460086823	0.38379722833633423	0.14041830599308014	0.21131250262260437	0.5192925930023193	0.18154673278331757	0.4531623125076294	0.2468535602092743	0.4775218665599823	0.7914718389511108	0.7729644775390625	1.0975956916809082	0.1670706868171692	0.16939999163150787	0.24105946719646454	0.4592498540878296	0.843699038028717	0.26149290800094604	0.3740200698375702	0.14004619419574738	0.17910566926002502	0.10768935084342957	0.15597401559352875	0.4226108491420746	0.09768121689558029	0.17717860639095306	0.4010361433029175	0.2642693817615509	0.04952099174261093	0.06453320384025574	0.20384341478347778	0.05957706645131111	0.08828699588775635	0.1348443180322647	1.1042848825454712	0.2283027172088623	0.09543176740407944	0.8663222193717957
M01_T016	C05	0.5510128736495972	0.09362482279539108	0.5200805068016052	0.13199381530284882	0.1865500956773758	0.059253253042697906	0.08557000011205673	0.13282334804534912	0.10149363428354263	0.17983810603618622	0.20687606930732727	0.09032552689313889	0.3617153763771057	0.6127765774726868	0.7224060297012329	0.10014764219522476	0.06412229686975479	0.11961735785007477	0.19520875811576843	0.4843994081020355	0.06778337806463242	0.13114748895168304	0.0412941500544548	0.0561380535364151	0.05601908266544342	0.06693164259195328	0.16329941153526306	0.03902716934680939	0.04931473731994629	0.14622856676578522	0.08473286777734756	0.03458902984857559	0.03579035401344299	0.043692946434020996	0.03922051563858986	0.08221753686666489	0.08376984298229218	0.9188190698623657	0.10624057054519653	0.098857082426548	0.15012848377227783
M01_T016	C06	0.6385098099708557	0.12481801211833954	0.4438638985157013	0.1675821989774704	0.22262243926525116	0.07121490687131882	0.7255316972732544	0.14959704875946045	0.6008428931236267	0.40018323063850403	0.22863879799842834	0.12872357666492462	0.8171243667602539	0.6847472190856934	0.8343113660812378	0.10846123844385147	0.0729156881570816	0.16843979060649872	0.2522016167640686	0.6450807452201843	0.06426434963941574	0.14085713028907776	0.06417303532361984	0.07445798069238663	0.056999322026968	0.08273867517709732	0.19669859111309052	0.0552113838493824	0.05351642519235611	0.24955147504806519	0.10959641635417938	0.03117028996348381	0.007479592692106962	0.056406062096357346	0.018671894446015358	0.03278873860836029	0.14007867872714996	1.0337586402893066	0.09542408585548401	0.0935472920536995	0.387363076210022
M01_T016	C07	0.6596985459327698	0.12363159656524658	0.376356303691864	0.145976260304451	0.18981431424617767	0.06089088320732117	0.10761995613574982	0.1423138678073883	0.12057270854711533	0.3408542573451996	0.19714175164699554	0.09263994544744492	0.5461781024932861	0.7111871242523193	0.662363588809967	0.11350730806589127	0.07700785249471664	0.1627945899963379	0.2634904384613037	0.6675140857696533	0.07388400286436081	0.1564215123653412	0.05611493065953255	0.06902322918176651	0.12190384417772293	0.06392993777990341	0.15461412072181702	0.03817048668861389	0.05643310397863388	0.1764456033706665	0.09654176980257034	0.034674711525440216	0.02964802458882332	0.045197851955890656	0.04440648481249809	0.09157142788171768	0.0899592861533165	0.9560208320617676	0.11129329353570938	0.09868527948856354	0.5999454855918884
M01_T016	C08	0.6906279921531677	0.09398839622735977	0.3773091733455658	0.15266761183738708	0.18646244704723358	0.06841805577278137	0.08967837691307068	0.15322867035865784	0.0998801663517952	0.18272161483764648	0.24204912781715393	0.10747673362493515	0.5677052736282349	0.5500136613845825	0.6541222333908081	0.14029532670974731	0.09776885062456131	0.19649139046669006	0.33201247453689575	0.6941345930099487	0.0839114785194397	0.17891225218772888	0.05320911854505539	0.06856318563222885	0.06644084304571152	0.06750315427780151	0.19434328377246857	0.04914972558617592	0.06122412905097008	0.2194042205810547	0.11284971237182617	0.04297127202153206	0.030318934470415115	0.048314418643713	0.04318402707576752	0.10549300909042358	0.10851645469665527	0.9569740891456604	0.10925520211458206	0.0970488041639328	0.13651145994663239
M01_T016	C09	0.6873950362205505	0.12270374596118927	0.4196961522102356	0.15263143181800842	0.20353670418262482	0.06586642563343048	0.11530358344316483	0.14715957641601562	0.13008788228034973	0.41828805208206177	0.24704492092132568	0.09373693913221359	0.5619614720344543	0.710225522518158	0.729088306427002	0.11838151514530182	0.07593538612127304	0.1710509955883026	0.292285293340683	0.7102718353271484	0.08342958986759186	0.1391373574733734	0.056564390659332275	0.06499536335468292	0.06101866066455841	0.08470486849546432	0.16754373908042908	0.05586586147546768	0.05818871781229973	0.1871705800294876	0.1233043372631073	0.043504100292921066	0.03242695331573486	0.05285283550620079	0.042332883924245834	0.08612299710512161	0.10414889454841614	0.9393562078475952	0.09779340028762817	0.10086207091808319	0.2326040416955948
M01_T016	C10	0.7325785160064697	0.13836245238780975	0.7628775835037231	1.1757525205612183	0.6080950498580933	0.46739038825035095	0.1646222025156021	0.17153973877429962	0.6537660956382751	0.620468258857727	0.5033345222473145	0.13887883722782135	0.9419481754302979	0.14756935834884644	0.2828352451324463	0.0932512953877449	0.7784188389778137	0.30158910155296326	1.0689882040023804	0.3954543471336365	0.19110146164894104	0.3139232397079468	0.32339024543762207	0.08017469942569733	0.07896139472723007	0.21619951725006104	0.2163684219121933	0.07328922301530838	0.10768646001815796	0.821344792842865	0.1135634109377861	0.0556161105632782	0.04037654399871826	0.05466305464506149	0.04911360144615173	0.03102933056652546	0.22533653676509857	1.169506549835205	0.1643577218055725	0.2002812772989273	1.8074864149093628
M01_T016	C11	0.5096760988235474	0.2023865282535553	0.543330192565918	0.7056046724319458	0.3434452712535858	0.08208201825618744	0.2423035353422165	0.18216747045516968	0.4648882746696472	0.8928183317184448	0.8779664039611816	0.1253104954957962	0.8537443280220032	0.251118928194046	0.24794943630695343	0.09123513847589493	0.16277116537094116	0.3278155028820038	0.8639254570007324	0.48333314061164856	0.410986065864563	0.3743564486503601	0.8878962397575378	0.10572734475135803	0.08171563595533371	0.16196990013122559	0.23594655096530914	0.06252171099185944	0.10994677990674973	0.8804944157600403	0.13059403002262115	0.0535835437476635	0.047045573592185974	0.05743136256933212	0.08731440454721451	0.047538574784994125	0.1231929361820221	2.0830576419830322	0.20579640567302704	0.11873269826173782	1.5422472953796387
M01_T016	C12	0.5380781292915344	0.09602843970060349	0.4695088863372803	0.23929867148399353	0.3445368707180023	0.6648829579353333	0.24989579617977142	0.40084952116012573	0.8456623554229736	0.7884418368339539	0.3315257430076599	0.0816781222820282	0.7754995226860046	0.13217203319072723	0.2987671196460724	0.0515739843249321	0.0888773575425148	0.21374039351940155	0.5735700726509094	0.2400718480348587	0.10179552435874939	0.19431203603744507	0.07872253656387329	0.07118657976388931	0.07885529100894928	0.09808109700679779	0.285177618265152	0.06986621022224426	0.23253300786018372	0.6416327953338623	0.08334702253341675	0.016521086916327477	0.08485104143619537	0.24210411310195923	0.09739349037408829	0.059312015771865845	0.4015931785106659	1.3997312784194946	0.19219061732292175	0.09543423354625702	1.0080760717391968
M01_T016	C13	0.5223718881607056	0.15276040136814117	0.5684123039245605	0.22861187160015106	0.2524101436138153	0.26460787653923035	0.3408570885658264	0.23109519481658936	0.14443598687648773	0.4248674809932709	0.2593249976634979	1.3195680379867554	1.0991244316101074	0.8023467659950256	1.4210695028305054	0.12455414980649948	0.44054412841796875	0.24548250436782837	0.280154287815094	0.4721491038799286	0.21318642795085907	0.19717523455619812	0.067940354347229	0.00690249539911747	0.05908927321434021	0.15718375146389008	0.2129364162683487	0.10898640006780624	0.38923531770706177	0.6431447267532349	0.11851146817207336	0.07970014214515686	0.16988039016723633	1.0315369367599487	0.3459981679916382	0.10822739452123642	0.18231599032878876	1.7196943759918213	1.0979928970336914	0.10281268507242203	0.5342059135437012
M01_T016	C14	0.7460525631904602	0.12246758490800858	0.48219770193099976	0.8571670055389404	0.19386039674282074	0.08807072788476944	0.2300923615694046	0.22074031829833984	0.1418786644935608	1.0525708198547363	0.3787112236022949	0.09187055379152298	0.5275252461433411	0.10362518578767776	0.22705288231372833	0.2263835221529007	0.06983886659145355	0.5822479128837585	0.8182313442230225	0.3170884847640991	0.08013685047626495	0.15217216312885284	0.05487093701958656	0.08031505346298218	0.04692051187157631	0.1194198802113533	0.180558443069458	0.10446228832006454	0.8850383162498474	0.18428969383239746	0.09798035770654678	0.33239904046058655	0.06485958397388458	0.15090256929397583	0.06215701624751091	0.07083778083324432	0.08308397233486176	0.5684553980827332	0.10669832676649094	0.09839025139808655	1.1616016626358032
M01_T016	C15	0.6897138357162476	0.1504211574792862	0.7376886606216431	0.8581869006156921	0.7719373106956482	0.15086548030376434	0.2499457746744156	0.17979711294174194	0.8199763894081116	1.1417666673660278	0.7581773996353149	0.12516508996486664	0.8414685130119324	0.22432826459407806	0.3726145923137665	0.10608256608247757	0.08461837470531464	0.2998175024986267	0.758014440536499	0.2843727171421051	0.420827716588974	0.216878741979599	0.6371579170227051	0.10519268363714218	0.0750734806060791	0.31180718541145325	0.20360343158245087	0.07686574012041092	0.13116173446178436	0.7825477123260498	0.11539947241544724	0.03436770662665367	0.03547888994216919	0.07486849278211594	0.06590091437101364	0.06894022226333618	0.13709428906440735	1.3361650705337524	0.13246190547943115	0.09423738718032837	0.93043053150177
M01_T016	C16	0.6893569231033325	0.9508426189422607	0.9595929980278015	0.4258239269256592	0.751226007938385	0.24262675642967224	0.5309803485870361	0.40163710713386536	0.2469630390405655	0.9397486448287964	0.38027551770210266	0.6785863041877747	0.7899682521820068	0.22664347290992737	0.37748122215270996	0.3267674446105957	0.47023123502731323	0.5796634554862976	0.9024738073348999	0.42189690470695496	0.7690242528915405	0.1727260798215866	0.45424556732177734	0.358359158039093	0.3472364544868469	0.5262723565101624	0.221823051571846	0.3756898045539856	0.36901983618736267	0.18371345102787018	0.2159983515739441	0.10107370465993881	0.28811198472976685	0.4867759943008423	0.24782021343708038	0.09897460788488388	0.8721692562103271	0.6749534010887146	0.16197146475315094	0.11981751769781113	0.9880044460296631
M01_T016	C17	0.6466696858406067	0.17863430082798004	0.55410236120224	0.3352409601211548	0.4905265271663666	0.09684234112501144	0.11379792541265488	0.13632509112358093	0.19759522378444672	0.7363563179969788	0.42484021186828613	0.12085672467947006	0.8515790700912476	0.12020862847566605	0.28758853673934937	0.11449895054101944	0.09963250160217285	1.0241403579711914	0.5771772265434265	0.2868456244468689	0.14169999957084656	0.2345799207687378	0.10524026304483414	0.13397400081157684	0.9561997652053833	0.2481764703989029	0.2279779314994812	0.07528207451105118	0.07536893337965012	0.15407750010490417	0.1194676086306572	0.061827052384614944	0.06441374123096466	0.10598040372133255	0.048251185566186905	0.11764244735240936	0.26891207695007324	0.6629167199134827	0.12176573276519775	0.11542748659849167	0.722418487071991
M01_T016	C18	0.6285662651062012	0.12463432550430298	0.766505777835846	0.17876991629600525	0.8552148342132568	0.08731058984994888	0.13987599313259125	0.14425921440124512	0.33593127131462097	0.6498399376869202	0.7361280918121338	0.10830211639404297	0.784393846988678	0.14519299566745758	0.26290252804756165	0.13056586682796478	0.07031596451997757	0.2609529495239258	0.4362017512321472	0.19700045883655548	0.49796897172927856	0.17010386288166046	0.4848945140838623	0.08656125515699387	0.0742773711681366	0.5849815607070923	0.20768019556999207	0.06299494951963425	0.07506347447633743	0.5605713725090027	0.06998258084058762	0.040550392121076584	0.04044162854552269	0.05948389321565628	0.03406670317053795	0.06293138861656189	0.08441223204135895	0.6091656684875488	0.10505583137273788	0.09806600213050842	0.6441290974617004
M01_T016	C19	0.4737892150878906	0.17166009545326233	0.3941703140735626	0.2027786821126938	0.4874194860458374	0.08890711516141891	0.14688871800899506	0.18219810724258423	0.1221327856183052	1.1001595258712769	0.252590149641037	0.13138799369335175	0.8430203795433044	0.10622306168079376	0.24858488142490387	0.06320784986019135	0.07610303908586502	0.210079625248909	0.46984824538230896	0.19864949584007263	0.2786983251571655	0.13042131066322327	0.20989879965782166	0.07454554736614227	0.1874282956123352	0.2774812877178192	0.20385129749774933	0.06628132611513138	0.17258690297603607	0.20582914352416992	0.06623301655054092	0.06882645934820175	0.044999029487371445	0.04994596913456917	0.04740648344159126	0.038132887333631516	0.40400275588035583	0.41040194034576416	0.13746792078018188	0.13868671655654907	1.0112957954406738
M01_T016	C20	0.6796029210090637	0.10970653593540192	0.5437384843826294	0.9248348474502563	0.31722375750541687	0.11096226423978806	0.18842947483062744	0.17007315158843994	0.1713470220565796	1.2932082414627075	0.43742144107818604	0.1150997132062912	0.7823526263237	0.13558124005794525	0.2592928111553192	0.09715846180915833	0.07779623568058014	0.27241867780685425	0.5828563570976257	0.34615758061408997	0.0970342829823494	0.20113693177700043	0.0914536640048027	0.061237577348947525	0.06649953126907349	0.37270548939704895	0.26044610142707825	0.2489660084247589	0.35670363903045654	0.9888081550598145	0.16087502241134644	0.15767785906791687	0.06655707955360413	0.0978328287601471	0.060368094593286514	0.07266855239868164	0.09715178608894348	1.4224058389663696	0.6912230253219604	0.2064368575811386	1.0601553916931152
M01_T016	C21	0.6940153241157532	0.5620020627975464	0.4533389210700989	0.1634603589773178	0.21169880032539368	0.08830665796995163	0.5670984983444214	0.23738837242126465	0.263469934463501	0.9616395235061646	0.264509916305542	0.11589566618204117	0.7841134667396545	0.13741618394851685	0.26965323090553284	0.08372282981872559	0.09564150124788284	0.23235850036144257	0.8333863615989685	0.27937695384025574	0.08309835195541382	0.15815484523773193	0.08362922817468643	0.08295966684818268	0.061998993158340454	0.19827841222286224	0.1795298308134079	0.10761680454015732	0.19908423721790314	0.21720238029956818	0.6403258442878723	0.09452880918979645	0.16278693079948425	0.39513829350471497	0.348633348941803	0.07319812476634979	0.07954347878694534	0.6652023792266846	0.8632742166519165	0.12622195482254028	0.24723249673843384
M01_T016	C22	0.7568851113319397	0.7367496490478516	0.45772993564605713	0.5817121267318726	0.203315868973732	0.08972293883562088	0.24183166027069092	0.274087518453598	0.5560149550437927	1.0740350484848022	0.46182724833488464	0.11058961600065231	0.6223368644714355	0.13399751484394073	0.24850980937480927	0.14310219883918762	0.3138198256492615	0.19239918887615204	0.29233303666114807	0.21585893630981445	0.06417801231145859	0.16127806901931763	0.0703434944152832	0.07518415153026581	0.0672927275300026	0.2561545968055725	0.18779601156711578	0.18616698682308197	0.33640924096107483	0.1888267546892166	0.8752071261405945	0.09726008772850037	0.19430404901504517	0.7173203229904175	0.16400150954723358	0.07078441977500916	0.08367195725440979	0.686987578868866	0.14455975592136383	0.7512807250022888	0.35651832818984985
M01_T016	C23	0.69242262840271	0.165554016828537	0.4607315957546234	0.8181301355361938	0.40820014476776123	0.1477222442626953	0.5111470222473145	0.2438785284757614	0.2545626163482666	0.49196502566337585	0.35473692417144775	0.09846429526805878	0.7483887672424316	0.12601551413536072	0.2542097270488739	0.10556145757436752	0.1056424155831337	0.2616366744041443	1.031694769859314	0.35992321372032166	0.15407656133174896	0.16648608446121216	0.12424755096435547	0.0753503143787384	0.06952124089002609	0.08048032224178314	0.1987810581922531	0.07320331782102585	0.24612367153167725	0.15900427103042603	0.12075380980968475	0.2506127655506134	0.1594439595937729	0.49688050150871277	0.13797320425510406	0.0703054666519165	0.0959240049123764	0.6949590444564819	0.17925049364566803	0.15540604293346405	1.4698634147644043
M01_T016	C24	0.7917665243148804	0.832070529460907	0.6295362114906311	0.5548754334449768	0.19777658581733704	0.09495645016431808	0.41059306263923645	0.14057505130767822	0.2984418272972107	0.822700023651123	0.5769414901733398	0.12960661947727203	0.747684895992279	0.13011662662029266	0.2552323043346405	0.1109418123960495	0.2568810284137726	0.8425986766815186	0.8510478734970093	0.36320140957832336	0.08214322477579117	0.21559415757656097	0.11262091994285583	0.24554495513439178	0.09536566585302353	0.14689892530441284	0.24521034955978394	0.13448812067508698	0.22281956672668457	0.2053588181734085	0.8136593103408813	0.10066037625074387	0.2258281260728836	0.5596014261245728	0.23343925178050995	0.15574409067630768	0.09710317105054855	0.658485472202301	0.7338340282440186	0.4085482954978943	0.6782484650611877
M01_T016	C25	0.7218778729438782	0.8576062917709351	0.5522631406784058	0.7551636695861816	0.22869186103343964	0.046397969126701355	0.5135247111320496	0.2113010287284851	0.19794069230556488	0.4819728434085846	0.35658034682273865	0.17068766057491302	1.1482830047607422	0.12677599489688873	0.29492130875587463	0.07859385758638382	1.0536226034164429	0.5232337713241577	0.7242289185523987	0.23765400052070618	0.06285370141267776	0.1514827460050583	0.06126987189054489	0.08572869002819061	0.06232665106654167	0.08813591301441193	0.20622026920318604	0.9703837633132935	0.2067437618970871	0.2773716151714325	0.2976609766483307	0.12409092485904694	0.46973302960395813	1.0236091613769531	0.39436981081962585	0.16975902020931244	0.10353454947471619	0.9633198380470276	0.12152217328548431	0.29228219389915466	0.5470782518386841
M01_T016	C26	0.7427800893783569	0.5583692789077759	0.48971623182296753	0.14476488530635834	0.19746868312358856	0.06724678725004196	0.535695493221283	0.21149307489395142	0.26130738854408264	0.35672011971473694	0.255195677280426	0.11037309467792511	0.8074509501457214	0.1225445568561554	0.2719859778881073	0.06845472007989883	0.08728199452161789	0.26613450050354004	0.8630409836769104	0.3082128167152405	0.07173551619052887	0.1773231327533722	0.07098204642534256	0.07447559386491776	0.05957317352294922	0.07141968607902527	0.2038220912218094	0.054003722965717316	0.23003152012825012	0.24505653977394104	0.6284111738204956	0.08207631856203079	0.18966500461101532	0.41825371980667114	0.3350411355495453	0.06620059162378311	0.07901408523321152	0.6961707472801208	0.6324586868286133	0.1164536401629448	0.3120329678058624
M01_T016	C27	0.7411410808563232	0.6440068483352661	0.5289578437805176	0.18246620893478394	0.20025937259197235	0.11417093127965927	0.531000554561615	0.2156849205493927	0.23964813351631165	0.3807174265384674	0.2743240296840668	0.1503632515668869	0.8750107884407043	0.1157877966761589	0.2624996602535248	0.08255641162395477	0.10737726092338562	0.2750004529953003	0.9224278926849365	0.2893657088279724	0.0936763659119606	0.17042329907417297	0.07927238941192627	0.08516077697277069	0.08252393454313278	0.0860019251704216	0.20766901969909668	0.10473047941923141	0.19437400996685028	0.21019186079502106	0.6448450684547424	0.11659294366836548	0.19657586514949799	0.6984482407569885	0.3920329213142395	0.09495794773101807	0.09062132239341736	0.7099298238754272	0.2207845002412796	0.14155597984790802	0.33770397305488586
M01_T016	C28	0.7285926342010498	0.7041032910346985	0.4431297481060028	0.14420869946479797	0.18976233899593353	0.06517671793699265	0.20289838314056396	0.2491338551044464	0.4457526206970215	0.6473762392997742	0.2725524604320526	0.16528673470020294	0.8729132413864136	0.1220536082983017	0.25128236413002014	0.11515063792467117	0.30445441603660583	0.18539200723171234	0.3504883348941803	0.1829124391078949	0.06345302611589432	0.14250199496746063	0.053709302097558975	0.07070957124233246	0.05917215347290039	0.08995625376701355	0.20519408583641052	0.04447782784700394	0.25041916966438293	0.24477115273475647	0.9905766248703003	0.05285068228840828	0.4218768775463104	0.7157211899757385	0.4326821267604828	0.08801380544900894	0.09090674668550491	0.6957647800445557	0.6689500212669373	0.1137104257941246	0.3226929008960724
M01_T016	C29	0.7536718845367432	0.7938087582588196	0.4290708899497986	0.7024099826812744	0.18715766072273254	0.09088248014450073	0.4215623140335083	0.23206506669521332	0.5695837736129761	0.376232773065567	0.3977082371711731	0.10382308810949326	0.617546796798706	0.1286921203136444	0.24739490449428558	0.18929050862789154	0.5931301712989807	0.21801722049713135	0.6992238163948059	0.22161489725112915	0.07393679022789001	0.15110956132411957	0.07259564101696014	0.07520343363285065	0.05380971357226372	0.0692591443657875	0.18747678399085999	0.08290749043226242	0.14340098202228546	0.15498965978622437	0.9056667685508728	0.06718071550130844	0.387997567653656	0.5498881936073303	0.14103996753692627	0.06685509532690048	0.08808042109012604	0.7292347550392151	0.14761365950107574	0.7425801753997803	0.3481435775756836
M02_T001+T002	C01	0.19745194911956787	0.23460659384727478	0.7061126828193665	0.11401035636663437	0.8112350106239319	0.37949812412261963	0.13353687524795532	0.07977011799812317	0.08823970705270767	0.29210397601127625	0.43227118253707886	0.0879940465092659	0.31180447340011597	0.017971845343708992	0.14552505314350128	0.08652709424495697	0.15631574392318726	1.1696888208389282	1.5674606561660767	0.668269157409668	0.20673687756061554	1.032546043395996	0.22710257768630981	0.13386908173561096	0.09610538929700851	0.14761334657669067	0.1316414475440979	0.11228660494089127	0.15795941650867462	0.7746036648750305	0.12757375836372375	0.1363859623670578	0.1887640506029129	0.09891276061534882	0.14877751469612122	0.19613443315029144	0.09822794795036316	0.6046639680862427	0.3095749318599701	0.1379828155040741	0.5319063067436218
M02_T001+T002	C02	0.5507022738456726	0.23793022334575653	1.013550877571106	0.567094624042511	0.8947178721427917	0.14863722026348114	0.17019213736057281	0.08041821420192719	0.2553814649581909	0.33712121844291687	0.5407882928848267	0.1232556626200676	0.6631476283073425	0.6433576345443726	0.9521101713180542	0.1620246320962906	0.33930936455726624	0.9571493268013	0.7186249494552612	0.5516113638877869	0.2257956713438034	0.20678924024105072	0.3674256205558777	0.14680980145931244	0.2337152659893036	0.1404569149017334	0.13210086524486542	0.12617196142673492	0.1509968638420105	0.3802564740180969	0.1727582961320877	0.12890341877937317	0.24844872951507568	0.19186605513095856	0.053055793046951294	0.20267899334430695	0.12844611704349518	1.0598762035369873	0.29379600286483765	0.12038009613752365	1.0124547481536865
M02_T001+T002	C03	0.5884897708892822	0.1506984382867813	0.8891207575798035	0.20692014694213867	0.6858295202255249	0.11730094254016876	0.2107246369123459	0.09907206147909164	0.5923159122467041	0.3284135162830353	0.21305887401103973	0.16825605928897858	0.8720691800117493	0.9678977727890015	0.849155604839325	0.15901631116867065	0.05882067605853081	0.3757455348968506	0.659376859664917	0.5827620029449463	0.12008515000343323	0.20043814182281494	0.057906053960323334	0.0778423324227333	0.11288231611251831	0.08655288070440292	0.15926356613636017	0.04697662591934204	0.08328769356012344	0.23004432022571564	0.1693660467863083	0.044762056320905685	0.15401911735534668	0.10099229961633682	0.03650354593992233	0.13498759269714355	0.09057160466909409	1.3502215147018433	0.21871210634708405	0.07653381675481796	0.8092785477638245
M02_T001+T002	C04	0.8733575940132141	1.1682047843933105	0.968358039855957	0.14753898978233337	0.4731268286705017	0.0	0.022129422053694725	0.059052128344774246	0.14804039895534515	0.29121413826942444	0.21967975795269012	0.046207327395677567	0.5804067254066467	1.160689353942871	1.5781432390213013	0.061635926365852356	0.10612571239471436	0.2244594246149063	0.45305266976356506	0.8064650297164917	0.11557906866073608	0.04432310536503792	0.12087509036064148	0.0	0.007819896563887596	0.3119158148765564	0.029370566830039024	0.05780348181724548	0.0	0.0801214650273323	0.13948526978492737	0.09336191415786743	0.0336943194270134	0.12404736131429672	0.03000388853251934	0.060028303414583206	0.0	2.1538774967193604	0.21469685435295105	0.1226954460144043	0.34971320629119873
M02_T001+T002	C05	0.5428781509399414	0.12468518316745758	0.8979224562644958	0.116960808634758	1.0496774911880493	0.1377009153366089	0.11858663707971573	0.11544179171323776	0.20615123212337494	0.15339908003807068	0.2095329612493515	0.14649806916713715	0.5003461241722107	0.7584470510482788	0.8136762976646423	0.12248256057500839	0.06858062744140625	0.25626006722450256	0.2544013559818268	0.5103023052215576	0.15597666800022125	0.12752825021743774	0.09942778944969177	0.05045729875564575	0.06266623735427856	0.07528067380189896	0.13476181030273438	0.05152551829814911	0.06258011609315872	0.1361428201198578	0.09250777214765549	0.047206394374370575	0.20898424088954926	0.08257413655519485	0.03548111766576767	0.13648322224617004	0.09687023609876633	1.1462299823760986	0.15742889046669006	0.09548431634902954	0.3105834424495697
M02_T001+T002	C06	0.6888024210929871	0.11744306236505508	0.7060559988021851	0.10218488425016403	0.5757120847702026	0.12300640344619751	0.8730179071426392	0.12756019830703735	0.7576199173927307	0.27279171347618103	0.14517496526241302	0.10228894650936127	0.7584073543548584	0.623763382434845	0.7141371965408325	0.14652971923351288	0.07246991246938705	0.26929232478141785	0.35036006569862366	0.6619234681129456	0.1294858157634735	0.1756288856267929	0.017970306798815727	0.08184750378131866	0.09166573733091354	0.010857879184186459	0.18322314321994781	0.0033449502661824226	0.044702403247356415	0.11261611431837082	0.1129009798169136	0.1790909767150879	0.0	0.0	0.0	0.0	0.13419565558433533	0.9353048205375671	0.1182820275425911	0.10950886458158493	0.3322773277759552
M02_T001+T002	C07	0.6365115642547607	0.1170509085059166	0.5003215074539185	0.10030154138803482	0.5108615756034851	0.1252223402261734	0.02122827060520649	0.03294907137751579	0.12489926815032959	0.317768931388855	0.2221589982509613	0.0807977095246315	0.6008586883544922	0.8119515180587769	0.7327084541320801	0.12311791628599167	0.07825521379709244	0.22600653767585754	0.40505751967430115	0.730661153793335	0.2737695872783661	0.2451038807630539	0.14945487678050995	0.032635875046253204	0.10671393573284149	0.08731144666671753	0.15111826360225677	0.12509657442569733	0.08317936956882477	0.19345836341381073	0.11284696310758591	0.030180683359503746	0.05815954878926277	0.07318871468305588	0.026571456342935562	0.13375556468963623	0.08586157858371735	1.1418310403823853	0.13497406244277954	0.07351931184530258	0.7485399842262268
M02_T001+T002	C08	0.6658138632774353	0.12370636314153671	0.5422983765602112	0.10328145325183868	0.5326979756355286	0.06931928545236588	0.09371883422136307	0.07293380796909332	0.1813436895608902	0.14233678579330444	0.21153397858142853	0.06646156311035156	0.5910906195640564	0.6090403199195862	0.6168879866600037	0.14191803336143494	0.11545221507549286	0.2592760920524597	0.4193896949291229	0.6767381429672241	0.11526067554950714	0.18134039640426636	0.052414219826459885	0.05202537775039673	0.09701768308877945	0.07434780150651932	0.1337786763906479	0.04406421631574631	0.04507967084646225	0.22196854650974274	0.15607000887393951	0.0731087476015091	0.07637259364128113	0.04260233789682388	0.0272666048258543	0.11843982338905334	0.06971102952957153	1.0983915328979492	0.12984953820705414	0.09245424717664719	0.1988546997308731
M02_T001+T002	C09	0.6151803135871887	0.10437967628240585	0.41569778323173523	0.010208548046648502	0.5029903054237366	0.0729939192533493	0.03671181946992874	0.03875976428389549	0.08772847056388855	0.25807687640190125	0.11579413712024689	0.09935969859361649	0.5671494603157043	0.7244836091995239	0.7569794654846191	0.07351569086313248	0.023304183036088943	0.24888630211353302	0.43292543292045593	0.7029972076416016	0.0	0.18329204618930817	0.0	0.017137601971626282	0.0	0.034572504460811615	0.10029230266809464	0.009803456254303455	0.020837975665926933	0.17018403112888336	0.0	0.0	0.06754620373249054	0.0	0.0	0.12544183433055878	0.0939062163233757	1.0114672183990479	0.06598413735628128	0.0322892852127552	0.28601303696632385
M02_T001+T002	C10	0.6993887424468994	0.1514681726694107	1.0375421047210693	1.148549199104309	0.9893026351928711	0.5522748231887817	0.1573614627122879	0.1225426197052002	0.7994412183761597	0.5511050820350647	0.573093056678772	0.12228789180517197	0.9150351285934448	0.16157008707523346	0.19106487929821014	0.08536536991596222	0.6497742533683777	0.42547717690467834	1.0955461263656616	0.42995011806488037	0.33695295453071594	0.44913816452026367	0.5720635056495667	0.11169387400150299	0.11806704849004745	0.29997527599334717	0.1834612935781479	0.07508466392755508	0.09036287665367126	0.87117600440979	0.1314816176891327	0.05414650961756706	0.05284881591796875	0.048870883882045746	0.03976062312722206	0.052523694932460785	0.3359202742576599	1.1462761163711548	0.1744997650384903	0.11227724701166153	1.5030094385147095
M02_T001+T002	C11	0.5131257176399231	0.20225834846496582	0.6621014475822449	0.7399811148643494	0.7153929471969604	0.18003056943416595	0.42112457752227783	0.051964469254016876	0.7789943218231201	1.5171140432357788	0.655741810798645	0.3834739625453949	1.0366367101669312	0.5573078989982605	0.19101707637310028	0.06987454742193222	0.17222920060157776	0.586274266242981	1.1023482084274292	0.6996080279350281	0.6890807747840881	0.4189004898071289	0.9224610328674316	0.1402500420808792	0.09631320834159851	0.2356116771697998	0.3040371537208557	0.08101220428943634	0.07041580229997635	1.2271548509597778	0.248133584856987	0.08527448028326035	0.15976890921592712	0.4007653295993805	0.12252788245677948	0.10951372981071472	0.14195513725280762	2.0617544651031494	0.3914982080459595	0.12319359928369522	1.497907042503357
M02_T001+T002	C12	0.44866037368774414	0.12481726706027985	0.537670910358429	0.4258999824523926	0.5872507095336914	0.5411860346794128	0.3068307638168335	0.18266186118125916	1.056336760520935	0.9153335094451904	0.07130932807922363	0.16348713636398315	0.7394055724143982	0.13357871770858765	0.10461115837097168	0.0	0.060090698301792145	0.2975764870643616	0.708329439163208	0.20985707640647888	0.17235399782657623	0.2538488805294037	0.0	0.12069597840309143	0.08418574184179306	0.06335314363241196	0.2103830873966217	0.0664491057395935	0.13728512823581696	0.36892133951187134	0.47905638813972473	0.06275518238544464	0.0	0.26274216175079346	0.14330272376537323	0.07419852912425995	0.13393282890319824	1.8511773347854614	0.0895787850022316	0.02766743116080761	1.046283483505249
M02_T001+T002	C13	0.517608106136322	0.15290044248104095	0.678960919380188	0.15376508235931396	1.1082240343093872	0.4287565350532532	0.23115786910057068	0.04934269189834595	0.1825278103351593	0.2558513879776001	0.37752434611320496	1.1638526916503906	0.999311089515686	0.22887063026428223	1.0184202194213867	0.5294221639633179	0.09008412808179855	0.4859933853149414	0.2080870121717453	0.8072144985198975	0.3926197290420532	0.3005661368370056	0.15174683928489685	0.11137209087610245	0.03540625050663948	0.1492360234260559	0.1862393617630005	0.13752692937850952	0.1414802074432373	0.6203853487968445	0.20470023155212402	0.13372741639614105	0.09481887519359589	0.9534427523612976	0.04734109714627266	0.04016084969043732	0.29876187443733215	1.5431833267211914	1.2278549671173096	0.11400187760591507	0.6035369038581848
M02_T001+T002	C14	0.7774096131324768	0.19446299970149994	1.2203378677368164	0.8569885492324829	0.5807344913482666	0.13172221183776855	0.2864813506603241	0.10617318004369736	0.17705917358398438	1.2918553352355957	0.424075722694397	0.08015856891870499	0.5725985169410706	0.05065358057618141	0.20393650233745575	0.15133804082870483	0.3220875859260559	1.297032356262207	1.0723196268081665	0.3583386242389679	0.2917121648788452	0.343970388174057	0.11905106157064438	0.20339994132518768	0.19277402758598328	0.2561662793159485	0.24483729898929596	0.6146612763404846	1.3750407695770264	0.732886552810669	0.5109803676605225	0.723533570766449	0.147442027926445	0.48095208406448364	0.26167282462120056	0.09065726399421692	0.20650866627693176	0.45979300141334534	0.1699819266796112	0.1590680181980133	1.3558093309402466
M02_T001+T002	C15	0.6051864624023438	0.17357608675956726	0.9803042411804199	1.2279149293899536	0.8978785276412964	0.18800482153892517	0.1789775937795639	0.10132051259279251	1.085899829864502	1.1214112043380737	0.7807108759880066	0.12685586512088776	0.78168785572052	0.11434273421764374	0.20416665077209473	0.10544927418231964	0.09267856180667877	0.6064507365226746	1.0733494758605957	0.4279963970184326	0.6462803483009338	0.3786070942878723	0.8962627649307251	0.18515042960643768	0.20058540999889374	0.3393346965312958	0.19960753619670868	0.060242656618356705	0.07901695370674133	0.9026009440422058	0.14958876371383667	0.031978946179151535	0.07971560955047607	0.03556841239333153	0.0743599683046341	0.04918313026428223	0.11717631667852402	1.4752929210662842	0.19370703399181366	0.09384837746620178	0.9108851552009583
M02_T001+T002	C16	0.6264187693595886	1.6922416687011719	1.9949722290039062	0.9444447159767151	1.6136105060577393	0.6427539587020874	0.801973283290863	0.6971473097801208	0.505984365940094	0.9674696326255798	0.4541041851043701	1.5367000102996826	0.7319348454475403	0.2756665050983429	0.353425532579422	0.39138931035995483	1.4620540142059326	1.2438968420028687	1.232081651687622	0.6326664090156555	0.9597105383872986	0.2559184432029724	1.099025011062622	0.6366609334945679	0.4788700342178345	1.1513373851776123	0.24958427250385284	0.747309684753418	0.5347087383270264	0.15864010155200958	0.3276396691799164	0.9994256496429443	0.9104109406471252	0.7014195322990417	0.45560765266418457	0.19704318046569824	0.8374069929122925	0.5357356071472168	0.2733873426914215	0.12120992690324783	1.3594130277633667
M02_T001+T002	C17	0.6319912672042847	0.1750289648771286	0.6416901350021362	0.27003636956214905	0.8995441198348999	0.2534940540790558	0.14296098053455353	0.11868315190076828	0.26042401790618896	0.5445921421051025	0.3200913667678833	0.11911250650882721	0.7135660648345947	0.08159394562244415	0.21228474378585815	0.13960698246955872	0.08727190643548965	1.0273820161819458	0.7272314429283142	0.28220275044441223	0.31391441822052	0.2795875072479248	0.10749071836471558	0.17474399507045746	0.7997614145278931	0.33767494559288025	0.2421673983335495	0.07282150536775589	0.07909595966339111	0.16239728033542633	0.12721878290176392	0.06439695507287979	0.14480812847614288	0.13481642305850983	0.05927370861172676	0.24655552208423615	0.21748293936252594	0.41627994179725647	0.22232769429683685	0.10750119388103485	0.4106214642524719
M02_T001+T002	C18	0.5447058081626892	0.1837323009967804	1.022678256034851	0.4129355251789093	0.911501407623291	0.3718544542789459	0.11979688704013824	0.10546506941318512	0.508449912071228	1.0189374685287476	0.7207157015800476	0.11119429767131805	0.8135055303573608	0.07724818587303162	0.6552021503448486	0.20024840533733368	0.08019348233938217	0.5268039703369141	0.6692559123039246	0.1783972978591919	0.6121181845664978	0.20275884866714478	0.655409574508667	0.10198486596345901	0.17801085114479065	0.7058002352714539	0.4010612964630127	0.04407382383942604	0.11257801204919815	0.5130396485328674	0.14870396256446838	0.05080168694257736	0.09827005118131638	0.08550461381673813	0.05438285320997238	0.10182469338178635	0.08246961981058121	0.43021294474601746	0.1600731760263443	0.11237643659114838	1.0586601495742798
M02_T001+T002	C19	0.28123822808265686	0.06694898754358292	0.4856000542640686	0.08633572608232498	0.6683070063591003	0.1696883589029312	0.0225459523499012	0.17860618233680725	0.06223591789603233	0.8805314302444458	0.1188010573387146	0.18414516746997833	0.7803335785865784	0.12292183935642242	0.14961378276348114	0.03294410556554794	0.004567175637930632	0.34121397137641907	0.4657977819442749	0.11794528365135193	0.32829952239990234	0.32459455728530884	0.036578718572854996	0.12925615906715393	0.48008668422698975	0.16657358407974243	0.08795054256916046	0.0023263117764145136	0.012312393635511398	0.2031916230916977	0.09990750253200531	0.0	0.0	0.017021868377923965	0.02412719465792179	0.1364884227514267	0.28806236386299133	0.31121641397476196	0.203626349568367	0.14023160934448242	1.516755223274231
M02_T001+T002	C20	0.6257559657096863	0.19142498075962067	0.9965157508850098	0.9867035150527954	0.8217563629150391	0.2659700810909271	0.18089205026626587	0.0677291750907898	0.47657376527786255	1.3842464685440063	0.6247725486755371	0.06092236936092377	0.8118695020675659	0.15162810683250427	0.3142721951007843	0.10708047449588776	0.050557296723127365	0.7176293134689331	0.7045223712921143	0.4091331660747528	0.12393876910209656	0.21973854303359985	0.2563769221305847	0.20870272815227509	0.03441278636455536	0.5546332597732544	0.27407363057136536	0.3181193172931671	0.3697364628314972	1.0279853343963623	0.24527834355831146	0.17691737413406372	0.1160249188542366	0.12089376151561737	0.05361531302332878	0.07476307451725006	0.13998247683048248	2.053391695022583	0.32388052344322205	0.21682430803775787	1.2686666250228882
M02_T001+T002	C21	0.6558824777603149	0.5499938726425171	0.7226584553718567	0.11365251988172531	0.6006726026535034	0.10149261355400085	0.5690398812294006	0.135821133852005	0.29243871569633484	1.069077968597412	0.2378959208726883	0.13316123187541962	0.7301133275032043	0.07776772230863571	0.1852283626794815	0.09147750586271286	0.12032793462276459	0.29721158742904663	0.8208180069923401	0.3128843307495117	0.10439517349004745	0.17540188133716583	0.09781624376773834	0.11914071440696716	0.07646093517541885	0.26535430550575256	0.1450943946838379	0.0787648931145668	0.20411570370197296	0.2400164008140564	0.7310420870780945	0.09961771219968796	0.1514817327260971	0.505494236946106	0.3577973246574402	0.09197290241718292	0.07692592591047287	0.5270511507987976	0.6975988745689392	0.15344737470149994	0.3748369514942169
M02_T001+T002	C22	0.6648123264312744	0.6468995213508606	0.5340225696563721	0.566577672958374	0.5501773953437805	0.09274953603744507	0.397564172744751	0.15752723813056946	0.5240061283111572	1.0412906408309937	0.7306945323944092	0.10853483527898788	0.6734447479248047	0.0565154142677784	0.3164542317390442	0.25238391757011414	0.4331851303577423	0.2801242172718048	0.609142541885376	0.1978093832731247	0.06714026629924774	0.15795181691646576	0.2433939278125763	0.13531272113323212	0.052299972623586655	0.2734677195549011	0.16676415503025055	0.30462124943733215	0.4899078905582428	0.29421404004096985	0.8257753849029541	0.17405955493450165	0.4441291391849518	0.7202261686325073	0.1429775059223175	0.0968845784664154	0.0883655995130539	0.6043748259544373	0.13503625988960266	0.679147481918335	0.5265887975692749
M02_T001+T002	C23	0.606551468372345	0.18207301199436188	0.7003269791603088	0.8847846388816833	1.0307036638259888	0.23485268652439117	0.5319100022315979	0.16980254650115967	0.2686268389225006	0.46855637431144714	0.40207386016845703	0.11940345168113708	0.7746146321296692	0.05830290913581848	0.12269513309001923	0.016550444066524506	0.05672348290681839	0.3350926637649536	1.0817182064056396	0.359391987323761	0.3387720286846161	0.20042355358600616	0.30467018485069275	0.0909891352057457	0.07292342931032181	0.1209702417254448	0.15918251872062683	0.07121971249580383	0.2624395787715912	0.17094387114048004	0.090810127556324	0.4357352554798126	0.07043755054473877	0.7276307344436646	0.2325756847858429	0.059564754366874695	0.02859966829419136	0.6553665995597839	0.20855222642421722	0.09961110353469849	1.7037560939788818
M02_T001+T002	C24	0.7000680565834045	0.7253009676933289	0.9119462966918945	0.3038285970687866	1.1646373271942139	0.2514900863170624	0.37407606840133667	0.11861516535282135	0.3605544865131378	1.0093181133270264	0.4566168487071991	0.13278980553150177	0.7209729552268982	0.08703936636447906	0.17508436739444733	0.21288418769836426	0.2349819540977478	1.0715290307998657	0.8975954055786133	0.39698782563209534	0.21590201556682587	0.20600445568561554	0.12498853355646133	0.4241742193698883	0.1648271083831787	0.1592901647090912	0.1641833782196045	0.09905441105365753	0.25479474663734436	0.21759575605392456	0.8213460445404053	0.17323142290115356	0.3919133245944977	0.5954805016517639	0.23649081587791443	0.17621447145938873	0.07759442925453186	0.5581156015396118	0.7176550030708313	0.35976359248161316	0.6635335087776184
M02_T001+T002	C25	0.6805111169815063	0.8073791265487671	0.9253373742103577	0.2494804710149765	0.73171067237854	0.10251755267381668	0.2996145486831665	0.07092633098363876	0.23552697896957397	0.3914368152618408	0.36503246426582336	0.1880033314228058	1.1609786748886108	0.06706355512142181	0.19586893916130066	0.21689461171627045	1.267176628112793	1.2707910537719727	0.496733695268631	0.25907453894615173	0.12399519234895706	0.15960711240768433	0.06858688592910767	0.1892087161540985	0.043056923896074295	0.07628897577524185	0.09304426610469818	1.0819538831710815	0.267002135515213	0.18554459512233734	0.6225747466087341	0.09652291983366013	0.39443540573120117	0.8587151765823364	0.40057387948036194	0.36609557271003723	0.030965643003582954	0.7392642498016357	0.25798851251602173	0.24155452847480774	0.6110698580741882
M02_T001+T002	C26	0.7246696352958679	0.5291802287101746	0.6768384575843811	0.09676825255155563	0.5716860890388489	0.08945997059345245	0.521043598651886	0.11898374557495117	0.2863517701625824	0.3099408745765686	0.2496568113565445	0.12955641746520996	0.7461317181587219	0.06703918427228928	0.1819765716791153	0.062318623065948486	0.12482669204473495	0.343857079744339	0.8138659000396729	0.3508600890636444	0.10026229172945023	0.17596976459026337	0.08347105979919434	0.10902543365955353	0.05720563605427742	0.049436163157224655	0.1353992074728012	0.06008077412843704	0.2818466126918793	0.20453031361103058	0.7108316421508789	0.11165273934602737	0.23142960667610168	0.5060216784477234	0.3269052505493164	0.13435646891593933	0.07246694713830948	0.5099676847457886	0.5508482456207275	0.14155958592891693	0.47131091356277466
M02_T001+T002	C27	0.7198965549468994	0.5802637934684753	0.8775874376296997	0.18289819359779358	0.5555670857429504	0.11756446957588196	0.5587248802185059	0.12833109498023987	0.3291207253932953	0.2888333797454834	0.23337024450302124	0.1469964236021042	0.8327175378799438	0.06827685236930847	0.17268167436122894	0.08348377794027328	0.10722707211971283	0.3389138877391815	0.8988111019134521	0.33011090755462646	0.12352367490530014	0.17433995008468628	0.08983670920133591	0.1054048091173172	0.06175115332007408	0.11171074956655502	0.16531775891780853	0.14632351696491241	0.22610178589820862	0.2372959852218628	0.7227302193641663	0.12836463749408722	0.2103109359741211	0.6048782467842102	0.3447316586971283	0.10476310551166534	0.08358854800462723	0.5410387516021729	0.2498980313539505	0.16178575158119202	0.4240971505641937
M02_T001+T002	C28	0.7492983341217041	0.705379843711853	0.6117134690284729	0.11417181044816971	0.661726176738739	0.08845488727092743	0.4707573354244232	0.18217915296554565	0.7728978991508484	0.6341944336891174	0.24783197045326233	0.3850363492965698	1.0084344148635864	0.11248961091041565	0.19110992550849915	0.0701189786195755	0.6856278777122498	0.32907769083976746	0.6585415005683899	0.207682266831398	0.10949830710887909	0.1385720819234848	0.1278757005929947	0.13139212131500244	0.0915774255990982	0.10120788961648941	0.251699835062027	0.06346668303012848	0.2972412407398224	0.26626119017601013	0.9667233228683472	0.08878915756940842	0.7581301331520081	0.7328555583953857	0.599577784538269	0.21538066864013672	0.06927886605262756	0.8928490281105042	0.6473137140274048	0.12071403115987778	0.45942652225494385
M02_T001+T002	C29	0.8267215490341187	0.6989058256149292	0.6086422801017761	0.32054686546325684	0.5108880400657654	0.10657571256160736	0.3993681073188782	0.116288922727108	0.7606713175773621	0.329467236995697	0.4614662528038025	0.07952163368463516	0.821025013923645	0.12653814256191254	0.1781054586172104	0.08706089109182358	0.5593369603157043	0.29322317242622375	0.7507893443107605	0.31253930926322937	0.2517249584197998	0.22845876216888428	0.1741403192281723	0.24772803485393524	0.07934518903493881	0.12496011704206467	0.16053256392478943	0.09864882379770279	0.3137049674987793	0.17791935801506042	0.9269312024116516	0.06501708179712296	0.5285229086875916	0.4930660128593445	0.17263835668563843	0.07489742338657379	0.0484437458217144	0.7409173250198364	0.20994997024536133	0.7391051650047302	0.6029865741729736
